# Supplementary material for: Comparative proteome and serum analysis identified FSCN1 as a marker of abiraterone resistance in castration-resistant prostate cancer
Source: Prostate Cancer Prostatic Dis. 2023 Aug 26;27(3):451–6. doi: 10.1038/s41391-023-00713-y (PMC11319194; doi:10.1038/s41391-023-00713-y)
Supplement: Supplementary file 4 — Supplementary Table 1 [file 41391_2023_713_MOESM4_ESM.xlsx]

## Sheet: Munka1
Supplementary Table 1: Output dataset of LC-MS/MS based proteome analysis of LNCaPabl vs. LNCaP-Abi cell lines.
Accession	Peptide count	Unique peptides	Confidence score	Max fold change	Highest mean condition	Lowest mean condition	Description	p-value (t-Test, unpaired)	Corredted p-value (Benjamini and Hochberg)
Q16880	1	1	70.51	Inf	LNCaPabl_ARres	LNCaPabl_p	2-hydroxyacylsphingosine 1-beta-galactosyltransferase OS=Homo sapiens GN=UGT8 PE=2 SV=2 - [CGT_HUMAN]	7.94542e-14	2.4599e-10
Q9BUT1	1	1	66.65	Inf	LNCaPabl_p	LNCaPabl_ARres	3-hydroxybutyrate dehydrogenase type 2 OS=Homo sapiens GN=BDH2 PE=1 SV=2 - [BDH2_HUMAN]	6.63785e-12	1.02754e-08
Q53SF7	5	5	343.82	9.8453	LNCaPabl_ARres	LNCaPabl_p	Cordon-bleu protein-like 1 OS=Homo sapiens GN=COBLL1 PE=1 SV=2 - [COBL1_HUMAN]	2.22396e-11	2.29513e-08
Q09666	76	74	5654.75	3.23771	LNCaPabl_ARres	LNCaPabl_p	Neuroblast differentiation-associated protein AHNAK OS=Homo sapiens GN=AHNAK PE=1 SV=2 - [AHNK_HUMAN]	1.26454e-09	9.78755e-07
P07195	8	8	665.39	2.38208	LNCaPabl_p	LNCaPabl_ARres	L-lactate dehydrogenase B chain OS=Homo sapiens GN=LDHB PE=1 SV=2 - [LDHB_HUMAN]	3.50609e-08	2.17097e-05
P46939	11	9	683.14	2.74016	LNCaPabl_ARres	LNCaPabl_p	Utrophin OS=Homo sapiens GN=UTRN PE=1 SV=2 - [UTRO_HUMAN]	6.0222e-08	2.75004e-05
Q13576	14	13	1061.26	4.65008	LNCaPabl_ARres	LNCaPabl_p	Ras GTPase-activating-like protein IQGAP2 OS=Homo sapiens GN=IQGAP2 PE=1 SV=4 - [IQGA2_HUMAN]	6.21778e-08	2.75004e-05
O75368	4	4	252.85	2.761	LNCaPabl_p	LNCaPabl_ARres	SH3 domain-binding glutamic acid-rich-like protein OS=Homo sapiens GN=SH3BGRL PE=1 SV=1 - [SH3L1_HUMAN]	8.99133e-08	3.47965e-05
P35219	4	4	255.48	6.03554	LNCaPabl_ARres	LNCaPabl_p	Carbonic anhydrase-related protein OS=Homo sapiens GN=CA8 PE=1 SV=3 - [CAH8_HUMAN]	1.1704e-07	4.02617e-05
P05787	10	7	642.53	1.8557	LNCaPabl_p	LNCaPabl_ARres	Keratin, type II cytoskeletal 8 OS=Homo sapiens GN=KRT8 PE=1 SV=7 - [K2C8_HUMAN]	9.42507e-07	0.0002918
Q4G0N4	5	5	310.32	2.04915	LNCaPabl_ARres	LNCaPabl_p	NAD kinase domain-containing protein 1 OS=Homo sapiens GN=NADKD1 PE=1 SV=2 - [NAKD1_HUMAN]	2.83998e-06	0.000727662
Q05639	9	3	720.14	4.5991	LNCaPabl_p	LNCaPabl_ARres	Elongation factor 1-alpha 2 OS=Homo sapiens GN=EEF1A2 PE=1 SV=1 - [EF1A2_HUMAN]	3.03585e-06	0.000727662
Q15269	4	4	244.26	2.3379	LNCaPabl_ARres	LNCaPabl_p	Periodic tryptophan protein 2 homolog OS=Homo sapiens GN=PWP2 PE=1 SV=2 - [PWP2_HUMAN]	3.05543e-06	0.000727662
P08758	10	10	832.89	3.76205	LNCaPabl_p	LNCaPabl_ARres	Annexin A5 OS=Homo sapiens GN=ANXA5 PE=1 SV=2 - [ANXA5_HUMAN]	3.98196e-06	0.000880582
Q99956	1	1	26.21	6.74316	LNCaPabl_p	LNCaPabl_ARres	Dual specificity protein phosphatase 9 OS=Homo sapiens GN=DUSP9 PE=1 SV=1 - [DUS9_HUMAN]	5.40501e-06	0.00107299
Q9BS40	1	1	45.7	5.677	LNCaPabl_p	LNCaPabl_ARres	Latexin OS=Homo sapiens GN=LXN PE=1 SV=2 - [LXN_HUMAN]	5.54518e-06	0.00107299
Q99541	1	1	20.28	4.43599	LNCaPabl_p	LNCaPabl_ARres	Perilipin-2 OS=Homo sapiens GN=PLIN2 PE=1 SV=2 - [PLIN2_HUMAN]	6.94352e-06	0.00126454
P18065	3	3	145.6	5.71464	LNCaPabl_p	LNCaPabl_ARres	Insulin-like growth factor-binding protein 2 OS=Homo sapiens GN=IGFBP2 PE=1 SV=2 - [IBP2_HUMAN]	8.13175e-06	0.00139866
P52292	11	11	881.96	1.8403	LNCaPabl_ARres	LNCaPabl_p	Importin subunit alpha-2 OS=Homo sapiens GN=KPNA2 PE=1 SV=1 - [IMA2_HUMAN]	1.69965e-05	0.00276953
P05783	9	7	773.54	2.02751	LNCaPabl_p	LNCaPabl_ARres	Keratin, type I cytoskeletal 18 OS=Homo sapiens GN=KRT18 PE=1 SV=2 - [K1C18_HUMAN]	2.04796e-05	0.00315941
P35754	1	1	66.16	7.22958	LNCaPabl_ARres	LNCaPabl_p	Glutaredoxin-1 OS=Homo sapiens GN=GLRX PE=1 SV=2 - [GLRX1_HUMAN]	2.14301e-05	0.00315941
P04150	4	3	319	4.21733	LNCaPabl_ARres	LNCaPabl_p	Glucocorticoid receptor OS=Homo sapiens GN=NR3C1 PE=1 SV=1 - [GCR_HUMAN]	3.47948e-05	0.00472115
O43182	4	4	278.38	2.41721	LNCaPabl_p	LNCaPabl_ARres	Rho GTPase-activating protein 6 OS=Homo sapiens GN=ARHGAP6 PE=1 SV=3 - [RHG06_HUMAN]	3.54096e-05	0.00472115
P49327	85	84	9044.2	2.09524	LNCaPabl_p	LNCaPabl_ARres	Fatty acid synthase OS=Homo sapiens GN=FASN PE=1 SV=3 - [FAS_HUMAN]	3.6598e-05	0.00472115
Q96JB3	1	1	32.86	2.42091	LNCaPabl_p	LNCaPabl_ARres	Hypermethylated in cancer 2 protein OS=Homo sapiens GN=HIC2 PE=1 SV=2 - [HIC2_HUMAN]	4.55456e-05	0.00541589
P37802	4	4	339.35	1.7328	LNCaPabl_p	LNCaPabl_ARres	Transgelin-2 OS=Homo sapiens GN=TAGLN2 PE=1 SV=3 - [TAGL2_HUMAN]	4.69209e-05	0.00541589
P17655	6	6	698.97	1.66463	LNCaPabl_p	LNCaPabl_ARres	Calpain-2 catalytic subunit OS=Homo sapiens GN=CAPN2 PE=1 SV=6 - [CAN2_HUMAN]	4.72316e-05	0.00541589
P20020	6	6	384.29	6.13528	LNCaPabl_ARres	LNCaPabl_p	Plasma membrane calcium-transporting ATPase 1 OS=Homo sapiens OX=9606 GN=ATP2B1 PE=1 SV=4 - [AT2B1_HUMAN]	5.23046e-05	0.00578339
Q96BJ3	4	4	252.4	2.78699	LNCaPabl_p	LNCaPabl_ARres	Axin interactor, dorsalization-associated protein OS=Homo sapiens GN=AIDA PE=1 SV=1 - [AIDA_HUMAN]	5.4474e-05	0.00581557
Q13322	1	1	47.99	3.94441	LNCaPabl_ARres	LNCaPabl_p	Growth factor receptor-bound protein 10 OS=Homo sapiens GN=GRB10 PE=1 SV=2 - [GRB10_HUMAN]	5.67185e-05	0.00585335
Q13425	2	2	161.98	2.40468	LNCaPabl_ARres	LNCaPabl_p	Beta-2-syntrophin OS=Homo sapiens GN=SNTB2 PE=1 SV=1 - [SNTB2_HUMAN]	6.12329e-05	0.00611539
Q92878	6	6	480.48	1.48547	LNCaPabl_p	LNCaPabl_ARres	DNA repair protein RAD50 OS=Homo sapiens GN=RAD50 PE=1 SV=1 - [RAD50_HUMAN]	6.88253e-05	0.00665884
P07686	6	6	315.16	1.61376	LNCaPabl_p	LNCaPabl_ARres	Beta-hexosaminidase subunit beta OS=Homo sapiens GN=HEXB PE=1 SV=3 - [HEXB_HUMAN]	7.58748e-05	0.00711844
P49321	15	15	982.5	1.73442	LNCaPabl_p	LNCaPabl_ARres	Nuclear autoantigenic sperm protein OS=Homo sapiens GN=NASP PE=1 SV=2 - [NASP_HUMAN]	8.02518e-05	0.00730763
P63172	2	1	240.64	3.14288	LNCaPabl_p	LNCaPabl_ARres	Dynein light chain Tctex-type 1 OS=Homo sapiens GN=DYNLT1 PE=1 SV=1 - [DYLT1_HUMAN]	8.39331e-05	0.00742449
O14773	4	4	395	1.7393	LNCaPabl_p	LNCaPabl_ARres	Tripeptidyl-peptidase 1 OS=Homo sapiens GN=TPP1 PE=1 SV=2 - [TPP1_HUMAN]	9.82663e-05	0.00845091
O14841	2	2	185.99	4.23048	LNCaPabl_ARres	LNCaPabl_p	5-oxoprolinase OS=Homo sapiens GN=OPLAH PE=1 SV=3 - [OPLA_HUMAN]	0.000121189	0.0098975
Q8TCB0	1	1	28.69	3.46664	LNCaPabl_ARres	LNCaPabl_p	Interferon-induced protein 44 OS=Homo sapiens GN=IFI44 PE=2 SV=2 - [IFI44_HUMAN]	0.000122346	0.0098975
Q9UHK6	7	7	380.3	1.94426	LNCaPabl_ARres	LNCaPabl_p	Alpha-methylacyl-CoA racemase OS=Homo sapiens GN=AMACR PE=1 SV=2 - [AMACR_HUMAN]	0.000124678	0.0098975
O76038	2	2	108.6	3.45819	LNCaPabl_ARres	LNCaPabl_p	Secretagogin OS=Homo sapiens GN=SCGN PE=1 SV=2 - [SEGN_HUMAN]	0.000133674	0.0103464
P56537	5	4	340.98	1.65877	LNCaPabl_ARres	LNCaPabl_p	Eukaryotic translation initiation factor 6 OS=Homo sapiens GN=EIF6 PE=1 SV=1 - [IF6_HUMAN]	0.00015569	0.0117565
O14936	5	5	223.86	2.4863	LNCaPabl_p	LNCaPabl_ARres	Peripheral plasma membrane protein CASK OS=Homo sapiens GN=CASK PE=1 SV=3 - [CSKP_HUMAN]	0.000169758	0.0124185
P53367	3	3	201.93	1.65731	LNCaPabl_ARres	LNCaPabl_p	Arfaptin-1 OS=Homo sapiens GN=ARFIP1 PE=1 SV=2 - [ARFP1_HUMAN]	0.00017525	0.0124185
Q96HC4	7	7	281.46	1.81804	LNCaPabl_ARres	LNCaPabl_p	PDZ and LIM domain protein 5 OS=Homo sapiens GN=PDLIM5 PE=1 SV=5 - [PDLI5_HUMAN]	0.000176548	0.0124185
P22090	5	1	308.24	15.5727	LNCaPabl_ARres	LNCaPabl_p	40S ribosomal protein S4, Y isoform 1 OS=Homo sapiens GN=RPS4Y1 PE=2 SV=2 - [RS4Y1_HUMAN]	0.000180502	0.0124185
P0C0S5	4	2	288.24	2.00222	LNCaPabl_p	LNCaPabl_ARres	Histone H2A.Z OS=Homo sapiens GN=H2AFZ PE=1 SV=2 - [H2AZ_HUMAN]	0.00018667	0.0125637
Q9UDY2	1	1	65.29	2.38399	LNCaPabl_p	LNCaPabl_ARres	Tight junction protein ZO-2 OS=Homo sapiens GN=TJP2 PE=1 SV=2 - [ZO2_HUMAN]	0.000191013	0.0125825
Q16890	2	2	167.33	1.96418	LNCaPabl_ARres	LNCaPabl_p	Tumor protein D53 OS=Homo sapiens GN=TPD52L1 PE=1 SV=1 - [TPD53_HUMAN]	0.000198477	0.0128018
O14734	1	1	68.72	3.14315	LNCaPabl_ARres	LNCaPabl_p	Acyl-coenzyme A thioesterase 8 OS=Homo sapiens GN=ACOT8 PE=1 SV=1 - [ACOT8_HUMAN]	0.000211635	0.0133718
Q86U38	2	2	149.04	1.69732	LNCaPabl_ARres	LNCaPabl_p	Nucleolar protein 9 OS=Homo sapiens GN=NOP9 PE=1 SV=1 - [NOP9_HUMAN]	0.000224422	0.0138962
P51648	4	3	222.95	2.66185	LNCaPabl_ARres	LNCaPabl_p	Fatty aldehyde dehydrogenase OS=Homo sapiens GN=ALDH3A2 PE=1 SV=1 - [AL3A2_HUMAN]	0.000229455	0.0139293
Q9NVA2	5	3	359.82	2.79072	LNCaPabl_p	LNCaPabl_ARres	Septin-11 OS=Homo sapiens GN=SEPT11 PE=1 SV=3 - [SEP11_HUMAN]	0.00024583	0.0146304
Q13557	3	3	183.78	4.08461	LNCaPabl_ARres	LNCaPabl_p	Calcium/calmodulin-dependent protein kinase type II subunit delta OS=Homo sapiens GN=CAMK2D PE=1 SV=3 - [KCC2D_HUMAN]	0.000250455	0.0146304
P48147	10	10	888.97	1.57284	LNCaPabl_ARres	LNCaPabl_p	Prolyl endopeptidase OS=Homo sapiens GN=PREP PE=1 SV=2 - [PPCE_HUMAN]	0.000261049	0.0149668
P10275	10	10	598.2	1.4921	LNCaPabl_p	LNCaPabl_ARres	Androgen receptor OS=Homo sapiens GN=AR PE=1 SV=3 - [ANDR_HUMAN]	0.000266181	0.0149836
P31350	3	3	206.1	2.44227	LNCaPabl_ARres	LNCaPabl_p	Ribonucleoside-diphosphate reductase subunit M2 OS=Homo sapiens GN=RRM2 PE=1 SV=1 - [RIR2_HUMAN]	0.000280486	0.0155069
Q9Y394	4	4	317.96	3.28718	LNCaPabl_ARres	LNCaPabl_p	Dehydrogenase/reductase SDR family member 7 OS=Homo sapiens GN=DHRS7 PE=1 SV=1 - [DHRS7_HUMAN]	0.000311184	0.0168868
P63098	4	4	294.79	2.00827	LNCaPabl_p	LNCaPabl_ARres	Calcineurin subunit B type 1 OS=Homo sapiens GN=PPP3R1 PE=1 SV=2 - [CANB1_HUMAN]	0.000316355	0.0168868
P57740	6	5	337.1	1.46757	LNCaPabl_p	LNCaPabl_ARres	Nuclear pore complex protein Nup107 OS=Homo sapiens GN=NUP107 PE=1 SV=1 - [NU107_HUMAN]	0.000388914	0.0204081
Q9NR46	5	5	298.73	2.01145	LNCaPabl_ARres	LNCaPabl_p	Endophilin-B2 OS=Homo sapiens GN=SH3GLB2 PE=1 SV=1 - [SHLB2_HUMAN]	0.000397309	0.0205011
P42785	2	2	72.29	1.68053	LNCaPabl_p	LNCaPabl_ARres	Lysosomal Pro-X carboxypeptidase OS=Homo sapiens GN=PRCP PE=1 SV=1 - [PCP_HUMAN]	0.000434857	0.0220708
Q6UWH4	1	1	57.57	14.7799	LNCaPabl_ARres	LNCaPabl_p	Protein FAM198B OS=Homo sapiens GN=FAM198B PE=2 SV=1 - [F198B_HUMAN]	0.000449385	0.022158
Q9Y3B8	3	3	158.28	1.78367	LNCaPabl_ARres	LNCaPabl_p	Oligoribonuclease, mitochondrial OS=Homo sapiens GN=REXO2 PE=1 SV=3 - [ORN_HUMAN]	0.00045089	0.022158
P60709	13	7	1591.62	1.55042	LNCaPabl_ARres	LNCaPabl_p	Actin, cytoplasmic 1 OS=Homo sapiens GN=ACTB PE=1 SV=1 - [ACTB_HUMAN]	0.000475848	0.02269
Q96CP2	1	1	64.16	2.29229	LNCaPabl_p	LNCaPabl_ARres	FLYWCH family member 2 OS=Homo sapiens GN=FLYWCH2 PE=1 SV=1 - [FWCH2_HUMAN]	0.000476373	0.02269
Q9NRV9	2	2	109.63	1.55097	LNCaPabl_ARres	LNCaPabl_p	Heme-binding protein 1 OS=Homo sapiens GN=HEBP1 PE=1 SV=1 - [HEBP1_HUMAN]	0.000501124	0.0235073
Q969Z0	4	4	281.44	1.68136	LNCaPabl_ARres	LNCaPabl_p	Protein TBRG4 OS=Homo sapiens GN=TBRG4 PE=1 SV=1 - [TBRG4_HUMAN]	0.000533009	0.0245208
P14324	6	6	442.36	1.76707	LNCaPabl_p	LNCaPabl_ARres	Farnesyl pyrophosphate synthase OS=Homo sapiens GN=FDPS PE=1 SV=4 - [FPPS_HUMAN]	0.000538571	0.0245208
O60884	3	3	213.72	1.39041	LNCaPabl_ARres	LNCaPabl_p	DnaJ homolog subfamily A member 2 OS=Homo sapiens GN=DNAJA2 PE=1 SV=1 - [DNJA2_HUMAN]	0.000562423	0.0252357
Q96EB6	1	1	45.85	2.65547	LNCaPabl_ARres	LNCaPabl_p	NAD-dependent protein deacetylase sirtuin-1 OS=Homo sapiens GN=SIRT1 PE=1 SV=2 - [SIR1_HUMAN]	0.000617841	0.0273262
Q9UFN0	3	3	128.24	1.91526	LNCaPabl_ARres	LNCaPabl_p	Protein NipSnap homolog 3A OS=Homo sapiens GN=NIPSNAP3A PE=1 SV=2 - [NPS3A_HUMAN]	0.000656771	0.0286389
Q7Z478	2	2	126.62	1.99598	LNCaPabl_ARres	LNCaPabl_p	ATP-dependent RNA helicase DHX29 OS=Homo sapiens GN=DHX29 PE=1 SV=2 - [DHX29_HUMAN]	0.000713832	0.0305106
P22694	8	3	556.32	1.46473	LNCaPabl_p	LNCaPabl_ARres	cAMP-dependent protein kinase catalytic subunit beta OS=Homo sapiens GN=PRKACB PE=1 SV=2 - [KAPCB_HUMAN]	0.000724591	0.0305106
Q8IWZ3	2	1	201.6	1.45969	LNCaPabl_p	LNCaPabl_ARres	Ankyrin repeat and KH domain-containing protein 1 OS=Homo sapiens GN=ANKHD1 PE=1 SV=1 - [ANKH1_HUMAN]	0.000729258	0.0305106
Q9Y639	1	1	34.76	9.59358	LNCaPabl_ARres	LNCaPabl_p	Neuroplastin OS=Homo sapiens GN=NPTN PE=1 SV=2 - [NPTN_HUMAN]	0.0007555	0.0306277
Q02338	3	3	212.16	2.28355	LNCaPabl_ARres	LNCaPabl_p	D-beta-hydroxybutyrate dehydrogenase, mitochondrial OS=Homo sapiens GN=BDH1 PE=1 SV=3 - [BDH_HUMAN]	0.000759608	0.0306277
Q12955	10	9	594.79	1.60257	LNCaPabl_ARres	LNCaPabl_p	Ankyrin-3 OS=Homo sapiens GN=ANK3 PE=1 SV=3 - [ANK3_HUMAN]	0.00076665	0.0306277
Q6YN16	5	4	359.86	2.11924	LNCaPabl_ARres	LNCaPabl_p	Hydroxysteroid dehydrogenase-like protein 2 OS=Homo sapiens GN=HSDL2 PE=1 SV=1 - [HSDL2_HUMAN]	0.000771627	0.0306277
Q9Y617	14	13	947.76	1.57584	LNCaPabl_p	LNCaPabl_ARres	Phosphoserine aminotransferase OS=Homo sapiens GN=PSAT1 PE=1 SV=2 - [SERC_HUMAN]	0.000788506	0.0309015
Q9NZU5	1	1	47.92	58.9698	LNCaPabl_ARres	LNCaPabl_p	LIM and cysteine-rich domains protein 1 OS=Homo sapiens GN=LMCD1 PE=1 SV=1 - [LMCD1_HUMAN]	0.000831232	0.0319227
Q8N8N7	4	4	188.46	1.34341	LNCaPabl_p	LNCaPabl_ARres	Prostaglandin reductase 2 OS=Homo sapiens GN=PTGR2 PE=1 SV=1 - [PTGR2_HUMAN]	0.000846427	0.0319227
P04792	11	11	694.24	1.98527	LNCaPabl_p	LNCaPabl_ARres	Heat shock protein beta-1 OS=Homo sapiens GN=HSPB1 PE=1 SV=2 - [HSPB1_HUMAN]	0.000849121	0.0319227
Q13620	6	3	397.27	1.44891	LNCaPabl_p	LNCaPabl_ARres	Cullin-4B OS=Homo sapiens GN=CUL4B PE=1 SV=4 - [CUL4B_HUMAN]	0.000855809	0.0319227
Q9NWQ8	2	2	177.52	2.39051	LNCaPabl_p	LNCaPabl_ARres	Phosphoprotein associated with glycosphingolipid-enriched microdomains 1 OS=Homo sapiens GN=PAG1 PE=1 SV=2 - [PHAG1_HUMAN]	0.000871612	0.0321251
P50995	3	2	233.09	2.33598	LNCaPabl_ARres	LNCaPabl_p	Annexin A11 OS=Homo sapiens GN=ANXA11 PE=1 SV=1 - [ANX11_HUMAN]	0.000903749	0.0329177
P53634	1	1	46.34	43.5277	LNCaPabl_p	LNCaPabl_ARres	Dipeptidyl peptidase 1 OS=Homo sapiens GN=CTSC PE=1 SV=2 - [CATC_HUMAN]	0.000931913	0.0335489
O00170	6	6	341.02	1.4928	LNCaPabl_p	LNCaPabl_ARres	AH receptor-interacting protein OS=Homo sapiens GN=AIP PE=1 SV=2 - [AIP_HUMAN]	0.000954116	0.0339534
P09104	12	8	1503.43	1.57353	LNCaPabl_p	LNCaPabl_ARres	Gamma-enolase OS=Homo sapiens GN=ENO2 PE=1 SV=3 - [ENOG_HUMAN]	0.000987511	0.034546
P10586	4	4	198.63	1.69507	LNCaPabl_ARres	LNCaPabl_p	Receptor-type tyrosine-protein phosphatase F OS=Homo sapiens GN=PTPRF PE=1 SV=2 - [PTPRF_HUMAN]	0.000993086	0.034546
Q9Y305	1	1	26.42	2.91192	LNCaPabl_ARres	LNCaPabl_p	Acyl-coenzyme A thioesterase 9, mitochondrial OS=Homo sapiens GN=ACOT9 PE=1 SV=2 - [ACOT9_HUMAN]	0.00100825	0.034684
O00115	2	2	118.12	1.72062	LNCaPabl_p	LNCaPabl_ARres	Deoxyribonuclease-2-alpha OS=Homo sapiens GN=DNASE2 PE=1 SV=2 - [DNS2A_HUMAN]	0.00104652	0.0356047
P50851	12	9	873.61	1.51433	LNCaPabl_p	LNCaPabl_ARres	Lipopolysaccharide-responsive and beige-like anchor protein OS=Homo sapiens GN=LRBA PE=1 SV=4 - [LRBA_HUMAN]	0.0010633	0.0357824
Q13153	3	1	252.09	2.51835	LNCaPabl_ARres	LNCaPabl_p	Serine/threonine-protein kinase PAK 1 OS=Homo sapiens GN=PAK1 PE=1 SV=2 - [PAK1_HUMAN]	0.00107605	0.0358221
Q9UIJ7	5	5	341.61	1.61653	LNCaPabl_ARres	LNCaPabl_p	GTP:AMP phosphotransferase, mitochondrial OS=Homo sapiens GN=AK3 PE=1 SV=4 - [KAD3_HUMAN]	0.00109415	0.0360371
O15254	2	2	157.71	2.892	LNCaPabl_ARres	LNCaPabl_p	Peroxisomal acyl-coenzyme A oxidase 3 OS=Homo sapiens GN=ACOX3 PE=1 SV=2 - [ACOX3_HUMAN]	0.00112313	0.0366024
Q15019	8	8	624.28	1.52292	LNCaPabl_p	LNCaPabl_ARres	Septin-2 OS=Homo sapiens GN=SEPT2 PE=1 SV=1 - [SEPT2_HUMAN]	0.00115868	0.0373673
P23381	6	5	496.87	1.91339	LNCaPabl_p	LNCaPabl_ARres	Tryptophan--tRNA ligase, cytoplasmic OS=Homo sapiens GN=WARS PE=1 SV=2 - [SYWC_HUMAN]	0.00119766	0.0382264
P13804	7	7	894.61	1.53041	LNCaPabl_ARres	LNCaPabl_p	Electron transfer flavoprotein subunit alpha, mitochondrial OS=Homo sapiens GN=ETFA PE=1 SV=1 - [ETFA_HUMAN]	0.0013032	0.0411704
P26639	19	16	1417.86	1.61852	LNCaPabl_p	LNCaPabl_ARres	Threonine--tRNA ligase, cytoplasmic OS=Homo sapiens GN=TARS PE=1 SV=3 - [SYTC_HUMAN]	0.00132108	0.0413138
Q9BXP5	8	8	604.68	1.33142	LNCaPabl_p	LNCaPabl_ARres	Serrate RNA effector molecule homolog OS=Homo sapiens GN=SRRT PE=1 SV=1 - [SRRT_HUMAN]	0.0013389	0.0414522
Q9Y4K1	7	7	540.49	2.19424	LNCaPabl_ARres	LNCaPabl_p	Absent in melanoma 1 protein OS=Homo sapiens GN=AIM1 PE=1 SV=3 - [AIM1_HUMAN]	0.00136366	0.041801
Q9H0E2	2	2	90.55	1.61136	LNCaPabl_ARres	LNCaPabl_p	Toll-interacting protein OS=Homo sapiens GN=TOLLIP PE=1 SV=1 - [TOLIP_HUMAN]	0.00137922	0.0418632
P17612	7	2	462.95	1.37425	LNCaPabl_ARres	LNCaPabl_p	cAMP-dependent protein kinase catalytic subunit alpha OS=Homo sapiens GN=PRKACA PE=1 SV=2 - [KAPCA_HUMAN]	0.00140874	0.0423444
Q9BW91	5	5	211.63	1.47123	LNCaPabl_ARres	LNCaPabl_p	ADP-ribose pyrophosphatase, mitochondrial OS=Homo sapiens GN=NUDT9 PE=1 SV=1 - [NUDT9_HUMAN]	0.00143224	0.0426366
P38117	10	10	682.78	1.43656	LNCaPabl_ARres	LNCaPabl_p	Electron transfer flavoprotein subunit beta OS=Homo sapiens GN=ETFB PE=1 SV=3 - [ETFB_HUMAN]	0.00148892	0.0432318
P23193	2	2	136.65	1.53321	LNCaPabl_p	LNCaPabl_ARres	Transcription elongation factor A protein 1 OS=Homo sapiens GN=TCEA1 PE=1 SV=2 - [TCEA1_HUMAN]	0.00149069	0.0432318
P30154	4	2	386.25	1.77951	LNCaPabl_ARres	LNCaPabl_p	Serine/threonine-protein phosphatase 2A 65 kDa regulatory subunit A beta isoform OS=Homo sapiens GN=PPP2R1B PE=1 SV=3 - [2AAB_HUMAN]	0.00149412	0.0432318
P34913	2	2	144.74	2.07457	LNCaPabl_ARres	LNCaPabl_p	Bifunctional epoxide hydrolase 2 OS=Homo sapiens GN=EPHX2 PE=1 SV=2 - [HYES_HUMAN]	0.00153972	0.0441385
Q13435	6	6	313.17	1.21477	LNCaPabl_p	LNCaPabl_ARres	Splicing factor 3B subunit 2 OS=Homo sapiens GN=SF3B2 PE=1 SV=2 - [SF3B2_HUMAN]	0.00160165	0.0447052
P32322	5	5	469.16	1.45737	LNCaPabl_p	LNCaPabl_ARres	Pyrroline-5-carboxylate reductase 1, mitochondrial OS=Homo sapiens GN=PYCR1 PE=1 SV=2 - [P5CR1_HUMAN]	0.00160234	0.0447052
Q9UKF6	2	2	75.65	1.61798	LNCaPabl_p	LNCaPabl_ARres	Cleavage and polyadenylation specificity factor subunit 3 OS=Homo sapiens GN=CPSF3 PE=1 SV=1 - [CPSF3_HUMAN]	0.0016254	0.0447052
P52789	2	1	65.06	1.84981	LNCaPabl_ARres	LNCaPabl_p	Hexokinase-2 OS=Homo sapiens GN=HK2 PE=1 SV=2 - [HXK2_HUMAN]	0.00162922	0.0447052
P49790	2	1	109.17	2.13391	LNCaPabl_p	LNCaPabl_ARres	Nuclear pore complex protein Nup153 OS=Homo sapiens GN=NUP153 PE=1 SV=2 - [NU153_HUMAN]	0.00163194	0.0447052
P07954	8	8	853.06	1.42352	LNCaPabl_ARres	LNCaPabl_p	Fumarate hydratase, mitochondrial OS=Homo sapiens GN=FH PE=1 SV=3 - [FUMH_HUMAN]	0.00164612	0.0447052
Q7Z6K5	1	1	40.52	1.78927	LNCaPabl_p	LNCaPabl_ARres	UPF0552 protein C15orf38 OS=Homo sapiens GN=C15orf38 PE=2 SV=1 - [CO038_HUMAN]	0.00169188	0.0455484
P09493	3	1	215.71	2.67515	LNCaPabl_ARres	LNCaPabl_p	Tropomyosin alpha-1 chain OS=Homo sapiens GN=TPM1 PE=1 SV=2 - [TPM1_HUMAN]	0.00173993	0.0463651
P78358	2	2	158.58	20.5807	LNCaPabl_ARres	LNCaPabl_p	Cancer/testis antigen 1 OS=Homo sapiens GN=CTAG1A PE=1 SV=1 - [CTG1B_HUMAN]	0.0017752	0.0463651
Q5SZD4	1	1	77.46	2.25162	LNCaPabl_p	LNCaPabl_ARres	Glycine N-acyltransferase-like protein 3 OS=Homo sapiens GN=GLYATL3 PE=2 SV=3 - [GLYL3_HUMAN]	0.0017773	0.0463651
Q13228	20	20	1499.11	2.14443	LNCaPabl_ARres	LNCaPabl_p	Selenium-binding protein 1 OS=Homo sapiens GN=SELENBP1 PE=1 SV=2 - [SBP1_HUMAN]	0.00178212	0.0463651
Q9NR61	1	1	33.61	2.53362	LNCaPabl_ARres	LNCaPabl_p	Delta-like protein 4 OS=Homo sapiens GN=DLL4 PE=1 SV=1 - [DLL4_HUMAN]	0.00179996	0.046439
P46976	1	1	29.1	3.6158	LNCaPabl_p	LNCaPabl_ARres	Glycogenin-1 OS=Homo sapiens GN=GYG1 PE=1 SV=4 - [GLYG_HUMAN]	0.00184163	0.0471214
O15143	3	2	264.75	2.1319	LNCaPabl_p	LNCaPabl_ARres	Actin-related protein 2/3 complex subunit 1B OS=Homo sapiens GN=ARPC1B PE=1 SV=3 - [ARC1B_HUMAN]	0.00200868	0.0509745
Q9NR09	4	4	248.56	1.70686	LNCaPabl_ARres	LNCaPabl_p	Baculoviral IAP repeat-containing protein 6 OS=Homo sapiens GN=BIRC6 PE=1 SV=2 - [BIRC6_HUMAN]	0.00204583	0.0514951
Q99798	25	25	1568.24	1.48113	LNCaPabl_ARres	LNCaPabl_p	Aconitate hydratase, mitochondrial OS=Homo sapiens GN=ACO2 PE=1 SV=2 - [ACON_HUMAN]	0.00206727	0.0516151
Q5T0D9	1	1	27.86	2.17425	LNCaPabl_p	LNCaPabl_ARres	Tumor protein p63-regulated gene 1-like protein OS=Homo sapiens GN=TPRG1L PE=1 SV=1 - [TPRGL_HUMAN]	0.00222799	0.0551829
Q5VW32	3	3	227.22	1.7752	LNCaPabl_p	LNCaPabl_ARres	BRO1 domain-containing protein BROX OS=Homo sapiens GN=BROX PE=1 SV=1 - [BROX_HUMAN]	0.00226554	0.0556676
P41227	3	3	214.96	1.23061	LNCaPabl_ARres	LNCaPabl_p	N-alpha-acetyltransferase 10 OS=Homo sapiens GN=NAA10 PE=1 SV=1 - [NAA10_HUMAN]	0.00242128	0.0586273
P67936	6	5	487.39	1.88776	LNCaPabl_ARres	LNCaPabl_p	Tropomyosin alpha-4 chain OS=Homo sapiens GN=TPM4 PE=1 SV=3 - [TPM4_HUMAN]	0.00242387	0.0586273
Q08209	3	3	139.32	1.68702	LNCaPabl_p	LNCaPabl_ARres	Serine/threonine-protein phosphatase 2B catalytic subunit alpha isoform OS=Homo sapiens GN=PPP3CA PE=1 SV=1 - [PP2BA_HUMAN]	0.00247379	0.0590135
Q15370	4	4	162.05	1.5347	LNCaPabl_p	LNCaPabl_ARres	Transcription elongation factor B polypeptide 2 OS=Homo sapiens GN=TCEB2 PE=1 SV=1 - [ELOB_HUMAN]	0.00248152	0.0590135
Q96S21	1	1	22.3	2.32785	LNCaPabl_p	LNCaPabl_ARres	Ras-related protein Rab-40C OS=Homo sapiens GN=RAB40C PE=1 SV=1 - [RB40C_HUMAN]	0.0025094	0.0590135
P11310	8	8	452.9	1.46371	LNCaPabl_ARres	LNCaPabl_p	Medium-chain specific acyl-CoA dehydrogenase, mitochondrial OS=Homo sapiens GN=ACADM PE=1 SV=1 - [ACADM_HUMAN]	0.00251608	0.0590135
P54577	12	11	701.39	1.48485	LNCaPabl_p	LNCaPabl_ARres	Tyrosine--tRNA ligase, cytoplasmic OS=Homo sapiens GN=YARS PE=1 SV=4 - [SYYC_HUMAN]	0.00254048	0.0591377
Q9Y676	3	3	155.53	1.55848	LNCaPabl_ARres	LNCaPabl_p	28S ribosomal protein S18b, mitochondrial OS=Homo sapiens GN=MRPS18B PE=1 SV=1 - [RT18B_HUMAN]	0.00257482	0.05949
P30043	3	2	251.14	1.55944	LNCaPabl_p	LNCaPabl_ARres	Flavin reductase (NADPH) OS=Homo sapiens GN=BLVRB PE=1 SV=3 - [BLVRB_HUMAN]	0.0026779	0.0608918
P13667	22	21	1879.85	1.44623	LNCaPabl_p	LNCaPabl_ARres	Protein disulfide-isomerase A4 OS=Homo sapiens GN=PDIA4 PE=1 SV=2 - [PDIA4_HUMAN]	0.00269997	0.0608918
Q8IVS2	1	1	69.16	1.7703	LNCaPabl_ARres	LNCaPabl_p	Malonyl-CoA-acyl carrier protein transacylase, mitochondrial OS=Homo sapiens GN=MCAT PE=1 SV=2 - [FABD_HUMAN]	0.00271132	0.0608918
O75439	7	7	635.63	1.53257	LNCaPabl_ARres	LNCaPabl_p	Mitochondrial-processing peptidase subunit beta OS=Homo sapiens GN=PMPCB PE=1 SV=2 - [MPPB_HUMAN]	0.00271417	0.0608918
Q14980	44	43	4319.28	1.28024	LNCaPabl_p	LNCaPabl_ARres	Nuclear mitotic apparatus protein 1 OS=Homo sapiens GN=NUMA1 PE=1 SV=2 - [NUMA1_HUMAN]	0.00273981	0.0610248
O00410	14	13	1102.06	1.63118	LNCaPabl_p	LNCaPabl_ARres	Importin-5 OS=Homo sapiens GN=IPO5 PE=1 SV=4 - [IPO5_HUMAN]	0.00277903	0.0614564
Q14061	1	1	102.23	1.98748	LNCaPabl_p	LNCaPabl_ARres	Cytochrome c oxidase copper chaperone OS=Homo sapiens GN=COX17 PE=1 SV=2 - [COX17_HUMAN]	0.00289152	0.0630354
O00584	3	3	140.58	1.49077	LNCaPabl_p	LNCaPabl_ARres	Ribonuclease T2 OS=Homo sapiens GN=RNASET2 PE=1 SV=2 - [RNT2_HUMAN]	0.00290422	0.0630354
P68032	5	1	350.56	1.70819	LNCaPabl_ARres	LNCaPabl_p	Actin, alpha cardiac muscle 1 OS=Homo sapiens GN=ACTC1 PE=1 SV=1 - [ACTC_HUMAN]	0.00291152	0.0630354
P55209	6	5	583.69	1.7169	LNCaPabl_ARres	LNCaPabl_p	Nucleosome assembly protein 1-like 1 OS=Homo sapiens GN=NAP1L1 PE=1 SV=1 - [NP1L1_HUMAN]	0.00298815	0.0642259
P62328	1	1	96.71	2.57901	LNCaPabl_ARres	LNCaPabl_p	Thymosin beta-4 OS=Homo sapiens GN=TMSB4X PE=1 SV=2 - [TYB4_HUMAN]	0.00300829	0.0642259
Q502W6	1	1	41.26	1.63502	LNCaPabl_ARres	LNCaPabl_p	von Willebrand factor A domain-containing protein 3B OS=Homo sapiens GN=VWA3B PE=2 SV=3 - [VWA3B_HUMAN]	0.00302874	0.0642259
P69905	2	2	78.05	2.31847	LNCaPabl_p	LNCaPabl_ARres	Hemoglobin subunit alpha OS=Homo sapiens GN=HBA1 PE=1 SV=2 - [HBA_HUMAN]	0.0030695	0.0646474
Q07617	3	3	109.57	1.77097	LNCaPabl_p	LNCaPabl_ARres	Sperm-associated antigen 1 OS=Homo sapiens GN=SPAG1 PE=1 SV=3 - [SPAG1_HUMAN]	0.00319199	0.0667729
P61026	5	3	358.29	1.61127	LNCaPabl_ARres	LNCaPabl_p	Ras-related protein Rab-10 OS=Homo sapiens GN=RAB10 PE=1 SV=1 - [RAB10_HUMAN]	0.00327713	0.068094
Q07889	1	1	22.13	2.87444	LNCaPabl_p	LNCaPabl_ARres	Son of sevenless homolog 1 OS=Homo sapiens GN=SOS1 PE=1 SV=1 - [SOS1_HUMAN]	0.0033047	0.068209
Q969I3	3	3	192.77	2.11546	LNCaPabl_p	LNCaPabl_ARres	Glycine N-acyltransferase-like protein 1 OS=Homo sapiens GN=GLYATL1 PE=2 SV=1 - [GLYL1_HUMAN]	0.00334774	0.0686398
Q9H2U2	10	9	693.89	1.55369	LNCaPabl_ARres	LNCaPabl_p	Inorganic pyrophosphatase 2, mitochondrial OS=Homo sapiens GN=PPA2 PE=1 SV=2 - [IPYR2_HUMAN]	0.00341114	0.0694795
P41221	1	1	80.46	1.98934	LNCaPabl_ARres	LNCaPabl_p	Protein Wnt-5a OS=Homo sapiens GN=WNT5A PE=1 SV=2 - [WNT5A_HUMAN]	0.00348546	0.0702774
P46821	6	6	427.74	38.1024	LNCaPabl_p	LNCaPabl_ARres	Microtubule-associated protein 1B OS=Homo sapiens GN=MAP1B PE=1 SV=2 - [MAP1B_HUMAN]	0.00349571	0.0702774
Q14676	5	4	427.59	1.66363	LNCaPabl_p	LNCaPabl_ARres	Mediator of DNA damage checkpoint protein 1 OS=Homo sapiens GN=MDC1 PE=1 SV=3 - [MDC1_HUMAN]	0.00352468	0.0702896
Q14657	1	1	70.76	1.67008	LNCaPabl_p	LNCaPabl_ARres	L antigen family member 3 OS=Homo sapiens GN=LAGE3 PE=1 SV=2 - [LAGE3_HUMAN]	0.00355512	0.0702896
Q93009	10	10	542.6	1.20312	LNCaPabl_p	LNCaPabl_ARres	Ubiquitin carboxyl-terminal hydrolase 7 OS=Homo sapiens GN=USP7 PE=1 SV=2 - [UBP7_HUMAN]	0.00356443	0.0702896
O43795	3	2	166.72	9.6556	LNCaPabl_ARres	LNCaPabl_p	Unconventional myosin-Ib OS=Homo sapiens GN=MYO1B PE=2 SV=3 - [MYO1B_HUMAN]	0.00361659	0.0706962
Q9UPS8	1	1	21.8	4.32789	LNCaPabl_ARres	LNCaPabl_p	Ankyrin repeat domain-containing protein 26 OS=Homo sapiens OX=9606 GN=ANKRD26 PE=1 SV=4 - [ANR26_HUMAN]	0.00364071	0.0706962
P11047	4	4	324.64	1.74523	LNCaPabl_ARres	LNCaPabl_p	Laminin subunit gamma-1 OS=Homo sapiens GN=LAMC1 PE=1 SV=3 - [LAMC1_HUMAN]	0.00366364	0.0706962
Q96QK1	14	14	1132.1	1.38287	LNCaPabl_p	LNCaPabl_ARres	Vacuolar protein sorting-associated protein 35 OS=Homo sapiens GN=VPS35 PE=1 SV=2 - [VPS35_HUMAN]	0.00371384	0.0706962
P20338	3	2	184.84	1.43307	LNCaPabl_ARres	LNCaPabl_p	Ras-related protein Rab-4A OS=Homo sapiens GN=RAB4A PE=1 SV=3 - [RAB4A_HUMAN]	0.00372874	0.0706962
Q08257	6	6	304.89	1.51542	LNCaPabl_ARres	LNCaPabl_p	Quinone oxidoreductase OS=Homo sapiens GN=CRYZ PE=1 SV=1 - [QOR_HUMAN]	0.0037294	0.0706962
O75795	5	5	216.09	1.95959	LNCaPabl_p	LNCaPabl_ARres	UDP-glucuronosyltransferase 2B17 OS=Homo sapiens GN=UGT2B17 PE=2 SV=1 - [UDB17_HUMAN]	0.00375952	0.0706962
P51610	7	7	418.21	1.25963	LNCaPabl_p	LNCaPabl_ARres	Host cell factor 1 OS=Homo sapiens GN=HCFC1 PE=1 SV=2 - [HCFC1_HUMAN]	0.00376773	0.0706962
P31689	5	3	293.94	1.46284	LNCaPabl_ARres	LNCaPabl_p	DnaJ homolog subfamily A member 1 OS=Homo sapiens GN=DNAJA1 PE=1 SV=2 - [DNJA1_HUMAN]	0.00380157	0.0709015
P49588	17	17	1776.39	1.45119	LNCaPabl_p	LNCaPabl_ARres	Alanine--tRNA ligase, cytoplasmic OS=Homo sapiens GN=AARS PE=1 SV=2 - [SYAC_HUMAN]	0.00383434	0.0710846
P49411	14	14	1049.59	1.4341	LNCaPabl_p	LNCaPabl_ARres	Elongation factor Tu, mitochondrial OS=Homo sapiens GN=TUFM PE=1 SV=2 - [EFTU_HUMAN]	0.00396041	0.0729848
Q9NZL9	5	4	379.49	1.56483	LNCaPabl_p	LNCaPabl_ARres	Methionine adenosyltransferase 2 subunit beta OS=Homo sapiens GN=MAT2B PE=1 SV=1 - [MAT2B_HUMAN]	0.00403549	0.0738217
Q99536	3	3	168.79	1.35767	LNCaPabl_ARres	LNCaPabl_p	Synaptic vesicle membrane protein VAT-1 homolog OS=Homo sapiens GN=VAT1 PE=1 SV=2 - [VAT1_HUMAN]	0.00405352	0.0738217
Q9UHD8	4	4	215.68	2.09221	LNCaPabl_p	LNCaPabl_ARres	Septin-9 OS=Homo sapiens GN=SEPT9 PE=1 SV=2 - [SEPT9_HUMAN]	0.00411187	0.0740973
Q92552	6	6	458.11	1.52575	LNCaPabl_ARres	LNCaPabl_p	28S ribosomal protein S27, mitochondrial OS=Homo sapiens GN=MRPS27 PE=1 SV=3 - [RT27_HUMAN]	0.00413282	0.0740973
Q9H0Q0	1	1	60.86	2.57858	LNCaPabl_p	LNCaPabl_ARres	Protein FAM49A OS=Homo sapiens GN=FAM49A PE=1 SV=1 - [FA49A_HUMAN]	0.00414112	0.0740973
Q14126	11	10	684.36	1.43133	LNCaPabl_p	LNCaPabl_ARres	Desmoglein-2 OS=Homo sapiens GN=DSG2 PE=1 SV=2 - [DSG2_HUMAN]	0.00416438	0.0740973
Q15041	1	1	41.26	2.02449	LNCaPabl_ARres	LNCaPabl_p	ADP-ribosylation factor-like protein 6-interacting protein 1 OS=Homo sapiens GN=ARL6IP1 PE=1 SV=2 - [AR6P1_HUMAN]	0.00430102	0.0753952
Q9Y4L1	24	23	1921.72	1.36516	LNCaPabl_p	LNCaPabl_ARres	Hypoxia up-regulated protein 1 OS=Homo sapiens GN=HYOU1 PE=1 SV=1 - [HYOU1_HUMAN]	0.00431519	0.0753952
P07203	1	1	38.65	1.74814	LNCaPabl_ARres	LNCaPabl_p	Glutathione peroxidase 1 OS=Homo sapiens GN=GPX1 PE=1 SV=4 - [GPX1_HUMAN]	0.00433492	0.0753952
Q9C0D5	3	3	125.32	1.68458	LNCaPabl_ARres	LNCaPabl_p	Protein TANC1 OS=Homo sapiens GN=TANC1 PE=1 SV=3 - [TANC1_HUMAN]	0.00434111	0.0753952
P55769	3	3	204.33	1.26824	LNCaPabl_p	LNCaPabl_ARres	NHP2-like protein 1 OS=Homo sapiens GN=NHP2L1 PE=1 SV=3 - [NH2L1_HUMAN]	0.00439354	0.0753952
P30044	8	8	682	1.59757	LNCaPabl_ARres	LNCaPabl_p	Peroxiredoxin-5, mitochondrial OS=Homo sapiens GN=PRDX5 PE=1 SV=4 - [PRDX5_HUMAN]	0.0043989	0.0753952
Q12849	1	1	69.88	2.11149	LNCaPabl_ARres	LNCaPabl_p	G-rich sequence factor 1 OS=Homo sapiens GN=GRSF1 PE=1 SV=3 - [GRSF1_HUMAN]	0.00444994	0.0753952
Q15149	37	35	2377.06	2.00778	LNCaPabl_p	LNCaPabl_ARres	Plectin OS=Homo sapiens GN=PLEC PE=1 SV=3 - [PLEC_HUMAN]	0.00445986	0.0753952
O43491	3	3	186.89	4.79107	LNCaPabl_ARres	LNCaPabl_p	Band 4.1-like protein 2 OS=Homo sapiens GN=EPB41L2 PE=1 SV=1 - [E41L2_HUMAN]	0.0044777	0.0753952
Q13217	2	1	64.48	1.53723	LNCaPabl_p	LNCaPabl_ARres	DnaJ homolog subfamily C member 3 OS=Homo sapiens GN=DNAJC3 PE=1 SV=1 - [DNJC3_HUMAN]	0.00448592	0.0753952
Q9Y6N5	5	5	253.53	1.47103	LNCaPabl_ARres	LNCaPabl_p	Sulfide:quinone oxidoreductase, mitochondrial OS=Homo sapiens GN=SQRDL PE=1 SV=1 - [SQRD_HUMAN]	0.00450521	0.0753952
P09110	5	5	433.95	2.00568	LNCaPabl_ARres	LNCaPabl_p	3-ketoacyl-CoA thiolase, peroxisomal OS=Homo sapiens GN=ACAA1 PE=1 SV=2 - [THIK_HUMAN]	0.00455497	0.0754785
Q13283	6	6	424.83	1.39055	LNCaPabl_p	LNCaPabl_ARres	Ras GTPase-activating protein-binding protein 1 OS=Homo sapiens GN=G3BP1 PE=1 SV=1 - [G3BP1_HUMAN]	0.00455894	0.0754785
Q8NFF5	6	6	427.77	1.51667	LNCaPabl_ARres	LNCaPabl_p	FAD synthase OS=Homo sapiens GN=FLAD1 PE=1 SV=1 - [FAD1_HUMAN]	0.00475886	0.0783693
Q9BTZ2	2	2	138.78	1.58485	LNCaPabl_ARres	LNCaPabl_p	Dehydrogenase/reductase SDR family member 4 OS=Homo sapiens GN=DHRS4 PE=1 SV=3 - [DHRS4_HUMAN]	0.00495896	0.0812325
Q14696	2	2	135.91	1.78105	LNCaPabl_ARres	LNCaPabl_p	LDLR chaperone MESD OS=Homo sapiens GN=MESDC2 PE=1 SV=2 - [MESD_HUMAN]	0.00507211	0.0826487
P82932	1	1	61.17	1.49915	LNCaPabl_ARres	LNCaPabl_p	28S ribosomal protein S6, mitochondrial OS=Homo sapiens GN=MRPS6 PE=1 SV=3 - [RT06_HUMAN]	0.00517938	0.0839548
O60524	2	2	117.2	2.65053	LNCaPabl_ARres	LNCaPabl_p	Nuclear export mediator factor NEMF OS=Homo sapiens GN=NEMF PE=1 SV=4 - [NEMF_HUMAN]	0.00521658	0.0841173
Q99653	3	3	208.15	2.87103	LNCaPabl_ARres	LNCaPabl_p	Calcineurin B homologous protein 1 OS=Homo sapiens GN=CHP1 PE=1 SV=3 - [CHP1_HUMAN]	0.00530081	0.0850326
P38571	2	2	65.46	1.51937	LNCaPabl_p	LNCaPabl_ARres	Lysosomal acid lipase/cholesteryl ester hydrolase OS=Homo sapiens GN=LIPA PE=1 SV=2 - [LICH_HUMAN]	0.00546054	0.0871361
Q9BQ48	1	1	38.08	1.97924	LNCaPabl_ARres	LNCaPabl_p	39S ribosomal protein L34, mitochondrial OS=Homo sapiens GN=MRPL34 PE=1 SV=1 - [RM34_HUMAN]	0.00548822	0.0871361
O60343	2	2	174.1	3.86105	LNCaPabl_ARres	LNCaPabl_p	TBC1 domain family member 4 OS=Homo sapiens GN=TBC1D4 PE=1 SV=2 - [TBCD4_HUMAN]	0.00552672	0.0872996
Q9Y3B3	1	1	36.51	1.83403	LNCaPabl_p	LNCaPabl_ARres	Transmembrane emp24 domain-containing protein 7 OS=Homo sapiens GN=TMED7 PE=1 SV=2 - [TMED7_HUMAN]	0.00555688	0.0873305
P36957	5	5	469.33	1.56864	LNCaPabl_ARres	LNCaPabl_p	Dihydrolipoyllysine-residue succinyltransferase component of 2-oxoglutarate dehydrogenase complex, mitochondrial OS=Homo sapiens GN=DLST PE=1 SV=4 - [ODO2_HUMAN]	0.00558738	0.0873664
Q96KC8	2	2	155.35	2.70146	LNCaPabl_ARres	LNCaPabl_p	DnaJ homolog subfamily C member 1 OS=Homo sapiens GN=DNAJC1 PE=1 SV=1 - [DNJC1_HUMAN]	0.00569644	0.088624
Q16822	12	12	816.6	1.44152	LNCaPabl_p	LNCaPabl_ARres	Phosphoenolpyruvate carboxykinase [GTP], mitochondrial OS=Homo sapiens OX=9606 GN=PCK2 PE=1 SV=4 - [PCKGM_HUMAN]	0.00575863	0.0891435
Q8TCU6	1	1	44.92	14.8077	LNCaPabl_ARres	LNCaPabl_p	Phosphatidylinositol 3,4,5-trisphosphate-dependent Rac exchanger 1 protein OS=Homo sapiens GN=PREX1 PE=1 SV=3 - [PREX1_HUMAN]	0.00594838	0.0916227
Q27J81	2	2	124.75	2.34863	LNCaPabl_p	LNCaPabl_ARres	Inverted formin-2 OS=Homo sapiens GN=INF2 PE=1 SV=2 - [INF2_HUMAN]	0.00598332	0.0917047
P28288	5	5	253.89	1.97389	LNCaPabl_ARres	LNCaPabl_p	ATP-binding cassette sub-family D member 3 OS=Homo sapiens GN=ABCD3 PE=1 SV=1 - [ABCD3_HUMAN]	0.00602922	0.091953
Q9Y696	3	3	224.3	1.55775	LNCaPabl_p	LNCaPabl_ARres	Chloride intracellular channel protein 4 OS=Homo sapiens GN=CLIC4 PE=1 SV=4 - [CLIC4_HUMAN]	0.00625526	0.0949328
Q14258	5	5	191.42	1.52106	LNCaPabl_ARres	LNCaPabl_p	E3 ubiquitin/ISG15 ligase TRIM25 OS=Homo sapiens GN=TRIM25 PE=1 SV=2 - [TRI25_HUMAN]	0.00639183	0.0965323
P84022	1	1	62.06	1.68235	LNCaPabl_ARres	LNCaPabl_p	Mothers against decapentaplegic homolog 3 OS=Homo sapiens GN=SMAD3 PE=1 SV=1 - [SMAD3_HUMAN]	0.00645985	0.0970594
Q8WTS6	3	2	133.89	1.34343	LNCaPabl_p	LNCaPabl_ARres	Histone-lysine N-methyltransferase SETD7 OS=Homo sapiens GN=SETD7 PE=1 SV=1 - [SETD7_HUMAN]	0.00648944	0.0970594
O75569	1	1	84.62	2.51684	LNCaPabl_ARres	LNCaPabl_p	Interferon-inducible double stranded RNA-dependent protein kinase activator A OS=Homo sapiens GN=PRKRA PE=1 SV=1 - [PRKRA_HUMAN]	0.00667047	0.0992874
Q9Y3I0	6	6	317.67	1.31749	LNCaPabl_p	LNCaPabl_ARres	tRNA-splicing ligase RtcB homolog OS=Homo sapiens GN=C22orf28 PE=1 SV=1 - [RTCB_HUMAN]	0.00675953	0.100132
Q53EL6	6	6	394.64	1.4321	LNCaPabl_p	LNCaPabl_ARres	Programmed cell death protein 4 OS=Homo sapiens GN=PDCD4 PE=1 SV=2 - [PDCD4_HUMAN]	0.00679946	0.100244
Q7L5Y1	1	1	83.64	2.25024	LNCaPabl_ARres	LNCaPabl_p	Mitochondrial enolase superfamily member 1 OS=Homo sapiens GN=ENOSF1 PE=1 SV=1 - [ENOF1_HUMAN]	0.00685905	0.100566
P38646	19	19	2110.5	1.3488	LNCaPabl_ARres	LNCaPabl_p	Stress-70 protein, mitochondrial OS=Homo sapiens GN=HSPA9 PE=1 SV=2 - [GRP75_HUMAN]	0.00688631	0.100566
Q96B26	2	2	171.75	1.36946	LNCaPabl_p	LNCaPabl_ARres	Exosome complex component RRP43 OS=Homo sapiens GN=EXOSC8 PE=1 SV=1 - [EXOS8_HUMAN]	0.00700921	0.10188
Q12797	4	4	218.49	6.73685	LNCaPabl_ARres	LNCaPabl_p	Aspartyl/asparaginyl beta-hydroxylase OS=Homo sapiens GN=ASPH PE=1 SV=3 - [ASPH_HUMAN]	0.00712626	0.102958
Q9Y230	11	11	867.02	1.15833	LNCaPabl_p	LNCaPabl_ARres	RuvB-like 2 OS=Homo sapiens GN=RUVBL2 PE=1 SV=3 - [RUVB2_HUMAN]	0.00714984	0.102958
A0A0B4J2D5	5	5	355.76	1.39044	LNCaPabl_ARres	LNCaPabl_p	Glutamine amidotransferase-like class 1 domain-containing protein 3B, mitochondrial OS=Homo sapiens OX=9606 GN=GATD3B PE=1 SV=1 - [GAL3B_HUMAN]	0.00719604	0.103143
P50454	7	7	463.42	1.35823	LNCaPabl_ARres	LNCaPabl_p	Serpin H1 OS=Homo sapiens GN=SERPINH1 PE=1 SV=2 - [SERPH_HUMAN]	0.00726732	0.103685
Q10713	5	5	240.54	1.99891	LNCaPabl_ARres	LNCaPabl_p	Mitochondrial-processing peptidase subunit alpha OS=Homo sapiens GN=PMPCA PE=1 SV=2 - [MPPA_HUMAN]	0.00735461	0.104227
P31939	22	21	1772.98	1.3814	LNCaPabl_p	LNCaPabl_ARres	Bifunctional purine biosynthesis protein PURH OS=Homo sapiens GN=ATIC PE=1 SV=3 - [PUR9_HUMAN]	0.00740378	0.104227
P20810	4	4	209.66	1.20331	LNCaPabl_ARres	LNCaPabl_p	Calpastatin OS=Homo sapiens GN=CAST PE=1 SV=4 - [ICAL_HUMAN]	0.00740629	0.104227
Q8IZ83	1	1	70.84	2.35169	LNCaPabl_p	LNCaPabl_ARres	Aldehyde dehydrogenase family 16 member A1 OS=Homo sapiens GN=ALDH16A1 PE=1 SV=2 - [A16A1_HUMAN]	0.0074787	0.104769
Q9UL46	4	4	550.08	1.35886	LNCaPabl_p	LNCaPabl_ARres	Proteasome activator complex subunit 2 OS=Homo sapiens GN=PSME2 PE=1 SV=4 - [PSME2_HUMAN]	0.0075497	0.105288
P58107	5	5	491.68	2.25425	LNCaPabl_p	LNCaPabl_ARres	Epiplakin OS=Homo sapiens OX=9606 GN=EPPK1 PE=1 SV=3 - [EPIPL_HUMAN]	0.00763155	0.105433
P07339	5	5	289.29	1.34542	LNCaPabl_p	LNCaPabl_ARres	Cathepsin D OS=Homo sapiens GN=CTSD PE=1 SV=1 - [CATD_HUMAN]	0.00767247	0.105433
Q08378	4	3	250.27	1.60385	LNCaPabl_p	LNCaPabl_ARres	Golgin subfamily A member 3 OS=Homo sapiens GN=GOLGA3 PE=1 SV=2 - [GOGA3_HUMAN]	0.00769304	0.105433
P13861	5	4	385.84	1.2831	LNCaPabl_p	LNCaPabl_ARres	cAMP-dependent protein kinase type II-alpha regulatory subunit OS=Homo sapiens GN=PRKAR2A PE=1 SV=2 - [KAP2_HUMAN]	0.00772634	0.105433
Q8WUY3	13	13	849.65	1.6236	LNCaPabl_p	LNCaPabl_ARres	Protein prune homolog 2 OS=Homo sapiens GN=PRUNE2 PE=1 SV=3 - [PRUN2_HUMAN]	0.00773042	0.105433
Q8IZ07	2	2	63.28	1.48426	LNCaPabl_p	LNCaPabl_ARres	Ankyrin repeat domain-containing protein 13A OS=Homo sapiens GN=ANKRD13A PE=1 SV=3 - [AN13A_HUMAN]	0.00814185	0.110206
P35813	2	2	91.05	1.7964	LNCaPabl_ARres	LNCaPabl_p	Protein phosphatase 1A OS=Homo sapiens GN=PPM1A PE=1 SV=1 - [PPM1A_HUMAN]	0.00815157	0.110206
Q9H5Q4	1	1	71.16	1.74087	LNCaPabl_ARres	LNCaPabl_p	Dimethyladenosine transferase 2, mitochondrial OS=Homo sapiens GN=TFB2M PE=1 SV=1 - [TFB2M_HUMAN]	0.00851189	0.114577
O75208	2	2	93.57	1.61468	LNCaPabl_ARres	LNCaPabl_p	Ubiquinone biosynthesis protein COQ9, mitochondrial OS=Homo sapiens GN=COQ9 PE=1 SV=1 - [COQ9_HUMAN]	0.0086996	0.116597
P98179	1	1	29.83	1.80373	LNCaPabl_p	LNCaPabl_ARres	Putative RNA-binding protein 3 OS=Homo sapiens GN=RBM3 PE=1 SV=1 - [RBM3_HUMAN]	0.00880504	0.117502
Q9Y6Y8	2	2	116.16	1.18024	LNCaPabl_ARres	LNCaPabl_p	SEC23-interacting protein OS=Homo sapiens GN=SEC23IP PE=1 SV=1 - [S23IP_HUMAN]	0.00902096	0.119867
P09132	2	2	120.13	1.60745	LNCaPabl_ARres	LNCaPabl_p	Signal recognition particle 19 kDa protein OS=Homo sapiens GN=SRP19 PE=1 SV=3 - [SRP19_HUMAN]	0.00906334	0.119915
P10909	2	2	158.22	3.3942	LNCaPabl_ARres	LNCaPabl_p	Clusterin OS=Homo sapiens GN=CLU PE=1 SV=1 - [CLUS_HUMAN]	0.00924274	0.121629
P25205	19	18	1374.07	1.31082	LNCaPabl_p	LNCaPabl_ARres	DNA replication licensing factor MCM3 OS=Homo sapiens GN=MCM3 PE=1 SV=3 - [MCM3_HUMAN]	0.00927709	0.121629
Q9UBQ0	4	4	221.25	1.39395	LNCaPabl_p	LNCaPabl_ARres	Vacuolar protein sorting-associated protein 29 OS=Homo sapiens GN=VPS29 PE=1 SV=1 - [VPS29_HUMAN]	0.00936677	0.121629
Q9UNE7	4	4	248.06	1.41359	LNCaPabl_p	LNCaPabl_ARres	E3 ubiquitin-protein ligase CHIP OS=Homo sapiens GN=STUB1 PE=1 SV=2 - [CHIP_HUMAN]	0.00937792	0.121629
O95989	1	1	59.96	1.54638	LNCaPabl_ARres	LNCaPabl_p	Diphosphoinositol polyphosphate phosphohydrolase 1 OS=Homo sapiens GN=NUDT3 PE=1 SV=1 - [NUDT3_HUMAN]	0.00939148	0.121629
O60635	1	1	116.32	1.55718	LNCaPabl_ARres	LNCaPabl_p	Tetraspanin-1 OS=Homo sapiens GN=TSPAN1 PE=1 SV=2 - [TSN1_HUMAN]	0.00946985	0.121629
Q6ZWT7	1	1	42.75	2.92153	LNCaPabl_ARres	LNCaPabl_p	Lysophospholipid acyltransferase 2 OS=Homo sapiens GN=MBOAT2 PE=2 SV=2 - [MBOA2_HUMAN]	0.00947535	0.121629
Q13509	16	3	1452.79	2.06742	LNCaPabl_ARres	LNCaPabl_p	Tubulin beta-3 chain OS=Homo sapiens GN=TUBB3 PE=1 SV=2 - [TBB3_HUMAN]	0.00950717	0.121629
O95630	1	1	26.42	1.91214	LNCaPabl_p	LNCaPabl_ARres	STAM-binding protein OS=Homo sapiens GN=STAMBP PE=1 SV=1 - [STABP_HUMAN]	0.00957245	0.12196
Q9HCE1	1	1	91.41	2.48927	LNCaPabl_ARres	LNCaPabl_p	Putative helicase MOV-10 OS=Homo sapiens GN=MOV10 PE=1 SV=2 - [MOV10_HUMAN]	0.00964561	0.122389
Q96C23	3	3	224.6	1.49785	LNCaPabl_p	LNCaPabl_ARres	Aldose 1-epimerase OS=Homo sapiens GN=GALM PE=1 SV=1 - [GALM_HUMAN]	0.00983847	0.124326
P36871	8	8	672.78	1.51799	LNCaPabl_p	LNCaPabl_ARres	Phosphoglucomutase-1 OS=Homo sapiens GN=PGM1 PE=1 SV=3 - [PGM1_HUMAN]	0.00992173	0.124869
O96019	3	3	192.44	1.46348	LNCaPabl_p	LNCaPabl_ARres	Actin-like protein 6A OS=Homo sapiens GN=ACTL6A PE=1 SV=1 - [ACL6A_HUMAN]	0.010026	0.124983
Q07157	5	4	220.22	1.6943	LNCaPabl_ARres	LNCaPabl_p	Tight junction protein ZO-1 OS=Homo sapiens GN=TJP1 PE=1 SV=3 - [ZO1_HUMAN]	0.0100422	0.124983
P40306	1	1	38.41	1.90028	LNCaPabl_p	LNCaPabl_ARres	Proteasome subunit beta type-10 OS=Homo sapiens GN=PSMB10 PE=1 SV=1 - [PSB10_HUMAN]	0.0100519	0.124983
P60891	5	2	432.39	1.46172	LNCaPabl_p	LNCaPabl_ARres	Ribose-phosphate pyrophosphokinase 1 OS=Homo sapiens GN=PRPS1 PE=1 SV=2 - [PRPS1_HUMAN]	0.010211	0.126453
P09668	1	1	42.3	1.92782	LNCaPabl_p	LNCaPabl_ARres	Pro-cathepsin H OS=Homo sapiens GN=CTSH PE=1 SV=4 - [CATH_HUMAN]	0.0102774	0.126769
Q9NQE9	3	3	130.18	1.66686	LNCaPabl_ARres	LNCaPabl_p	Histidine triad nucleotide-binding protein 3 OS=Homo sapiens GN=HINT3 PE=1 SV=1 - [HINT3_HUMAN]	0.0103702	0.127405
O95573	9	9	642.42	1.47488	LNCaPabl_ARres	LNCaPabl_p	Long-chain-fatty-acid--CoA ligase 3 OS=Homo sapiens GN=ACSL3 PE=1 SV=3 - [ACSL3_HUMAN]	0.0104174	0.127479
Q15738	3	3	198.8	1.60779	LNCaPabl_ARres	LNCaPabl_p	Sterol-4-alpha-carboxylate 3-dehydrogenase, decarboxylating OS=Homo sapiens GN=NSDHL PE=1 SV=2 - [NSDHL_HUMAN]	0.010481	0.127752
P09496	2	2	80.05	1.5226	LNCaPabl_p	LNCaPabl_ARres	Clathrin light chain A OS=Homo sapiens GN=CLTA PE=1 SV=1 - [CLCA_HUMAN]	0.0105678	0.128305
O60566	1	1	42.03	1.65603	LNCaPabl_p	LNCaPabl_ARres	Mitotic checkpoint serine/threonine-protein kinase BUB1 beta OS=Homo sapiens GN=BUB1B PE=1 SV=3 - [BUB1B_HUMAN]	0.0107604	0.129963
Q7Z2W4	5	5	356.65	1.59482	LNCaPabl_ARres	LNCaPabl_p	Zinc finger CCCH-type antiviral protein 1 OS=Homo sapiens GN=ZC3HAV1 PE=1 SV=3 - [ZCCHV_HUMAN]	0.0108474	0.129963
Q6XQN6	8	8	581.84	1.51708	LNCaPabl_p	LNCaPabl_ARres	Nicotinate phosphoribosyltransferase OS=Homo sapiens GN=NAPRT1 PE=1 SV=2 - [PNCB_HUMAN]	0.0108535	0.129963
Q00341	13	13	758.43	1.44441	LNCaPabl_ARres	LNCaPabl_p	Vigilin OS=Homo sapiens GN=HDLBP PE=1 SV=2 - [VIGLN_HUMAN]	0.0108907	0.129963
O00425	3	3	182.84	1.42681	LNCaPabl_ARres	LNCaPabl_p	Insulin-like growth factor 2 mRNA-binding protein 3 OS=Homo sapiens GN=IGF2BP3 PE=1 SV=2 - [IF2B3_HUMAN]	0.010918	0.129963
P51178	1	1	26.42	1.32021	LNCaPabl_ARres	LNCaPabl_p	1-phosphatidylinositol 4,5-bisphosphate phosphodiesterase delta-1 OS=Homo sapiens GN=PLCD1 PE=1 SV=2 - [PLCD1_HUMAN]	0.0109562	0.129963
Q9Y2R4	1	1	28.04	1.64211	LNCaPabl_ARres	LNCaPabl_p	Probable ATP-dependent RNA helicase DDX52 OS=Homo sapiens GN=DDX52 PE=1 SV=3 - [DDX52_HUMAN]	0.0110566	0.130654
O76003	6	6	389.02	1.28942	LNCaPabl_p	LNCaPabl_ARres	Glutaredoxin-3 OS=Homo sapiens GN=GLRX3 PE=1 SV=2 - [GLRX3_HUMAN]	0.0113601	0.13373
P54868	4	3	291.98	1.53276	LNCaPabl_p	LNCaPabl_ARres	Hydroxymethylglutaryl-CoA synthase, mitochondrial OS=Homo sapiens GN=HMGCS2 PE=1 SV=1 - [HMCS2_HUMAN]	0.0115142	0.13503
Q7Z434	4	4	202.35	1.3565	LNCaPabl_p	LNCaPabl_ARres	Mitochondrial antiviral-signaling protein OS=Homo sapiens GN=MAVS PE=1 SV=2 - [MAVS_HUMAN]	0.0115587	0.135041
P49792	24	23	1740.51	1.18149	LNCaPabl_p	LNCaPabl_ARres	E3 SUMO-protein ligase RanBP2 OS=Homo sapiens GN=RANBP2 PE=1 SV=2 - [RBP2_HUMAN]	0.0116547	0.13565
Q9NQX3	3	2	168.14	1.58078	LNCaPabl_ARres	LNCaPabl_p	Gephyrin OS=Homo sapiens GN=GPHN PE=1 SV=1 - [GEPH_HUMAN]	0.0117188	0.135885
Q9Y2X3	8	8	525	1.4192	LNCaPabl_p	LNCaPabl_ARres	Nucleolar protein 58 OS=Homo sapiens GN=NOP58 PE=1 SV=1 - [NOP58_HUMAN]	0.0118451	0.136777
Q9H2P9	2	2	125.87	1.44103	LNCaPabl_p	LNCaPabl_ARres	Diphthine synthase OS=Homo sapiens GN=DPH5 PE=1 SV=2 - [DPH5_HUMAN]	0.0118841	0.136777
P22059	10	9	498.65	1.30272	LNCaPabl_p	LNCaPabl_ARres	Oxysterol-binding protein 1 OS=Homo sapiens GN=OSBP PE=1 SV=1 - [OSBP1_HUMAN]	0.0120668	0.138366
Q9Y666	1	1	26.65	1.97559	LNCaPabl_p	LNCaPabl_ARres	Solute carrier family 12 member 7 OS=Homo sapiens GN=SLC12A7 PE=1 SV=3 - [S12A7_HUMAN]	0.0122025	0.138737
Q12857	1	1	27.83	2.47616	LNCaPabl_ARres	LNCaPabl_p	Nuclear factor 1 A-type OS=Homo sapiens GN=NFIA PE=1 SV=2 - [NFIA_HUMAN]	0.0122092	0.138737
Q7Z406	10	2	770.29	2.0199	LNCaPabl_p	LNCaPabl_ARres	Myosin-14 OS=Homo sapiens GN=MYH14 PE=1 SV=2 - [MYH14_HUMAN]	0.012275	0.138737
Q14011	3	2	349.21	1.65198	LNCaPabl_ARres	LNCaPabl_p	Cold-inducible RNA-binding protein OS=Homo sapiens GN=CIRBP PE=1 SV=1 - [CIRBP_HUMAN]	0.0123218	0.138737
O95757	8	7	524.03	1.4748	LNCaPabl_ARres	LNCaPabl_p	Heat shock 70 kDa protein 4L OS=Homo sapiens GN=HSPA4L PE=1 SV=3 - [HS74L_HUMAN]	0.0123232	0.138737
P11908	6	3	563.12	1.27641	LNCaPabl_ARres	LNCaPabl_p	Ribose-phosphate pyrophosphokinase 2 OS=Homo sapiens GN=PRPS2 PE=1 SV=2 - [PRPS2_HUMAN]	0.0125452	0.140724
P51649	5	4	340.48	1.42693	LNCaPabl_ARres	LNCaPabl_p	Succinate-semialdehyde dehydrogenase, mitochondrial OS=Homo sapiens GN=ALDH5A1 PE=1 SV=2 - [SSDH_HUMAN]	0.0126181	0.141031
G2XKQ0	2	2	129.65	1.26777	LNCaPabl_p	LNCaPabl_ARres	Small ubiquitin-related modifier 5 OS=Homo sapiens OX=9606 GN=SUMO1P1 PE=1 SV=2 - [SUMO5_HUMAN]	0.0126674	0.141072
Q8WW01	1	1	64.04	1.71305	LNCaPabl_p	LNCaPabl_ARres	tRNA-splicing endonuclease subunit Sen15 OS=Homo sapiens GN=TSEN15 PE=1 SV=1 - [SEN15_HUMAN]	0.0128822	0.14277
P54920	6	6	450.79	1.27651	LNCaPabl_ARres	LNCaPabl_p	Alpha-soluble NSF attachment protein OS=Homo sapiens GN=NAPA PE=1 SV=3 - [SNAA_HUMAN]	0.012912	0.14277
Q8WWY3	3	2	137.15	1.92967	LNCaPabl_p	LNCaPabl_ARres	U4/U6 small nuclear ribonucleoprotein Prp31 OS=Homo sapiens GN=PRPF31 PE=1 SV=2 - [PRP31_HUMAN]	0.0129767	0.142974
P84085	6	1	538.31	1.21423	LNCaPabl_ARres	LNCaPabl_p	ADP-ribosylation factor 5 OS=Homo sapiens GN=ARF5 PE=1 SV=2 - [ARF5_HUMAN]	0.0130928	0.143742
P55010	3	3	136.78	1.30432	LNCaPabl_ARres	LNCaPabl_p	Eukaryotic translation initiation factor 5 OS=Homo sapiens GN=EIF5 PE=1 SV=2 - [IF5_HUMAN]	0.0132839	0.145325
Q6PGP7	4	3	258.05	2.72321	LNCaPabl_ARres	LNCaPabl_p	Tetratricopeptide repeat protein 37 OS=Homo sapiens GN=TTC37 PE=1 SV=1 - [TTC37_HUMAN]	0.0133996	0.146074
P14625	24	20	2042.02	1.41206	LNCaPabl_p	LNCaPabl_ARres	Endoplasmin OS=Homo sapiens GN=HSP90B1 PE=1 SV=1 - [ENPL_HUMAN]	0.0134873	0.146094
O60783	2	2	131.27	1.95889	LNCaPabl_ARres	LNCaPabl_p	28S ribosomal protein S14, mitochondrial OS=Homo sapiens GN=MRPS14 PE=1 SV=1 - [RT14_HUMAN]	0.013521	0.146094
P62330	5	4	323.23	1.3767	LNCaPabl_ARres	LNCaPabl_p	ADP-ribosylation factor 6 OS=Homo sapiens GN=ARF6 PE=1 SV=2 - [ARF6_HUMAN]	0.0135488	0.146094
Q6P1L8	1	1	75.75	2.03579	LNCaPabl_ARres	LNCaPabl_p	39S ribosomal protein L14, mitochondrial OS=Homo sapiens GN=MRPL14 PE=1 SV=1 - [RM14_HUMAN]	0.0136387	0.146094
P23368	4	3	235.92	1.36019	LNCaPabl_ARres	LNCaPabl_p	NAD-dependent malic enzyme, mitochondrial OS=Homo sapiens GN=ME2 PE=1 SV=1 - [MAOM_HUMAN]	0.0137114	0.146094
Q9NQH7	3	2	259.59	2.02167	LNCaPabl_ARres	LNCaPabl_p	Probable Xaa-Pro aminopeptidase 3 OS=Homo sapiens GN=XPNPEP3 PE=1 SV=1 - [XPP3_HUMAN]	0.0137136	0.146094
P51398	5	5	303.69	1.49155	LNCaPabl_ARres	LNCaPabl_p	28S ribosomal protein S29, mitochondrial OS=Homo sapiens GN=DAP3 PE=1 SV=1 - [RT29_HUMAN]	0.0137317	0.146094
P30040	6	6	465.44	1.3961	LNCaPabl_ARres	LNCaPabl_p	Endoplasmic reticulum resident protein 29 OS=Homo sapiens GN=ERP29 PE=1 SV=4 - [ERP29_HUMAN]	0.0138638	0.146995
O75436	3	3	136.03	1.35378	LNCaPabl_p	LNCaPabl_ARres	Vacuolar protein sorting-associated protein 26A OS=Homo sapiens GN=VPS26A PE=1 SV=2 - [VP26A_HUMAN]	0.0141368	0.147179
P62244	3	3	238.68	1.30448	LNCaPabl_ARres	LNCaPabl_p	40S ribosomal protein S15a OS=Homo sapiens GN=RPS15A PE=1 SV=2 - [RS15A_HUMAN]	0.0141399	0.147179
O60763	11	11	917.24	1.17362	LNCaPabl_p	LNCaPabl_ARres	General vesicular transport factor p115 OS=Homo sapiens GN=USO1 PE=1 SV=2 - [USO1_HUMAN]	0.0141503	0.147179
Q96PU5	3	3	204.15	1.40003	LNCaPabl_ARres	LNCaPabl_p	E3 ubiquitin-protein ligase NEDD4-like OS=Homo sapiens GN=NEDD4L PE=1 SV=2 - [NED4L_HUMAN]	0.0141522	0.147179
Q04917	6	4	486.95	1.34034	LNCaPabl_ARres	LNCaPabl_p	14-3-3 protein eta OS=Homo sapiens GN=YWHAH PE=1 SV=4 - [1433F_HUMAN]	0.0141677	0.147179
O14745	4	4	292.12	1.33759	LNCaPabl_p	LNCaPabl_ARres	Na(+)/H(+) exchange regulatory cofactor NHE-RF1 OS=Homo sapiens GN=SLC9A3R1 PE=1 SV=4 - [NHRF1_HUMAN]	0.0142695	0.147179
Q12846	1	1	47.26	1.53769	LNCaPabl_p	LNCaPabl_ARres	Syntaxin-4 OS=Homo sapiens GN=STX4 PE=1 SV=2 - [STX4_HUMAN]	0.0143127	0.147179
P62942	2	1	110.34	1.36097	LNCaPabl_p	LNCaPabl_ARres	Peptidyl-prolyl cis-trans isomerase FKBP1A OS=Homo sapiens GN=FKBP1A PE=1 SV=2 - [FKB1A_HUMAN]	0.014314	0.147179
Q29RF7	9	7	624.52	1.70258	LNCaPabl_p	LNCaPabl_ARres	Sister chromatid cohesion protein PDS5 homolog A OS=Homo sapiens GN=PDS5A PE=1 SV=1 - [PDS5A_HUMAN]	0.0143187	0.147179
O60361	4	1	337.23	1.47119	LNCaPabl_ARres	LNCaPabl_p	Putative nucleoside diphosphate kinase OS=Homo sapiens GN=NME2P1 PE=5 SV=1 - [NDK8_HUMAN]	0.014388	0.147179
Q9H3S7	1	1	56.76	1.81808	LNCaPabl_ARres	LNCaPabl_p	Tyrosine-protein phosphatase non-receptor type 23 OS=Homo sapiens GN=PTPN23 PE=1 SV=1 - [PTN23_HUMAN]	0.0144428	0.147179
Q71RC2	3	3	181.68	1.37741	LNCaPabl_ARres	LNCaPabl_p	La-related protein 4 OS=Homo sapiens GN=LARP4 PE=1 SV=3 - [LARP4_HUMAN]	0.0144597	0.147179
O43815	3	2	160.05	1.41423	LNCaPabl_ARres	LNCaPabl_p	Striatin OS=Homo sapiens GN=STRN PE=1 SV=4 - [STRN_HUMAN]	0.0144993	0.147179
Q9Y2Q3	1	1	100.5	1.61427	LNCaPabl_ARres	LNCaPabl_p	Glutathione S-transferase kappa 1 OS=Homo sapiens GN=GSTK1 PE=1 SV=3 - [GSTK1_HUMAN]	0.0146624	0.148349
P00492	4	4	304.08	1.30286	LNCaPabl_ARres	LNCaPabl_p	Hypoxanthine-guanine phosphoribosyltransferase OS=Homo sapiens GN=HPRT1 PE=1 SV=2 - [HPRT_HUMAN]	0.0147252	0.148499
O60645	1	1	41.34	1.56187	LNCaPabl_ARres	LNCaPabl_p	Exocyst complex component 3 OS=Homo sapiens GN=EXOC3 PE=1 SV=2 - [EXOC3_HUMAN]	0.0148433	0.149204
Q02218	11	11	676.98	1.55495	LNCaPabl_ARres	LNCaPabl_p	2-oxoglutarate dehydrogenase, mitochondrial OS=Homo sapiens GN=OGDH PE=1 SV=3 - [ODO1_HUMAN]	0.014956	0.149851
Q9NZW5	1	1	29.05	1.87678	LNCaPabl_p	LNCaPabl_ARres	MAGUK p55 subfamily member 6 OS=Homo sapiens GN=MPP6 PE=1 SV=2 - [MPP6_HUMAN]	0.0150503	0.150309
O00754	5	5	242.35	1.38943	LNCaPabl_p	LNCaPabl_ARres	Lysosomal alpha-mannosidase OS=Homo sapiens GN=MAN2B1 PE=1 SV=3 - [MA2B1_HUMAN]	0.0152455	0.151769
P41091	10	10	629.71	1.3426	LNCaPabl_ARres	LNCaPabl_p	Eukaryotic translation initiation factor 2 subunit 3 OS=Homo sapiens GN=EIF2S3 PE=1 SV=3 - [IF2G_HUMAN]	0.0153111	0.151933
Q8N335	4	4	293.44	1.34111	LNCaPabl_ARres	LNCaPabl_p	Glycerol-3-phosphate dehydrogenase 1-like protein OS=Homo sapiens GN=GPD1L PE=1 SV=1 - [GPD1L_HUMAN]	0.0153778	0.152107
P05388	9	9	940.98	1.37767	LNCaPabl_ARres	LNCaPabl_p	60S acidic ribosomal protein P0 OS=Homo sapiens GN=RPLP0 PE=1 SV=1 - [RLA0_HUMAN]	0.0154818	0.15219
Q9BY43	1	1	58.1	2.08526	LNCaPabl_p	LNCaPabl_ARres	Charged multivesicular body protein 4a OS=Homo sapiens GN=CHMP4A PE=1 SV=3 - [CHM4A_HUMAN]	0.0154844	0.15219
Q8NBN3	1	1	69.02	1.63093	LNCaPabl_p	LNCaPabl_ARres	Transmembrane protein 87A OS=Homo sapiens GN=TMEM87A PE=1 SV=3 - [TM87A_HUMAN]	0.0157916	0.154718
Q9UBE0	7	7	402.33	1.4744	LNCaPabl_p	LNCaPabl_ARres	SUMO-activating enzyme subunit 1 OS=Homo sapiens GN=SAE1 PE=1 SV=1 - [SAE1_HUMAN]	0.015894	0.15523
Q15746	1	1	42.87	9.31793	LNCaPabl_ARres	LNCaPabl_p	Myosin light chain kinase, smooth muscle OS=Homo sapiens GN=MYLK PE=1 SV=4 - [MYLK_HUMAN]	0.015968	0.155398
P55957	3	3	147.71	1.41027	LNCaPabl_p	LNCaPabl_ARres	BH3-interacting domain death agonist OS=Homo sapiens GN=BID PE=1 SV=1 - [BID_HUMAN]	0.0160117	0.155398
Q9Y5X3	3	3	247.67	1.31581	LNCaPabl_ARres	LNCaPabl_p	Sorting nexin-5 OS=Homo sapiens GN=SNX5 PE=1 SV=1 - [SNX5_HUMAN]	0.0161137	0.155803
P22695	4	4	351.26	1.77641	LNCaPabl_ARres	LNCaPabl_p	Cytochrome b-c1 complex subunit 2, mitochondrial OS=Homo sapiens GN=UQCRC2 PE=1 SV=3 - [QCR2_HUMAN]	0.0162012	0.155803
Q96CW1	4	4	231.38	1.33311	LNCaPabl_p	LNCaPabl_ARres	AP-2 complex subunit mu OS=Homo sapiens GN=AP2M1 PE=1 SV=2 - [AP2M1_HUMAN]	0.0162043	0.155803
Q9H910	3	3	269.96	1.34759	LNCaPabl_p	LNCaPabl_ARres	Hematological and neurological expressed 1-like protein OS=Homo sapiens GN=HN1L PE=1 SV=1 - [HN1L_HUMAN]	0.0163711	0.156778
Q9Y3U8	1	1	44.57	1.59164	LNCaPabl_p	LNCaPabl_ARres	60S ribosomal protein L36 OS=Homo sapiens GN=RPL36 PE=1 SV=3 - [RL36_HUMAN]	0.016431	0.156778
P18440	2	2	85.46	3.10199	LNCaPabl_ARres	LNCaPabl_p	Arylamine N-acetyltransferase 1 OS=Homo sapiens GN=NAT1 PE=1 SV=2 - [ARY1_HUMAN]	0.0164576	0.156778
P52209	10	9	736.83	1.52478	LNCaPabl_p	LNCaPabl_ARres	6-phosphogluconate dehydrogenase, decarboxylating OS=Homo sapiens GN=PGD PE=1 SV=3 - [6PGD_HUMAN]	0.0166	0.157138
P35270	2	2	195.29	1.83995	LNCaPabl_ARres	LNCaPabl_p	Sepiapterin reductase OS=Homo sapiens GN=SPR PE=1 SV=1 - [SPRE_HUMAN]	0.0166881	0.157138
P13995	2	2	113.24	1.60388	LNCaPabl_p	LNCaPabl_ARres	Bifunctional methylenetetrahydrofolate dehydrogenase/cyclohydrolase, mitochondrial OS=Homo sapiens GN=MTHFD2 PE=1 SV=2 - [MTDC_HUMAN]	0.0166968	0.157138
Q13573	1	1	79.36	1.60509	LNCaPabl_p	LNCaPabl_ARres	SNW domain-containing protein 1 OS=Homo sapiens GN=SNW1 PE=1 SV=1 - [SNW1_HUMAN]	0.0166985	0.157138
O95785	1	1	29.72	2.46087	LNCaPabl_ARres	LNCaPabl_p	Protein Wiz OS=Homo sapiens GN=WIZ PE=1 SV=2 - [WIZ_HUMAN]	0.0170293	0.159765
P17931	4	4	151.14	1.43786	LNCaPabl_p	LNCaPabl_ARres	Galectin-3 OS=Homo sapiens GN=LGALS3 PE=1 SV=5 - [LEG3_HUMAN]	0.0171678	0.16019
Q6UW68	1	1	31.1	1.74247	LNCaPabl_p	LNCaPabl_ARres	Transmembrane protein 205 OS=Homo sapiens GN=TMEM205 PE=1 SV=1 - [TM205_HUMAN]	0.017178	0.16019
Q0D2K0	1	1	38.56	1.98086	LNCaPabl_ARres	LNCaPabl_p	Magnesium transporter NIPA4 OS=Homo sapiens GN=NIPAL4 PE=1 SV=3 - [NIPA4_HUMAN]	0.0174178	0.161938
P04626	1	1	30.7	1.68735	LNCaPabl_ARres	LNCaPabl_p	Receptor tyrosine-protein kinase erbB-2 OS=Homo sapiens GN=ERBB2 PE=1 SV=1 - [ERBB2_HUMAN]	0.0175336	0.162362
P18206	15	14	1001.77	1.39066	LNCaPabl_ARres	LNCaPabl_p	Vinculin OS=Homo sapiens GN=VCL PE=1 SV=4 - [VINC_HUMAN]	0.0176138	0.162362
P05090	3	3	181.54	1.48186	LNCaPabl_ARres	LNCaPabl_p	Apolipoprotein D OS=Homo sapiens GN=APOD PE=1 SV=1 - [APOD_HUMAN]	0.0176207	0.162362
A6NHR9	2	1	73.73	1.81172	LNCaPabl_p	LNCaPabl_ARres	Structural maintenance of chromosomes flexible hinge domain-containing protein 1 OS=Homo sapiens GN=SMCHD1 PE=1 SV=2 - [SMHD1_HUMAN]	0.0177351	0.162553
Q8N3C0	2	1	72.18	1.40892	LNCaPabl_ARres	LNCaPabl_p	Activating signal cointegrator 1 complex subunit 3 OS=Homo sapiens GN=ASCC3 PE=1 SV=3 - [ASCC3_HUMAN]	0.0177464	0.162553
P31930	8	8	604.27	1.80123	LNCaPabl_ARres	LNCaPabl_p	Cytochrome b-c1 complex subunit 1, mitochondrial OS=Homo sapiens GN=UQCRC1 PE=1 SV=3 - [QCR1_HUMAN]	0.0180248	0.163377
Q7L1Q6	6	2	363.45	1.37654	LNCaPabl_ARres	LNCaPabl_p	Basic leucine zipper and W2 domain-containing protein 1 OS=Homo sapiens GN=BZW1 PE=1 SV=1 - [BZW1_HUMAN]	0.0180297	0.163377
Q8TC07	4	4	175.92	1.25755	LNCaPabl_ARres	LNCaPabl_p	TBC1 domain family member 15 OS=Homo sapiens GN=TBC1D15 PE=1 SV=2 - [TBC15_HUMAN]	0.0180442	0.163377
Q12792	7	7	652.85	1.2863	LNCaPabl_ARres	LNCaPabl_p	Twinfilin-1 OS=Homo sapiens GN=TWF1 PE=1 SV=3 - [TWF1_HUMAN]	0.0180947	0.163377
P05161	1	1	45.67	1.45062	LNCaPabl_p	LNCaPabl_ARres	Ubiquitin-like protein ISG15 OS=Homo sapiens GN=ISG15 PE=1 SV=5 - [ISG15_HUMAN]	0.0181002	0.163377
Q9BV57	2	2	87.77	1.44377	LNCaPabl_p	LNCaPabl_ARres	1,2-dihydroxy-3-keto-5-methylthiopentene dioxygenase OS=Homo sapiens GN=ADI1 PE=1 SV=1 - [MTND_HUMAN]	0.018216	0.163944
Q53FT3	1	1	94.84	1.54326	LNCaPabl_p	LNCaPabl_ARres	Protein Hikeshi OS=Homo sapiens GN=C11orf73 PE=1 SV=2 - [HIKES_HUMAN]	0.0182993	0.164217
P11216	17	14	1161.04	1.25426	LNCaPabl_ARres	LNCaPabl_p	Glycogen phosphorylase, brain form OS=Homo sapiens GN=PYGB PE=1 SV=5 - [PYGB_HUMAN]	0.0186938	0.167272
O43681	7	6	440.87	1.28435	LNCaPabl_p	LNCaPabl_ARres	ATPase ASNA1 OS=Homo sapiens GN=ASNA1 PE=1 SV=2 - [ASNA_HUMAN]	0.0187983	0.167722
Q14566	14	13	1064.84	1.25413	LNCaPabl_p	LNCaPabl_ARres	DNA replication licensing factor MCM6 OS=Homo sapiens GN=MCM6 PE=1 SV=1 - [MCM6_HUMAN]	0.018946	0.168554
P04632	4	4	332.79	1.36671	LNCaPabl_p	LNCaPabl_ARres	Calpain small subunit 1 OS=Homo sapiens GN=CAPNS1 PE=1 SV=1 - [CPNS1_HUMAN]	0.0190852	0.169306
Q8WW59	3	3	192.01	1.48839	LNCaPabl_ARres	LNCaPabl_p	SPRY domain-containing protein 4 OS=Homo sapiens GN=SPRYD4 PE=1 SV=2 - [SPRY4_HUMAN]	0.0192057	0.169888
Q5T160	2	2	108.92	2.02014	LNCaPabl_ARres	LNCaPabl_p	Probable arginine--tRNA ligase, mitochondrial OS=Homo sapiens GN=RARS2 PE=1 SV=1 - [SYRM_HUMAN]	0.0192931	0.170175
Q01415	3	3	152.07	1.53392	LNCaPabl_p	LNCaPabl_ARres	N-acetylgalactosamine kinase OS=Homo sapiens GN=GALK2 PE=1 SV=1 - [GALK2_HUMAN]	0.019414	0.170435
P18754	5	5	563.94	2.36776	LNCaPabl_p	LNCaPabl_ARres	Regulator of chromosome condensation OS=Homo sapiens GN=RCC1 PE=1 SV=1 - [RCC1_HUMAN]	0.0194327	0.170435
P40855	3	3	431.01	1.32108	LNCaPabl_p	LNCaPabl_ARres	Peroxisomal biogenesis factor 19 OS=Homo sapiens GN=PEX19 PE=1 SV=1 - [PEX19_HUMAN]	0.0194884	0.170441
Q8N2M8	1	1	27.32	2.17441	LNCaPabl_ARres	LNCaPabl_p	CLK4-associating serine/arginine rich protein OS=Homo sapiens GN=CLASRP PE=1 SV=4 - [CLASR_HUMAN]	0.0196933	0.171748
Q6UWP2	1	1	76.32	2.45745	LNCaPabl_p	LNCaPabl_ARres	Dehydrogenase/reductase SDR family member 11 OS=Homo sapiens GN=DHRS11 PE=1 SV=1 - [DHR11_HUMAN]	0.0198534	0.172658
Q14008	10	9	567.55	1.37514	LNCaPabl_ARres	LNCaPabl_p	Cytoskeleton-associated protein 5 OS=Homo sapiens GN=CKAP5 PE=1 SV=3 - [CKAP5_HUMAN]	0.0199988	0.173005
O00462	3	2	134.13	1.35504	LNCaPabl_ARres	LNCaPabl_p	Beta-mannosidase OS=Homo sapiens GN=MANBA PE=1 SV=3 - [MANBA_HUMAN]	0.0200461	0.173005
Q9H583	2	2	140.23	1.94367	LNCaPabl_ARres	LNCaPabl_p	HEAT repeat-containing protein 1 OS=Homo sapiens GN=HEATR1 PE=1 SV=3 - [HEAT1_HUMAN]	0.020061	0.173005
Q9Y3D9	4	4	215.94	1.25944	LNCaPabl_ARres	LNCaPabl_p	28S ribosomal protein S23, mitochondrial OS=Homo sapiens GN=MRPS23 PE=1 SV=2 - [RT23_HUMAN]	0.0202963	0.173922
Q92506	2	1	126.25	1.56372	LNCaPabl_ARres	LNCaPabl_p	Estradiol 17-beta-dehydrogenase 8 OS=Homo sapiens GN=HSD17B8 PE=1 SV=2 - [DHB8_HUMAN]	0.0203139	0.173922
Q13867	1	1	27.15	2.22125	LNCaPabl_p	LNCaPabl_ARres	Bleomycin hydrolase OS=Homo sapiens GN=BLMH PE=1 SV=1 - [BLMH_HUMAN]	0.0203723	0.173922
O43143	17	16	1017.26	1.15005	LNCaPabl_p	LNCaPabl_ARres	Putative pre-mRNA-splicing factor ATP-dependent RNA helicase DHX15 OS=Homo sapiens GN=DHX15 PE=1 SV=2 - [DHX15_HUMAN]	0.020421	0.173922
P43304	7	7	445.39	1.46809	LNCaPabl_ARres	LNCaPabl_p	Glycerol-3-phosphate dehydrogenase, mitochondrial OS=Homo sapiens GN=GPD2 PE=1 SV=3 - [GPDM_HUMAN]	0.0204482	0.173922
P19784	4	4	203.62	1.37321	LNCaPabl_ARres	LNCaPabl_p	Casein kinase II subunit alpha' OS=Homo sapiens GN=CSNK2A2 PE=1 SV=1 - [CSK22_HUMAN]	0.0205057	0.173933
P62258	8	6	706.36	1.36012	LNCaPabl_ARres	LNCaPabl_p	14-3-3 protein epsilon OS=Homo sapiens GN=YWHAE PE=1 SV=1 - [1433E_HUMAN]	0.0206127	0.174208
Q8NF37	2	2	126.43	1.65481	LNCaPabl_ARres	LNCaPabl_p	Lysophosphatidylcholine acyltransferase 1 OS=Homo sapiens GN=LPCAT1 PE=1 SV=2 - [PCAT1_HUMAN]	0.0206506	0.174208
P55039	2	2	108.03	1.43062	LNCaPabl_ARres	LNCaPabl_p	Developmentally-regulated GTP-binding protein 2 OS=Homo sapiens GN=DRG2 PE=1 SV=1 - [DRG2_HUMAN]	0.0207158	0.174283
Q15366	6	6	558.65	1.21644	LNCaPabl_ARres	LNCaPabl_p	Poly(rC)-binding protein 2 OS=Homo sapiens GN=PCBP2 PE=1 SV=1 - [PCBP2_HUMAN]	0.0209355	0.175654
P04075	13	11	1322.56	1.42381	LNCaPabl_p	LNCaPabl_ARres	Fructose-bisphosphate aldolase A OS=Homo sapiens GN=ALDOA PE=1 SV=2 - [ALDOA_HUMAN]	0.021119	0.176494
Q8N6R0	1	1	35.27	1.76196	LNCaPabl_p	LNCaPabl_ARres	Methyltransferase-like protein 13 OS=Homo sapiens GN=METTL13 PE=1 SV=1 - [MET13_HUMAN]	0.0211496	0.176494
Q14669	1	1	40.88	1.48857	LNCaPabl_ARres	LNCaPabl_p	E3 ubiquitin-protein ligase TRIP12 OS=Homo sapiens GN=TRIP12 PE=1 SV=1 - [TRIPC_HUMAN]	0.0213224	0.177136
Q9C0B1	5	5	249.08	1.43616	LNCaPabl_ARres	LNCaPabl_p	Alpha-ketoglutarate-dependent dioxygenase FTO OS=Homo sapiens GN=FTO PE=1 SV=3 - [FTO_HUMAN]	0.0213634	0.177136
Q9BSD7	2	2	167.91	1.44809	LNCaPabl_ARres	LNCaPabl_p	Cancer-related nucleoside-triphosphatase OS=Homo sapiens GN=NTPCR PE=1 SV=1 - [NTPCR_HUMAN]	0.0213982	0.177136
Q96I59	3	3	142.53	1.58139	LNCaPabl_p	LNCaPabl_ARres	Probable asparagine--tRNA ligase, mitochondrial OS=Homo sapiens GN=NARS2 PE=1 SV=3 - [SYNM_HUMAN]	0.0215953	0.178291
Q9NY27	2	2	117.5	1.49616	LNCaPabl_p	LNCaPabl_ARres	Serine/threonine-protein phosphatase 4 regulatory subunit 2 OS=Homo sapiens GN=PPP4R2 PE=1 SV=3 - [PP4R2_HUMAN]	0.0216923	0.178615
O95373	14	13	1228.73	1.33734	LNCaPabl_ARres	LNCaPabl_p	Importin-7 OS=Homo sapiens GN=IPO7 PE=1 SV=1 - [IPO7_HUMAN]	0.0219634	0.179939
Q9BWW4	1	1	99.29	1.48896	LNCaPabl_ARres	LNCaPabl_p	Single-stranded DNA-binding protein 3 OS=Homo sapiens GN=SSBP3 PE=1 SV=1 - [SSBP3_HUMAN]	0.0219693	0.179939
Q7Z417	2	2	129.7	1.39133	LNCaPabl_p	LNCaPabl_ARres	Nuclear fragile X mental retardation-interacting protein 2 OS=Homo sapiens GN=NUFIP2 PE=1 SV=1 - [NUFP2_HUMAN]	0.0224649	0.18145
O43592	10	10	669.85	1.39975	LNCaPabl_p	LNCaPabl_ARres	Exportin-T OS=Homo sapiens GN=XPOT PE=1 SV=2 - [XPOT_HUMAN]	0.0224835	0.18145
Q01970	4	4	223.23	1.24133	LNCaPabl_p	LNCaPabl_ARres	1-phosphatidylinositol 4,5-bisphosphate phosphodiesterase beta-3 OS=Homo sapiens GN=PLCB3 PE=1 SV=2 - [PLCB3_HUMAN]	0.0225063	0.18145
Q13888	1	1	24.29	2.09856	LNCaPabl_p	LNCaPabl_ARres	General transcription factor IIH subunit 2 OS=Homo sapiens GN=GTF2H2 PE=1 SV=1 - [TF2H2_HUMAN]	0.0226129	0.18145
Q9Y281	3	1	322.97	2.44451	LNCaPabl_ARres	LNCaPabl_p	Cofilin-2 OS=Homo sapiens GN=CFL2 PE=1 SV=1 - [COF2_HUMAN]	0.0226228	0.18145
O00267	7	7	566.64	1.56521	LNCaPabl_p	LNCaPabl_ARres	Transcription elongation factor SPT5 OS=Homo sapiens GN=SUPT5H PE=1 SV=1 - [SPT5H_HUMAN]	0.0226361	0.18145
O43175	17	16	1786.61	1.42265	LNCaPabl_p	LNCaPabl_ARres	D-3-phosphoglycerate dehydrogenase OS=Homo sapiens GN=PHGDH PE=1 SV=4 - [SERA_HUMAN]	0.0226498	0.18145
P27797	14	14	1176.53	1.34262	LNCaPabl_p	LNCaPabl_ARres	Calreticulin OS=Homo sapiens GN=CALR PE=1 SV=1 - [CALR_HUMAN]	0.0226924	0.18145
P60059	1	1	54.9	1.82403	LNCaPabl_ARres	LNCaPabl_p	Protein transport protein Sec61 subunit gamma OS=Homo sapiens GN=SEC61G PE=2 SV=1 - [SC61G_HUMAN]	0.0227679	0.18145
P53396	17	17	1319.52	1.28054	LNCaPabl_p	LNCaPabl_ARres	ATP-citrate synthase OS=Homo sapiens GN=ACLY PE=1 SV=3 - [ACLY_HUMAN]	0.0227715	0.18145
P27144	5	4	286.92	1.37053	LNCaPabl_p	LNCaPabl_ARres	Adenylate kinase isoenzyme 4, mitochondrial OS=Homo sapiens GN=AK4 PE=1 SV=1 - [KAD4_HUMAN]	0.0227984	0.18145
P78330	4	4	313.95	1.44342	LNCaPabl_p	LNCaPabl_ARres	Phosphoserine phosphatase OS=Homo sapiens GN=PSPH PE=1 SV=2 - [SERB_HUMAN]	0.0229455	0.18211
Q5ZPR3	3	3	130.34	1.80018	LNCaPabl_ARres	LNCaPabl_p	CD276 antigen OS=Homo sapiens GN=CD276 PE=1 SV=1 - [CD276_HUMAN]	0.0229991	0.18211
Q03468	1	1	27.49	2.53037	LNCaPabl_ARres	LNCaPabl_p	DNA excision repair protein ERCC-6 OS=Homo sapiens GN=ERCC6 PE=1 SV=1 - [ERCC6_HUMAN]	0.0230836	0.182314
Q969V3	2	1	120.4	5.74499	LNCaPabl_ARres	LNCaPabl_p	Nicalin OS=Homo sapiens GN=NCLN PE=1 SV=2 - [NCLN_HUMAN]	0.023228	0.182685
Q92820	5	5	406.81	1.25688	LNCaPabl_p	LNCaPabl_ARres	Gamma-glutamyl hydrolase OS=Homo sapiens GN=GGH PE=1 SV=2 - [GGH_HUMAN]	0.0232487	0.182685
O75915	1	1	55.46	1.51747	LNCaPabl_ARres	LNCaPabl_p	PRA1 family protein 3 OS=Homo sapiens GN=ARL6IP5 PE=1 SV=1 - [PRAF3_HUMAN]	0.0239319	0.187578
O15116	2	2	95.12	1.81739	LNCaPabl_ARres	LNCaPabl_p	U6 snRNA-associated Sm-like protein LSm1 OS=Homo sapiens GN=LSM1 PE=1 SV=1 - [LSM1_HUMAN]	0.0243397	0.190292
Q9H172	1	1	24.91	2.75122	LNCaPabl_ARres	LNCaPabl_p	ATP-binding cassette sub-family G member 4 OS=Homo sapiens GN=ABCG4 PE=2 SV=2 - [ABCG4_HUMAN]	0.0245657	0.191575
Q16799	6	6	332.89	1.44039	LNCaPabl_ARres	LNCaPabl_p	Reticulon-1 OS=Homo sapiens GN=RTN1 PE=1 SV=1 - [RTN1_HUMAN]	0.0247489	0.192232
Q12972	1	1	81.82	1.44753	LNCaPabl_p	LNCaPabl_ARres	Nuclear inhibitor of protein phosphatase 1 OS=Homo sapiens GN=PPP1R8 PE=1 SV=2 - [PP1R8_HUMAN]	0.0247741	0.192232
P24752	9	8	678.46	1.28235	LNCaPabl_ARres	LNCaPabl_p	Acetyl-CoA acetyltransferase, mitochondrial OS=Homo sapiens GN=ACAT1 PE=1 SV=1 - [THIL_HUMAN]	0.0255429	0.197702
Q14651	6	4	329.4	1.39674	LNCaPabl_p	LNCaPabl_ARres	Plastin-1 OS=Homo sapiens GN=PLS1 PE=1 SV=2 - [PLSI_HUMAN]	0.025645	0.197997
Q16537	4	3	260.09	1.34992	LNCaPabl_ARres	LNCaPabl_p	Serine/threonine-protein phosphatase 2A 56 kDa regulatory subunit epsilon isoform OS=Homo sapiens GN=PPP2R5E PE=1 SV=1 - [2A5E_HUMAN]	0.0257263	0.198131
P26885	2	2	137.78	1.21043	LNCaPabl_p	LNCaPabl_ARres	Peptidyl-prolyl cis-trans isomerase FKBP2 OS=Homo sapiens GN=FKBP2 PE=1 SV=2 - [FKBP2_HUMAN]	0.0259777	0.199486
O95166	1	1	29.83	1.41493	LNCaPabl_p	LNCaPabl_ARres	Gamma-aminobutyric acid receptor-associated protein OS=Homo sapiens GN=GABARAP PE=1 SV=1 - [GBRAP_HUMAN]	0.0260311	0.199486
P06748	6	6	468.66	1.56546	LNCaPabl_ARres	LNCaPabl_p	Nucleophosmin OS=Homo sapiens GN=NPM1 PE=1 SV=2 - [NPM_HUMAN]	0.0263525	0.201032
Q9BWE0	1	1	85.59	1.58579	LNCaPabl_p	LNCaPabl_ARres	Replication initiator 1 OS=Homo sapiens GN=REPIN1 PE=1 SV=1 - [REPI1_HUMAN]	0.0263627	0.201032
Q9Y2W2	2	2	64.48	1.31542	LNCaPabl_p	LNCaPabl_ARres	WW domain-binding protein 11 OS=Homo sapiens GN=WBP11 PE=1 SV=1 - [WBP11_HUMAN]	0.0265044	0.201616
O00767	1	1	80.99	1.74638	LNCaPabl_p	LNCaPabl_ARres	Acyl-CoA desaturase OS=Homo sapiens GN=SCD PE=1 SV=2 - [ACOD_HUMAN]	0.0267015	0.202617
Q9NUJ1	6	6	603.73	1.39456	LNCaPabl_ARres	LNCaPabl_p	Abhydrolase domain-containing protein 10, mitochondrial OS=Homo sapiens GN=ABHD10 PE=1 SV=1 - [ABHDA_HUMAN]	0.0268661	0.203368
Q9UHB9	6	6	345.06	1.37531	LNCaPabl_ARres	LNCaPabl_p	Signal recognition particle 68 kDa protein OS=Homo sapiens GN=SRP68 PE=1 SV=2 - [SRP68_HUMAN]	0.0273308	0.206381
P61956	1	1	74.06	1.36966	LNCaPabl_p	LNCaPabl_ARres	Small ubiquitin-related modifier 2 OS=Homo sapiens GN=SUMO2 PE=1 SV=3 - [SUMO2_HUMAN]	0.0274653	0.206421
Q9P2X3	1	1	50.84	1.69679	LNCaPabl_ARres	LNCaPabl_p	Protein IMPACT OS=Homo sapiens GN=IMPACT PE=1 SV=2 - [IMPCT_HUMAN]	0.0274695	0.206421
Q9UHL4	7	7	476.48	1.47227	LNCaPabl_p	LNCaPabl_ARres	Dipeptidyl peptidase 2 OS=Homo sapiens GN=DPP7 PE=1 SV=3 - [DPP2_HUMAN]	0.027561	0.206608
P82664	2	2	141.08	1.4601	LNCaPabl_ARres	LNCaPabl_p	28S ribosomal protein S10, mitochondrial OS=Homo sapiens GN=MRPS10 PE=1 SV=2 - [RT10_HUMAN]	0.027773	0.207248
Q15397	1	1	59.53	1.54857	LNCaPabl_ARres	LNCaPabl_p	Pumilio domain-containing protein KIAA0020 OS=Homo sapiens GN=KIAA0020 PE=1 SV=3 - [K0020_HUMAN]	0.0278194	0.207248
Q16836	4	4	243.64	1.51309	LNCaPabl_ARres	LNCaPabl_p	Hydroxyacyl-coenzyme A dehydrogenase, mitochondrial OS=Homo sapiens GN=HADH PE=1 SV=3 - [HCDH_HUMAN]	0.0279657	0.207248
O15067	11	11	836.99	1.21149	LNCaPabl_p	LNCaPabl_ARres	Phosphoribosylformylglycinamidine synthase OS=Homo sapiens GN=PFAS PE=1 SV=4 - [PUR4_HUMAN]	0.0280248	0.207248
P18077	1	1	45.26	1.35157	LNCaPabl_ARres	LNCaPabl_p	60S ribosomal protein L35a OS=Homo sapiens GN=RPL35A PE=1 SV=2 - [RL35A_HUMAN]	0.0280357	0.207248
Q13510	3	3	207.18	1.66491	LNCaPabl_ARres	LNCaPabl_p	Acid ceramidase OS=Homo sapiens GN=ASAH1 PE=1 SV=5 - [ASAH1_HUMAN]	0.0280481	0.207248
P13645	15	15	1361.03	1.48759	LNCaPabl_ARres	LNCaPabl_p	Keratin, type I cytoskeletal 10 OS=Homo sapiens GN=KRT10 PE=1 SV=6 - [K1C10_HUMAN]	0.0282627	0.208336
Q9H3U1	10	8	753.75	1.466	LNCaPabl_ARres	LNCaPabl_p	Protein unc-45 homolog A OS=Homo sapiens GN=UNC45A PE=1 SV=1 - [UN45A_HUMAN]	0.0284052	0.20889
Q9Y399	1	1	32.6	1.83553	LNCaPabl_ARres	LNCaPabl_p	28S ribosomal protein S2, mitochondrial OS=Homo sapiens GN=MRPS2 PE=1 SV=1 - [RT02_HUMAN]	0.0290918	0.21183
Q8IX12	6	6	266.62	1.29363	LNCaPabl_ARres	LNCaPabl_p	Cell division cycle and apoptosis regulator protein 1 OS=Homo sapiens GN=CCAR1 PE=1 SV=2 - [CCAR1_HUMAN]	0.0291244	0.21183
Q96EY1	2	2	164.21	1.56285	LNCaPabl_ARres	LNCaPabl_p	DnaJ homolog subfamily A member 3, mitochondrial OS=Homo sapiens GN=DNAJA3 PE=1 SV=2 - [DNJA3_HUMAN]	0.0291398	0.21183
O00442	5	4	315.87	1.53091	LNCaPabl_ARres	LNCaPabl_p	RNA 3'-terminal phosphate cyclase OS=Homo sapiens GN=RTCA PE=1 SV=1 - [RTCA_HUMAN]	0.0291529	0.21183
Q6IAA8	1	1	106.34	1.86715	LNCaPabl_ARres	LNCaPabl_p	Ragulator complex protein LAMTOR1 OS=Homo sapiens GN=LAMTOR1 PE=1 SV=2 - [LTOR1_HUMAN]	0.0291998	0.21183
Q9UBT2	8	8	595.64	1.48722	LNCaPabl_p	LNCaPabl_ARres	SUMO-activating enzyme subunit 2 OS=Homo sapiens GN=UBA2 PE=1 SV=2 - [SAE2_HUMAN]	0.0292156	0.21183
Q00610	45	44	3789.66	1.2552	LNCaPabl_p	LNCaPabl_ARres	Clathrin heavy chain 1 OS=Homo sapiens GN=CLTC PE=1 SV=5 - [CLH1_HUMAN]	0.029445	0.212773
Q9NZJ9	2	2	171.01	1.35456	LNCaPabl_p	LNCaPabl_ARres	Diphosphoinositol polyphosphate phosphohydrolase 2 OS=Homo sapiens GN=NUDT4 PE=1 SV=2 - [NUDT4_HUMAN]	0.0295152	0.212773
Q5SRE5	3	3	110.98	1.65467	LNCaPabl_p	LNCaPabl_ARres	Nucleoporin NUP188 homolog OS=Homo sapiens GN=NUP188 PE=1 SV=1 - [NU188_HUMAN]	0.0295518	0.212773
Q04837	3	3	277.92	1.74171	LNCaPabl_ARres	LNCaPabl_p	Single-stranded DNA-binding protein, mitochondrial OS=Homo sapiens GN=SSBP1 PE=1 SV=1 - [SSBP_HUMAN]	0.0298041	0.214092
P08243	7	6	276.43	1.35186	LNCaPabl_p	LNCaPabl_ARres	Asparagine synthetase [glutamine-hydrolyzing] OS=Homo sapiens GN=ASNS PE=1 SV=4 - [ASNS_HUMAN]	0.0299513	0.214651
Q05086	2	2	180.57	1.41301	LNCaPabl_p	LNCaPabl_ARres	Ubiquitin-protein ligase E3A OS=Homo sapiens GN=UBE3A PE=1 SV=4 - [UBE3A_HUMAN]	0.0304111	0.217443
Q9GZT9	1	1	60.68	1.46105	LNCaPabl_p	LNCaPabl_ARres	Egl nine homolog 1 OS=Homo sapiens GN=EGLN1 PE=1 SV=1 - [EGLN1_HUMAN]	0.0307978	0.219276
P10515	8	8	550.96	1.32994	LNCaPabl_ARres	LNCaPabl_p	Dihydrolipoyllysine-residue acetyltransferase component of pyruvate dehydrogenase complex, mitochondrial OS=Homo sapiens GN=DLAT PE=1 SV=3 - [ODP2_HUMAN]	0.0308092	0.219276
P60520	2	2	156.87	1.29849	LNCaPabl_ARres	LNCaPabl_p	Gamma-aminobutyric acid receptor-associated protein-like 2 OS=Homo sapiens GN=GABARAPL2 PE=1 SV=1 - [GBRL2_HUMAN]	0.0309805	0.21999
Q8N2K0	1	1	96.93	1.79912	LNCaPabl_ARres	LNCaPabl_p	Monoacylglycerol lipase ABHD12 OS=Homo sapiens GN=ABHD12 PE=2 SV=2 - [ABD12_HUMAN]	0.0315545	0.223553
Q7Z6E9	1	1	27.87	1.37809	LNCaPabl_p	LNCaPabl_ARres	E3 ubiquitin-protein ligase RBBP6 OS=Homo sapiens GN=RBBP6 PE=1 SV=1 - [RBBP6_HUMAN]	0.0318219	0.22395
P52594	2	2	105.48	1.55063	LNCaPabl_p	LNCaPabl_ARres	Arf-GAP domain and FG repeat-containing protein 1 OS=Homo sapiens GN=AGFG1 PE=1 SV=2 - [AGFG1_HUMAN]	0.0318741	0.22395
Q8WW12	3	3	259.4	1.26507	LNCaPabl_p	LNCaPabl_ARres	PEST proteolytic signal-containing nuclear protein OS=Homo sapiens GN=PCNP PE=1 SV=2 - [PCNP_HUMAN]	0.0318926	0.22395
Q9BV20	3	3	177.35	1.52831	LNCaPabl_p	LNCaPabl_ARres	Methylthioribose-1-phosphate isomerase OS=Homo sapiens GN=MRI1 PE=1 SV=1 - [MTNA_HUMAN]	0.0320032	0.22395
Q07020	6	5	456.97	1.23046	LNCaPabl_ARres	LNCaPabl_p	60S ribosomal protein L18 OS=Homo sapiens GN=RPL18 PE=1 SV=2 - [RL18_HUMAN]	0.0320125	0.22395
P52948	3	3	129.44	1.3996	LNCaPabl_p	LNCaPabl_ARres	Nuclear pore complex protein Nup98-Nup96 OS=Homo sapiens GN=NUP98 PE=1 SV=4 - [NUP98_HUMAN]	0.0320445	0.22395
Q00169	4	2	315.24	1.44565	LNCaPabl_p	LNCaPabl_ARres	Phosphatidylinositol transfer protein alpha isoform OS=Homo sapiens GN=PITPNA PE=1 SV=2 - [PIPNA_HUMAN]	0.0321426	0.22413
P12270	19	18	1474.23	1.308	LNCaPabl_p	LNCaPabl_ARres	Nucleoprotein TPR OS=Homo sapiens GN=TPR PE=1 SV=3 - [TPR_HUMAN]	0.0323055	0.224352
P62993	3	3	140.53	1.29269	LNCaPabl_p	LNCaPabl_ARres	Growth factor receptor-bound protein 2 OS=Homo sapiens GN=GRB2 PE=1 SV=1 - [GRB2_HUMAN]	0.0323238	0.224352
O95819	2	1	103.21	2.27534	LNCaPabl_ARres	LNCaPabl_p	Mitogen-activated protein kinase kinase kinase kinase 4 OS=Homo sapiens GN=MAP4K4 PE=1 SV=2 - [M4K4_HUMAN]	0.0323919	0.224352
O00148	7	1	516.03	1.46176	LNCaPabl_p	LNCaPabl_ARres	ATP-dependent RNA helicase DDX39A OS=Homo sapiens GN=DDX39A PE=1 SV=2 - [DX39A_HUMAN]	0.0329523	0.227724
Q8WTT2	1	1	21.62	1.57787	LNCaPabl_ARres	LNCaPabl_p	Nucleolar complex protein 3 homolog OS=Homo sapiens GN=NOC3L PE=1 SV=1 - [NOC3L_HUMAN]	0.0332289	0.229124
P26440	4	4	294.48	1.31823	LNCaPabl_ARres	LNCaPabl_p	Isovaleryl-CoA dehydrogenase, mitochondrial OS=Homo sapiens OX=9606 GN=IVD PE=1 SV=2 - [IVD_HUMAN]	0.0336612	0.231353
P12955	2	2	118.91	1.42932	LNCaPabl_p	LNCaPabl_ARres	Xaa-Pro dipeptidase OS=Homo sapiens GN=PEPD PE=1 SV=3 - [PEPD_HUMAN]	0.0337015	0.231353
Q8IYQ7	2	2	122.56	1.63104	LNCaPabl_p	LNCaPabl_ARres	Threonine synthase-like 1 OS=Homo sapiens GN=THNSL1 PE=1 SV=2 - [THNS1_HUMAN]	0.0339908	0.232822
Q05193	3	1	209.49	4.09134	LNCaPabl_p	LNCaPabl_ARres	Dynamin-1 OS=Homo sapiens GN=DNM1 PE=1 SV=2 - [DYN1_HUMAN]	0.0342809	0.23429
Q5QJE6	1	1	28.57	1.8795	LNCaPabl_p	LNCaPabl_ARres	Deoxynucleotidyltransferase terminal-interacting protein 2 OS=Homo sapiens GN=DNTTIP2 PE=1 SV=2 - [TDIF2_HUMAN]	0.0344345	0.234794
P61011	1	1	58	1.49962	LNCaPabl_ARres	LNCaPabl_p	Signal recognition particle 54 kDa protein OS=Homo sapiens GN=SRP54 PE=1 SV=1 - [SRP54_HUMAN]	0.0345815	0.234794
P22087	6	6	651.42	1.33943	LNCaPabl_p	LNCaPabl_ARres	rRNA 2'-O-methyltransferase fibrillarin OS=Homo sapiens GN=FBL PE=1 SV=2 - [FBRL_HUMAN]	0.0346095	0.234794
Q9BW27	1	1	129.05	1.39553	LNCaPabl_p	LNCaPabl_ARres	Nuclear pore complex protein Nup85 OS=Homo sapiens GN=NUP85 PE=1 SV=1 - [NUP85_HUMAN]	0.03468	0.234794
Q9GZT4	2	2	68.48	1.66295	LNCaPabl_ARres	LNCaPabl_p	Serine racemase OS=Homo sapiens GN=SRR PE=1 SV=1 - [SRR_HUMAN]	0.0347337	0.234794
Q13951	2	2	117.32	1.48815	LNCaPabl_p	LNCaPabl_ARres	Core-binding factor subunit beta OS=Homo sapiens GN=CBFB PE=1 SV=2 - [PEBB_HUMAN]	0.0348984	0.234901
P53680	2	2	94.46	1.56162	LNCaPabl_p	LNCaPabl_ARres	AP-2 complex subunit sigma OS=Homo sapiens GN=AP2S1 PE=1 SV=2 - [AP2S1_HUMAN]	0.0349013	0.234901
P38606	7	7	639.8	1.24507	LNCaPabl_p	LNCaPabl_ARres	V-type proton ATPase catalytic subunit A OS=Homo sapiens GN=ATP6V1A PE=1 SV=2 - [VATA_HUMAN]	0.0353144	0.237165
Q9Y4C2	2	2	108.92	1.32116	LNCaPabl_ARres	LNCaPabl_p	Protein FAM115A OS=Homo sapiens GN=FAM115A PE=1 SV=3 - [F115A_HUMAN]	0.035459	0.237621
P35249	3	3	171.82	1.33073	LNCaPabl_ARres	LNCaPabl_p	Replication factor C subunit 4 OS=Homo sapiens GN=RFC4 PE=1 SV=2 - [RFC4_HUMAN]	0.0358453	0.239592
P62847	2	2	96.87	1.40728	LNCaPabl_ARres	LNCaPabl_p	40S ribosomal protein S24 OS=Homo sapiens GN=RPS24 PE=1 SV=1 - [RS24_HUMAN]	0.0359152	0.239592
P49736	14	14	933.52	1.27281	LNCaPabl_p	LNCaPabl_ARres	DNA replication licensing factor MCM2 OS=Homo sapiens GN=MCM2 PE=1 SV=4 - [MCM2_HUMAN]	0.0359853	0.239592
Q9H9A6	5	4	193.85	1.52037	LNCaPabl_ARres	LNCaPabl_p	Leucine-rich repeat-containing protein 40 OS=Homo sapiens GN=LRRC40 PE=1 SV=1 - [LRC40_HUMAN]	0.0361286	0.24003
Q15631	4	4	403.4	1.39698	LNCaPabl_p	LNCaPabl_ARres	Translin OS=Homo sapiens GN=TSN PE=1 SV=1 - [TSN_HUMAN]	0.0364607	0.241718
Q5JRX3	6	6	327.54	2.10968	LNCaPabl_ARres	LNCaPabl_p	Presequence protease, mitochondrial OS=Homo sapiens GN=PITRM1 PE=1 SV=3 - [PREP_HUMAN]	0.0367995	0.243443
O94832	1	1	88.9	2.53757	LNCaPabl_ARres	LNCaPabl_p	Unconventional myosin-Id OS=Homo sapiens GN=MYO1D PE=1 SV=2 - [MYO1D_HUMAN]	0.0374119	0.246966
Q9GZT3	3	3	164.43	1.25298	LNCaPabl_ARres	LNCaPabl_p	SRA stem-loop-interacting RNA-binding protein, mitochondrial OS=Homo sapiens GN=SLIRP PE=1 SV=1 - [SLIRP_HUMAN]	0.0375039	0.247047
P30101	23	21	1840.42	1.17341	LNCaPabl_p	LNCaPabl_ARres	Protein disulfide-isomerase A3 OS=Homo sapiens GN=PDIA3 PE=1 SV=4 - [PDIA3_HUMAN]	0.0376128	0.247119
O95202	4	4	224.11	1.79077	LNCaPabl_ARres	LNCaPabl_p	LETM1 and EF-hand domain-containing protein 1, mitochondrial OS=Homo sapiens GN=LETM1 PE=1 SV=1 - [LETM1_HUMAN]	0.0376745	0.247119
O00116	5	5	219.73	2.014	LNCaPabl_ARres	LNCaPabl_p	Alkyldihydroxyacetonephosphate synthase, peroxisomal OS=Homo sapiens GN=AGPS PE=1 SV=1 - [ADAS_HUMAN]	0.0378292	0.247409
Q8WXF1	5	5	346.73	1.48206	LNCaPabl_ARres	LNCaPabl_p	Paraspeckle component 1 OS=Homo sapiens GN=PSPC1 PE=1 SV=1 - [PSPC1_HUMAN]	0.0378786	0.247409
P07384	10	10	556.41	1.1607	LNCaPabl_p	LNCaPabl_ARres	Calpain-1 catalytic subunit OS=Homo sapiens GN=CAPN1 PE=1 SV=1 - [CAN1_HUMAN]	0.0381388	0.247859
P25325	4	3	160.77	1.23703	LNCaPabl_ARres	LNCaPabl_p	3-mercaptopyruvate sulfurtransferase OS=Homo sapiens GN=MPST PE=1 SV=3 - [THTM_HUMAN]	0.0382162	0.247859
Q99766	1	1	30.71	2.36729	LNCaPabl_ARres	LNCaPabl_p	ATP synthase subunit s, mitochondrial OS=Homo sapiens GN=ATP5S PE=1 SV=3 - [ATP5S_HUMAN]	0.0383125	0.247859
P61006	3	1	226.02	1.43295	LNCaPabl_ARres	LNCaPabl_p	Ras-related protein Rab-8A OS=Homo sapiens GN=RAB8A PE=1 SV=1 - [RAB8A_HUMAN]	0.0383148	0.247859
O75600	3	3	165.35	1.37995	LNCaPabl_ARres	LNCaPabl_p	2-amino-3-ketobutyrate coenzyme A ligase, mitochondrial OS=Homo sapiens GN=GCAT PE=1 SV=1 - [KBL_HUMAN]	0.038487	0.247859
O94760	5	5	297.57	1.5642	LNCaPabl_ARres	LNCaPabl_p	N(G),N(G)-dimethylarginine dimethylaminohydrolase 1 OS=Homo sapiens GN=DDAH1 PE=1 SV=3 - [DDAH1_HUMAN]	0.0384891	0.247859
Q96AY3	2	2	121.33	1.73542	LNCaPabl_p	LNCaPabl_ARres	Peptidyl-prolyl cis-trans isomerase FKBP10 OS=Homo sapiens GN=FKBP10 PE=1 SV=1 - [FKB10_HUMAN]	0.0385078	0.247859
P63010	16	7	957.14	1.21887	LNCaPabl_p	LNCaPabl_ARres	AP-2 complex subunit beta OS=Homo sapiens GN=AP2B1 PE=1 SV=1 - [AP2B1_HUMAN]	0.0390348	0.250543
O15397	6	5	413.97	1.31975	LNCaPabl_p	LNCaPabl_ARres	Importin-8 OS=Homo sapiens GN=IPO8 PE=1 SV=2 - [IPO8_HUMAN]	0.0391672	0.250543
P42704	34	32	2635.99	1.19447	LNCaPabl_ARres	LNCaPabl_p	Leucine-rich PPR motif-containing protein, mitochondrial OS=Homo sapiens GN=LRPPRC PE=1 SV=3 - [LPPRC_HUMAN]	0.0391675	0.250543
Q15477	1	1	27.23	1.90051	LNCaPabl_ARres	LNCaPabl_p	Helicase SKI2W OS=Homo sapiens GN=SKIV2L PE=1 SV=3 - [SKIV2_HUMAN]	0.0393052	0.250905
Q96I99	7	7	626.12	1.42253	LNCaPabl_ARres	LNCaPabl_p	Succinyl-CoA ligase [GDP-forming] subunit beta, mitochondrial OS=Homo sapiens GN=SUCLG2 PE=1 SV=2 - [SUCB2_HUMAN]	0.0394499	0.251311
P49959	6	5	331.14	1.21184	LNCaPabl_p	LNCaPabl_ARres	Double-strand break repair protein MRE11A OS=Homo sapiens GN=MRE11A PE=1 SV=3 - [MRE11_HUMAN]	0.0396262	0.251412
O00515	2	2	150.65	1.41512	LNCaPabl_p	LNCaPabl_ARres	Ladinin-1 OS=Homo sapiens GN=LAD1 PE=1 SV=2 - [LAD1_HUMAN]	0.0396282	0.251412
P30837	6	5	382.07	1.40464	LNCaPabl_ARres	LNCaPabl_p	Aldehyde dehydrogenase X, mitochondrial OS=Homo sapiens GN=ALDH1B1 PE=1 SV=3 - [AL1B1_HUMAN]	0.0398636	0.252388
P47985	3	3	209.82	1.47399	LNCaPabl_ARres	LNCaPabl_p	Cytochrome b-c1 complex subunit Rieske, mitochondrial OS=Homo sapiens GN=UQCRFS1 PE=1 SV=2 - [UCRI_HUMAN]	0.0400598	0.253112
O75131	7	7	381.23	1.42067	LNCaPabl_p	LNCaPabl_ARres	Copine-3 OS=Homo sapiens GN=CPNE3 PE=1 SV=1 - [CPNE3_HUMAN]	0.0401491	0.25316
Q13011	7	6	676.66	1.27474	LNCaPabl_p	LNCaPabl_ARres	Delta(3,5)-Delta(2,4)-dienoyl-CoA isomerase, mitochondrial OS=Homo sapiens GN=ECH1 PE=1 SV=2 - [ECH1_HUMAN]	0.0402435	0.25324
Q9H3K6	3	3	233.1	1.34641	LNCaPabl_p	LNCaPabl_ARres	BolA-like protein 2 OS=Homo sapiens GN=BOLA2 PE=1 SV=1 - [BOLA2_HUMAN]	0.0404591	0.25408
P11177	5	5	342.06	1.33274	LNCaPabl_ARres	LNCaPabl_p	Pyruvate dehydrogenase E1 component subunit beta, mitochondrial OS=Homo sapiens GN=PDHB PE=1 SV=3 - [ODPB_HUMAN]	0.0405746	0.254289
Q14257	8	8	640.27	1.65155	LNCaPabl_ARres	LNCaPabl_p	Reticulocalbin-2 OS=Homo sapiens GN=RCN2 PE=1 SV=1 - [RCN2_HUMAN]	0.0408855	0.25572
Q6DD88	8	8	692.52	1.32639	LNCaPabl_ARres	LNCaPabl_p	Atlastin-3 OS=Homo sapiens GN=ATL3 PE=1 SV=1 - [ATLA3_HUMAN]	0.0410842	0.256094
Q96EE3	2	2	121.68	1.31655	LNCaPabl_p	LNCaPabl_ARres	Nucleoporin SEH1 OS=Homo sapiens GN=SEH1L PE=1 SV=3 - [SEH1_HUMAN]	0.0411582	0.256094
P16435	2	2	105.44	1.53934	LNCaPabl_ARres	LNCaPabl_p	NADPH--cytochrome P450 reductase OS=Homo sapiens GN=POR PE=1 SV=2 - [NCPR_HUMAN]	0.041251	0.256094
Q9BYD3	3	3	217.95	1.39913	LNCaPabl_ARres	LNCaPabl_p	39S ribosomal protein L4, mitochondrial OS=Homo sapiens GN=MRPL4 PE=1 SV=1 - [RM04_HUMAN]	0.0412761	0.256094
Q96SI9	5	2	281.35	1.32363	LNCaPabl_p	LNCaPabl_ARres	Spermatid perinuclear RNA-binding protein OS=Homo sapiens GN=STRBP PE=1 SV=1 - [STRBP_HUMAN]	0.04136	0.256101
Q92541	1	1	39.21	1.20456	LNCaPabl_ARres	LNCaPabl_p	RNA polymerase-associated protein RTF1 homolog OS=Homo sapiens GN=RTF1 PE=1 SV=4 - [RTF1_HUMAN]	0.0414941	0.256419
P78344	16	15	971.29	1.21411	LNCaPabl_ARres	LNCaPabl_p	Eukaryotic translation initiation factor 4 gamma 2 OS=Homo sapiens GN=EIF4G2 PE=1 SV=1 - [IF4G2_HUMAN]	0.0417343	0.257389
Q8TD19	4	4	321.19	1.43294	LNCaPabl_p	LNCaPabl_ARres	Serine/threonine-protein kinase Nek9 OS=Homo sapiens GN=NEK9 PE=1 SV=2 - [NEK9_HUMAN]	0.0418217	0.257415
Q14240	10	4	859.94	1.35258	LNCaPabl_p	LNCaPabl_ARres	Eukaryotic initiation factor 4A-II OS=Homo sapiens GN=EIF4A2 PE=1 SV=2 - [IF4A2_HUMAN]	0.0420518	0.258318
Q96IU4	2	2	162.19	1.73679	LNCaPabl_p	LNCaPabl_ARres	Abhydrolase domain-containing protein 14B OS=Homo sapiens GN=ABHD14B PE=1 SV=1 - [ABHEB_HUMAN]	0.0421763	0.25857
P55145	3	3	166.54	1.395	LNCaPabl_p	LNCaPabl_ARres	Mesencephalic astrocyte-derived neurotrophic factor OS=Homo sapiens GN=MANF PE=1 SV=3 - [MANF_HUMAN]	0.0424142	0.259515
Q9NTJ5	5	5	260.49	1.41948	LNCaPabl_ARres	LNCaPabl_p	Phosphatidylinositide phosphatase SAC1 OS=Homo sapiens GN=SACM1L PE=1 SV=2 - [SAC1_HUMAN]	0.04255	0.259832
Q9BXW7	3	3	146.25	1.23093	LNCaPabl_ARres	LNCaPabl_p	Cat eye syndrome critical region protein 5 OS=Homo sapiens GN=CECR5 PE=1 SV=1 - [CECR5_HUMAN]	0.0426516	0.259939
Q9Y520	4	4	191.1	1.42858	LNCaPabl_p	LNCaPabl_ARres	Protein PRRC2C OS=Homo sapiens GN=PRRC2C PE=1 SV=4 - [PRC2C_HUMAN]	0.042935	0.261153
P83731	3	3	186.38	1.28075	LNCaPabl_ARres	LNCaPabl_p	60S ribosomal protein L24 OS=Homo sapiens GN=RPL24 PE=1 SV=1 - [RL24_HUMAN]	0.0430409	0.261283
P15531	7	2	522.46	1.79262	LNCaPabl_p	LNCaPabl_ARres	Nucleoside diphosphate kinase A OS=Homo sapiens GN=NME1 PE=1 SV=1 - [NDKA_HUMAN]	0.0431583	0.261484
P40938	1	1	42.37	1.62911	LNCaPabl_ARres	LNCaPabl_p	Replication factor C subunit 3 OS=Homo sapiens GN=RFC3 PE=1 SV=2 - [RFC3_HUMAN]	0.0434902	0.262532
Q6SZW1	6	6	354.65	1.21847	LNCaPabl_ARres	LNCaPabl_p	Sterile alpha and TIR motif-containing protein 1 OS=Homo sapiens GN=SARM1 PE=1 SV=1 - [SARM1_HUMAN]	0.0435387	0.262532
Q96SB4	3	2	125.77	1.66062	LNCaPabl_ARres	LNCaPabl_p	SRSF protein kinase 1 OS=Homo sapiens GN=SRPK1 PE=1 SV=2 - [SRPK1_HUMAN]	0.0435857	0.262532
P21964	8	7	973.89	1.29996	LNCaPabl_ARres	LNCaPabl_p	Catechol O-methyltransferase OS=Homo sapiens GN=COMT PE=1 SV=2 - [COMT_HUMAN]	0.0438101	0.263371
Q99829	4	4	215.53	1.27124	LNCaPabl_ARres	LNCaPabl_p	Copine-1 OS=Homo sapiens GN=CPNE1 PE=1 SV=1 - [CPNE1_HUMAN]	0.0439578	0.263747
Q2TAA2	2	2	93.98	2.00115	LNCaPabl_ARres	LNCaPabl_p	Isoamyl acetate-hydrolyzing esterase 1 homolog OS=Homo sapiens GN=IAH1 PE=1 SV=1 - [IAH1_HUMAN]	0.0440961	0.264065
P62380	3	2	178.2	1.56293	LNCaPabl_p	LNCaPabl_ARres	TATA box-binding protein-like protein 1 OS=Homo sapiens GN=TBPL1 PE=1 SV=1 - [TBPL1_HUMAN]	0.0445491	0.266262
Q13162	4	3	315.15	1.26604	LNCaPabl_p	LNCaPabl_ARres	Peroxiredoxin-4 OS=Homo sapiens GN=PRDX4 PE=1 SV=1 - [PRDX4_HUMAN]	0.0446625	0.266401
Q08170	3	1	124.33	1.63352	LNCaPabl_ARres	LNCaPabl_p	Serine/arginine-rich splicing factor 4 OS=Homo sapiens GN=SRSF4 PE=1 SV=2 - [SRSF4_HUMAN]	0.0447859	0.266401
P50416	3	2	154.91	1.51635	LNCaPabl_ARres	LNCaPabl_p	Carnitine O-palmitoyltransferase 1, liver isoform OS=Homo sapiens GN=CPT1A PE=1 SV=2 - [CPT1A_HUMAN]	0.0448303	0.266401
Q9BV44	2	2	91.27	1.50443	LNCaPabl_p	LNCaPabl_ARres	THUMP domain-containing protein 3 OS=Homo sapiens GN=THUMPD3 PE=1 SV=1 - [THUM3_HUMAN]	0.045055	0.267131
Q13185	5	4	463.3	1.27778	LNCaPabl_ARres	LNCaPabl_p	Chromobox protein homolog 3 OS=Homo sapiens GN=CBX3 PE=1 SV=4 - [CBX3_HUMAN]	0.0451258	0.267131
O14602	2	2	132.64	2.20718	LNCaPabl_ARres	LNCaPabl_p	Eukaryotic translation initiation factor 1A, Y-chromosomal OS=Homo sapiens GN=EIF1AY PE=1 SV=4 - [IF1AY_HUMAN]	0.0454645	0.268622
Q14C86	5	5	341.52	1.35053	LNCaPabl_ARres	LNCaPabl_p	GTPase-activating protein and VPS9 domain-containing protein 1 OS=Homo sapiens GN=GAPVD1 PE=1 SV=2 - [GAPD1_HUMAN]	0.0458205	0.270062
Q06323	11	10	721.69	1.29298	LNCaPabl_p	LNCaPabl_ARres	Proteasome activator complex subunit 1 OS=Homo sapiens GN=PSME1 PE=1 SV=1 - [PSME1_HUMAN]	0.0459071	0.270062
P24928	6	6	375.91	1.16605	LNCaPabl_p	LNCaPabl_ARres	DNA-directed RNA polymerase II subunit RPB1 OS=Homo sapiens GN=POLR2A PE=1 SV=2 - [RPB1_HUMAN]	0.0460606	0.270062
P51553	5	5	254.77	1.41218	LNCaPabl_ARres	LNCaPabl_p	Isocitrate dehydrogenase [NAD] subunit gamma, mitochondrial OS=Homo sapiens GN=IDH3G PE=1 SV=1 - [IDH3G_HUMAN]	0.0460984	0.270062
Q9BW04	5	5	313.1	1.59311	LNCaPabl_ARres	LNCaPabl_p	Specifically androgen-regulated gene protein OS=Homo sapiens GN=SARG PE=1 SV=2 - [SARG_HUMAN]	0.0461444	0.270062
P40926	16	15	1610.58	1.26134	LNCaPabl_ARres	LNCaPabl_p	Malate dehydrogenase, mitochondrial OS=Homo sapiens GN=MDH2 PE=1 SV=3 - [MDHM_HUMAN]	0.0463987	0.270213
P48506	3	3	122.58	1.64576	LNCaPabl_ARres	LNCaPabl_p	Glutamate--cysteine ligase catalytic subunit OS=Homo sapiens GN=GCLC PE=1 SV=2 - [GSH1_HUMAN]	0.0463995	0.270213
Q13895	4	4	218.13	1.16538	LNCaPabl_p	LNCaPabl_ARres	Bystin OS=Homo sapiens GN=BYSL PE=1 SV=3 - [BYST_HUMAN]	0.0464319	0.270213
Q9BY77	2	2	105.15	1.50537	LNCaPabl_p	LNCaPabl_ARres	Polymerase delta-interacting protein 3 OS=Homo sapiens GN=POLDIP3 PE=1 SV=2 - [PDIP3_HUMAN]	0.046586	0.270601
Q14118	1	1	52.49	2.07934	LNCaPabl_ARres	LNCaPabl_p	Dystroglycan OS=Homo sapiens GN=DAG1 PE=1 SV=2 - [DAG1_HUMAN]	0.0474192	0.274925
Q9NYB0	2	2	150.3	1.5603	LNCaPabl_ARres	LNCaPabl_p	Telomeric repeat-binding factor 2-interacting protein 1 OS=Homo sapiens GN=TERF2IP PE=1 SV=1 - [TE2IP_HUMAN]	0.0479975	0.277757
O43808	1	1	25.71	3.56094	LNCaPabl_ARres	LNCaPabl_p	Peroxisomal membrane protein PMP34 OS=Homo sapiens GN=SLC25A17 PE=1 SV=1 - [PM34_HUMAN]	0.0481749	0.278264
Q13769	2	2	64.45	1.35302	LNCaPabl_p	LNCaPabl_ARres	THO complex subunit 5 homolog OS=Homo sapiens GN=THOC5 PE=1 SV=2 - [THOC5_HUMAN]	0.0487941	0.279387
O15160	4	4	312.59	1.31235	LNCaPabl_ARres	LNCaPabl_p	DNA-directed RNA polymerases I and III subunit RPAC1 OS=Homo sapiens GN=POLR1C PE=1 SV=1 - [RPAC1_HUMAN]	0.0488945	0.279387
Q99570	2	2	94.86	1.58319	LNCaPabl_p	LNCaPabl_ARres	Phosphoinositide 3-kinase regulatory subunit 4 OS=Homo sapiens GN=PIK3R4 PE=1 SV=3 - [PI3R4_HUMAN]	0.0489297	0.279387
Q9H4A5	2	1	184.54	1.79803	LNCaPabl_p	LNCaPabl_ARres	Golgi phosphoprotein 3-like OS=Homo sapiens GN=GOLPH3L PE=1 SV=1 - [GLP3L_HUMAN]	0.049022	0.279387
P19338	15	15	1477.46	1.35988	LNCaPabl_ARres	LNCaPabl_p	Nucleolin OS=Homo sapiens GN=NCL PE=1 SV=3 - [NUCL_HUMAN]	0.0490249	0.279387
Q9BRT3	2	2	184.86	1.6196	LNCaPabl_ARres	LNCaPabl_p	Migration and invasion enhancer 1 OS=Homo sapiens GN=MIEN1 PE=1 SV=1 - [MIEN1_HUMAN]	0.0490882	0.279387
Q99828	1	1	59.28	2.2049	LNCaPabl_ARres	LNCaPabl_p	Calcium and integrin-binding protein 1 OS=Homo sapiens GN=CIB1 PE=1 SV=4 - [CIB1_HUMAN]	0.0491025	0.279387
P43490	20	20	1298.72	1.3061	LNCaPabl_ARres	LNCaPabl_p	Nicotinamide phosphoribosyltransferase OS=Homo sapiens GN=NAMPT PE=1 SV=1 - [NAMPT_HUMAN]	0.0491231	0.279387
Q7L014	9	9	539.59	1.16848	LNCaPabl_p	LNCaPabl_ARres	Probable ATP-dependent RNA helicase DDX46 OS=Homo sapiens GN=DDX46 PE=1 SV=2 - [DDX46_HUMAN]	0.0491815	0.279387
P46781	8	7	406.27	1.15207	LNCaPabl_ARres	LNCaPabl_p	40S ribosomal protein S9 OS=Homo sapiens GN=RPS9 PE=1 SV=3 - [RS9_HUMAN]	0.0495438	0.28093
O00629	7	5	494.91	1.11811	LNCaPabl_ARres	LNCaPabl_p	Importin subunit alpha-4 OS=Homo sapiens GN=KPNA4 PE=1 SV=1 - [IMA4_HUMAN]	0.0498322	0.281656
Q92616	35	33	2242.77	1.19519	LNCaPabl_ARres	LNCaPabl_p	Translational activator GCN1 OS=Homo sapiens GN=GCN1L1 PE=1 SV=6 - [GCN1L_HUMAN]	0.0498538	0.281656
O60814	4	2	211.34	2.52724	LNCaPabl_p	LNCaPabl_ARres	Histone H2B type 1-K OS=Homo sapiens GN=HIST1H2BK PE=1 SV=3 - [H2B1K_HUMAN]	0.0501971	0.282806
P25398	4	3	230.61	1.24324	LNCaPabl_p	LNCaPabl_ARres	40S ribosomal protein S12 OS=Homo sapiens GN=RPS12 PE=1 SV=3 - [RS12_HUMAN]	0.050339	0.282806
O75175	1	1	53.52	Inf	LNCaPabl_p	LNCaPabl_ARres	CCR4-NOT transcription complex subunit 3 OS=Homo sapiens GN=CNOT3 PE=1 SV=1 - [CNOT3_HUMAN]	0.0503785	0.282806
O76094	5	5	311.58	1.237	LNCaPabl_ARres	LNCaPabl_p	Signal recognition particle 72 kDa protein OS=Homo sapiens GN=SRP72 PE=1 SV=3 - [SRP72_HUMAN]	0.0504227	0.282806
Q00688	3	3	172.37	1.43861	LNCaPabl_ARres	LNCaPabl_p	Peptidyl-prolyl cis-trans isomerase FKBP3 OS=Homo sapiens GN=FKBP3 PE=1 SV=1 - [FKBP3_HUMAN]	0.0508743	0.283954
P23921	15	15	991.67	1.31116	LNCaPabl_ARres	LNCaPabl_p	Ribonucleoside-diphosphate reductase large subunit OS=Homo sapiens GN=RRM1 PE=1 SV=1 - [RIR1_HUMAN]	0.051097	0.283954
P26373	4	4	202.4	1.24086	LNCaPabl_ARres	LNCaPabl_p	60S ribosomal protein L13 OS=Homo sapiens GN=RPL13 PE=1 SV=4 - [RL13_HUMAN]	0.051185	0.283954
P28074	5	5	534.48	1.33289	LNCaPabl_p	LNCaPabl_ARres	Proteasome subunit beta type-5 OS=Homo sapiens GN=PSMB5 PE=1 SV=3 - [PSB5_HUMAN]	0.0512107	0.283954
Q8N4T8	1	1	78.19	1.425	LNCaPabl_ARres	LNCaPabl_p	Carbonyl reductase family member 4 OS=Homo sapiens GN=CBR4 PE=1 SV=3 - [CBR4_HUMAN]	0.0513468	0.283954
Q9NXR7	2	2	114.96	1.26121	LNCaPabl_p	LNCaPabl_ARres	BRCA1-A complex subunit BRE OS=Homo sapiens GN=BRE PE=1 SV=2 - [BRE_HUMAN]	0.0515252	0.283954
Q9Y490	22	21	1631.59	1.21936	LNCaPabl_p	LNCaPabl_ARres	Talin-1 OS=Homo sapiens GN=TLN1 PE=1 SV=3 - [TLN1_HUMAN]	0.0516043	0.283954
Q8N806	4	4	253.35	1.60366	LNCaPabl_p	LNCaPabl_ARres	Putative E3 ubiquitin-protein ligase UBR7 OS=Homo sapiens GN=UBR7 PE=1 SV=2 - [UBR7_HUMAN]	0.0516442	0.283954
Q96HE7	6	6	366.65	1.1818	LNCaPabl_p	LNCaPabl_ARres	ERO1-like protein alpha OS=Homo sapiens GN=ERO1L PE=1 SV=2 - [ERO1A_HUMAN]	0.0517105	0.283954
P0C870	1	1	28.14	1.36944	LNCaPabl_ARres	LNCaPabl_p	JmjC domain-containing protein 7 OS=Homo sapiens GN=JMJD7 PE=2 SV=1 - [JMJD7_HUMAN]	0.0518012	0.283954
Q58FF6	7	1	563.35	1.65482	LNCaPabl_ARres	LNCaPabl_p	Putative heat shock protein HSP 90-beta 4 OS=Homo sapiens GN=HSP90AB4P PE=5 SV=1 - [H90B4_HUMAN]	0.0518122	0.283954
P35611	3	3	193.46	1.39606	LNCaPabl_ARres	LNCaPabl_p	Alpha-adducin OS=Homo sapiens GN=ADD1 PE=1 SV=2 - [ADDA_HUMAN]	0.0518968	0.283954
Q14241	1	1	49.33	1.52438	LNCaPabl_p	LNCaPabl_ARres	Transcription elongation factor B polypeptide 3 OS=Homo sapiens GN=TCEB3 PE=1 SV=2 - [ELOA1_HUMAN]	0.0519024	0.283954
Q9Y3D6	2	2	126.2	1.84302	LNCaPabl_ARres	LNCaPabl_p	Mitochondrial fission 1 protein OS=Homo sapiens GN=FIS1 PE=1 SV=2 - [FIS1_HUMAN]	0.0520555	0.283954
P38919	7	6	582.05	1.25463	LNCaPabl_ARres	LNCaPabl_p	Eukaryotic initiation factor 4A-III OS=Homo sapiens GN=EIF4A3 PE=1 SV=4 - [IF4A3_HUMAN]	0.052078	0.283954
Q9BWH6	2	2	66.36	1.46087	LNCaPabl_p	LNCaPabl_ARres	RNA polymerase II-associated protein 1 OS=Homo sapiens GN=RPAP1 PE=1 SV=3 - [RPAP1_HUMAN]	0.0521037	0.283954
Q709C8	1	1	90.68	1.86707	LNCaPabl_ARres	LNCaPabl_p	Vacuolar protein sorting-associated protein 13C OS=Homo sapiens GN=VPS13C PE=1 SV=1 - [VP13C_HUMAN]	0.0522383	0.283954
P61247	5	5	462.07	1.17938	LNCaPabl_ARres	LNCaPabl_p	40S ribosomal protein S3a OS=Homo sapiens GN=RPS3A PE=1 SV=2 - [RS3A_HUMAN]	0.0522783	0.283954
Q8TD30	1	1	49.96	4.01012	LNCaPabl_p	LNCaPabl_ARres	Alanine aminotransferase 2 OS=Homo sapiens GN=GPT2 PE=1 SV=1 - [ALAT2_HUMAN]	0.0528071	0.286026
O75531	1	1	89.56	2.08274	LNCaPabl_ARres	LNCaPabl_p	Barrier-to-autointegration factor OS=Homo sapiens GN=BANF1 PE=1 SV=1 - [BAF_HUMAN]	0.0528446	0.286026
Q9NY91	1	1	40.92	1.44137	LNCaPabl_p	LNCaPabl_ARres	Low affinity sodium-glucose cotransporter OS=Homo sapiens GN=SLC5A4 PE=2 SV=1 - [SC5A4_HUMAN]	0.05311	0.286713
Q9Y5P6	5	5	272.16	1.2638	LNCaPabl_p	LNCaPabl_ARres	Mannose-1-phosphate guanyltransferase beta OS=Homo sapiens GN=GMPPB PE=1 SV=2 - [GMPPB_HUMAN]	0.0531567	0.286713
P33240	1	1	57.08	1.33165	LNCaPabl_p	LNCaPabl_ARres	Cleavage stimulation factor subunit 2 OS=Homo sapiens GN=CSTF2 PE=1 SV=1 - [CSTF2_HUMAN]	0.0532529	0.286732
Q8NHH9	2	2	107.7	1.4318	LNCaPabl_ARres	LNCaPabl_p	Atlastin-2 OS=Homo sapiens GN=ATL2 PE=1 SV=2 - [ATLA2_HUMAN]	0.0533906	0.286974
O15382	4	4	211.34	1.30992	LNCaPabl_ARres	LNCaPabl_p	Branched-chain-amino-acid aminotransferase, mitochondrial OS=Homo sapiens GN=BCAT2 PE=1 SV=2 - [BCAT2_HUMAN]	0.0536909	0.288088
Q10570	4	3	272.33	1.34961	LNCaPabl_p	LNCaPabl_ARres	Cleavage and polyadenylation specificity factor subunit 1 OS=Homo sapiens GN=CPSF1 PE=1 SV=2 - [CPSF1_HUMAN]	0.0538212	0.288112
Q13464	3	1	193.36	1.55625	LNCaPabl_ARres	LNCaPabl_p	Rho-associated protein kinase 1 OS=Homo sapiens GN=ROCK1 PE=1 SV=1 - [ROCK1_HUMAN]	0.0539014	0.288112
Q9NQC3	4	4	333.2	1.24096	LNCaPabl_ARres	LNCaPabl_p	Reticulon-4 OS=Homo sapiens GN=RTN4 PE=1 SV=2 - [RTN4_HUMAN]	0.054018	0.288112
P35527	9	9	1014.34	3.04163	LNCaPabl_ARres	LNCaPabl_p	Keratin, type I cytoskeletal 9 OS=Homo sapiens GN=KRT9 PE=1 SV=3 - [K1C9_HUMAN]	0.0540675	0.288112
O15145	1	1	128.58	1.21186	LNCaPabl_p	LNCaPabl_ARres	Actin-related protein 2/3 complex subunit 3 OS=Homo sapiens GN=ARPC3 PE=1 SV=3 - [ARPC3_HUMAN]	0.0542214	0.288435
Q8NCA5	1	1	53.45	1.61943	LNCaPabl_ARres	LNCaPabl_p	Protein FAM98A OS=Homo sapiens GN=FAM98A PE=1 SV=1 - [FA98A_HUMAN]	0.0543681	0.28872
P46782	4	3	476	1.26687	LNCaPabl_ARres	LNCaPabl_p	40S ribosomal protein S5 OS=Homo sapiens GN=RPS5 PE=1 SV=4 - [RS5_HUMAN]	0.0549593	0.291359
P13807	5	5	256.22	1.25361	LNCaPabl_p	LNCaPabl_ARres	Glycogen [starch] synthase, muscle OS=Homo sapiens GN=GYS1 PE=1 SV=2 - [GYS1_HUMAN]	0.0551455	0.291847
P21397	5	5	388.16	2.01614	LNCaPabl_p	LNCaPabl_ARres	Amine oxidase [flavin-containing] A OS=Homo sapiens GN=MAOA PE=1 SV=1 - [AOFA_HUMAN]	0.0555825	0.293658
Q9ULH7	1	1	40.83	1.42148	LNCaPabl_p	LNCaPabl_ARres	MKL/myocardin-like protein 2 OS=Homo sapiens GN=MKL2 PE=1 SV=3 - [MKL2_HUMAN]	0.0557945	0.294113
P60842	12	5	1093.26	1.16367	LNCaPabl_ARres	LNCaPabl_p	Eukaryotic initiation factor 4A-I OS=Homo sapiens GN=EIF4A1 PE=1 SV=1 - [IF4A1_HUMAN]	0.0558587	0.294113
O94776	5	5	304.65	1.27224	LNCaPabl_p	LNCaPabl_ARres	Metastasis-associated protein MTA2 OS=Homo sapiens GN=MTA2 PE=1 SV=1 - [MTA2_HUMAN]	0.0563539	0.295773
Q9NZL4	6	5	344.89	1.34258	LNCaPabl_p	LNCaPabl_ARres	Hsp70-binding protein 1 OS=Homo sapiens OX=9606 GN=HSPBP1 PE=1 SV=2 - [HPBP1_HUMAN]	0.0563982	0.295773
Q9Y6H1	3	1	216.87	1.30947	LNCaPabl_p	LNCaPabl_ARres	Coiled-coil-helix-coiled-coil-helix domain-containing protein 2, mitochondrial OS=Homo sapiens GN=CHCHD2 PE=1 SV=1 - [CHCH2_HUMAN]	0.0564606	0.295773
O15240	2	2	98.73	1.93979	LNCaPabl_p	LNCaPabl_ARres	Neurosecretory protein VGF OS=Homo sapiens GN=VGF PE=1 SV=2 - [VGF_HUMAN]	0.0566373	0.295944
Q9UNX4	2	2	113.2	1.32904	LNCaPabl_ARres	LNCaPabl_p	WD repeat-containing protein 3 OS=Homo sapiens GN=WDR3 PE=1 SV=1 - [WDR3_HUMAN]	0.0567141	0.295944
Q9UM54	26	26	2228.24	1.22477	LNCaPabl_p	LNCaPabl_ARres	Unconventional myosin-VI OS=Homo sapiens GN=MYO6 PE=1 SV=4 - [MYO6_HUMAN]	0.0567919	0.295944
O75874	13	11	1050.99	1.25108	LNCaPabl_p	LNCaPabl_ARres	Isocitrate dehydrogenase [NADP] cytoplasmic OS=Homo sapiens GN=IDH1 PE=1 SV=2 - [IDHC_HUMAN]	0.0569492	0.295944
P33316	3	2	228.07	1.41769	LNCaPabl_p	LNCaPabl_ARres	Deoxyuridine 5'-triphosphate nucleotidohydrolase, mitochondrial OS=Homo sapiens GN=DUT PE=1 SV=4 - [DUT_HUMAN]	0.0572514	0.295944
P49589	11	10	749.67	1.34016	LNCaPabl_p	LNCaPabl_ARres	Cysteine--tRNA ligase, cytoplasmic OS=Homo sapiens GN=CARS PE=1 SV=3 - [SYCC_HUMAN]	0.0573242	0.295944
Q06124	4	4	305.44	1.27106	LNCaPabl_p	LNCaPabl_ARres	Tyrosine-protein phosphatase non-receptor type 11 OS=Homo sapiens GN=PTPN11 PE=1 SV=2 - [PTN11_HUMAN]	0.0573364	0.295944
Q9UBM7	3	3	250.02	1.70375	LNCaPabl_p	LNCaPabl_ARres	7-dehydrocholesterol reductase OS=Homo sapiens GN=DHCR7 PE=1 SV=1 - [DHCR7_HUMAN]	0.0573487	0.295944
Q12905	9	9	751.27	1.17675	LNCaPabl_ARres	LNCaPabl_p	Interleukin enhancer-binding factor 2 OS=Homo sapiens GN=ILF2 PE=1 SV=2 - [ILF2_HUMAN]	0.0573535	0.295944
Q53H96	1	1	94.01	1.38534	LNCaPabl_p	LNCaPabl_ARres	Pyrroline-5-carboxylate reductase 3 OS=Homo sapiens GN=PYCRL PE=1 SV=3 - [P5CR3_HUMAN]	0.057519	0.295978
Q9NZB2	5	5	266.78	1.33567	LNCaPabl_ARres	LNCaPabl_p	Constitutive coactivator of PPAR-gamma-like protein 1 OS=Homo sapiens GN=FAM120A PE=1 SV=2 - [F120A_HUMAN]	0.0575513	0.295978
P09972	8	5	864.15	1.50636	LNCaPabl_p	LNCaPabl_ARres	Fructose-bisphosphate aldolase C OS=Homo sapiens GN=ALDOC PE=1 SV=2 - [ALDOC_HUMAN]	0.0578809	0.297179
Q5VYY1	1	1	48.3	20.3744	LNCaPabl_ARres	LNCaPabl_p	Ankyrin repeat domain-containing protein 22 OS=Homo sapiens GN=ANKRD22 PE=2 SV=1 - [ANR22_HUMAN]	0.0582716	0.29869
Q00796	11	10	881.89	1.26307	LNCaPabl_p	LNCaPabl_ARres	Sorbitol dehydrogenase OS=Homo sapiens GN=SORD PE=1 SV=4 - [DHSO_HUMAN]	0.0584401	0.299059
P02144	2	2	99.58	1.50554	LNCaPabl_p	LNCaPabl_ARres	Myoglobin OS=Homo sapiens GN=MB PE=1 SV=2 - [MYG_HUMAN]	0.058833	0.300572
Q6PI48	8	8	352.48	1.42324	LNCaPabl_ARres	LNCaPabl_p	Aspartate--tRNA ligase, mitochondrial OS=Homo sapiens GN=DARS2 PE=1 SV=1 - [SYDM_HUMAN]	0.0589828	0.300841
Q14376	5	5	357.54	1.58744	LNCaPabl_p	LNCaPabl_ARres	UDP-glucose 4-epimerase OS=Homo sapiens GN=GALE PE=1 SV=2 - [GALE_HUMAN]	0.0592441	0.301468
Q13085	34	34	2075.57	1.14497	LNCaPabl_p	LNCaPabl_ARres	Acetyl-CoA carboxylase 1 OS=Homo sapiens GN=ACACA PE=1 SV=2 - [ACACA_HUMAN]	0.0593003	0.301468
P00367	11	11	742.37	1.38594	LNCaPabl_ARres	LNCaPabl_p	Glutamate dehydrogenase 1, mitochondrial OS=Homo sapiens GN=GLUD1 PE=1 SV=2 - [DHE3_HUMAN]	0.059995	0.303751
P61254	3	3	109.84	1.15417	LNCaPabl_ARres	LNCaPabl_p	60S ribosomal protein L26 OS=Homo sapiens GN=RPL26 PE=1 SV=1 - [RL26_HUMAN]	0.0600318	0.303751
Q15084	9	9	1056.18	1.27049	LNCaPabl_p	LNCaPabl_ARres	Protein disulfide-isomerase A6 OS=Homo sapiens GN=PDIA6 PE=1 SV=1 - [PDIA6_HUMAN]	0.0601704	0.303751
Q9NX08	1	1	85.64	1.3565	LNCaPabl_p	LNCaPabl_ARres	COMM domain-containing protein 8 OS=Homo sapiens GN=COMMD8 PE=1 SV=1 - [COMD8_HUMAN]	0.060236	0.303751
Q14677	1	1	60.56	1.40455	LNCaPabl_p	LNCaPabl_ARres	Clathrin interactor 1 OS=Homo sapiens GN=CLINT1 PE=1 SV=1 - [EPN4_HUMAN]	0.0602399	0.303751
Q8WY22	1	1	151.69	1.70664	LNCaPabl_ARres	LNCaPabl_p	BRI3-binding protein OS=Homo sapiens GN=BRI3BP PE=1 SV=1 - [BRI3B_HUMAN]	0.0609019	0.305988
Q15004	1	1	36.74	1.4107	LNCaPabl_p	LNCaPabl_ARres	PCNA-associated factor OS=Homo sapiens GN=PAF PE=1 SV=1 - [PAF_HUMAN]	0.0609311	0.305988
Q14195	7	5	404.05	1.34966	LNCaPabl_ARres	LNCaPabl_p	Dihydropyrimidinase-related protein 3 OS=Homo sapiens GN=DPYSL3 PE=1 SV=1 - [DPYL3_HUMAN]	0.0609802	0.305988
Q13561	8	8	611.53	1.16202	LNCaPabl_p	LNCaPabl_ARres	Dynactin subunit 2 OS=Homo sapiens GN=DCTN2 PE=1 SV=4 - [DCTN2_HUMAN]	0.0611783	0.306252
O75616	1	1	84.27	1.64234	LNCaPabl_ARres	LNCaPabl_p	GTPase Era, mitochondrial OS=Homo sapiens GN=ERAL1 PE=1 SV=2 - [ERAL1_HUMAN]	0.0612306	0.306252
Q9P015	3	3	187.39	1.47919	LNCaPabl_ARres	LNCaPabl_p	39S ribosomal protein L15, mitochondrial OS=Homo sapiens GN=MRPL15 PE=1 SV=1 - [RM15_HUMAN]	0.0614124	0.306666
Q13177	10	8	795.7	1.28367	LNCaPabl_p	LNCaPabl_ARres	Serine/threonine-protein kinase PAK 2 OS=Homo sapiens GN=PAK2 PE=1 SV=3 - [PAK2_HUMAN]	0.0615892	0.307053
A6NDG6	3	3	273.37	1.35267	LNCaPabl_p	LNCaPabl_ARres	Phosphoglycolate phosphatase OS=Homo sapiens GN=PGP PE=1 SV=1 - [PGP_HUMAN]	0.062517	0.311178
P35908	8	5	473.76	1.91424	LNCaPabl_ARres	LNCaPabl_p	Keratin, type II cytoskeletal 2 epidermal OS=Homo sapiens GN=KRT2 PE=1 SV=2 - [K22E_HUMAN]	0.0626391	0.311285
P23786	4	4	248.77	1.48641	LNCaPabl_ARres	LNCaPabl_p	Carnitine O-palmitoyltransferase 2, mitochondrial OS=Homo sapiens GN=CPT2 PE=1 SV=2 - [CPT2_HUMAN]	0.0627744	0.311457
P26358	6	6	285.55	1.27068	LNCaPabl_p	LNCaPabl_ARres	DNA (cytosine-5)-methyltransferase 1 OS=Homo sapiens GN=DNMT1 PE=1 SV=2 - [DNMT1_HUMAN]	0.0629657	0.311907
Q04760	7	6	478.75	1.40852	LNCaPabl_ARres	LNCaPabl_p	Lactoylglutathione lyase OS=Homo sapiens GN=GLO1 PE=1 SV=4 - [LGUL_HUMAN]	0.0631033	0.312089
P07237	20	19	1748.11	1.16661	LNCaPabl_ARres	LNCaPabl_p	Protein disulfide-isomerase OS=Homo sapiens GN=P4HB PE=1 SV=3 - [PDIA1_HUMAN]	0.0634858	0.31348
Q8N9T8	1	1	67.34	1.41915	LNCaPabl_ARres	LNCaPabl_p	Protein KRI1 homolog OS=Homo sapiens GN=KRI1 PE=1 SV=3 - [KRI1_HUMAN]	0.0636268	0.313676
Q16513	2	2	113.15	1.28941	LNCaPabl_ARres	LNCaPabl_p	Serine/threonine-protein kinase N2 OS=Homo sapiens GN=PKN2 PE=1 SV=1 - [PKN2_HUMAN]	0.0639416	0.314727
Q01081	2	2	88.41	1.41199	LNCaPabl_ARres	LNCaPabl_p	Splicing factor U2AF 35 kDa subunit OS=Homo sapiens GN=U2AF1 PE=1 SV=3 - [U2AF1_HUMAN]	0.0644594	0.316294
Q9H0T7	1	1	64.3	1.72335	LNCaPabl_ARres	LNCaPabl_p	Ras-related protein Rab-17 OS=Homo sapiens GN=RAB17 PE=1 SV=2 - [RAB17_HUMAN]	0.0644643	0.316294
P11021	20	19	2136.29	1.2416	LNCaPabl_p	LNCaPabl_ARres	78 kDa glucose-regulated protein OS=Homo sapiens GN=HSPA5 PE=1 SV=2 - [GRP78_HUMAN]	0.0646103	0.316421
Q6P9B9	1	1	23.85	10.3608	LNCaPabl_p	LNCaPabl_ARres	Integrator complex subunit 5 OS=Homo sapiens GN=INTS5 PE=1 SV=1 - [INT5_HUMAN]	0.0646945	0.316421
Q9BQ61	2	2	83.2	1.39353	LNCaPabl_p	LNCaPabl_ARres	Uncharacterized protein C19orf43 OS=Homo sapiens GN=C19orf43 PE=1 SV=1 - [CS043_HUMAN]	0.0648476	0.316669
Q86XP3	6	6	343.07	1.27815	LNCaPabl_ARres	LNCaPabl_p	ATP-dependent RNA helicase DDX42 OS=Homo sapiens GN=DDX42 PE=1 SV=1 - [DDX42_HUMAN]	0.0649871	0.31685
Q7Z4W1	4	4	463.02	1.29814	LNCaPabl_p	LNCaPabl_ARres	L-xylulose reductase OS=Homo sapiens GN=DCXR PE=1 SV=2 - [DCXR_HUMAN]	0.0654221	0.317167
Q9UJY4	1	1	64.75	1.50842	LNCaPabl_p	LNCaPabl_ARres	ADP-ribosylation factor-binding protein GGA2 OS=Homo sapiens GN=GGA2 PE=1 SV=3 - [GGA2_HUMAN]	0.0654868	0.317167
P05198	4	4	260.91	1.36251	LNCaPabl_ARres	LNCaPabl_p	Eukaryotic translation initiation factor 2 subunit 1 OS=Homo sapiens GN=EIF2S1 PE=1 SV=3 - [IF2A_HUMAN]	0.0655389	0.317167
O00625	2	2	147.77	1.21549	LNCaPabl_ARres	LNCaPabl_p	Pirin OS=Homo sapiens GN=PIR PE=1 SV=1 - [PIR_HUMAN]	0.0655393	0.317167
Q9HCE5	2	2	62.12	1.19707	LNCaPabl_p	LNCaPabl_ARres	Methyltransferase-like protein 14 OS=Homo sapiens GN=METTL14 PE=1 SV=2 - [MET14_HUMAN]	0.0657586	0.317167
Q9BU02	1	1	49.25	1.64151	LNCaPabl_p	LNCaPabl_ARres	Thiamine-triphosphatase OS=Homo sapiens GN=THTPA PE=1 SV=3 - [THTPA_HUMAN]	0.0657789	0.317167
Q8TC29	1	1	29.14	2.02915	LNCaPabl_p	LNCaPabl_ARres	Enkurin OS=Homo sapiens GN=ENKUR PE=2 SV=1 - [ENKUR_HUMAN]	0.0659384	0.317167
Q9NQW7	8	8	560.04	1.26324	LNCaPabl_ARres	LNCaPabl_p	Xaa-Pro aminopeptidase 1 OS=Homo sapiens GN=XPNPEP1 PE=1 SV=3 - [XPP1_HUMAN]	0.0659537	0.317167
Q16181	9	7	537.08	1.49781	LNCaPabl_p	LNCaPabl_ARres	Septin-7 OS=Homo sapiens GN=SEPT7 PE=1 SV=2 - [SEPT7_HUMAN]	0.0659739	0.317167
P33121	10	9	529.63	1.25698	LNCaPabl_ARres	LNCaPabl_p	Long-chain-fatty-acid--CoA ligase 1 OS=Homo sapiens GN=ACSL1 PE=1 SV=1 - [ACSL1_HUMAN]	0.0661005	0.317282
P60033	2	2	163.89	1.48551	LNCaPabl_ARres	LNCaPabl_p	CD81 antigen OS=Homo sapiens GN=CD81 PE=1 SV=1 - [CD81_HUMAN]	0.066371	0.318088
O00161	2	2	98.45	1.58595	LNCaPabl_ARres	LNCaPabl_p	Synaptosomal-associated protein 23 OS=Homo sapiens GN=SNAP23 PE=1 SV=1 - [SNP23_HUMAN]	0.0665704	0.31855
O95297	1	1	26.53	1.25399	LNCaPabl_ARres	LNCaPabl_p	Myelin protein zero-like protein 1 OS=Homo sapiens GN=MPZL1 PE=1 SV=1 - [MPZL1_HUMAN]	0.0666774	0.31857
Q9Y315	2	2	156.66	1.70988	LNCaPabl_p	LNCaPabl_ARres	Putative deoxyribose-phosphate aldolase OS=Homo sapiens GN=DERA PE=1 SV=2 - [DEOC_HUMAN]	0.0671533	0.320349
Q12769	8	8	408.35	1.35346	LNCaPabl_p	LNCaPabl_ARres	Nuclear pore complex protein Nup160 OS=Homo sapiens GN=NUP160 PE=1 SV=3 - [NU160_HUMAN]	0.0672732	0.320427
Q96T76	2	2	80.36	1.36931	LNCaPabl_ARres	LNCaPabl_p	MMS19 nucleotide excision repair protein homolog OS=Homo sapiens GN=MMS19 PE=1 SV=2 - [MMS19_HUMAN]	0.0678408	0.322017
Q15293	2	2	136.94	1.20772	LNCaPabl_p	LNCaPabl_ARres	Reticulocalbin-1 OS=Homo sapiens GN=RCN1 PE=1 SV=1 - [RCN1_HUMAN]	0.0678746	0.322017
P53992	11	10	663.42	1.23968	LNCaPabl_ARres	LNCaPabl_p	Protein transport protein Sec24C OS=Homo sapiens GN=SEC24C PE=1 SV=3 - [SC24C_HUMAN]	0.067954	0.322017
P20042	4	4	286.09	1.27865	LNCaPabl_ARres	LNCaPabl_p	Eukaryotic translation initiation factor 2 subunit 2 OS=Homo sapiens GN=EIF2S2 PE=1 SV=2 - [IF2B_HUMAN]	0.0680964	0.322017
Q9Y265	10	10	732.83	1.22544	LNCaPabl_p	LNCaPabl_ARres	RuvB-like 1 OS=Homo sapiens GN=RUVBL1 PE=1 SV=1 - [RUVB1_HUMAN]	0.068127	0.322017
P46087	6	6	502.64	1.34234	LNCaPabl_ARres	LNCaPabl_p	Putative ribosomal RNA methyltransferase NOP2 OS=Homo sapiens GN=NOP2 PE=1 SV=2 - [NOP2_HUMAN]	0.068586	0.323692
Q9C005	2	2	90.83	1.32483	LNCaPabl_p	LNCaPabl_ARres	Protein dpy-30 homolog OS=Homo sapiens GN=DPY30 PE=1 SV=1 - [DPY30_HUMAN]	0.069231	0.325861
P62424	11	10	1084.67	1.19681	LNCaPabl_ARres	LNCaPabl_p	60S ribosomal protein L7a OS=Homo sapiens GN=RPL7A PE=1 SV=2 - [RL7A_HUMAN]	0.0693573	0.325861
Q96KR1	3	3	198.83	1.24181	LNCaPabl_p	LNCaPabl_ARres	Zinc finger RNA-binding protein OS=Homo sapiens GN=ZFR PE=1 SV=2 - [ZFR_HUMAN]	0.0693612	0.325861
P55789	1	1	21.79	3.71839	LNCaPabl_p	LNCaPabl_ARres	FAD-linked sulfhydryl oxidase ALR OS=Homo sapiens GN=GFER PE=1 SV=2 - [ALR_HUMAN]	0.0695471	0.326239
Q9Y2R5	2	2	92.96	1.45925	LNCaPabl_ARres	LNCaPabl_p	28S ribosomal protein S17, mitochondrial OS=Homo sapiens GN=MRPS17 PE=1 SV=1 - [RT17_HUMAN]	0.0698656	0.326472
Q9BQ52	4	4	203.9	1.33282	LNCaPabl_ARres	LNCaPabl_p	Zinc phosphodiesterase ELAC protein 2 OS=Homo sapiens GN=ELAC2 PE=1 SV=2 - [RNZ2_HUMAN]	0.070083	0.326472
Q9UJ70	4	4	230.61	1.25026	LNCaPabl_ARres	LNCaPabl_p	N-acetyl-D-glucosamine kinase OS=Homo sapiens GN=NAGK PE=1 SV=4 - [NAGK_HUMAN]	0.0701671	0.326472
Q15392	2	2	189.24	1.30422	LNCaPabl_ARres	LNCaPabl_p	Delta(24)-sterol reductase OS=Homo sapiens GN=DHCR24 PE=1 SV=2 - [DHC24_HUMAN]	0.070183	0.326472
P13639	28	27	2362.94	1.16941	LNCaPabl_p	LNCaPabl_ARres	Elongation factor 2 OS=Homo sapiens GN=EEF2 PE=1 SV=4 - [EF2_HUMAN]	0.0703608	0.326472
P31153	8	6	485.6	1.24563	LNCaPabl_p	LNCaPabl_ARres	S-adenosylmethionine synthase isoform type-2 OS=Homo sapiens GN=MAT2A PE=1 SV=1 - [METK2_HUMAN]	0.0704376	0.326472
P10809	25	22	2753.91	1.25761	LNCaPabl_ARres	LNCaPabl_p	60 kDa heat shock protein, mitochondrial OS=Homo sapiens GN=HSPD1 PE=1 SV=2 - [CH60_HUMAN]	0.0704705	0.326472
Q5VWZ2	3	3	164.23	1.27499	LNCaPabl_p	LNCaPabl_ARres	Lysophospholipase-like protein 1 OS=Homo sapiens GN=LYPLAL1 PE=1 SV=3 - [LYPL1_HUMAN]	0.0704788	0.326472
Q9NUQ8	4	4	286.42	1.25946	LNCaPabl_ARres	LNCaPabl_p	ATP-binding cassette sub-family F member 3 OS=Homo sapiens GN=ABCF3 PE=1 SV=2 - [ABCF3_HUMAN]	0.07064	0.326472
P31146	2	2	90.26	3.27412	LNCaPabl_p	LNCaPabl_ARres	Coronin-1A OS=Homo sapiens GN=CORO1A PE=1 SV=4 - [COR1A_HUMAN]	0.0706511	0.326472
A0AVT1	8	8	555.55	1.29857	LNCaPabl_p	LNCaPabl_ARres	Ubiquitin-like modifier-activating enzyme 6 OS=Homo sapiens GN=UBA6 PE=1 SV=1 - [UBA6_HUMAN]	0.0708655	0.326509
P36578	11	10	629.22	1.27405	LNCaPabl_ARres	LNCaPabl_p	60S ribosomal protein L4 OS=Homo sapiens GN=RPL4 PE=1 SV=5 - [RL4_HUMAN]	0.0709571	0.326509
Q9Y266	3	3	253.78	1.28085	LNCaPabl_p	LNCaPabl_ARres	Nuclear migration protein nudC OS=Homo sapiens GN=NUDC PE=1 SV=1 - [NUDC_HUMAN]	0.0710584	0.326509
Q04637	20	20	1355.38	1.19103	LNCaPabl_ARres	LNCaPabl_p	Eukaryotic translation initiation factor 4 gamma 1 OS=Homo sapiens GN=EIF4G1 PE=1 SV=4 - [IF4G1_HUMAN]	0.071081	0.326509
Q09028	6	3	391.55	1.25465	LNCaPabl_p	LNCaPabl_ARres	Histone-binding protein RBBP4 OS=Homo sapiens GN=RBBP4 PE=1 SV=3 - [RBBP4_HUMAN]	0.0712896	0.326982
Q16851	9	9	644.17	1.29679	LNCaPabl_ARres	LNCaPabl_p	UTP--glucose-1-phosphate uridylyltransferase OS=Homo sapiens GN=UGP2 PE=1 SV=5 - [UGPA_HUMAN]	0.0719234	0.329401
Q8WVY7	2	2	111.12	1.24136	LNCaPabl_ARres	LNCaPabl_p	Ubiquitin-like domain-containing CTD phosphatase 1 OS=Homo sapiens GN=UBLCP1 PE=1 SV=2 - [UBCP1_HUMAN]	0.0722232	0.330285
Q92947	2	2	111.89	1.33456	LNCaPabl_ARres	LNCaPabl_p	Glutaryl-CoA dehydrogenase, mitochondrial OS=Homo sapiens GN=GCDH PE=1 SV=1 - [GCDH_HUMAN]	0.0724047	0.330627
O43823	2	2	222.48	1.61822	LNCaPabl_p	LNCaPabl_ARres	A-kinase anchor protein 8 OS=Homo sapiens GN=AKAP8 PE=1 SV=1 - [AKAP8_HUMAN]	0.0727445	0.331039
Q13405	2	2	164.2	1.43223	LNCaPabl_ARres	LNCaPabl_p	39S ribosomal protein L49, mitochondrial OS=Homo sapiens GN=MRPL49 PE=1 SV=1 - [RM49_HUMAN]	0.0727585	0.331039
Q8NBX0	1	1	32.14	2.51001	LNCaPabl_ARres	LNCaPabl_p	Saccharopine dehydrogenase-like oxidoreductase OS=Homo sapiens GN=SCCPDH PE=1 SV=1 - [SCPDL_HUMAN]	0.0728157	0.331039
Q9Y6E2	6	2	499.21	1.30741	LNCaPabl_ARres	LNCaPabl_p	Basic leucine zipper and W2 domain-containing protein 2 OS=Homo sapiens GN=BZW2 PE=1 SV=1 - [BZW2_HUMAN]	0.0732762	0.332228
O15111	1	1	28.81	1.68358	LNCaPabl_ARres	LNCaPabl_p	Inhibitor of nuclear factor kappa-B kinase subunit alpha OS=Homo sapiens GN=CHUK PE=1 SV=2 - [IKKA_HUMAN]	0.0732918	0.332228
O95336	6	6	320.88	1.27253	LNCaPabl_p	LNCaPabl_ARres	6-phosphogluconolactonase OS=Homo sapiens GN=PGLS PE=1 SV=2 - [6PGL_HUMAN]	0.0740892	0.335351
O75533	14	14	1053.46	1.16092	LNCaPabl_p	LNCaPabl_ARres	Splicing factor 3B subunit 1 OS=Homo sapiens GN=SF3B1 PE=1 SV=3 - [SF3B1_HUMAN]	0.0742635	0.335649
O96011	2	1	67.46	1.48642	LNCaPabl_ARres	LNCaPabl_p	Peroxisomal membrane protein 11B OS=Homo sapiens GN=PEX11B PE=1 SV=1 - [PX11B_HUMAN]	0.0748476	0.337682
O76031	5	3	270.6	1.15556	LNCaPabl_ARres	LNCaPabl_p	ATP-dependent Clp protease ATP-binding subunit clpX-like, mitochondrial OS=Homo sapiens GN=CLPX PE=1 SV=2 - [CLPX_HUMAN]	0.0750507	0.337682
P49257	1	1	77.88	2.03074	LNCaPabl_ARres	LNCaPabl_p	Protein ERGIC-53 OS=Homo sapiens GN=LMAN1 PE=1 SV=2 - [LMAN1_HUMAN]	0.0751062	0.337682
Q9NT62	5	5	292.52	1.23119	LNCaPabl_p	LNCaPabl_ARres	Ubiquitin-like-conjugating enzyme ATG3 OS=Homo sapiens GN=ATG3 PE=1 SV=1 - [ATG3_HUMAN]	0.0751495	0.337682
P62081	7	6	463.28	1.21765	LNCaPabl_ARres	LNCaPabl_p	40S ribosomal protein S7 OS=Homo sapiens GN=RPS7 PE=1 SV=1 - [RS7_HUMAN]	0.0752599	0.337688
Q99714	7	7	842.4	1.29537	LNCaPabl_ARres	LNCaPabl_p	3-hydroxyacyl-CoA dehydrogenase type-2 OS=Homo sapiens GN=HSD17B10 PE=1 SV=3 - [HCD2_HUMAN]	0.0757195	0.339258
Q15393	13	11	1124.63	1.09882	LNCaPabl_p	LNCaPabl_ARres	Splicing factor 3B subunit 3 OS=Homo sapiens GN=SF3B3 PE=1 SV=4 - [SF3B3_HUMAN]	0.0759987	0.339653
Q9UKU7	2	1	91.01	1.69255	LNCaPabl_ARres	LNCaPabl_p	Isobutyryl-CoA dehydrogenase, mitochondrial OS=Homo sapiens GN=ACAD8 PE=1 SV=1 - [ACAD8_HUMAN]	0.076027	0.339653
P42166	11	6	912.21	1.39338	LNCaPabl_p	LNCaPabl_ARres	Lamina-associated polypeptide 2, isoform alpha OS=Homo sapiens GN=TMPO PE=1 SV=2 - [LAP2A_HUMAN]	0.0763472	0.340592
Q96AQ6	1	1	61.19	2.47636	LNCaPabl_ARres	LNCaPabl_p	Pre-B-cell leukemia transcription factor-interacting protein 1 OS=Homo sapiens GN=PBXIP1 PE=1 SV=1 - [PBIP1_HUMAN]	0.0766134	0.340893
Q16718	1	1	76.32	1.31775	LNCaPabl_ARres	LNCaPabl_p	NADH dehydrogenase [ubiquinone] 1 alpha subcomplex subunit 5 OS=Homo sapiens GN=NDUFA5 PE=1 SV=3 - [NDUA5_HUMAN]	0.0766348	0.340893
P11137	3	3	272.6	1.49687	LNCaPabl_ARres	LNCaPabl_p	Microtubule-associated protein 2 OS=Homo sapiens GN=MAP2 PE=1 SV=4 - [MAP2_HUMAN]	0.076862	0.341413
Q9UNS2	1	1	60.73	2.06219	LNCaPabl_p	LNCaPabl_ARres	COP9 signalosome complex subunit 3 OS=Homo sapiens GN=COPS3 PE=1 SV=3 - [CSN3_HUMAN]	0.077572	0.343368
P62273	2	2	158.98	1.37859	LNCaPabl_p	LNCaPabl_ARres	40S ribosomal protein S29 OS=Homo sapiens GN=RPS29 PE=1 SV=2 - [RS29_HUMAN]	0.0776218	0.343368
P61020	4	2	362.49	1.23191	LNCaPabl_ARres	LNCaPabl_p	Ras-related protein Rab-5B OS=Homo sapiens GN=RAB5B PE=1 SV=1 - [RAB5B_HUMAN]	0.0776349	0.343368
Q13277	1	1	52.5	1.4944	LNCaPabl_p	LNCaPabl_ARres	Syntaxin-3 OS=Homo sapiens GN=STX3 PE=1 SV=3 - [STX3_HUMAN]	0.0779654	0.343713
P61160	6	6	530.01	1.23933	LNCaPabl_p	LNCaPabl_ARres	Actin-related protein 2 OS=Homo sapiens GN=ACTR2 PE=1 SV=1 - [ARP2_HUMAN]	0.0781063	0.343713
P08559	4	4	290.87	1.27777	LNCaPabl_ARres	LNCaPabl_p	Pyruvate dehydrogenase E1 component subunit alpha, somatic form, mitochondrial OS=Homo sapiens GN=PDHA1 PE=1 SV=3 - [ODPA_HUMAN]	0.0781403	0.343713
Q9NRX4	1	1	59.11	1.60372	LNCaPabl_ARres	LNCaPabl_p	14 kDa phosphohistidine phosphatase OS=Homo sapiens GN=PHPT1 PE=1 SV=1 - [PHP14_HUMAN]	0.0781571	0.343713
P06899	4	2	203.96	2.23011	LNCaPabl_p	LNCaPabl_ARres	Histone H2B type 1-J OS=Homo sapiens GN=HIST1H2BJ PE=1 SV=3 - [H2B1J_HUMAN]	0.0785063	0.344149
Q96HS1	1	1	55.29	1.35209	LNCaPabl_ARres	LNCaPabl_p	Serine/threonine-protein phosphatase PGAM5, mitochondrial OS=Homo sapiens GN=PGAM5 PE=1 SV=2 - [PGAM5_HUMAN]	0.0785186	0.344149
Q9NXF1	1	1	38.1	1.90898	LNCaPabl_ARres	LNCaPabl_p	Testis-expressed sequence 10 protein OS=Homo sapiens GN=TEX10 PE=1 SV=2 - [TEX10_HUMAN]	0.0785895	0.344149
O75044	1	1	32.28	1.38682	LNCaPabl_ARres	LNCaPabl_p	SLIT-ROBO Rho GTPase-activating protein 2 OS=Homo sapiens OX=9606 GN=SRGAP2 PE=1 SV=3 - [SRGP2_HUMAN]	0.0787783	0.344179
P31942	3	2	265.8	1.28785	LNCaPabl_ARres	LNCaPabl_p	Heterogeneous nuclear ribonucleoprotein H3 OS=Homo sapiens GN=HNRNPH3 PE=1 SV=2 - [HNRH3_HUMAN]	0.0788187	0.344179
P05386	2	2	188.85	1.39625	LNCaPabl_ARres	LNCaPabl_p	60S acidic ribosomal protein P1 OS=Homo sapiens GN=RPLP1 PE=1 SV=1 - [RLA1_HUMAN]	0.0792509	0.345579
P43358	6	4	314.7	1.33521	LNCaPabl_p	LNCaPabl_ARres	Melanoma-associated antigen 4 OS=Homo sapiens GN=MAGEA4 PE=1 SV=2 - [MAGA4_HUMAN]	0.0794577	0.345865
O14974	2	2	92.45	1.1547	LNCaPabl_ARres	LNCaPabl_p	Protein phosphatase 1 regulatory subunit 12A OS=Homo sapiens GN=PPP1R12A PE=1 SV=1 - [MYPT1_HUMAN]	0.0797009	0.345865
Q9UK76	3	3	200.48	1.35662	LNCaPabl_ARres	LNCaPabl_p	Hematological and neurological expressed 1 protein OS=Homo sapiens GN=HN1 PE=1 SV=3 - [HN1_HUMAN]	0.0797113	0.345865
P46940	30	28	2252.42	1.15152	LNCaPabl_ARres	LNCaPabl_p	Ras GTPase-activating-like protein IQGAP1 OS=Homo sapiens GN=IQGAP1 PE=1 SV=1 - [IQGA1_HUMAN]	0.0800517	0.345865
P82675	1	1	71.43	2.00097	LNCaPabl_ARres	LNCaPabl_p	28S ribosomal protein S5, mitochondrial OS=Homo sapiens GN=MRPS5 PE=1 SV=2 - [RT05_HUMAN]	0.0800779	0.345865
Q13310	13	9	871.56	1.21285	LNCaPabl_ARres	LNCaPabl_p	Polyadenylate-binding protein 4 OS=Homo sapiens GN=PABPC4 PE=1 SV=1 - [PABP4_HUMAN]	0.080146	0.345865
P41743	1	1	33.83	1.29292	LNCaPabl_ARres	LNCaPabl_p	Protein kinase C iota type OS=Homo sapiens GN=PRKCI PE=1 SV=2 - [KPCI_HUMAN]	0.0801867	0.345865
Q9UEW8	2	2	139.4	1.27005	LNCaPabl_p	LNCaPabl_ARres	STE20/SPS1-related proline-alanine-rich protein kinase OS=Homo sapiens GN=STK39 PE=1 SV=3 - [STK39_HUMAN]	0.0802102	0.345865
Q9H2U1	3	2	168.81	1.13022	LNCaPabl_ARres	LNCaPabl_p	Probable ATP-dependent RNA helicase DHX36 OS=Homo sapiens GN=DHX36 PE=1 SV=2 - [DHX36_HUMAN]	0.0803604	0.34603
Q9NXG2	8	7	504.37	1.35511	LNCaPabl_p	LNCaPabl_ARres	THUMP domain-containing protein 1 OS=Homo sapiens GN=THUMPD1 PE=1 SV=2 - [THUM1_HUMAN]	0.0808682	0.347733
Q15126	7	6	492.58	1.23085	LNCaPabl_p	LNCaPabl_ARres	Phosphomevalonate kinase OS=Homo sapiens GN=PMVK PE=1 SV=3 - [PMVK_HUMAN]	0.081569	0.35026
Q9UI09	1	1	84.93	1.58778	LNCaPabl_ARres	LNCaPabl_p	NADH dehydrogenase [ubiquinone] 1 alpha subcomplex subunit 12 OS=Homo sapiens GN=NDUFA12 PE=1 SV=1 - [NDUAC_HUMAN]	0.0817296	0.350464
Q8IV36	6	5	398.69	1.19206	LNCaPabl_ARres	LNCaPabl_p	Protein hid-1 homolog OS=Homo sapiens GN=C17orf28 PE=1 SV=1 - [HID1_HUMAN]	0.0818719	0.350588
Q13630	6	5	386.29	1.2252	LNCaPabl_p	LNCaPabl_ARres	GDP-L-fucose synthase OS=Homo sapiens GN=TSTA3 PE=1 SV=1 - [FCL_HUMAN]	0.0822327	0.351647
Q9NPA3	1	1	55.95	1.77882	LNCaPabl_p	LNCaPabl_ARres	Mid1-interacting protein 1 OS=Homo sapiens GN=MID1IP1 PE=1 SV=1 - [M1IP1_HUMAN]	0.0824364	0.352032
Q13740	6	6	414.23	1.85249	LNCaPabl_ARres	LNCaPabl_p	CD166 antigen OS=Homo sapiens GN=ALCAM PE=1 SV=2 - [CD166_HUMAN]	0.0825696	0.352115
P45954	9	9	456.43	1.20467	LNCaPabl_ARres	LNCaPabl_p	Short/branched chain specific acyl-CoA dehydrogenase, mitochondrial OS=Homo sapiens GN=ACADSB PE=1 SV=1 - [ACDSB_HUMAN]	0.0827575	0.352431
Q92499	10	10	683.7	1.13623	LNCaPabl_p	LNCaPabl_ARres	ATP-dependent RNA helicase DDX1 OS=Homo sapiens GN=DDX1 PE=1 SV=2 - [DDX1_HUMAN]	0.0830467	0.352918
P48163	2	2	91.58	1.20937	LNCaPabl_p	LNCaPabl_ARres	NADP-dependent malic enzyme OS=Homo sapiens GN=ME1 PE=1 SV=1 - [MAOX_HUMAN]	0.0831	0.352918
A0AV96	1	1	48.87	1.27541	LNCaPabl_ARres	LNCaPabl_p	RNA-binding protein 47 OS=Homo sapiens GN=RBM47 PE=1 SV=2 - [RBM47_HUMAN]	0.0832639	0.35313
Q8NFP9	4	1	198.23	2.56167	LNCaPabl_ARres	LNCaPabl_p	Neurobeachin OS=Homo sapiens GN=NBEA PE=1 SV=3 - [NBEA_HUMAN]	0.0834858	0.353587
Q9BZF1	3	3	140.18	1.62747	LNCaPabl_ARres	LNCaPabl_p	Oxysterol-binding protein-related protein 8 OS=Homo sapiens GN=OSBPL8 PE=1 SV=3 - [OSBL8_HUMAN]	0.083617	0.353659
P18669	8	8	952.74	1.30466	LNCaPabl_ARres	LNCaPabl_p	Phosphoglycerate mutase 1 OS=Homo sapiens GN=PGAM1 PE=1 SV=2 - [PGAM1_HUMAN]	0.0841845	0.354571
P49407	3	3	120.76	1.22245	LNCaPabl_ARres	LNCaPabl_p	Beta-arrestin-1 OS=Homo sapiens GN=ARRB1 PE=1 SV=2 - [ARRB1_HUMAN]	0.0842085	0.354571
P22307	7	6	481.51	1.15795	LNCaPabl_ARres	LNCaPabl_p	Non-specific lipid-transfer protein OS=Homo sapiens GN=SCP2 PE=1 SV=2 - [NLTP_HUMAN]	0.0842396	0.354571
P08473	4	3	307.17	2.29403	LNCaPabl_ARres	LNCaPabl_p	Neprilysin OS=Homo sapiens GN=MME PE=1 SV=2 - [NEP_HUMAN]	0.0842908	0.354571
Q7Z3K3	1	1	104.67	2.92435	LNCaPabl_p	LNCaPabl_ARres	Pogo transposable element with ZNF domain OS=Homo sapiens GN=POGZ PE=1 SV=2 - [POGZ_HUMAN]	0.0846738	0.355533
P49591	8	8	437.15	1.30711	LNCaPabl_p	LNCaPabl_ARres	Serine--tRNA ligase, cytoplasmic OS=Homo sapiens GN=SARS PE=1 SV=3 - [SYSC_HUMAN]	0.0847491	0.355533
Q9ULC5	7	7	404.31	1.42951	LNCaPabl_ARres	LNCaPabl_p	Long-chain-fatty-acid--CoA ligase 5 OS=Homo sapiens GN=ACSL5 PE=1 SV=1 - [ACSL5_HUMAN]	0.084891	0.355646
Q96C19	1	1	58.04	1.3722	LNCaPabl_p	LNCaPabl_ARres	EF-hand domain-containing protein D2 OS=Homo sapiens GN=EFHD2 PE=1 SV=1 - [EFHD2_HUMAN]	0.0850538	0.355847
Q9H8Y5	1	1	46.14	1.34428	LNCaPabl_p	LNCaPabl_ARres	Ankyrin repeat and zinc finger domain-containing protein 1 OS=Homo sapiens GN=ANKZF1 PE=1 SV=1 - [ANKZ1_HUMAN]	0.0854028	0.356825
P05387	6	6	734.12	1.26835	LNCaPabl_ARres	LNCaPabl_p	60S acidic ribosomal protein P2 OS=Homo sapiens GN=RPLP2 PE=1 SV=1 - [RLA2_HUMAN]	0.0856886	0.357536
Q15020	10	10	535.06	1.23696	LNCaPabl_p	LNCaPabl_ARres	Squamous cell carcinoma antigen recognized by T-cells 3 OS=Homo sapiens GN=SART3 PE=1 SV=1 - [SART3_HUMAN]	0.0863726	0.359716
P12277	16	14	1504.34	1.29546	LNCaPabl_ARres	LNCaPabl_p	Creatine kinase B-type OS=Homo sapiens GN=CKB PE=1 SV=1 - [KCRB_HUMAN]	0.0865511	0.359716
P13797	7	4	372.66	1.34923	LNCaPabl_p	LNCaPabl_ARres	Plastin-3 OS=Homo sapiens GN=PLS3 PE=1 SV=4 - [PLST_HUMAN]	0.0865596	0.359716
Q04609	7	7	425.28	1.35094	LNCaPabl_p	LNCaPabl_ARres	Glutamate carboxypeptidase 2 OS=Homo sapiens GN=FOLH1 PE=1 SV=1 - [FOLH1_HUMAN]	0.0870633	0.361324
Q9H1I8	1	1	59.53	1.39249	LNCaPabl_ARres	LNCaPabl_p	Activating signal cointegrator 1 complex subunit 2 OS=Homo sapiens GN=ASCC2 PE=1 SV=3 - [ASCC2_HUMAN]	0.0875512	0.362288
Q9BVP2	3	3	191.72	1.13397	LNCaPabl_p	LNCaPabl_ARres	Guanine nucleotide-binding protein-like 3 OS=Homo sapiens GN=GNL3 PE=1 SV=2 - [GNL3_HUMAN]	0.0875573	0.362288
P49189	6	6	515.85	1.21805	LNCaPabl_ARres	LNCaPabl_p	4-trimethylaminobutyraldehyde dehydrogenase OS=Homo sapiens GN=ALDH9A1 PE=1 SV=3 - [AL9A1_HUMAN]	0.0876465	0.362288
Q6IBS0	6	6	382.27	1.36762	LNCaPabl_ARres	LNCaPabl_p	Twinfilin-2 OS=Homo sapiens GN=TWF2 PE=1 SV=2 - [TWF2_HUMAN]	0.0887582	0.366394
Q9UKV3	5	5	251.43	1.35982	LNCaPabl_ARres	LNCaPabl_p	Apoptotic chromatin condensation inducer in the nucleus OS=Homo sapiens GN=ACIN1 PE=1 SV=2 - [ACINU_HUMAN]	0.0894926	0.368482
Q92621	6	5	327.49	1.22922	LNCaPabl_p	LNCaPabl_ARres	Nuclear pore complex protein Nup205 OS=Homo sapiens GN=NUP205 PE=1 SV=3 - [NU205_HUMAN]	0.089502	0.368482
P48729	1	1	45.21	1.3632	LNCaPabl_ARres	LNCaPabl_p	Casein kinase I isoform alpha OS=Homo sapiens GN=CSNK1A1 PE=1 SV=2 - [KC1A_HUMAN]	0.0898791	0.369543
P16083	1	1	72.43	1.67035	LNCaPabl_ARres	LNCaPabl_p	Ribosyldihydronicotinamide dehydrogenase [quinone] OS=Homo sapiens GN=NQO2 PE=1 SV=5 - [NQO2_HUMAN]	0.0902056	0.369894
P57678	2	1	82.85	1.26597	LNCaPabl_ARres	LNCaPabl_p	Gem-associated protein 4 OS=Homo sapiens GN=GEMIN4 PE=1 SV=2 - [GEMI4_HUMAN]	0.0903193	0.369894
P62487	2	2	173.66	1.16616	LNCaPabl_ARres	LNCaPabl_p	DNA-directed RNA polymerase II subunit RPB7 OS=Homo sapiens GN=POLR2G PE=1 SV=1 - [RPB7_HUMAN]	0.090323	0.369894
Q96AB3	3	3	252.13	1.38571	LNCaPabl_ARres	LNCaPabl_p	Isochorismatase domain-containing protein 2, mitochondrial OS=Homo sapiens GN=ISOC2 PE=1 SV=1 - [ISOC2_HUMAN]	0.0908365	0.371506
P54709	2	2	65.65	1.36336	LNCaPabl_ARres	LNCaPabl_p	Sodium/potassium-transporting ATPase subunit beta-3 OS=Homo sapiens GN=ATP1B3 PE=1 SV=1 - [AT1B3_HUMAN]	0.0916528	0.37387
P37837	9	9	554.33	1.24382	LNCaPabl_p	LNCaPabl_ARres	Transaldolase OS=Homo sapiens GN=TALDO1 PE=1 SV=2 - [TALDO_HUMAN]	0.0916612	0.37387
Q7L2E3	4	4	171.4	1.55778	LNCaPabl_ARres	LNCaPabl_p	Putative ATP-dependent RNA helicase DHX30 OS=Homo sapiens GN=DHX30 PE=1 SV=1 - [DHX30_HUMAN]	0.091777	0.37387
Q9UNF1	4	3	299.82	1.69684	LNCaPabl_p	LNCaPabl_ARres	Melanoma-associated antigen D2 OS=Homo sapiens GN=MAGED2 PE=1 SV=2 - [MAGD2_HUMAN]	0.0919161	0.373945
A8MXV4	2	2	69.43	1.19891	LNCaPabl_ARres	LNCaPabl_p	Nucleoside diphosphate-linked moiety X motif 19, mitochondrial OS=Homo sapiens GN=NUDT19 PE=1 SV=1 - [NUD19_HUMAN]	0.0923692	0.374892
Q9Y624	2	2	99.69	2.1543	LNCaPabl_ARres	LNCaPabl_p	Junctional adhesion molecule A OS=Homo sapiens GN=F11R PE=1 SV=1 - [JAM1_HUMAN]	0.0926661	0.374892
P09429	6	4	520.01	1.36302	LNCaPabl_p	LNCaPabl_ARres	High mobility group protein B1 OS=Homo sapiens GN=HMGB1 PE=1 SV=3 - [HMGB1_HUMAN]	0.0927871	0.374892
P09936	5	4	394.34	1.48196	LNCaPabl_ARres	LNCaPabl_p	Ubiquitin carboxyl-terminal hydrolase isozyme L1 OS=Homo sapiens GN=UCHL1 PE=1 SV=2 - [UCHL1_HUMAN]	0.0928628	0.374892
O14657	1	1	86.88	6.19569	LNCaPabl_ARres	LNCaPabl_p	Torsin-1B OS=Homo sapiens GN=TOR1B PE=1 SV=2 - [TOR1B_HUMAN]	0.0928645	0.374892
Q13188	1	1	30.83	1.22255	LNCaPabl_p	LNCaPabl_ARres	Serine/threonine-protein kinase 3 OS=Homo sapiens GN=STK3 PE=1 SV=2 - [STK3_HUMAN]	0.0928755	0.374892
Q08554	1	1	54.79	7.7948	LNCaPabl_ARres	LNCaPabl_p	Desmocollin-1 OS=Homo sapiens GN=DSC1 PE=1 SV=2 - [DSC1_HUMAN]	0.0935481	0.377116
P36954	1	1	129.79	1.6249	LNCaPabl_p	LNCaPabl_ARres	DNA-directed RNA polymerase II subunit RPB9 OS=Homo sapiens GN=POLR2I PE=1 SV=1 - [RPB9_HUMAN]	0.0937613	0.377299
Q12874	10	10	672.12	1.21589	LNCaPabl_p	LNCaPabl_ARres	Splicing factor 3A subunit 3 OS=Homo sapiens GN=SF3A3 PE=1 SV=1 - [SF3A3_HUMAN]	0.0938374	0.377299
O43924	1	1	32.24	1.56386	LNCaPabl_ARres	LNCaPabl_p	Retinal rod rhodopsin-sensitive cGMP 3',5'-cyclic phosphodiesterase subunit delta OS=Homo sapiens GN=PDE6D PE=1 SV=1 - [PDE6D_HUMAN]	0.0939612	0.377307
P55317	2	2	84.76	2.42276	LNCaPabl_ARres	LNCaPabl_p	Hepatocyte nuclear factor 3-alpha OS=Homo sapiens GN=FOXA1 PE=1 SV=2 - [FOXA1_HUMAN]	0.0941455	0.377558
Q9NVV4	2	2	59.32	1.40682	LNCaPabl_ARres	LNCaPabl_p	Poly(A) RNA polymerase, mitochondrial OS=Homo sapiens GN=MTPAP PE=1 SV=1 - [PAPD1_HUMAN]	0.0945225	0.378154
Q96P11	1	1	60.61	1.42088	LNCaPabl_ARres	LNCaPabl_p	Putative methyltransferase NSUN5 OS=Homo sapiens GN=NSUN5 PE=1 SV=2 - [NSUN5_HUMAN]	0.0947108	0.378154
P27707	3	3	137.96	1.2319	LNCaPabl_p	LNCaPabl_ARres	Deoxycytidine kinase OS=Homo sapiens GN=DCK PE=1 SV=1 - [DCK_HUMAN]	0.0948384	0.378154
P56545	2	1	94.42	1.41285	LNCaPabl_ARres	LNCaPabl_p	C-terminal-binding protein 2 OS=Homo sapiens GN=CTBP2 PE=1 SV=1 - [CTBP2_HUMAN]	0.0949045	0.378154
O00303	3	3	251.09	1.18042	LNCaPabl_ARres	LNCaPabl_p	Eukaryotic translation initiation factor 3 subunit F OS=Homo sapiens GN=EIF3F PE=1 SV=1 - [EIF3F_HUMAN]	0.0949049	0.378154
P55072	26	26	2225.04	1.19221	LNCaPabl_ARres	LNCaPabl_p	Transitional endoplasmic reticulum ATPase OS=Homo sapiens GN=VCP PE=1 SV=4 - [TERA_HUMAN]	0.0950728	0.378336
P30084	5	5	712.32	1.2581	LNCaPabl_ARres	LNCaPabl_p	Enoyl-CoA hydratase, mitochondrial OS=Homo sapiens GN=ECHS1 PE=1 SV=4 - [ECHM_HUMAN]	0.095267	0.378465
Q13057	3	2	211.45	1.32497	LNCaPabl_p	LNCaPabl_ARres	Bifunctional coenzyme A synthase OS=Homo sapiens GN=COASY PE=1 SV=4 - [COASY_HUMAN]	0.0954631	0.378465
Q13428	4	3	310.93	1.31813	LNCaPabl_p	LNCaPabl_ARres	Treacle protein OS=Homo sapiens GN=TCOF1 PE=1 SV=3 - [TCOF_HUMAN]	0.0956998	0.378465
P02533	3	1	250.05	1.70453	LNCaPabl_ARres	LNCaPabl_p	Keratin, type I cytoskeletal 14 OS=Homo sapiens GN=KRT14 PE=1 SV=4 - [K1C14_HUMAN]	0.0958081	0.378465
P16930	2	2	117.79	1.24501	LNCaPabl_ARres	LNCaPabl_p	Fumarylacetoacetase OS=Homo sapiens GN=FAH PE=1 SV=2 - [FAAA_HUMAN]	0.0958638	0.378465
Q6P1X6	4	4	212.8	1.29935	LNCaPabl_ARres	LNCaPabl_p	UPF0598 protein C8orf82 OS=Homo sapiens GN=C8orf82 PE=1 SV=2 - [CH082_HUMAN]	0.0959402	0.378465
Q9GZS1	2	2	68.27	1.74197	LNCaPabl_ARres	LNCaPabl_p	DNA-directed RNA polymerase I subunit RPA49 OS=Homo sapiens OX=9606 GN=POLR1E PE=1 SV=3 - [RPA49_HUMAN]	0.0959609	0.378465
P62750	7	5	488.71	1.20598	LNCaPabl_ARres	LNCaPabl_p	60S ribosomal protein L23a OS=Homo sapiens GN=RPL23A PE=1 SV=1 - [RL23A_HUMAN]	0.0966385	0.380195
P19525	3	3	190.86	1.57639	LNCaPabl_ARres	LNCaPabl_p	Interferon-induced, double-stranded RNA-activated protein kinase OS=Homo sapiens GN=EIF2AK2 PE=1 SV=2 - [E2AK2_HUMAN]	0.096729	0.380195
Q14444	3	3	181.43	1.18549	LNCaPabl_ARres	LNCaPabl_p	Caprin-1 OS=Homo sapiens GN=CAPRIN1 PE=1 SV=2 - [CAPR1_HUMAN]	0.0967679	0.380195
Q16595	1	1	49.87	1.3242	LNCaPabl_p	LNCaPabl_ARres	Frataxin, mitochondrial OS=Homo sapiens GN=FXN PE=1 SV=2 - [FRDA_HUMAN]	0.0974307	0.382027
Q14914	7	7	458.98	1.1756	LNCaPabl_p	LNCaPabl_ARres	Prostaglandin reductase 1 OS=Homo sapiens GN=PTGR1 PE=1 SV=2 - [PTGR1_HUMAN]	0.0974811	0.382027
Q14289	3	3	142.55	1.2761	LNCaPabl_ARres	LNCaPabl_p	Protein-tyrosine kinase 2-beta OS=Homo sapiens GN=PTK2B PE=1 SV=2 - [FAK2_HUMAN]	0.0977044	0.382408
P11171	3	3	261.92	1.33467	LNCaPabl_p	LNCaPabl_ARres	Protein 4.1 OS=Homo sapiens GN=EPB41 PE=1 SV=4 - [41_HUMAN]	0.0980731	0.382408
Q5TEU4	1	1	30.62	1.32019	LNCaPabl_ARres	LNCaPabl_p	NADH dehydrogenase [ubiquinone] 1 alpha subcomplex assembly factor 5 OS=Homo sapiens GN=NDUFAF5 PE=1 SV=1 - [NDUF5_HUMAN]	0.0981297	0.382408
P48444	8	7	471	1.15733	LNCaPabl_ARres	LNCaPabl_p	Coatomer subunit delta OS=Homo sapiens GN=ARCN1 PE=1 SV=1 - [COPD_HUMAN]	0.0981717	0.382408
Q9UQ80	9	9	773.11	1.24878	LNCaPabl_ARres	LNCaPabl_p	Proliferation-associated protein 2G4 OS=Homo sapiens GN=PA2G4 PE=1 SV=3 - [PA2G4_HUMAN]	0.0981958	0.382408
O14787	8	6	433.48	1.09851	LNCaPabl_ARres	LNCaPabl_p	Transportin-2 OS=Homo sapiens GN=TNPO2 PE=1 SV=3 - [TNPO2_HUMAN]	0.0984345	0.382856
P21926	2	2	122.89	1.52163	LNCaPabl_ARres	LNCaPabl_p	CD9 antigen OS=Homo sapiens GN=CD9 PE=1 SV=4 - [CD9_HUMAN]	0.0992768	0.385647
P26196	10	9	744.8	1.12392	LNCaPabl_ARres	LNCaPabl_p	Probable ATP-dependent RNA helicase DDX6 OS=Homo sapiens GN=DDX6 PE=1 SV=2 - [DDX6_HUMAN]	0.100054	0.388089
Q9UK45	2	2	69.27	1.34479	LNCaPabl_p	LNCaPabl_ARres	U6 snRNA-associated Sm-like protein LSm7 OS=Homo sapiens GN=LSM7 PE=1 SV=1 - [LSM7_HUMAN]	0.100156	0.388089
O14617	6	6	304.22	1.15419	LNCaPabl_ARres	LNCaPabl_p	AP-3 complex subunit delta-1 OS=Homo sapiens GN=AP3D1 PE=1 SV=1 - [AP3D1_HUMAN]	0.100348	0.388348
P04040	8	8	605.28	1.19097	LNCaPabl_ARres	LNCaPabl_p	Catalase OS=Homo sapiens GN=CAT PE=1 SV=3 - [CATA_HUMAN]	0.100912	0.389909
O43148	3	3	164.16	1.37004	LNCaPabl_p	LNCaPabl_ARres	mRNA cap guanine-N7 methyltransferase OS=Homo sapiens GN=RNMT PE=1 SV=1 - [MCES_HUMAN]	0.101076	0.389909
Q9P0T7	1	1	25.82	1.55345	LNCaPabl_ARres	LNCaPabl_p	Transmembrane protein 9 OS=Homo sapiens GN=TMEM9 PE=1 SV=1 - [TMEM9_HUMAN]	0.101364	0.389909
P20337	4	2	300.22	2.45773	LNCaPabl_p	LNCaPabl_ARres	Ras-related protein Rab-3B OS=Homo sapiens GN=RAB3B PE=1 SV=2 - [RAB3B_HUMAN]	0.101452	0.389909
Q9H857	4	4	260.83	1.37975	LNCaPabl_ARres	LNCaPabl_p	5'-nucleotidase domain-containing protein 2 OS=Homo sapiens GN=NT5DC2 PE=1 SV=1 - [NT5D2_HUMAN]	0.101464	0.389909
P78537	1	1	48.71	1.44313	LNCaPabl_ARres	LNCaPabl_p	Biogenesis of lysosome-related organelles complex 1 subunit 1 OS=Homo sapiens GN=BLOC1S1 PE=1 SV=2 - [BL1S1_HUMAN]	0.101529	0.389909
Q9Y6D5	5	1	306.82	1.81348	LNCaPabl_p	LNCaPabl_ARres	Brefeldin A-inhibited guanine nucleotide-exchange protein 2 OS=Homo sapiens GN=ARFGEF2 PE=1 SV=3 - [BIG2_HUMAN]	0.101767	0.389909
P33992	10	10	636.27	1.21403	LNCaPabl_p	LNCaPabl_ARres	DNA replication licensing factor MCM5 OS=Homo sapiens GN=MCM5 PE=1 SV=5 - [MCM5_HUMAN]	0.10185	0.389909
O00178	1	1	54.09	1.4681	LNCaPabl_ARres	LNCaPabl_p	GTP-binding protein 1 OS=Homo sapiens GN=GTPBP1 PE=1 SV=3 - [GTPB1_HUMAN]	0.101885	0.389909
A1L0T0	1	1	28.23	1.98804	LNCaPabl_p	LNCaPabl_ARres	Acetolactate synthase-like protein OS=Homo sapiens GN=ILVBL PE=1 SV=2 - [ILVBL_HUMAN]	0.10219	0.390592
Q8WZA0	2	2	155.59	1.36591	LNCaPabl_p	LNCaPabl_ARres	Protein LZIC OS=Homo sapiens GN=LZIC PE=1 SV=1 - [LZIC_HUMAN]	0.102824	0.39253
P04264	16	12	1681.86	2.3001	LNCaPabl_ARres	LNCaPabl_p	Keratin, type II cytoskeletal 1 OS=Homo sapiens GN=KRT1 PE=1 SV=6 - [K2C1_HUMAN]	0.103057	0.392937
Q15118	1	1	73.92	1.38876	LNCaPabl_ARres	LNCaPabl_p	[Pyruvate dehydrogenase [lipoamide]] kinase isozyme 1, mitochondrial OS=Homo sapiens GN=PDK1 PE=1 SV=1 - [PDK1_HUMAN]	0.103958	0.395884
Q92542	2	2	51.83	1.59821	LNCaPabl_ARres	LNCaPabl_p	Nicastrin OS=Homo sapiens GN=NCSTN PE=1 SV=2 - [NICA_HUMAN]	0.104419	0.397153
Q9H4A6	2	1	176.13	1.28441	LNCaPabl_ARres	LNCaPabl_p	Golgi phosphoprotein 3 OS=Homo sapiens GN=GOLPH3 PE=1 SV=1 - [GOLP3_HUMAN]	0.104586	0.397298
P46926	6	5	304.04	1.19412	LNCaPabl_ARres	LNCaPabl_p	Glucosamine-6-phosphate isomerase 1 OS=Homo sapiens GN=GNPDA1 PE=1 SV=1 - [GNPI1_HUMAN]	0.104975	0.397881
Q5JVF3	1	1	63.45	1.23058	LNCaPabl_p	LNCaPabl_ARres	PCI domain-containing protein 2 OS=Homo sapiens GN=PCID2 PE=1 SV=2 - [PCID2_HUMAN]	0.105111	0.397881
Q9H845	3	3	165.5	1.2686	LNCaPabl_p	LNCaPabl_ARres	Acyl-CoA dehydrogenase family member 9, mitochondrial OS=Homo sapiens GN=ACAD9 PE=1 SV=1 - [ACAD9_HUMAN]	0.105125	0.397881
Q9BWD1	5	5	449.24	1.25594	LNCaPabl_p	LNCaPabl_ARres	Acetyl-CoA acetyltransferase, cytosolic OS=Homo sapiens GN=ACAT2 PE=1 SV=2 - [THIC_HUMAN]	0.105692	0.398833
Q9Y248	1	1	44.58	1.43267	LNCaPabl_p	LNCaPabl_ARres	DNA replication complex GINS protein PSF2 OS=Homo sapiens GN=GINS2 PE=1 SV=1 - [PSF2_HUMAN]	0.105877	0.398833
P07437	24	4	2305.61	1.23472	LNCaPabl_ARres	LNCaPabl_p	Tubulin beta chain OS=Homo sapiens GN=TUBB PE=1 SV=2 - [TBB5_HUMAN]	0.105894	0.398833
Q9H773	4	4	299.62	1.3873	LNCaPabl_p	LNCaPabl_ARres	dCTP pyrophosphatase 1 OS=Homo sapiens GN=DCTPP1 PE=1 SV=1 - [DCTP1_HUMAN]	0.10619	0.398833
P62888	3	3	343.74	1.21005	LNCaPabl_ARres	LNCaPabl_p	60S ribosomal protein L30 OS=Homo sapiens GN=RPL30 PE=1 SV=2 - [RL30_HUMAN]	0.10627	0.398833
Q9BV86	1	1	82.18	1.24998	LNCaPabl_p	LNCaPabl_ARres	N-terminal Xaa-Pro-Lys N-methyltransferase 1 OS=Homo sapiens GN=NTMT1 PE=1 SV=3 - [NTM1A_HUMAN]	0.106293	0.398833
Q9NWU5	1	1	55.38	1.27962	LNCaPabl_ARres	LNCaPabl_p	39S ribosomal protein L22, mitochondrial OS=Homo sapiens GN=MRPL22 PE=1 SV=1 - [RM22_HUMAN]	0.10645	0.398833
Q9Y316	3	3	247.75	1.33535	LNCaPabl_p	LNCaPabl_ARres	Protein MEMO1 OS=Homo sapiens GN=MEMO1 PE=1 SV=1 - [MEMO1_HUMAN]	0.106463	0.398833
Q93062	1	1	32.64	2.07934	LNCaPabl_p	LNCaPabl_ARres	RNA-binding protein with multiple splicing OS=Homo sapiens GN=RBPMS PE=1 SV=1 - [RBPMS_HUMAN]	0.106536	0.398833
O95721	1	1	67.06	1.71908	LNCaPabl_p	LNCaPabl_ARres	Synaptosomal-associated protein 29 OS=Homo sapiens GN=SNAP29 PE=1 SV=1 - [SNP29_HUMAN]	0.107843	0.403239
O75369	73	69	6299.89	1.15061	LNCaPabl_p	LNCaPabl_ARres	Filamin-B OS=Homo sapiens GN=FLNB PE=1 SV=2 - [FLNB_HUMAN]	0.107983	0.403275
P59998	4	4	320.77	1.16382	LNCaPabl_p	LNCaPabl_ARres	Actin-related protein 2/3 complex subunit 4 OS=Homo sapiens GN=ARPC4 PE=1 SV=3 - [ARPC4_HUMAN]	0.10863	0.405202
Q6P597	2	1	106.82	1.34354	LNCaPabl_p	LNCaPabl_ARres	Kinesin light chain 3 OS=Homo sapiens GN=KLC3 PE=1 SV=2 - [KLC3_HUMAN]	0.108816	0.405408
Q96I15	1	1	29.89	1.52008	LNCaPabl_ARres	LNCaPabl_p	Selenocysteine lyase OS=Homo sapiens GN=SCLY PE=1 SV=2 - [SCLY_HUMAN]	0.109442	0.407008
Q9Y485	1	1	70.17	3.27319	LNCaPabl_ARres	LNCaPabl_p	DmX-like protein 1 OS=Homo sapiens GN=DMXL1 PE=1 SV=3 - [DMXL1_HUMAN]	0.10951	0.407008
P28340	2	2	114.92	1.85932	LNCaPabl_p	LNCaPabl_ARres	DNA polymerase delta catalytic subunit OS=Homo sapiens GN=POLD1 PE=1 SV=2 - [DPOD1_HUMAN]	0.109676	0.407008
P37235	1	1	56.13	1.97552	LNCaPabl_ARres	LNCaPabl_p	Hippocalcin-like protein 1 OS=Homo sapiens GN=HPCAL1 PE=1 SV=3 - [HPCL1_HUMAN]	0.109771	0.407008
Q5T9A4	1	1	57.02	1.45775	LNCaPabl_p	LNCaPabl_ARres	ATPase family AAA domain-containing protein 3B OS=Homo sapiens GN=ATAD3B PE=1 SV=1 - [ATD3B_HUMAN]	0.109909	0.407033
P21291	3	3	246.7	1.22751	LNCaPabl_p	LNCaPabl_ARres	Cysteine and glycine-rich protein 1 OS=Homo sapiens GN=CSRP1 PE=1 SV=3 - [CSRP1_HUMAN]	0.110073	0.40715
P61769	1	1	32.38	1.393	LNCaPabl_p	LNCaPabl_ARres	Beta-2-microglobulin OS=Homo sapiens GN=B2M PE=1 SV=1 - [B2MG_HUMAN]	0.110778	0.408874
P36952	1	1	96.64	1.51378	LNCaPabl_ARres	LNCaPabl_p	Serpin B5 OS=Homo sapiens GN=SERPINB5 PE=1 SV=2 - [SPB5_HUMAN]	0.110803	0.408874
P54108	1	1	20.02	Inf	LNCaPabl_ARres	LNCaPabl_p	Cysteine-rich secretory protein 3 OS=Homo sapiens GN=CRISP3 PE=1 SV=1 - [CRIS3_HUMAN]	0.111004	0.409128
P45974	11	10	850.51	1.1654	LNCaPabl_ARres	LNCaPabl_p	Ubiquitin carboxyl-terminal hydrolase 5 OS=Homo sapiens GN=USP5 PE=1 SV=2 - [UBP5_HUMAN]	0.111213	0.409219
Q9BYD1	2	1	88.9	1.42866	LNCaPabl_ARres	LNCaPabl_p	39S ribosomal protein L13, mitochondrial OS=Homo sapiens GN=MRPL13 PE=1 SV=1 - [RM13_HUMAN]	0.111293	0.409219
O14939	1	1	27.64	1.35162	LNCaPabl_p	LNCaPabl_ARres	Phospholipase D2 OS=Homo sapiens GN=PLD2 PE=1 SV=2 - [PLD2_HUMAN]	0.11153	0.409607
O14964	4	4	197.57	1.20449	LNCaPabl_ARres	LNCaPabl_p	Hepatocyte growth factor-regulated tyrosine kinase substrate OS=Homo sapiens GN=HGS PE=1 SV=1 - [HGS_HUMAN]	0.111689	0.409703
Q16401	8	7	522.99	1.25631	LNCaPabl_ARres	LNCaPabl_p	26S proteasome non-ATPase regulatory subunit 5 OS=Homo sapiens GN=PSMD5 PE=1 SV=3 - [PSMD5_HUMAN]	0.111912	0.410034
Q96EY7	2	2	185.35	1.20861	LNCaPabl_ARres	LNCaPabl_p	Pentatricopeptide repeat-containing protein 3, mitochondrial OS=Homo sapiens GN=PTCD3 PE=1 SV=3 - [PTCD3_HUMAN]	0.112589	0.412028
O60832	4	4	443	1.14875	LNCaPabl_p	LNCaPabl_ARres	H/ACA ribonucleoprotein complex subunit 4 OS=Homo sapiens GN=DKC1 PE=1 SV=3 - [DKC1_HUMAN]	0.113722	0.415682
P53621	22	21	1560.22	1.12792	LNCaPabl_ARres	LNCaPabl_p	Coatomer subunit alpha OS=Homo sapiens GN=COPA PE=1 SV=2 - [COPA_HUMAN]	0.113937	0.415978
P09543	3	2	136.81	1.2723	LNCaPabl_p	LNCaPabl_ARres	2',3'-cyclic-nucleotide 3'-phosphodiesterase OS=Homo sapiens GN=CNP PE=1 SV=2 - [CN37_HUMAN]	0.114179	0.416372
P32969	7	7	585.46	1.36188	LNCaPabl_ARres	LNCaPabl_p	60S ribosomal protein L9 OS=Homo sapiens GN=RPL9 PE=1 SV=1 - [RL9_HUMAN]	0.114329	0.416428
O75521	5	5	559.48	1.28666	LNCaPabl_ARres	LNCaPabl_p	Enoyl-CoA delta isomerase 2, mitochondrial OS=Homo sapiens GN=ECI2 PE=1 SV=4 - [ECI2_HUMAN]	0.114817	0.41713
Q12959	2	1	89.67	1.29555	LNCaPabl_ARres	LNCaPabl_p	Disks large homolog 1 OS=Homo sapiens GN=DLG1 PE=1 SV=2 - [DLG1_HUMAN]	0.114856	0.41713
O43615	5	4	289.82	1.37075	LNCaPabl_ARres	LNCaPabl_p	Mitochondrial import inner membrane translocase subunit TIM44 OS=Homo sapiens GN=TIMM44 PE=1 SV=2 - [TIM44_HUMAN]	0.114975	0.41713
Q9NP97	1	1	64.07	1.16855	LNCaPabl_p	LNCaPabl_ARres	Dynein light chain roadblock-type 1 OS=Homo sapiens GN=DYNLRB1 PE=1 SV=3 - [DLRB1_HUMAN]	0.115061	0.41713
Q4V339	1	1	60.4	1.95575	LNCaPabl_ARres	LNCaPabl_p	COBW domain-containing protein 6 OS=Homo sapiens GN=CBWD6 PE=2 SV=1 - [CBWD6_HUMAN]	0.11553	0.418339
Q8IX18	1	1	73.33	1.47287	LNCaPabl_p	LNCaPabl_ARres	Probable ATP-dependent RNA helicase DHX40 OS=Homo sapiens GN=DHX40 PE=1 SV=2 - [DHX40_HUMAN]	0.11624	0.420278
P20339	4	2	334.25	1.3752	LNCaPabl_ARres	LNCaPabl_p	Ras-related protein Rab-5A OS=Homo sapiens GN=RAB5A PE=1 SV=2 - [RAB5A_HUMAN]	0.116337	0.420278
P28676	2	2	101.05	1.37376	LNCaPabl_p	LNCaPabl_ARres	Grancalcin OS=Homo sapiens GN=GCA PE=1 SV=2 - [GRAN_HUMAN]	0.116519	0.420445
P05556	1	1	52.11	1.75993	LNCaPabl_ARres	LNCaPabl_p	Integrin beta-1 OS=Homo sapiens GN=ITGB1 PE=1 SV=2 - [ITB1_HUMAN]	0.117348	0.422542
P78310	2	2	100.15	1.39748	LNCaPabl_ARres	LNCaPabl_p	Coxsackievirus and adenovirus receptor OS=Homo sapiens GN=CXADR PE=1 SV=1 - [CXAR_HUMAN]	0.117373	0.422542
Q13595	2	2	117.53	1.13545	LNCaPabl_ARres	LNCaPabl_p	Transformer-2 protein homolog alpha OS=Homo sapiens GN=TRA2A PE=1 SV=1 - [TRA2A_HUMAN]	0.117742	0.423043
P17900	1	1	53.63	1.46604	LNCaPabl_p	LNCaPabl_ARres	Ganglioside GM2 activator OS=Homo sapiens GN=GM2A PE=1 SV=4 - [SAP3_HUMAN]	0.117796	0.423043
P07814	30	30	2327.39	1.1907	LNCaPabl_p	LNCaPabl_ARres	Bifunctional glutamate/proline--tRNA ligase OS=Homo sapiens GN=EPRS PE=1 SV=5 - [SYEP_HUMAN]	0.117922	0.423043
Q9H2W6	1	1	81.25	1.30798	LNCaPabl_ARres	LNCaPabl_p	39S ribosomal protein L46, mitochondrial OS=Homo sapiens GN=MRPL46 PE=1 SV=1 - [RM46_HUMAN]	0.11906	0.42663
Q02252	4	4	371.7	1.20741	LNCaPabl_ARres	LNCaPabl_p	Methylmalonate-semialdehyde dehydrogenase [acylating], mitochondrial OS=Homo sapiens GN=ALDH6A1 PE=1 SV=2 - [MMSA_HUMAN]	0.119398	0.427205
P12004	5	5	428.9	1.18357	LNCaPabl_p	LNCaPabl_ARres	Proliferating cell nuclear antigen OS=Homo sapiens GN=PCNA PE=1 SV=1 - [PCNA_HUMAN]	0.119496	0.427205
Q9NX02	1	1	60.24	2.14255	LNCaPabl_ARres	LNCaPabl_p	NACHT, LRR and PYD domains-containing protein 2 OS=Homo sapiens GN=NLRP2 PE=1 SV=1 - [NALP2_HUMAN]	0.119659	0.427294
Q9NYU2	19	18	1211.54	1.14655	LNCaPabl_ARres	LNCaPabl_p	UDP-glucose:glycoprotein glucosyltransferase 1 OS=Homo sapiens GN=UGGT1 PE=1 SV=3 - [UGGG1_HUMAN]	0.120868	0.431114
Q16531	20	20	1266.33	1.08686	LNCaPabl_ARres	LNCaPabl_p	DNA damage-binding protein 1 OS=Homo sapiens GN=DDB1 PE=1 SV=1 - [DDB1_HUMAN]	0.121516	0.432501
Q9UK61	1	1	31.01	1.24591	LNCaPabl_p	LNCaPabl_ARres	Protein FAM208A OS=Homo sapiens GN=FAM208A PE=1 SV=3 - [F208A_HUMAN]	0.121729	0.432501
Q9P2M7	4	3	187.98	1.18935	LNCaPabl_p	LNCaPabl_ARres	Cingulin OS=Homo sapiens GN=CGN PE=1 SV=2 - [CING_HUMAN]	0.121743	0.432501
Q99674	1	1	80.76	3.79368	LNCaPabl_ARres	LNCaPabl_p	Cell growth regulator with EF hand domain protein 1 OS=Homo sapiens GN=CGREF1 PE=2 SV=2 - [CGRE1_HUMAN]	0.121896	0.432501
Q92696	3	3	154.44	1.46754	LNCaPabl_p	LNCaPabl_ARres	Geranylgeranyl transferase type-2 subunit alpha OS=Homo sapiens GN=RABGGTA PE=1 SV=2 - [PGTA_HUMAN]	0.121955	0.432501
P11413	10	9	535.04	1.14115	LNCaPabl_p	LNCaPabl_ARres	Glucose-6-phosphate 1-dehydrogenase OS=Homo sapiens GN=G6PD PE=1 SV=4 - [G6PD_HUMAN]	0.122315	0.433282
P62701	9	6	687.23	1.1845	LNCaPabl_ARres	LNCaPabl_p	40S ribosomal protein S4, X isoform OS=Homo sapiens GN=RPS4X PE=1 SV=2 - [RS4X_HUMAN]	0.122811	0.43454
Q92797	5	5	335.65	1.27456	LNCaPabl_ARres	LNCaPabl_p	Symplekin OS=Homo sapiens GN=SYMPK PE=1 SV=2 - [SYMPK_HUMAN]	0.123099	0.434909
O95433	6	6	333.41	1.18171	LNCaPabl_p	LNCaPabl_ARres	Activator of 90 kDa heat shock protein ATPase homolog 1 OS=Homo sapiens GN=AHSA1 PE=1 SV=1 - [AHSA1_HUMAN]	0.123196	0.434909
P33176	20	15	1553.1	1.16788	LNCaPabl_p	LNCaPabl_ARres	Kinesin-1 heavy chain OS=Homo sapiens GN=KIF5B PE=1 SV=1 - [KINH_HUMAN]	0.123442	0.435282
Q96IJ6	5	5	470.62	1.25738	LNCaPabl_p	LNCaPabl_ARres	Mannose-1-phosphate guanyltransferase alpha OS=Homo sapiens GN=GMPPA PE=1 SV=1 - [GMPPA_HUMAN]	0.123825	0.436136
P82663	1	1	66.47	1.35727	LNCaPabl_ARres	LNCaPabl_p	28S ribosomal protein S25, mitochondrial OS=Homo sapiens GN=MRPS25 PE=1 SV=1 - [RT25_HUMAN]	0.124064	0.43648
P51153	3	2	237.89	1.37513	LNCaPabl_ARres	LNCaPabl_p	Ras-related protein Rab-13 OS=Homo sapiens GN=RAB13 PE=1 SV=1 - [RAB13_HUMAN]	0.124326	0.436892
P11940	17	11	1458.22	1.12907	LNCaPabl_ARres	LNCaPabl_p	Polyadenylate-binding protein 1 OS=Homo sapiens GN=PABPC1 PE=1 SV=2 - [PABP1_HUMAN]	0.124463	0.436892
Q99471	2	2	267.15	1.25912	LNCaPabl_ARres	LNCaPabl_p	Prefoldin subunit 5 OS=Homo sapiens GN=PFDN5 PE=1 SV=2 - [PFD5_HUMAN]	0.125769	0.440946
Q9UPQ9	1	1	40.27	1.34868	LNCaPabl_p	LNCaPabl_ARres	Trinucleotide repeat-containing gene 6B protein OS=Homo sapiens GN=TNRC6B PE=1 SV=4 - [TNR6B_HUMAN]	0.126189	0.440946
Q92530	1	1	62.33	1.27039	LNCaPabl_ARres	LNCaPabl_p	Proteasome inhibitor PI31 subunit OS=Homo sapiens GN=PSMF1 PE=1 SV=2 - [PSMF1_HUMAN]	0.126225	0.440946
Q9NTG7	1	1	76.26	1.3849	LNCaPabl_ARres	LNCaPabl_p	NAD-dependent protein deacetylase sirtuin-3, mitochondrial OS=Homo sapiens GN=SIRT3 PE=1 SV=2 - [SIR3_HUMAN]	0.126306	0.440946
Q15459	8	8	397.99	1.14931	LNCaPabl_p	LNCaPabl_ARres	Splicing factor 3A subunit 1 OS=Homo sapiens GN=SF3A1 PE=1 SV=1 - [SF3A1_HUMAN]	0.126354	0.440946
P49915	14	13	976.99	1.16488	LNCaPabl_p	LNCaPabl_ARres	GMP synthase [glutamine-hydrolyzing] OS=Homo sapiens GN=GMPS PE=1 SV=1 - [GUAA_HUMAN]	0.126558	0.440946
P00505	10	9	876.36	1.17135	LNCaPabl_ARres	LNCaPabl_p	Aspartate aminotransferase, mitochondrial OS=Homo sapiens GN=GOT2 PE=1 SV=3 - [AATM_HUMAN]	0.126615	0.440946
P42566	4	4	308.53	1.32361	LNCaPabl_p	LNCaPabl_ARres	Epidermal growth factor receptor substrate 15 OS=Homo sapiens GN=EPS15 PE=1 SV=2 - [EPS15_HUMAN]	0.127591	0.443843
O95747	6	6	438.12	1.14479	LNCaPabl_ARres	LNCaPabl_p	Serine/threonine-protein kinase OSR1 OS=Homo sapiens GN=OXSR1 PE=1 SV=1 - [OXSR1_HUMAN]	0.128017	0.444826
Q9P0L0	3	2	213.93	1.36773	LNCaPabl_ARres	LNCaPabl_p	Vesicle-associated membrane protein-associated protein A OS=Homo sapiens GN=VAPA PE=1 SV=3 - [VAPA_HUMAN]	0.128623	0.446247
P06493	9	9	485.68	1.2599	LNCaPabl_ARres	LNCaPabl_p	Cyclin-dependent kinase 1 OS=Homo sapiens GN=CDK1 PE=1 SV=3 - [CDK1_HUMAN]	0.128714	0.446247
Q9NW13	3	3	177.37	1.37043	LNCaPabl_ARres	LNCaPabl_p	RNA-binding protein 28 OS=Homo sapiens GN=RBM28 PE=1 SV=3 - [RBM28_HUMAN]	0.128895	0.446376
Q9NVT9	1	1	78.95	1.19884	LNCaPabl_p	LNCaPabl_ARres	Armadillo repeat-containing protein 1 OS=Homo sapiens GN=ARMC1 PE=1 SV=1 - [ARMC1_HUMAN]	0.129259	0.44691
Q9NP81	4	4	243.16	1.17502	LNCaPabl_ARres	LNCaPabl_p	Serine--tRNA ligase, mitochondrial OS=Homo sapiens GN=SARS2 PE=1 SV=1 - [SYSM_HUMAN]	0.129338	0.44691
Q9UGV2	3	3	352.09	1.23506	LNCaPabl_ARres	LNCaPabl_p	Protein NDRG3 OS=Homo sapiens GN=NDRG3 PE=1 SV=2 - [NDRG3_HUMAN]	0.129643	0.447462
P59780	1	1	29.3	1.43194	LNCaPabl_ARres	LNCaPabl_p	AP-3 complex subunit sigma-2 OS=Homo sapiens GN=AP3S2 PE=2 SV=1 - [AP3S2_HUMAN]	0.129852	0.447684
Q15714	1	1	79.42	1.41116	LNCaPabl_p	LNCaPabl_ARres	TSC22 domain family protein 1 OS=Homo sapiens GN=TSC22D1 PE=1 SV=3 - [T22D1_HUMAN]	0.130268	0.448204
P52272	6	6	497.2	1.15017	LNCaPabl_ARres	LNCaPabl_p	Heterogeneous nuclear ribonucleoprotein M OS=Homo sapiens GN=HNRNPM PE=1 SV=3 - [HNRPM_HUMAN]	0.130292	0.448204
Q13724	1	1	64.27	1.5406	LNCaPabl_ARres	LNCaPabl_p	Mannosyl-oligosaccharide glucosidase OS=Homo sapiens GN=MOGS PE=1 SV=5 - [MOGS_HUMAN]	0.130639	0.448901
Q99797	2	2	111.49	1.60277	LNCaPabl_ARres	LNCaPabl_p	Mitochondrial intermediate peptidase OS=Homo sapiens GN=MIPEP PE=1 SV=2 - [MIPEP_HUMAN]	0.131164	0.449982
P53597	3	2	285.03	1.3049	LNCaPabl_ARres	LNCaPabl_p	Succinyl-CoA ligase [ADP/GDP-forming] subunit alpha, mitochondrial OS=Homo sapiens GN=SUCLG1 PE=1 SV=4 - [SUCA_HUMAN]	0.131245	0.449982
Q5TGY1	1	1	40.37	5.02897	LNCaPabl_ARres	LNCaPabl_p	Transmembrane and coiled-coil domain-containing protein 4 OS=Homo sapiens GN=TMCO4 PE=2 SV=1 - [TMCO4_HUMAN]	0.131504	0.450372
Q8WYP5	3	3	179.86	1.38731	LNCaPabl_p	LNCaPabl_ARres	Protein ELYS OS=Homo sapiens GN=AHCTF1 PE=1 SV=3 - [ELYS_HUMAN]	0.132033	0.450973
O15173	3	2	190.36	1.32057	LNCaPabl_ARres	LNCaPabl_p	Membrane-associated progesterone receptor component 2 OS=Homo sapiens GN=PGRMC2 PE=1 SV=1 - [PGRC2_HUMAN]	0.132195	0.450973
Q5TFE4	7	7	479.84	1.26954	LNCaPabl_p	LNCaPabl_ARres	5'-nucleotidase domain-containing protein 1 OS=Homo sapiens GN=NT5DC1 PE=1 SV=1 - [NT5D1_HUMAN]	0.132205	0.450973
P35606	13	12	755.91	1.13335	LNCaPabl_ARres	LNCaPabl_p	Coatomer subunit beta' OS=Homo sapiens GN=COPB2 PE=1 SV=2 - [COPB2_HUMAN]	0.132316	0.450973
Q99661	2	1	59.23	1.57746	LNCaPabl_p	LNCaPabl_ARres	Kinesin-like protein KIF2C OS=Homo sapiens GN=KIF2C PE=1 SV=2 - [KIF2C_HUMAN]	0.132434	0.450973
O14979	4	2	231.88	1.62299	LNCaPabl_ARres	LNCaPabl_p	Heterogeneous nuclear ribonucleoprotein D-like OS=Homo sapiens GN=HNRPDL PE=1 SV=3 - [HNRDL_HUMAN]	0.132553	0.450973
Q9P2J5	15	15	975.17	1.19586	LNCaPabl_ARres	LNCaPabl_p	Leucine--tRNA ligase, cytoplasmic OS=Homo sapiens GN=LARS PE=1 SV=2 - [SYLC_HUMAN]	0.132749	0.451144
Q99584	1	1	71.33	1.37769	LNCaPabl_p	LNCaPabl_ARres	Protein S100-A13 OS=Homo sapiens GN=S100A13 PE=1 SV=1 - [S10AD_HUMAN]	0.133149	0.451914
Q9H6V9	2	1	138.73	1.24751	LNCaPabl_ARres	LNCaPabl_p	UPF0554 protein C2orf43 OS=Homo sapiens GN=C2orf43 PE=1 SV=1 - [CB043_HUMAN]	0.133392	0.451914
Q16540	2	2	138.06	1.30547	LNCaPabl_ARres	LNCaPabl_p	39S ribosomal protein L23, mitochondrial OS=Homo sapiens GN=MRPL23 PE=1 SV=1 - [RM23_HUMAN]	0.133506	0.451914
O00571	9	2	617.47	1.17243	LNCaPabl_ARres	LNCaPabl_p	ATP-dependent RNA helicase DDX3X OS=Homo sapiens GN=DDX3X PE=1 SV=3 - [DDX3X_HUMAN]	0.133712	0.451914
Q8TEQ6	6	6	362.96	1.23494	LNCaPabl_p	LNCaPabl_ARres	Gem-associated protein 5 OS=Homo sapiens GN=GEMIN5 PE=1 SV=3 - [GEMI5_HUMAN]	0.134	0.451914
Q9NRN7	1	1	45.05	1.5052	LNCaPabl_p	LNCaPabl_ARres	L-aminoadipate-semialdehyde dehydrogenase-phosphopantetheinyl transferase OS=Homo sapiens GN=AASDHPPT PE=1 SV=2 - [ADPPT_HUMAN]	0.134074	0.451914
Q86W42	3	3	266.73	1.09148	LNCaPabl_p	LNCaPabl_ARres	THO complex subunit 6 homolog OS=Homo sapiens GN=THOC6 PE=1 SV=1 - [THOC6_HUMAN]	0.134233	0.451914
Q14694	5	4	169.86	1.3526	LNCaPabl_ARres	LNCaPabl_p	Ubiquitin carboxyl-terminal hydrolase 10 OS=Homo sapiens GN=USP10 PE=1 SV=2 - [UBP10_HUMAN]	0.13425	0.451914
O15084	1	1	27.12	1.51919	LNCaPabl_p	LNCaPabl_ARres	Serine/threonine-protein phosphatase 6 regulatory ankyrin repeat subunit A OS=Homo sapiens GN=ANKRD28 PE=1 SV=5 - [ANR28_HUMAN]	0.13429	0.451914
Q9NQ48	1	1	37.58	1.86888	LNCaPabl_p	LNCaPabl_ARres	Leucine zipper transcription factor-like protein 1 OS=Homo sapiens GN=LZTFL1 PE=1 SV=1 - [LZTL1_HUMAN]	0.135592	0.455117
P55196	2	2	149.71	1.94471	LNCaPabl_ARres	LNCaPabl_p	Afadin OS=Homo sapiens GN=MLLT4 PE=1 SV=3 - [AFAD_HUMAN]	0.135652	0.455117
Q99805	3	3	129.54	1.39289	LNCaPabl_p	LNCaPabl_ARres	Transmembrane 9 superfamily member 2 OS=Homo sapiens GN=TM9SF2 PE=1 SV=1 - [TM9S2_HUMAN]	0.135704	0.455117
P52429	1	1	29.53	1.95739	LNCaPabl_ARres	LNCaPabl_p	Diacylglycerol kinase epsilon OS=Homo sapiens GN=DGKE PE=2 SV=1 - [DGKE_HUMAN]	0.135931	0.455117
O43324	4	3	206.75	1.19498	LNCaPabl_p	LNCaPabl_ARres	Eukaryotic translation elongation factor 1 epsilon-1 OS=Homo sapiens GN=EEF1E1 PE=1 SV=1 - [MCA3_HUMAN]	0.135976	0.455117
P30876	5	5	249.09	1.18182	LNCaPabl_p	LNCaPabl_ARres	DNA-directed RNA polymerase II subunit RPB2 OS=Homo sapiens GN=POLR2B PE=1 SV=1 - [RPB2_HUMAN]	0.136269	0.455602
P40763	7	7	483.54	1.15363	LNCaPabl_p	LNCaPabl_ARres	Signal transducer and activator of transcription 3 OS=Homo sapiens GN=STAT3 PE=1 SV=2 - [STAT3_HUMAN]	0.136507	0.455756
Q8N1G4	9	9	664.03	1.30719	LNCaPabl_ARres	LNCaPabl_p	Leucine-rich repeat-containing protein 47 OS=Homo sapiens GN=LRRC47 PE=1 SV=1 - [LRC47_HUMAN]	0.136609	0.455756
P09651	11	8	875.78	1.26175	LNCaPabl_ARres	LNCaPabl_p	Heterogeneous nuclear ribonucleoprotein A1 OS=Homo sapiens GN=HNRNPA1 PE=1 SV=5 - [ROA1_HUMAN]	0.137214	0.457282
O43768	1	1	36.77	1.1966	LNCaPabl_ARres	LNCaPabl_p	Alpha-endosulfine OS=Homo sapiens GN=ENSA PE=1 SV=1 - [ENSA_HUMAN]	0.137455	0.457592
P49023	2	2	102.92	1.18269	LNCaPabl_ARres	LNCaPabl_p	Paxillin OS=Homo sapiens GN=PXN PE=1 SV=3 - [PAXI_HUMAN]	0.137827	0.458338
Q8IWF2	1	1	66.79	1.60497	LNCaPabl_ARres	LNCaPabl_p	FAD-dependent oxidoreductase domain-containing protein 2 OS=Homo sapiens GN=FOXRED2 PE=1 SV=1 - [FXRD2_HUMAN]	0.138759	0.460943
Q58DX5	1	1	64.47	1.65437	LNCaPabl_ARres	LNCaPabl_p	Inactive N-acetylated-alpha-linked acidic dipeptidase-like protein 2 OS=Homo sapiens GN=NAALADL2 PE=1 SV=3 - [NADL2_HUMAN]	0.139122	0.461209
P61088	3	3	200.41	1.13025	LNCaPabl_p	LNCaPabl_ARres	Ubiquitin-conjugating enzyme E2 N OS=Homo sapiens GN=UBE2N PE=1 SV=1 - [UBE2N_HUMAN]	0.139137	0.461209
P05091	4	3	314.63	1.24487	LNCaPabl_ARres	LNCaPabl_p	Aldehyde dehydrogenase, mitochondrial OS=Homo sapiens GN=ALDH2 PE=1 SV=2 - [ALDH2_HUMAN]	0.139916	0.463292
Q00535	5	5	307.37	1.26159	LNCaPabl_p	LNCaPabl_ARres	Cyclin-dependent kinase 5 OS=Homo sapiens GN=CDK5 PE=1 SV=3 - [CDK5_HUMAN]	0.140242	0.463877
Q5XKP0	2	2	84.23	2.67445	LNCaPabl_ARres	LNCaPabl_p	Protein QIL1 OS=Homo sapiens GN=QIL1 PE=1 SV=1 - [QIL1_HUMAN]	0.14059	0.464168
O43633	1	1	114.42	1.35772	LNCaPabl_p	LNCaPabl_ARres	Charged multivesicular body protein 2a OS=Homo sapiens GN=CHMP2A PE=1 SV=1 - [CHM2A_HUMAN]	0.140725	0.464168
Q96EI5	1	1	43.9	1.72804	LNCaPabl_p	LNCaPabl_ARres	Transcription elongation factor A protein-like 4 OS=Homo sapiens GN=TCEAL4 PE=1 SV=2 - [TCAL4_HUMAN]	0.140991	0.464168
P61221	7	7	497.03	1.20664	LNCaPabl_ARres	LNCaPabl_p	ATP-binding cassette sub-family E member 1 OS=Homo sapiens GN=ABCE1 PE=1 SV=1 - [ABCE1_HUMAN]	0.14106	0.464168
Q71UM5	1	1	43.26	1.21577	LNCaPabl_ARres	LNCaPabl_p	40S ribosomal protein S27-like OS=Homo sapiens GN=RPS27L PE=1 SV=3 - [RS27L_HUMAN]	0.141102	0.464168
Q9Y5U2	1	1	46.26	1.58657	LNCaPabl_p	LNCaPabl_ARres	Protein TSSC4 OS=Homo sapiens GN=TSSC4 PE=1 SV=3 - [TSSC4_HUMAN]	0.14123	0.464168
Q96S19	1	1	52.39	2.11257	LNCaPabl_p	LNCaPabl_ARres	UPF0585 protein C16orf13 OS=Homo sapiens GN=C16orf13 PE=1 SV=2 - [CP013_HUMAN]	0.14195	0.465955
P49419	11	11	1103.69	1.23024	LNCaPabl_ARres	LNCaPabl_p	Alpha-aminoadipic semialdehyde dehydrogenase OS=Homo sapiens GN=ALDH7A1 PE=1 SV=5 - [AL7A1_HUMAN]	0.142074	0.465955
P06730	3	3	187.66	1.14726	LNCaPabl_p	LNCaPabl_ARres	Eukaryotic translation initiation factor 4E OS=Homo sapiens GN=EIF4E PE=1 SV=2 - [IF4E_HUMAN]	0.142281	0.46596
P62277	5	4	385.21	1.1515	LNCaPabl_ARres	LNCaPabl_p	40S ribosomal protein S13 OS=Homo sapiens GN=RPS13 PE=1 SV=2 - [RS13_HUMAN]	0.142377	0.46596
P30405	1	1	67.72	1.52878	LNCaPabl_ARres	LNCaPabl_p	Peptidyl-prolyl cis-trans isomerase F, mitochondrial OS=Homo sapiens GN=PPIF PE=1 SV=1 - [PPIF_HUMAN]	0.142917	0.467181
Q5T8P6	2	1	159.86	1.99024	LNCaPabl_p	LNCaPabl_ARres	RNA-binding protein 26 OS=Homo sapiens GN=RBM26 PE=1 SV=3 - [RBM26_HUMAN]	0.143119	0.467181
O43252	6	4	415.1	1.29665	LNCaPabl_p	LNCaPabl_ARres	Bifunctional 3'-phosphoadenosine 5'-phosphosulfate synthase 1 OS=Homo sapiens GN=PAPSS1 PE=1 SV=2 - [PAPS1_HUMAN]	0.143203	0.467181
O00712	2	2	83.72	1.63084	LNCaPabl_ARres	LNCaPabl_p	Nuclear factor 1 B-type OS=Homo sapiens GN=NFIB PE=1 SV=2 - [NFIB_HUMAN]	0.143548	0.467815
O43765	3	3	177.95	1.26224	LNCaPabl_ARres	LNCaPabl_p	Small glutamine-rich tetratricopeptide repeat-containing protein alpha OS=Homo sapiens GN=SGTA PE=1 SV=1 - [SGTA_HUMAN]	0.144084	0.468575
Q9UGP8	3	3	151.01	1.37744	LNCaPabl_ARres	LNCaPabl_p	Translocation protein SEC63 homolog OS=Homo sapiens GN=SEC63 PE=1 SV=2 - [SEC63_HUMAN]	0.144084	0.468575
Q9UFW8	1	1	44.28	3.51631	LNCaPabl_p	LNCaPabl_ARres	CGG triplet repeat-binding protein 1 OS=Homo sapiens GN=CGGBP1 PE=1 SV=2 - [CGBP1_HUMAN]	0.144898	0.470728
O95782	2	2	68.68	1.47397	LNCaPabl_p	LNCaPabl_ARres	AP-2 complex subunit alpha-1 OS=Homo sapiens GN=AP2A1 PE=1 SV=3 - [AP2A1_HUMAN]	0.145398	0.47177
Q8NFH4	1	1	39.01	1.30961	LNCaPabl_p	LNCaPabl_ARres	Nucleoporin Nup37 OS=Homo sapiens GN=NUP37 PE=1 SV=1 - [NUP37_HUMAN]	0.145523	0.47177
P07288	3	2	163.64	1.19273	LNCaPabl_ARres	LNCaPabl_p	Prostate-specific antigen OS=Homo sapiens GN=KLK3 PE=1 SV=2 - [KLK3_HUMAN]	0.145753	0.472019
P62857	1	1	81.75	1.18054	LNCaPabl_ARres	LNCaPabl_p	40S ribosomal protein S28 OS=Homo sapiens GN=RPS28 PE=1 SV=1 - [RS28_HUMAN]	0.146095	0.472178
P55060	24	21	2192.14	1.15102	LNCaPabl_p	LNCaPabl_ARres	Exportin-2 OS=Homo sapiens GN=CSE1L PE=1 SV=3 - [XPO2_HUMAN]	0.146107	0.472178
P27816	11	10	755.26	1.14995	LNCaPabl_ARres	LNCaPabl_p	Microtubule-associated protein 4 OS=Homo sapiens GN=MAP4 PE=1 SV=3 - [MAP4_HUMAN]	0.146409	0.472378
P07602	6	6	453.45	1.48499	LNCaPabl_p	LNCaPabl_ARres	Proactivator polypeptide OS=Homo sapiens GN=PSAP PE=1 SV=2 - [SAP_HUMAN]	0.146474	0.472378
Q9NQ88	2	2	112.9	1.43806	LNCaPabl_p	LNCaPabl_ARres	Fructose-2,6-bisphosphatase TIGAR OS=Homo sapiens GN=TIGAR PE=1 SV=1 - [TIGAR_HUMAN]	0.147223	0.474046
O94903	3	3	208.25	1.25128	LNCaPabl_p	LNCaPabl_ARres	Proline synthase co-transcribed bacterial homolog protein OS=Homo sapiens GN=PROSC PE=1 SV=1 - [PROSC_HUMAN]	0.147297	0.474046
Q53T59	2	2	161.57	1.29893	LNCaPabl_ARres	LNCaPabl_p	HCLS1-binding protein 3 OS=Homo sapiens GN=HS1BP3 PE=1 SV=1 - [H1BP3_HUMAN]	0.147758	0.475035
Q8WYQ5	1	1	28.44	1.44187	LNCaPabl_ARres	LNCaPabl_p	Microprocessor complex subunit DGCR8 OS=Homo sapiens GN=DGCR8 PE=1 SV=1 - [DGCR8_HUMAN]	0.148034	0.475429
O75116	4	2	252.38	1.22551	LNCaPabl_ARres	LNCaPabl_p	Rho-associated protein kinase 2 OS=Homo sapiens GN=ROCK2 PE=1 SV=4 - [ROCK2_HUMAN]	0.148524	0.476313
P61313	6	6	438.59	1.1724	LNCaPabl_ARres	LNCaPabl_p	60S ribosomal protein L15 OS=Homo sapiens GN=RPL15 PE=1 SV=2 - [RL15_HUMAN]	0.148617	0.476313
Q5T0Z8	1	1	59.05	2.55189	LNCaPabl_p	LNCaPabl_ARres	Uncharacterized protein C6orf132 OS=Homo sapiens GN=C6orf132 PE=1 SV=4 - [CF132_HUMAN]	0.148865	0.476389
O15121	1	1	44.09	1.44301	LNCaPabl_p	LNCaPabl_ARres	Sphingolipid delta(4)-desaturase DES1 OS=Homo sapiens GN=DEGS1 PE=1 SV=1 - [DEGS1_HUMAN]	0.148949	0.476389
P68400	7	7	542.16	1.15445	LNCaPabl_ARres	LNCaPabl_p	Casein kinase II subunit alpha OS=Homo sapiens GN=CSNK2A1 PE=1 SV=1 - [CSK21_HUMAN]	0.149197	0.476691
Q9H4L4	1	1	62.1	2.00857	LNCaPabl_ARres	LNCaPabl_p	Sentrin-specific protease 3 OS=Homo sapiens GN=SENP3 PE=1 SV=2 - [SENP3_HUMAN]	0.149825	0.478161
O95478	1	1	27.62	1.34524	LNCaPabl_p	LNCaPabl_ARres	Ribosome biogenesis protein NSA2 homolog OS=Homo sapiens GN=NSA2 PE=1 SV=1 - [NSA2_HUMAN]	0.149966	0.478161
P29992	3	3	133.99	1.41561	LNCaPabl_ARres	LNCaPabl_p	Guanine nucleotide-binding protein subunit alpha-11 OS=Homo sapiens GN=GNA11 PE=1 SV=2 - [GNA11_HUMAN]	0.150674	0.479326
Q9Y4E6	1	1	31.21	1.65909	LNCaPabl_ARres	LNCaPabl_p	WD repeat-containing protein 7 OS=Homo sapiens GN=WDR7 PE=2 SV=2 - [WDR7_HUMAN]	0.150746	0.479326
O95071	7	7	423.84	1.26279	LNCaPabl_p	LNCaPabl_ARres	E3 ubiquitin-protein ligase UBR5 OS=Homo sapiens GN=UBR5 PE=1 SV=2 - [UBR5_HUMAN]	0.150796	0.479326
Q9BPU6	2	2	94.74	12.7921	LNCaPabl_ARres	LNCaPabl_p	Dihydropyrimidinase-related protein 5 OS=Homo sapiens GN=DPYSL5 PE=1 SV=1 - [DPYL5_HUMAN]	0.150983	0.47943
P36969	2	2	74.81	1.28498	LNCaPabl_ARres	LNCaPabl_p	Phospholipid hydroperoxide glutathione peroxidase, mitochondrial OS=Homo sapiens GN=GPX4 PE=1 SV=3 - [GPX4_HUMAN]	0.151868	0.481744
O75828	5	1	487.06	1.8779	LNCaPabl_ARres	LNCaPabl_p	Carbonyl reductase [NADPH] 3 OS=Homo sapiens GN=CBR3 PE=1 SV=3 - [CBR3_HUMAN]	0.152483	0.483001
P05026	2	2	103.3	1.38109	LNCaPabl_p	LNCaPabl_ARres	Sodium/potassium-transporting ATPase subunit beta-1 OS=Homo sapiens GN=ATP1B1 PE=1 SV=1 - [AT1B1_HUMAN]	0.152649	0.483001
Q9BXS5	3	2	110.94	1.13883	LNCaPabl_p	LNCaPabl_ARres	AP-1 complex subunit mu-1 OS=Homo sapiens GN=AP1M1 PE=1 SV=3 - [AP1M1_HUMAN]	0.152877	0.483001
Q9BW83	1	1	75.15	1.24816	LNCaPabl_p	LNCaPabl_ARres	Intraflagellar transport protein 27 homolog OS=Homo sapiens GN=IFT27 PE=1 SV=1 - [IFT27_HUMAN]	0.152888	0.483001
Q9UJN7	1	1	38.51	1.31141	LNCaPabl_p	LNCaPabl_ARres	Zinc finger protein 391 OS=Homo sapiens GN=ZNF391 PE=2 SV=2 - [ZN391_HUMAN]	0.153318	0.483866
P06733	13	9	1817.8	1.15374	LNCaPabl_p	LNCaPabl_ARres	Alpha-enolase OS=Homo sapiens GN=ENO1 PE=1 SV=2 - [ENOA_HUMAN]	0.153658	0.483952
P62861	1	1	46.02	1.33259	LNCaPabl_ARres	LNCaPabl_p	40S ribosomal protein S30 OS=Homo sapiens GN=FAU PE=1 SV=1 - [RS30_HUMAN]	0.153805	0.483952
P35610	1	1	86	1.51471	LNCaPabl_ARres	LNCaPabl_p	Sterol O-acyltransferase 1 OS=Homo sapiens GN=SOAT1 PE=1 SV=3 - [SOAT1_HUMAN]	0.153814	0.483952
Q8IX01	2	1	117.6	1.33542	LNCaPabl_ARres	LNCaPabl_p	SURP and G-patch domain-containing protein 2 OS=Homo sapiens GN=SUGP2 PE=1 SV=2 - [SUGP2_HUMAN]	0.154451	0.484788
Q6L8Q7	11	11	703.54	1.15998	LNCaPabl_ARres	LNCaPabl_p	2',5'-phosphodiesterase 12 OS=Homo sapiens GN=PDE12 PE=1 SV=2 - [PDE12_HUMAN]	0.154761	0.484788
O60941	1	1	35.76	1.72093	LNCaPabl_ARres	LNCaPabl_p	Dystrobrevin beta OS=Homo sapiens GN=DTNB PE=1 SV=1 - [DTNB_HUMAN]	0.154821	0.484788
Q06830	10	8	808.76	1.19855	LNCaPabl_p	LNCaPabl_ARres	Peroxiredoxin-1 OS=Homo sapiens GN=PRDX1 PE=1 SV=1 - [PRDX1_HUMAN]	0.154936	0.484788
P62263	3	3	196.28	1.22883	LNCaPabl_ARres	LNCaPabl_p	40S ribosomal protein S14 OS=Homo sapiens GN=RPS14 PE=1 SV=3 - [RS14_HUMAN]	0.154952	0.484788
Q9BXK5	1	1	42.33	2.04435	LNCaPabl_p	LNCaPabl_ARres	Bcl-2-like protein 13 OS=Homo sapiens GN=BCL2L13 PE=1 SV=1 - [B2L13_HUMAN]	0.155019	0.484788
P62633	2	2	189.74	1.17759	LNCaPabl_ARres	LNCaPabl_p	Cellular nucleic acid-binding protein OS=Homo sapiens GN=CNBP PE=1 SV=1 - [CNBP_HUMAN]	0.15527	0.485083
Q9HB40	1	1	52.96	1.30605	LNCaPabl_p	LNCaPabl_ARres	Retinoid-inducible serine carboxypeptidase OS=Homo sapiens GN=SCPEP1 PE=1 SV=1 - [RISC_HUMAN]	0.156165	0.486987
P37108	3	3	275.36	1.22167	LNCaPabl_ARres	LNCaPabl_p	Signal recognition particle 14 kDa protein OS=Homo sapiens GN=SRP14 PE=1 SV=2 - [SRP14_HUMAN]	0.156195	0.486987
Q9Y295	8	8	497.98	1.25082	LNCaPabl_p	LNCaPabl_ARres	Developmentally-regulated GTP-binding protein 1 OS=Homo sapiens GN=DRG1 PE=1 SV=1 - [DRG1_HUMAN]	0.157013	0.489038
O95834	1	1	29.11	1.32367	LNCaPabl_p	LNCaPabl_ARres	Echinoderm microtubule-associated protein-like 2 OS=Homo sapiens GN=EML2 PE=2 SV=1 - [EMAL2_HUMAN]	0.157325	0.489038
O15144	8	8	279.09	1.14556	LNCaPabl_p	LNCaPabl_ARres	Actin-related protein 2/3 complex subunit 2 OS=Homo sapiens GN=ARPC2 PE=1 SV=1 - [ARPC2_HUMAN]	0.157326	0.489038
Q9NRX1	2	2	111.8	1.20835	LNCaPabl_ARres	LNCaPabl_p	RNA-binding protein PNO1 OS=Homo sapiens GN=PNO1 PE=1 SV=1 - [PNO1_HUMAN]	0.157722	0.489229
Q8WZA9	3	3	303.8	1.67785	LNCaPabl_ARres	LNCaPabl_p	Immunity-related GTPase family Q protein OS=Homo sapiens GN=IRGQ PE=1 SV=1 - [IRGQ_HUMAN]	0.158082	0.489229
P23526	13	10	1065.76	1.25114	LNCaPabl_p	LNCaPabl_ARres	Adenosylhomocysteinase OS=Homo sapiens GN=AHCY PE=1 SV=4 - [SAHH_HUMAN]	0.158089	0.489229
P41250	10	10	734.57	1.17491	LNCaPabl_p	LNCaPabl_ARres	Glycine--tRNA ligase OS=Homo sapiens GN=GARS PE=1 SV=3 - [SYG_HUMAN]	0.158173	0.489229
Q9UBI6	1	1	56.93	1.55001	LNCaPabl_ARres	LNCaPabl_p	Guanine nucleotide-binding protein G(I)/G(S)/G(O) subunit gamma-12 OS=Homo sapiens GN=GNG12 PE=1 SV=3 - [GBG12_HUMAN]	0.158203	0.489229
Q8WUH6	1	1	67.64	3.294	LNCaPabl_p	LNCaPabl_ARres	UPF0444 transmembrane protein C12orf23 OS=Homo sapiens GN=C12orf23 PE=1 SV=1 - [CL023_HUMAN]	0.158336	0.489229
P14868	12	11	920.11	1.18917	LNCaPabl_p	LNCaPabl_ARres	Aspartate--tRNA ligase, cytoplasmic OS=Homo sapiens GN=DARS PE=1 SV=2 - [SYDC_HUMAN]	0.158603	0.489565
P14735	5	5	233.15	1.2258	LNCaPabl_ARres	LNCaPabl_p	Insulin-degrading enzyme OS=Homo sapiens GN=IDE PE=1 SV=4 - [IDE_HUMAN]	0.15878	0.489626
Q9BRG1	1	1	47.26	1.30906	LNCaPabl_ARres	LNCaPabl_p	Vacuolar protein-sorting-associated protein 25 OS=Homo sapiens GN=VPS25 PE=1 SV=1 - [VPS25_HUMAN]	0.159171	0.490341
O60749	2	2	127.29	1.24227	LNCaPabl_ARres	LNCaPabl_p	Sorting nexin-2 OS=Homo sapiens GN=SNX2 PE=1 SV=2 - [SNX2_HUMAN]	0.160001	0.492409
P02768	3	2	229.74	1.71863	LNCaPabl_p	LNCaPabl_ARres	Serum albumin OS=Homo sapiens GN=ALB PE=1 SV=2 - [ALBU_HUMAN]	0.16031	0.49287
O75340	4	4	285.14	1.14042	LNCaPabl_ARres	LNCaPabl_p	Programmed cell death protein 6 OS=Homo sapiens GN=PDCD6 PE=1 SV=1 - [PDCD6_HUMAN]	0.160516	0.493012
Q96B23	2	2	115.48	1.28048	LNCaPabl_p	LNCaPabl_ARres	Uncharacterized protein C18orf25 OS=Homo sapiens OX=9606 GN=C18orf25 PE=1 SV=3 - [CR025_HUMAN]	0.160748	0.493237
P63173	4	4	267.62	1.15502	LNCaPabl_ARres	LNCaPabl_p	60S ribosomal protein L38 OS=Homo sapiens GN=RPL38 PE=1 SV=2 - [RL38_HUMAN]	0.161559	0.494936
Q9BUR5	1	1	52.09	1.82453	LNCaPabl_ARres	LNCaPabl_p	Apolipoprotein O OS=Homo sapiens GN=APOO PE=1 SV=1 - [APOO_HUMAN]	0.161622	0.494936
Q9Y678	15	13	1053.32	1.13598	LNCaPabl_ARres	LNCaPabl_p	Coatomer subunit gamma-1 OS=Homo sapiens GN=COPG1 PE=1 SV=1 - [COPG1_HUMAN]	0.162073	0.495828
Q8TC12	3	3	204.23	1.26161	LNCaPabl_ARres	LNCaPabl_p	Retinol dehydrogenase 11 OS=Homo sapiens GN=RDH11 PE=1 SV=2 - [RDH11_HUMAN]	0.162299	0.49603
Q9HAV4	7	7	528.7	1.17273	LNCaPabl_p	LNCaPabl_ARres	Exportin-5 OS=Homo sapiens GN=XPO5 PE=1 SV=1 - [XPO5_HUMAN]	0.162668	0.496665
Q8IWJ2	1	1	35.32	1.35015	LNCaPabl_ARres	LNCaPabl_p	GRIP and coiled-coil domain-containing protein 2 OS=Homo sapiens GN=GCC2 PE=1 SV=4 - [GCC2_HUMAN]	0.163033	0.497233
Q9Y296	2	2	95.76	1.43665	LNCaPabl_p	LNCaPabl_ARres	Trafficking protein particle complex subunit 4 OS=Homo sapiens GN=TRAPPC4 PE=1 SV=1 - [TPPC4_HUMAN]	0.163175	0.497233
P49590	6	1	301.41	1.47936	LNCaPabl_ARres	LNCaPabl_p	Probable histidine--tRNA ligase, mitochondrial OS=Homo sapiens GN=HARS2 PE=1 SV=1 - [SYHM_HUMAN]	0.163705	0.49836
Q16762	1	1	52.86	1.19996	LNCaPabl_ARres	LNCaPabl_p	Thiosulfate sulfurtransferase OS=Homo sapiens GN=TST PE=1 SV=4 - [THTR_HUMAN]	0.16454	0.499521
P27694	10	8	624.67	1.13501	LNCaPabl_p	LNCaPabl_ARres	Replication protein A 70 kDa DNA-binding subunit OS=Homo sapiens GN=RPA1 PE=1 SV=2 - [RFA1_HUMAN]	0.164791	0.499521
Q9NRG9	4	4	171.82	1.36061	LNCaPabl_ARres	LNCaPabl_p	Aladin OS=Homo sapiens GN=AAAS PE=1 SV=1 - [AAAS_HUMAN]	0.164822	0.499521
P17480	1	1	40.58	1.47974	LNCaPabl_ARres	LNCaPabl_p	Nucleolar transcription factor 1 OS=Homo sapiens GN=UBTF PE=1 SV=1 - [UBF1_HUMAN]	0.164881	0.499521
P34896	6	6	578.79	1.20032	LNCaPabl_p	LNCaPabl_ARres	Serine hydroxymethyltransferase, cytosolic OS=Homo sapiens GN=SHMT1 PE=1 SV=1 - [GLYC_HUMAN]	0.164895	0.499521
Q8TDX7	1	1	27.54	1.44665	LNCaPabl_ARres	LNCaPabl_p	Serine/threonine-protein kinase Nek7 OS=Homo sapiens GN=NEK7 PE=1 SV=1 - [NEK7_HUMAN]	0.165055	0.499521
Q9UNH7	3	3	186.92	1.13131	LNCaPabl_ARres	LNCaPabl_p	Sorting nexin-6 OS=Homo sapiens GN=SNX6 PE=1 SV=1 - [SNX6_HUMAN]	0.165387	0.500037
O14929	5	4	329.82	1.33438	LNCaPabl_p	LNCaPabl_ARres	Histone acetyltransferase type B catalytic subunit OS=Homo sapiens GN=HAT1 PE=1 SV=1 - [HAT1_HUMAN]	0.166474	0.502832
O95793	5	5	335.96	1.14314	LNCaPabl_ARres	LNCaPabl_p	Double-stranded RNA-binding protein Staufen homolog 1 OS=Homo sapiens GN=STAU1 PE=1 SV=2 - [STAU1_HUMAN]	0.166653	0.502882
Q96CS3	1	1	83.61	1.26528	LNCaPabl_ARres	LNCaPabl_p	FAS-associated factor 2 OS=Homo sapiens GN=FAF2 PE=1 SV=2 - [FAF2_HUMAN]	0.16775	0.505529
Q8NFV4	3	3	125.08	1.26799	LNCaPabl_ARres	LNCaPabl_p	Abhydrolase domain-containing protein 11 OS=Homo sapiens GN=ABHD11 PE=1 SV=1 - [ABHDB_HUMAN]	0.167856	0.505529
Q9UJM8	1	1	34.78	6.75869	LNCaPabl_p	LNCaPabl_ARres	Hydroxyacid oxidase 1 OS=Homo sapiens GN=HAO1 PE=1 SV=1 - [HAOX1_HUMAN]	0.168145	0.505905
P50914	3	3	239.64	1.14541	LNCaPabl_ARres	LNCaPabl_p	60S ribosomal protein L14 OS=Homo sapiens GN=RPL14 PE=1 SV=4 - [RL14_HUMAN]	0.168483	0.50643
O75347	3	3	339.15	1.27194	LNCaPabl_ARres	LNCaPabl_p	Tubulin-specific chaperone A OS=Homo sapiens GN=TBCA PE=1 SV=3 - [TBCA_HUMAN]	0.169006	0.507203
Q8NBQ5	2	1	120.36	5.50008	LNCaPabl_ARres	LNCaPabl_p	Estradiol 17-beta-dehydrogenase 11 OS=Homo sapiens GN=HSD17B11 PE=1 SV=3 - [DHB11_HUMAN]	0.169068	0.507203
Q15102	4	4	299.15	1.21024	LNCaPabl_p	LNCaPabl_ARres	Platelet-activating factor acetylhydrolase IB subunit gamma OS=Homo sapiens GN=PAFAH1B3 PE=1 SV=1 - [PA1B3_HUMAN]	0.169536	0.507313
P09622	8	7	923.68	1.14846	LNCaPabl_ARres	LNCaPabl_p	Dihydrolipoyl dehydrogenase, mitochondrial OS=Homo sapiens GN=DLD PE=1 SV=2 - [DLDH_HUMAN]	0.169882	0.507313
P27487	2	2	137.91	1.95857	LNCaPabl_p	LNCaPabl_ARres	Dipeptidyl peptidase 4 OS=Homo sapiens GN=DPP4 PE=1 SV=2 - [DPP4_HUMAN]	0.170381	0.507313
Q8ND56	3	3	207.55	1.23666	LNCaPabl_ARres	LNCaPabl_p	Protein LSM14 homolog A OS=Homo sapiens GN=LSM14A PE=1 SV=3 - [LS14A_HUMAN]	0.170486	0.507313
Q9ULU4	1	1	56.81	2.3232	LNCaPabl_p	LNCaPabl_ARres	Protein kinase C-binding protein 1 OS=Homo sapiens GN=ZMYND8 PE=1 SV=2 - [PKCB1_HUMAN]	0.170551	0.507313
P42224	8	7	375.87	1.18257	LNCaPabl_p	LNCaPabl_ARres	Signal transducer and activator of transcription 1-alpha/beta OS=Homo sapiens GN=STAT1 PE=1 SV=2 - [STAT1_HUMAN]	0.170596	0.507313
Q4J6C6	1	1	30.04	1.26962	LNCaPabl_ARres	LNCaPabl_p	Prolyl endopeptidase-like OS=Homo sapiens GN=PREPL PE=1 SV=1 - [PPCEL_HUMAN]	0.170644	0.507313
Q01469	2	2	90.44	1.39806	LNCaPabl_ARres	LNCaPabl_p	Fatty acid-binding protein, epidermal OS=Homo sapiens GN=FABP5 PE=1 SV=3 - [FABP5_HUMAN]	0.170652	0.507313
Q9Y3E2	2	2	55.08	1.21514	LNCaPabl_p	LNCaPabl_ARres	BolA-like protein 1 OS=Homo sapiens GN=BOLA1 PE=1 SV=1 - [BOLA1_HUMAN]	0.170814	0.507313
P51151	1	1	40.44	1.29747	LNCaPabl_ARres	LNCaPabl_p	Ras-related protein Rab-9A OS=Homo sapiens GN=RAB9A PE=1 SV=1 - [RAB9A_HUMAN]	0.170917	0.507313
Q66K14	3	3	145.49	1.23716	LNCaPabl_ARres	LNCaPabl_p	TBC1 domain family member 9B OS=Homo sapiens GN=TBC1D9B PE=1 SV=3 - [TBC9B_HUMAN]	0.171094	0.507313
P61421	2	2	105.34	1.1377	LNCaPabl_ARres	LNCaPabl_p	V-type proton ATPase subunit d 1 OS=Homo sapiens GN=ATP6V0D1 PE=1 SV=1 - [VA0D1_HUMAN]	0.171307	0.507313
P15924	5	4	271.89	1.33559	LNCaPabl_ARres	LNCaPabl_p	Desmoplakin OS=Homo sapiens GN=DSP PE=1 SV=3 - [DESP_HUMAN]	0.171345	0.507313
O43707	35	22	3101.66	1.3642	LNCaPabl_p	LNCaPabl_ARres	Alpha-actinin-4 OS=Homo sapiens GN=ACTN4 PE=1 SV=2 - [ACTN4_HUMAN]	0.171398	0.507313
Q96C90	2	2	344.78	1.21504	LNCaPabl_ARres	LNCaPabl_p	Protein phosphatase 1 regulatory subunit 14B OS=Homo sapiens GN=PPP1R14B PE=1 SV=3 - [PP14B_HUMAN]	0.171931	0.508403
P49137	1	1	43.77	1.35532	LNCaPabl_ARres	LNCaPabl_p	MAP kinase-activated protein kinase 2 OS=Homo sapiens GN=MAPKAPK2 PE=1 SV=1 - [MAPK2_HUMAN]	0.172136	0.508524
Q96CT7	2	2	150.12	1.24419	LNCaPabl_ARres	LNCaPabl_p	Coiled-coil domain-containing protein 124 OS=Homo sapiens GN=CCDC124 PE=1 SV=1 - [CC124_HUMAN]	0.172931	0.509886
Q14739	1	1	106.74	1.76611	LNCaPabl_ARres	LNCaPabl_p	Lamin-B receptor OS=Homo sapiens GN=LBR PE=1 SV=2 - [LBR_HUMAN]	0.173085	0.509886
P23284	6	6	480.77	1.1012	LNCaPabl_p	LNCaPabl_ARres	Peptidyl-prolyl cis-trans isomerase B OS=Homo sapiens GN=PPIB PE=1 SV=2 - [PPIB_HUMAN]	0.173237	0.509886
Q86TX2	1	1	31.01	1.29684	LNCaPabl_ARres	LNCaPabl_p	Acyl-coenzyme A thioesterase 1 OS=Homo sapiens GN=ACOT1 PE=1 SV=1 - [ACOT1_HUMAN]	0.173256	0.509886
Q9NZN8	1	1	70.08	1.44549	LNCaPabl_p	LNCaPabl_ARres	CCR4-NOT transcription complex subunit 2 OS=Homo sapiens GN=CNOT2 PE=1 SV=1 - [CNOT2_HUMAN]	0.174465	0.51292
P13010	18	18	1136.2	1.0851	LNCaPabl_ARres	LNCaPabl_p	X-ray repair cross-complementing protein 5 OS=Homo sapiens GN=XRCC5 PE=1 SV=3 - [XRCC5_HUMAN]	0.174726	0.51292
O95671	2	2	140.08	1.50868	LNCaPabl_ARres	LNCaPabl_p	N-acetylserotonin O-methyltransferase-like protein OS=Homo sapiens GN=ASMTL PE=1 SV=3 - [ASML_HUMAN]	0.174784	0.51292
Q96DX5	1	1	67.23	2.08826	LNCaPabl_p	LNCaPabl_ARres	Ankyrin repeat and SOCS box protein 9 OS=Homo sapiens GN=ASB9 PE=1 SV=1 - [ASB9_HUMAN]	0.175116	0.513196
Q9UBQ7	5	5	379.85	1.20095	LNCaPabl_ARres	LNCaPabl_p	Glyoxylate reductase/hydroxypyruvate reductase OS=Homo sapiens GN=GRHPR PE=1 SV=1 - [GRHPR_HUMAN]	0.175367	0.513196
O00244	1	1	37.47	1.33105	LNCaPabl_p	LNCaPabl_ARres	Copper transport protein ATOX1 OS=Homo sapiens GN=ATOX1 PE=1 SV=1 - [ATOX1_HUMAN]	0.175375	0.513196
Q13409	5	5	299.08	1.22476	LNCaPabl_p	LNCaPabl_ARres	Cytoplasmic dynein 1 intermediate chain 2 OS=Homo sapiens GN=DYNC1I2 PE=1 SV=3 - [DC1I2_HUMAN]	0.176318	0.515469
Q9NSE4	9	9	766.02	1.10692	LNCaPabl_p	LNCaPabl_ARres	Isoleucine--tRNA ligase, mitochondrial OS=Homo sapiens GN=IARS2 PE=1 SV=2 - [SYIM_HUMAN]	0.176912	0.516267
P06576	12	12	1074.84	1.30893	LNCaPabl_ARres	LNCaPabl_p	ATP synthase subunit beta, mitochondrial OS=Homo sapiens GN=ATP5B PE=1 SV=3 - [ATPB_HUMAN]	0.176925	0.516267
Q9H7Z7	5	4	290.91	1.30304	LNCaPabl_ARres	LNCaPabl_p	Prostaglandin E synthase 2 OS=Homo sapiens GN=PTGES2 PE=1 SV=1 - [PGES2_HUMAN]	0.177365	0.517064
P02042	1	1	43	2.11487	LNCaPabl_p	LNCaPabl_ARres	Hemoglobin subunit delta OS=Homo sapiens GN=HBD PE=1 SV=2 - [HBD_HUMAN]	0.177628	0.51708
Q6P996	11	11	795.41	1.15885	LNCaPabl_p	LNCaPabl_ARres	Pyridoxal-dependent decarboxylase domain-containing protein 1 OS=Homo sapiens GN=PDXDC1 PE=1 SV=2 - [PDXD1_HUMAN]	0.177959	0.51708
P68402	3	3	258.76	1.24202	LNCaPabl_p	LNCaPabl_ARres	Platelet-activating factor acetylhydrolase IB subunit beta OS=Homo sapiens GN=PAFAH1B2 PE=1 SV=1 - [PA1B2_HUMAN]	0.177984	0.51708
P25705	14	14	1229.74	1.3346	LNCaPabl_ARres	LNCaPabl_p	ATP synthase subunit alpha, mitochondrial OS=Homo sapiens GN=ATP5A1 PE=1 SV=1 - [ATPA_HUMAN]	0.178038	0.51708
Q9BZH6	2	1	85.81	1.20327	LNCaPabl_ARres	LNCaPabl_p	WD repeat-containing protein 11 OS=Homo sapiens GN=WDR11 PE=1 SV=1 - [WDR11_HUMAN]	0.178251	0.517211
Q92538	7	7	404.58	1.17265	LNCaPabl_p	LNCaPabl_ARres	Golgi-specific brefeldin A-resistance guanine nucleotide exchange factor 1 OS=Homo sapiens GN=GBF1 PE=1 SV=2 - [GBF1_HUMAN]	0.17912	0.51852
P19404	3	3	158.57	1.39447	LNCaPabl_ARres	LNCaPabl_p	NADH dehydrogenase [ubiquinone] flavoprotein 2, mitochondrial OS=Homo sapiens GN=NDUFV2 PE=1 SV=2 - [NDUV2_HUMAN]	0.179195	0.51852
P62318	3	3	224.42	1.14639	LNCaPabl_p	LNCaPabl_ARres	Small nuclear ribonucleoprotein Sm D3 OS=Homo sapiens GN=SNRPD3 PE=1 SV=1 - [SMD3_HUMAN]	0.179204	0.51852
Q7L0Y3	3	3	137.11	1.15572	LNCaPabl_ARres	LNCaPabl_p	Mitochondrial ribonuclease P protein 1 OS=Homo sapiens GN=TRMT10C PE=1 SV=2 - [MRRP1_HUMAN]	0.180301	0.521206
Q13268	9	9	757.94	1.29798	LNCaPabl_p	LNCaPabl_ARres	Dehydrogenase/reductase SDR family member 2, mitochondrial OS=Homo sapiens GN=DHRS2 PE=1 SV=4 - [DHRS2_HUMAN]	0.180793	0.521603
Q9Y570	6	6	445.9	1.1884	LNCaPabl_ARres	LNCaPabl_p	Protein phosphatase methylesterase 1 OS=Homo sapiens GN=PPME1 PE=1 SV=3 - [PPME1_HUMAN]	0.181042	0.521603
Q8TDN6	4	4	160.69	1.31275	LNCaPabl_ARres	LNCaPabl_p	Ribosome biogenesis protein BRX1 homolog OS=Homo sapiens GN=BRIX1 PE=1 SV=2 - [BRX1_HUMAN]	0.181136	0.521603
Q8N6H7	1	1	42.53	1.32133	LNCaPabl_p	LNCaPabl_ARres	ADP-ribosylation factor GTPase-activating protein 2 OS=Homo sapiens GN=ARFGAP2 PE=1 SV=1 - [ARFG2_HUMAN]	0.181261	0.521603
P10644	4	4	269.11	1.22286	LNCaPabl_p	LNCaPabl_ARres	cAMP-dependent protein kinase type I-alpha regulatory subunit OS=Homo sapiens GN=PRKAR1A PE=1 SV=1 - [KAP0_HUMAN]	0.181281	0.521603
Q5TH69	11	11	781.34	1.17718	LNCaPabl_ARres	LNCaPabl_p	Brefeldin A-inhibited guanine nucleotide-exchange protein 3 OS=Homo sapiens GN=ARFGEF3 PE=1 SV=3 - [BIG3_HUMAN]	0.181838	0.522721
Q16576	4	1	246.38	1.23517	LNCaPabl_p	LNCaPabl_ARres	Histone-binding protein RBBP7 OS=Homo sapiens GN=RBBP7 PE=1 SV=1 - [RBBP7_HUMAN]	0.182401	0.523621
P82909	2	2	55.85	1.37042	LNCaPabl_ARres	LNCaPabl_p	28S ribosomal protein S36, mitochondrial OS=Homo sapiens GN=MRPS36 PE=1 SV=2 - [RT36_HUMAN]	0.18249	0.523621
P08237	8	8	514.85	1.17584	LNCaPabl_ARres	LNCaPabl_p	6-phosphofructokinase, muscle type OS=Homo sapiens GN=PFKM PE=1 SV=2 - [K6PF_HUMAN]	0.182805	0.523902
A4D1U4	1	1	34.48	1.27462	LNCaPabl_p	LNCaPabl_ARres	Protein LCHN OS=Homo sapiens GN=LCHN PE=2 SV=1 - [LCHN_HUMAN]	0.182926	0.523902
O75534	14	13	1002.13	1.1512	LNCaPabl_ARres	LNCaPabl_p	Cold shock domain-containing protein E1 OS=Homo sapiens GN=CSDE1 PE=1 SV=2 - [CSDE1_HUMAN]	0.183598	0.52497
Q15365	4	4	416.98	1.13262	LNCaPabl_p	LNCaPabl_ARres	Poly(rC)-binding protein 1 OS=Homo sapiens GN=PCBP1 PE=1 SV=2 - [PCBP1_HUMAN]	0.183638	0.52497
Q9UHD1	7	7	532.71	1.16478	LNCaPabl_p	LNCaPabl_ARres	Cysteine and histidine-rich domain-containing protein 1 OS=Homo sapiens GN=CHORDC1 PE=1 SV=2 - [CHRD1_HUMAN]	0.184065	0.525262
P57737	1	1	67.19	1.26128	LNCaPabl_ARres	LNCaPabl_p	Coronin-7 OS=Homo sapiens GN=CORO7 PE=1 SV=2 - [CORO7_HUMAN]	0.184079	0.525262
O60220	1	1	45.06	1.77954	LNCaPabl_p	LNCaPabl_ARres	Mitochondrial import inner membrane translocase subunit Tim8 A OS=Homo sapiens GN=TIMM8A PE=1 SV=1 - [TIM8A_HUMAN]	0.184489	0.525832
Q15554	2	2	123.81	1.35737	LNCaPabl_ARres	LNCaPabl_p	Telomeric repeat-binding factor 2 OS=Homo sapiens GN=TERF2 PE=1 SV=3 - [TERF2_HUMAN]	0.184619	0.525832
O00566	1	1	29.39	1.68922	LNCaPabl_p	LNCaPabl_ARres	U3 small nucleolar ribonucleoprotein protein MPP10 OS=Homo sapiens GN=MPHOSPH10 PE=1 SV=2 - [MPP10_HUMAN]	0.185714	0.528077
Q96EK6	2	2	148.25	1.24964	LNCaPabl_p	LNCaPabl_ARres	Glucosamine 6-phosphate N-acetyltransferase OS=Homo sapiens GN=GNPNAT1 PE=1 SV=1 - [GNA1_HUMAN]	0.185771	0.528077
P63279	3	3	152.83	1.22191	LNCaPabl_p	LNCaPabl_ARres	SUMO-conjugating enzyme UBC9 OS=Homo sapiens GN=UBE2I PE=1 SV=1 - [UBC9_HUMAN]	0.185919	0.528077
Q9UBR2	3	3	171.72	1.17551	LNCaPabl_p	LNCaPabl_ARres	Cathepsin Z OS=Homo sapiens GN=CTSZ PE=1 SV=1 - [CATZ_HUMAN]	0.186123	0.528173
P00390	10	10	750.96	1.20997	LNCaPabl_p	LNCaPabl_ARres	Glutathione reductase, mitochondrial OS=Homo sapiens GN=GSR PE=1 SV=2 - [GSHR_HUMAN]	0.186431	0.528563
P18859	2	2	260.5	1.65206	LNCaPabl_ARres	LNCaPabl_p	ATP synthase-coupling factor 6, mitochondrial OS=Homo sapiens GN=ATP5J PE=1 SV=1 - [ATP5J_HUMAN]	0.186751	0.528985
P08134	5	5	341.94	1.28207	LNCaPabl_ARres	LNCaPabl_p	Rho-related GTP-binding protein RhoC OS=Homo sapiens GN=RHOC PE=1 SV=1 - [RHOC_HUMAN]	0.186954	0.529076
O95453	1	1	77.91	1.45765	LNCaPabl_p	LNCaPabl_ARres	Poly(A)-specific ribonuclease PARN OS=Homo sapiens GN=PARN PE=1 SV=1 - [PARN_HUMAN]	0.187271	0.52949
Q9BPX5	3	3	206.4	1.10713	LNCaPabl_p	LNCaPabl_ARres	Actin-related protein 2/3 complex subunit 5-like protein OS=Homo sapiens GN=ARPC5L PE=1 SV=1 - [ARP5L_HUMAN]	0.187499	0.52965
P55011	5	5	403.94	1.18848	LNCaPabl_ARres	LNCaPabl_p	Solute carrier family 12 member 2 OS=Homo sapiens GN=SLC12A2 PE=1 SV=1 - [S12A2_HUMAN]	0.187752	0.529669
Q9UHY7	5	5	461.77	1.13871	LNCaPabl_p	LNCaPabl_ARres	Enolase-phosphatase E1 OS=Homo sapiens GN=ENOPH1 PE=1 SV=1 - [ENOPH_HUMAN]	0.187848	0.529669
Q9BRX2	1	1	47.69	1.13058	LNCaPabl_p	LNCaPabl_ARres	Protein pelota homolog OS=Homo sapiens GN=PELO PE=1 SV=2 - [PELO_HUMAN]	0.18827	0.530378
P13674	8	8	594.9	1.25891	LNCaPabl_ARres	LNCaPabl_p	Prolyl 4-hydroxylase subunit alpha-1 OS=Homo sapiens GN=P4HA1 PE=1 SV=2 - [P4HA1_HUMAN]	0.188647	0.530605
O75306	6	5	312.63	1.22593	LNCaPabl_ARres	LNCaPabl_p	NADH dehydrogenase [ubiquinone] iron-sulfur protein 2, mitochondrial OS=Homo sapiens GN=NDUFS2 PE=1 SV=2 - [NDUS2_HUMAN]	0.188694	0.530605
P14923	17	12	1146.97	1.17438	LNCaPabl_p	LNCaPabl_ARres	Junction plakoglobin OS=Homo sapiens GN=JUP PE=1 SV=3 - [PLAK_HUMAN]	0.189806	0.533249
Q96GA7	1	1	47.01	1.37703	LNCaPabl_p	LNCaPabl_ARres	Serine dehydratase-like OS=Homo sapiens GN=SDSL PE=1 SV=1 - [SDSL_HUMAN]	0.190112	0.533625
Q96DH6	2	2	189.73	1.16581	LNCaPabl_ARres	LNCaPabl_p	RNA-binding protein Musashi homolog 2 OS=Homo sapiens GN=MSI2 PE=1 SV=1 - [MSI2H_HUMAN]	0.190411	0.53398
Q9ULT8	2	1	131.47	1.50785	LNCaPabl_ARres	LNCaPabl_p	E3 ubiquitin-protein ligase HECTD1 OS=Homo sapiens GN=HECTD1 PE=1 SV=3 - [HECD1_HUMAN]	0.190766	0.534025
O00329	1	1	50.66	1.46782	LNCaPabl_ARres	LNCaPabl_p	Phosphatidylinositol 4,5-bisphosphate 3-kinase catalytic subunit delta isoform OS=Homo sapiens GN=PIK3CD PE=1 SV=2 - [PK3CD_HUMAN]	0.190824	0.534025
Q15046	10	10	714.19	1.14044	LNCaPabl_ARres	LNCaPabl_p	Lysine--tRNA ligase OS=Homo sapiens GN=KARS PE=1 SV=3 - [SYK_HUMAN]	0.190946	0.534025
Q9Y4W2	1	1	28.4	1.38359	LNCaPabl_p	LNCaPabl_ARres	Ribosomal biogenesis protein LAS1L OS=Homo sapiens GN=LAS1L PE=1 SV=2 - [LAS1L_HUMAN]	0.191155	0.534025
Q8IXB1	1	1	39.81	1.36683	LNCaPabl_p	LNCaPabl_ARres	DnaJ homolog subfamily C member 10 OS=Homo sapiens GN=DNAJC10 PE=1 SV=2 - [DJC10_HUMAN]	0.19129	0.534025
P61923	4	4	397.63	1.13489	LNCaPabl_ARres	LNCaPabl_p	Coatomer subunit zeta-1 OS=Homo sapiens GN=COPZ1 PE=1 SV=1 - [COPZ1_HUMAN]	0.191734	0.534783
Q16850	4	4	232.7	1.22909	LNCaPabl_ARres	LNCaPabl_p	Lanosterol 14-alpha demethylase OS=Homo sapiens GN=CYP51A1 PE=1 SV=3 - [CP51A_HUMAN]	0.192182	0.53555
P51808	2	2	90.3	1.22874	LNCaPabl_p	LNCaPabl_ARres	Dynein light chain Tctex-type 3 OS=Homo sapiens GN=DYNLT3 PE=1 SV=1 - [DYLT3_HUMAN]	0.19238	0.535619
Q13907	5	5	308.77	1.24282	LNCaPabl_p	LNCaPabl_ARres	Isopentenyl-diphosphate Delta-isomerase 1 OS=Homo sapiens GN=IDI1 PE=1 SV=2 - [IDI1_HUMAN]	0.192607	0.535768
Q9H788	1	1	36.21	1.29365	LNCaPabl_ARres	LNCaPabl_p	SH2 domain-containing protein 4A OS=Homo sapiens GN=SH2D4A PE=1 SV=1 - [SH24A_HUMAN]	0.19305	0.536394
Q9UQ35	11	9	592.76	1.16182	LNCaPabl_p	LNCaPabl_ARres	Serine/arginine repetitive matrix protein 2 OS=Homo sapiens GN=SRRM2 PE=1 SV=2 - [SRRM2_HUMAN]	0.193273	0.536394
Q6P587	2	2	159.09	1.20852	LNCaPabl_p	LNCaPabl_ARres	Acylpyruvase FAHD1, mitochondrial OS=Homo sapiens GN=FAHD1 PE=1 SV=2 - [FAHD1_HUMAN]	0.193459	0.536394
Q3MHD2	2	2	135.94	1.19615	LNCaPabl_p	LNCaPabl_ARres	Protein LSM12 homolog OS=Homo sapiens GN=LSM12 PE=1 SV=2 - [LSM12_HUMAN]	0.193524	0.536394
O94973	5	5	263.7	1.18343	LNCaPabl_p	LNCaPabl_ARres	AP-2 complex subunit alpha-2 OS=Homo sapiens GN=AP2A2 PE=1 SV=2 - [AP2A2_HUMAN]	0.194514	0.538653
Q00613	2	2	127.94	1.31381	LNCaPabl_p	LNCaPabl_ARres	Heat shock factor protein 1 OS=Homo sapiens GN=HSF1 PE=1 SV=1 - [HSF1_HUMAN]	0.195138	0.539168
Q86UP2	8	7	623.31	1.17027	LNCaPabl_p	LNCaPabl_ARres	Kinectin OS=Homo sapiens GN=KTN1 PE=1 SV=1 - [KTN1_HUMAN]	0.195197	0.539168
Q07021	7	7	724.27	1.3095	LNCaPabl_ARres	LNCaPabl_p	Complement component 1 Q subcomponent-binding protein, mitochondrial OS=Homo sapiens GN=C1QBP PE=1 SV=1 - [C1QBP_HUMAN]	0.195222	0.539168
Q8IXI1	2	2	76.16	4.28526	LNCaPabl_ARres	LNCaPabl_p	Mitochondrial Rho GTPase 2 OS=Homo sapiens GN=RHOT2 PE=1 SV=2 - [MIRO2_HUMAN]	0.195705	0.539625
P55786	22	21	1497.15	1.17437	LNCaPabl_ARres	LNCaPabl_p	Puromycin-sensitive aminopeptidase OS=Homo sapiens GN=NPEPPS PE=1 SV=2 - [PSA_HUMAN]	0.195823	0.539625
Q8IZL8	2	2	51.26	1.33351	LNCaPabl_ARres	LNCaPabl_p	Proline-, glutamic acid- and leucine-rich protein 1 OS=Homo sapiens GN=PELP1 PE=1 SV=2 - [PELP1_HUMAN]	0.19591	0.539625
Q5BKZ1	1	1	107.66	1.25633	LNCaPabl_p	LNCaPabl_ARres	DBIRD complex subunit ZNF326 OS=Homo sapiens GN=ZNF326 PE=1 SV=2 - [ZN326_HUMAN]	0.19662	0.541099
P49354	2	2	146.87	1.34363	LNCaPabl_ARres	LNCaPabl_p	Protein farnesyltransferase/geranylgeranyltransferase type-1 subunit alpha OS=Homo sapiens GN=FNTA PE=1 SV=1 - [FNTA_HUMAN]	0.197533	0.543066
O95900	1	1	41.36	2.34267	LNCaPabl_ARres	LNCaPabl_p	Probable tRNA pseudouridine synthase 2 OS=Homo sapiens GN=TRUB2 PE=2 SV=1 - [TRUB2_HUMAN]	0.197686	0.543066
Q14318	2	2	91.66	1.28775	LNCaPabl_ARres	LNCaPabl_p	Peptidyl-prolyl cis-trans isomerase FKBP8 OS=Homo sapiens GN=FKBP8 PE=1 SV=2 - [FKBP8_HUMAN]	0.198211	0.544025
Q9UMX5	3	3	216.83	1.21821	LNCaPabl_ARres	LNCaPabl_p	Neudesin OS=Homo sapiens GN=NENF PE=1 SV=1 - [NENF_HUMAN]	0.198743	0.545002
P55084	7	7	412.81	1.17086	LNCaPabl_ARres	LNCaPabl_p	Trifunctional enzyme subunit beta, mitochondrial OS=Homo sapiens GN=HADHB PE=1 SV=3 - [ECHB_HUMAN]	0.200089	0.547527
P82933	2	2	225.54	1.51087	LNCaPabl_ARres	LNCaPabl_p	28S ribosomal protein S9, mitochondrial OS=Homo sapiens GN=MRPS9 PE=1 SV=2 - [RT09_HUMAN]	0.20017	0.547527
Q96PK6	6	5	382.88	1.09703	LNCaPabl_p	LNCaPabl_ARres	RNA-binding protein 14 OS=Homo sapiens GN=RBM14 PE=1 SV=2 - [RBM14_HUMAN]	0.200194	0.547527
Q96JB2	4	4	253.03	1.24891	LNCaPabl_ARres	LNCaPabl_p	Conserved oligomeric Golgi complex subunit 3 OS=Homo sapiens GN=COG3 PE=1 SV=3 - [COG3_HUMAN]	0.200397	0.5476
Q9Y6A5	2	2	138.49	1.39436	LNCaPabl_ARres	LNCaPabl_p	Transforming acidic coiled-coil-containing protein 3 OS=Homo sapiens GN=TACC3 PE=1 SV=1 - [TACC3_HUMAN]	0.20127	0.548659
P33897	1	1	72.1	2.31809	LNCaPabl_ARres	LNCaPabl_p	ATP-binding cassette sub-family D member 1 OS=Homo sapiens GN=ABCD1 PE=1 SV=2 - [ABCD1_HUMAN]	0.20161	0.548659
P53985	1	1	56.59	1.89294	LNCaPabl_ARres	LNCaPabl_p	Monocarboxylate transporter 1 OS=Homo sapiens GN=SLC16A1 PE=1 SV=3 - [MOT1_HUMAN]	0.201795	0.548659
O43929	1	1	54.08	1.31503	LNCaPabl_ARres	LNCaPabl_p	Origin recognition complex subunit 4 OS=Homo sapiens GN=ORC4 PE=1 SV=2 - [ORC4_HUMAN]	0.201946	0.548659
P50748	4	3	166.57	1.23407	LNCaPabl_p	LNCaPabl_ARres	Kinetochore-associated protein 1 OS=Homo sapiens GN=KNTC1 PE=1 SV=1 - [KNTC1_HUMAN]	0.202315	0.548659
P36915	3	3	206.4	1.23747	LNCaPabl_ARres	LNCaPabl_p	Guanine nucleotide-binding protein-like 1 OS=Homo sapiens GN=GNL1 PE=1 SV=2 - [GNL1_HUMAN]	0.202424	0.548659
Q9BRX8	1	1	78.62	1.25379	LNCaPabl_ARres	LNCaPabl_p	Redox-regulatory protein FAM213A OS=Homo sapiens GN=FAM213A PE=1 SV=3 - [F213A_HUMAN]	0.202573	0.548659
Q9NYL9	2	2	123.2	1.17147	LNCaPabl_ARres	LNCaPabl_p	Tropomodulin-3 OS=Homo sapiens GN=TMOD3 PE=1 SV=1 - [TMOD3_HUMAN]	0.202594	0.548659
Q96TA1	2	2	117.62	1.18799	LNCaPabl_ARres	LNCaPabl_p	Niban-like protein 1 OS=Homo sapiens GN=FAM129B PE=1 SV=3 - [NIBL1_HUMAN]	0.203023	0.548659
Q8TBC4	9	8	572.61	1.14653	LNCaPabl_p	LNCaPabl_ARres	NEDD8-activating enzyme E1 catalytic subunit OS=Homo sapiens GN=UBA3 PE=1 SV=2 - [UBA3_HUMAN]	0.203168	0.548659
P30085	4	4	325.15	1.23794	LNCaPabl_ARres	LNCaPabl_p	UMP-CMP kinase OS=Homo sapiens GN=CMPK1 PE=1 SV=3 - [KCY_HUMAN]	0.203227	0.548659
Q14764	2	2	91.56	5.23162	LNCaPabl_p	LNCaPabl_ARres	Major vault protein OS=Homo sapiens GN=MVP PE=1 SV=4 - [MVP_HUMAN]	0.203245	0.548659
Q13952	1	1	78.64	1.4757	LNCaPabl_ARres	LNCaPabl_p	Nuclear transcription factor Y subunit gamma OS=Homo sapiens GN=NFYC PE=1 SV=3 - [NFYC_HUMAN]	0.203245	0.548659
P42330	4	4	220.13	1.21883	LNCaPabl_p	LNCaPabl_ARres	Aldo-keto reductase family 1 member C3 OS=Homo sapiens GN=AKR1C3 PE=1 SV=4 - [AK1C3_HUMAN]	0.203285	0.548659
O94992	1	1	97.37	1.23205	LNCaPabl_ARres	LNCaPabl_p	Protein HEXIM1 OS=Homo sapiens GN=HEXIM1 PE=1 SV=1 - [HEXI1_HUMAN]	0.203443	0.548659
Q9NQG5	5	4	355.28	1.17302	LNCaPabl_p	LNCaPabl_ARres	Regulation of nuclear pre-mRNA domain-containing protein 1B OS=Homo sapiens GN=RPRD1B PE=1 SV=1 - [RPR1B_HUMAN]	0.204086	0.549912
Q8NCM8	1	1	26.32	1.5382	LNCaPabl_ARres	LNCaPabl_p	Cytoplasmic dynein 2 heavy chain 1 OS=Homo sapiens GN=DYNC2H1 PE=1 SV=4 - [DYHC2_HUMAN]	0.204648	0.550948
Q9Y5Y2	2	2	160.44	1.28634	LNCaPabl_ARres	LNCaPabl_p	Cytosolic Fe-S cluster assembly factor NUBP2 OS=Homo sapiens GN=NUBP2 PE=1 SV=1 - [NUBP2_HUMAN]	0.204859	0.551037
P30038	10	10	799.69	1.0872	LNCaPabl_p	LNCaPabl_ARres	Delta-1-pyrroline-5-carboxylate dehydrogenase, mitochondrial OS=Homo sapiens GN=ALDH4A1 PE=1 SV=3 - [AL4A1_HUMAN]	0.205523	0.551039
Q13596	4	4	264.37	1.23136	LNCaPabl_ARres	LNCaPabl_p	Sorting nexin-1 OS=Homo sapiens GN=SNX1 PE=1 SV=3 - [SNX1_HUMAN]	0.205581	0.551039
Q14152	13	12	782.59	1.15976	LNCaPabl_ARres	LNCaPabl_p	Eukaryotic translation initiation factor 3 subunit A OS=Homo sapiens GN=EIF3A PE=1 SV=1 - [EIF3A_HUMAN]	0.205692	0.551039
O95163	8	8	430.7	1.23166	LNCaPabl_ARres	LNCaPabl_p	Elongator complex protein 1 OS=Homo sapiens GN=IKBKAP PE=1 SV=3 - [ELP1_HUMAN]	0.20577	0.551039
Q9H6E4	1	1	33.9	1.42555	LNCaPabl_ARres	LNCaPabl_p	Coiled-coil domain-containing protein 134 OS=Homo sapiens GN=CCDC134 PE=1 SV=1 - [CC134_HUMAN]	0.205913	0.551039
Q92614	1	1	33.16	1.6004	LNCaPabl_p	LNCaPabl_ARres	Unconventional myosin-XVIIIa OS=Homo sapiens GN=MYO18A PE=1 SV=3 - [MY18A_HUMAN]	0.205928	0.551039
Q9UL15	1	1	56.94	1.53086	LNCaPabl_ARres	LNCaPabl_p	BAG family molecular chaperone regulator 5 OS=Homo sapiens GN=BAG5 PE=1 SV=1 - [BAG5_HUMAN]	0.206354	0.551595
O15511	1	1	77.75	1.20262	LNCaPabl_p	LNCaPabl_ARres	Actin-related protein 2/3 complex subunit 5 OS=Homo sapiens GN=ARPC5 PE=1 SV=3 - [ARPC5_HUMAN]	0.206492	0.551595
P15880	8	8	421.94	1.1137	LNCaPabl_ARres	LNCaPabl_p	40S ribosomal protein S2 OS=Homo sapiens GN=RPS2 PE=1 SV=2 - [RS2_HUMAN]	0.207012	0.552508
P42696	1	1	64.94	1.46826	LNCaPabl_p	LNCaPabl_ARres	RNA-binding protein 34 OS=Homo sapiens GN=RBM34 PE=1 SV=2 - [RBM34_HUMAN]	0.207428	0.552688
Q96M27	3	3	291.03	1.16353	LNCaPabl_p	LNCaPabl_ARres	Protein PRRC1 OS=Homo sapiens GN=PRRC1 PE=1 SV=1 - [PRRC1_HUMAN]	0.207437	0.552688
P06132	3	3	180.49	1.13745	LNCaPabl_ARres	LNCaPabl_p	Uroporphyrinogen decarboxylase OS=Homo sapiens GN=UROD PE=1 SV=2 - [DCUP_HUMAN]	0.207706	0.55293
Q96H79	1	1	33.79	1.28679	LNCaPabl_p	LNCaPabl_ARres	Zinc finger CCCH-type antiviral protein 1-like OS=Homo sapiens GN=ZC3HAV1L PE=1 SV=2 - [ZCCHL_HUMAN]	0.208435	0.553548
P08047	1	1	71.89	1.49203	LNCaPabl_p	LNCaPabl_ARres	Transcription factor Sp1 OS=Homo sapiens GN=SP1 PE=1 SV=3 - [SP1_HUMAN]	0.20857	0.553548
Q6EEV4	2	2	66.57	1.24815	LNCaPabl_p	LNCaPabl_ARres	DNA-directed RNA polymerase II subunit GRINL1A, isoforms 4/5 OS=Homo sapiens GN=POLR2M PE=1 SV=1 - [GL1AD_HUMAN]	0.208577	0.553548
Q8TAE8	2	2	127.61	1.43874	LNCaPabl_ARres	LNCaPabl_p	Growth arrest and DNA damage-inducible proteins-interacting protein 1 OS=Homo sapiens GN=GADD45GIP1 PE=1 SV=1 - [G45IP_HUMAN]	0.20891	0.553548
Q9HD45	5	5	176.25	1.15411	LNCaPabl_p	LNCaPabl_ARres	Transmembrane 9 superfamily member 3 OS=Homo sapiens GN=TM9SF3 PE=1 SV=2 - [TM9S3_HUMAN]	0.208912	0.553548
Q8WVX9	4	4	313.11	1.24568	LNCaPabl_ARres	LNCaPabl_p	Fatty acyl-CoA reductase 1 OS=Homo sapiens GN=FAR1 PE=1 SV=1 - [FACR1_HUMAN]	0.209075	0.553548
Q14919	1	1	38.27	1.26874	LNCaPabl_ARres	LNCaPabl_p	Dr1-associated corepressor OS=Homo sapiens GN=DRAP1 PE=1 SV=3 - [NC2A_HUMAN]	0.20919	0.553548
Q15382	1	1	77.8	1.31645	LNCaPabl_ARres	LNCaPabl_p	GTP-binding protein Rheb OS=Homo sapiens GN=RHEB PE=1 SV=1 - [RHEB_HUMAN]	0.209626	0.553745
P62753	3	3	146.9	1.16657	LNCaPabl_ARres	LNCaPabl_p	40S ribosomal protein S6 OS=Homo sapiens GN=RPS6 PE=1 SV=1 - [RS6_HUMAN]	0.209683	0.553745
P61604	5	5	398.14	1.13019	LNCaPabl_ARres	LNCaPabl_p	10 kDa heat shock protein, mitochondrial OS=Homo sapiens GN=HSPE1 PE=1 SV=2 - [CH10_HUMAN]	0.209946	0.553745
Q15067	4	4	295.93	1.22375	LNCaPabl_ARres	LNCaPabl_p	Peroxisomal acyl-coenzyme A oxidase 1 OS=Homo sapiens GN=ACOX1 PE=1 SV=3 - [ACOX1_HUMAN]	0.20998	0.553745
Q9NUP9	2	1	96.94	1.14745	LNCaPabl_p	LNCaPabl_ARres	Protein lin-7 homolog C OS=Homo sapiens GN=LIN7C PE=1 SV=1 - [LIN7C_HUMAN]	0.211239	0.55555
Q13492	3	3	255.26	1.16079	LNCaPabl_ARres	LNCaPabl_p	Phosphatidylinositol-binding clathrin assembly protein OS=Homo sapiens GN=PICALM PE=1 SV=2 - [PICAL_HUMAN]	0.211443	0.55555
Q96B96	1	1	61.37	1.16026	LNCaPabl_ARres	LNCaPabl_p	Promethin OS=Homo sapiens GN=TMEM159 PE=2 SV=2 - [TM159_HUMAN]	0.211535	0.55555
Q9UBC2	7	6	462.64	1.21769	LNCaPabl_p	LNCaPabl_ARres	Epidermal growth factor receptor substrate 15-like 1 OS=Homo sapiens GN=EPS15L1 PE=1 SV=1 - [EP15R_HUMAN]	0.211639	0.55555
O75886	3	1	162	1.66493	LNCaPabl_ARres	LNCaPabl_p	Signal transducing adapter molecule 2 OS=Homo sapiens GN=STAM2 PE=1 SV=1 - [STAM2_HUMAN]	0.211718	0.55555
O00422	2	2	118.9	1.44983	LNCaPabl_ARres	LNCaPabl_p	Histone deacetylase complex subunit SAP18 OS=Homo sapiens GN=SAP18 PE=1 SV=1 - [SAP18_HUMAN]	0.211741	0.55555
P46776	3	3	175.07	1.11471	LNCaPabl_ARres	LNCaPabl_p	60S ribosomal protein L27a OS=Homo sapiens GN=RPL27A PE=1 SV=2 - [RL27A_HUMAN]	0.212	0.555761
O15260	1	1	112.97	1.28631	LNCaPabl_ARres	LNCaPabl_p	Surfeit locus protein 4 OS=Homo sapiens GN=SURF4 PE=1 SV=3 - [SURF4_HUMAN]	0.212725	0.557189
Q14103	4	1	209.7	1.14688	LNCaPabl_ARres	LNCaPabl_p	Heterogeneous nuclear ribonucleoprotein D0 OS=Homo sapiens GN=HNRNPD PE=1 SV=1 - [HNRPD_HUMAN]	0.213456	0.55795
Q9HBL8	1	1	102.58	1.27951	LNCaPabl_ARres	LNCaPabl_p	NmrA-like family domain-containing protein 1 OS=Homo sapiens GN=NMRAL1 PE=1 SV=1 - [NMRL1_HUMAN]	0.213522	0.55795
P46020	1	1	83.16	1.85857	LNCaPabl_ARres	LNCaPabl_p	Phosphorylase b kinase regulatory subunit alpha, skeletal muscle isoform OS=Homo sapiens GN=PHKA1 PE=1 SV=2 - [KPB1_HUMAN]	0.213556	0.55795
P46109	2	2	114.3	1.17359	LNCaPabl_ARres	LNCaPabl_p	Crk-like protein OS=Homo sapiens GN=CRKL PE=1 SV=1 - [CRKL_HUMAN]	0.213892	0.558138
Q5TDH0	4	4	307.86	1.20166	LNCaPabl_ARres	LNCaPabl_p	Protein DDI1 homolog 2 OS=Homo sapiens GN=DDI2 PE=1 SV=1 - [DDI2_HUMAN]	0.213989	0.558138
Q9UH03	1	1	31.99	6.52435	LNCaPabl_p	LNCaPabl_ARres	Neuronal-specific septin-3 OS=Homo sapiens GN=SEPT3 PE=1 SV=3 - [SEPT3_HUMAN]	0.214342	0.558588
Q9UBV8	1	1	66.39	1.7409	LNCaPabl_ARres	LNCaPabl_p	Peflin OS=Homo sapiens GN=PEF1 PE=1 SV=1 - [PEF1_HUMAN]	0.214898	0.559566
Q9Y6A4	1	1	44.89	1.15447	LNCaPabl_ARres	LNCaPabl_p	UPF0468 protein C16orf80 OS=Homo sapiens GN=C16orf80 PE=1 SV=1 - [CP080_HUMAN]	0.215952	0.561839
P15311	8	4	553.23	1.25016	LNCaPabl_p	LNCaPabl_ARres	Ezrin OS=Homo sapiens GN=EZR PE=1 SV=4 - [EZRI_HUMAN]	0.217018	0.563944
P29401	12	12	1252.21	1.0897	LNCaPabl_p	LNCaPabl_ARres	Transketolase OS=Homo sapiens GN=TKT PE=1 SV=3 - [TKT_HUMAN]	0.217322	0.563944
Q9H501	1	1	47.04	1.41492	LNCaPabl_p	LNCaPabl_ARres	ESF1 homolog OS=Homo sapiens GN=ESF1 PE=1 SV=1 - [ESF1_HUMAN]	0.217352	0.563944
Q9Y5A9	3	3	159.55	1.18647	LNCaPabl_p	LNCaPabl_ARres	YTH domain family protein 2 OS=Homo sapiens GN=YTHDF2 PE=1 SV=2 - [YTHD2_HUMAN]	0.217503	0.563944
P07919	1	1	90.1	1.22821	LNCaPabl_ARres	LNCaPabl_p	Cytochrome b-c1 complex subunit 6, mitochondrial OS=Homo sapiens GN=UQCRH PE=1 SV=2 - [QCR6_HUMAN]	0.217818	0.563944
Q9UI30	2	2	276.86	1.22329	LNCaPabl_p	LNCaPabl_ARres	tRNA methyltransferase 112 homolog OS=Homo sapiens GN=TRMT112 PE=1 SV=1 - [TR112_HUMAN]	0.21799	0.563944
Q9BZZ5	3	3	191.29	1.15819	LNCaPabl_p	LNCaPabl_ARres	Apoptosis inhibitor 5 OS=Homo sapiens GN=API5 PE=1 SV=3 - [API5_HUMAN]	0.218132	0.563944
Q9UKI8	2	1	142.86	1.60343	LNCaPabl_ARres	LNCaPabl_p	Serine/threonine-protein kinase tousled-like 1 OS=Homo sapiens GN=TLK1 PE=1 SV=2 - [TLK1_HUMAN]	0.218321	0.563944
O75674	1	1	37.11	1.21874	LNCaPabl_ARres	LNCaPabl_p	TOM1-like protein 1 OS=Homo sapiens GN=TOM1L1 PE=1 SV=2 - [TM1L1_HUMAN]	0.218462	0.563944
Q99961	1	1	57.67	1.32754	LNCaPabl_ARres	LNCaPabl_p	Endophilin-A2 OS=Homo sapiens GN=SH3GL1 PE=1 SV=1 - [SH3G1_HUMAN]	0.218726	0.563944
Q6NZ63	1	1	34.48	1.454	LNCaPabl_ARres	LNCaPabl_p	STEAP family member 1B OS=Homo sapiens GN=STEAP1B PE=2 SV=1 - [STEAL_HUMAN]	0.21886	0.563944
P48735	14	13	1005.65	1.12491	LNCaPabl_p	LNCaPabl_ARres	Isocitrate dehydrogenase [NADP], mitochondrial OS=Homo sapiens GN=IDH2 PE=1 SV=2 - [IDHP_HUMAN]	0.218947	0.563944
Q99615	4	4	322.51	1.16983	LNCaPabl_p	LNCaPabl_ARres	DnaJ homolog subfamily C member 7 OS=Homo sapiens GN=DNAJC7 PE=1 SV=2 - [DNJC7_HUMAN]	0.219595	0.564873
Q01518	8	7	674.37	1.16334	LNCaPabl_p	LNCaPabl_ARres	Adenylyl cyclase-associated protein 1 OS=Homo sapiens GN=CAP1 PE=1 SV=5 - [CAP1_HUMAN]	0.219817	0.564873
P19623	6	6	397.96	1.24083	LNCaPabl_ARres	LNCaPabl_p	Spermidine synthase OS=Homo sapiens GN=SRM PE=1 SV=1 - [SPEE_HUMAN]	0.219855	0.564873
Q6AI12	1	1	31.08	1.68897	LNCaPabl_p	LNCaPabl_ARres	Ankyrin repeat domain-containing protein 40 OS=Homo sapiens GN=ANKRD40 PE=1 SV=2 - [ANR40_HUMAN]	0.220122	0.56509
P62913	5	5	389.48	1.20153	LNCaPabl_ARres	LNCaPabl_p	60S ribosomal protein L11 OS=Homo sapiens GN=RPL11 PE=1 SV=2 - [RL11_HUMAN]	0.22072	0.565711
Q86TI2	2	2	117.39	1.25955	LNCaPabl_ARres	LNCaPabl_p	Dipeptidyl peptidase 9 OS=Homo sapiens GN=DPP9 PE=1 SV=3 - [DPP9_HUMAN]	0.220729	0.565711
Q99447	3	3	165.57	1.1655	LNCaPabl_p	LNCaPabl_ARres	Ethanolamine-phosphate cytidylyltransferase OS=Homo sapiens GN=PCYT2 PE=1 SV=1 - [PCY2_HUMAN]	0.221263	0.566029
P08574	4	4	258.35	1.40755	LNCaPabl_ARres	LNCaPabl_p	Cytochrome c1, heme protein, mitochondrial OS=Homo sapiens GN=CYC1 PE=1 SV=3 - [CY1_HUMAN]	0.221337	0.566029
Q9P258	10	10	660.23	1.26714	LNCaPabl_p	LNCaPabl_ARres	Protein RCC2 OS=Homo sapiens GN=RCC2 PE=1 SV=2 - [RCC2_HUMAN]	0.221402	0.566029
P18510	1	1	114.91	2.64094	LNCaPabl_ARres	LNCaPabl_p	Interleukin-1 receptor antagonist protein OS=Homo sapiens GN=IL1RN PE=1 SV=1 - [IL1RA_HUMAN]	0.222038	0.566999
Q01459	1	1	87.19	1.14567	LNCaPabl_p	LNCaPabl_ARres	Di-N-acetylchitobiase OS=Homo sapiens GN=CTBS PE=1 SV=1 - [DIAC_HUMAN]	0.222148	0.566999
Q9NRG0	1	1	61.7	1.64794	LNCaPabl_p	LNCaPabl_ARres	Chromatin accessibility complex protein 1 OS=Homo sapiens GN=CHRAC1 PE=1 SV=1 - [CHRC1_HUMAN]	0.222764	0.568104
Q9UKX7	4	4	247.38	1.15783	LNCaPabl_p	LNCaPabl_ARres	Nuclear pore complex protein Nup50 OS=Homo sapiens GN=NUP50 PE=1 SV=2 - [NUP50_HUMAN]	0.223106	0.568506
Q8NEC7	1	1	42.18	2.00128	LNCaPabl_ARres	LNCaPabl_p	Glutathione S-transferase C-terminal domain-containing protein OS=Homo sapiens GN=GSTCD PE=1 SV=2 - [GSTCD_HUMAN]	0.225099	0.573115
P61970	3	3	224.08	1.10863	LNCaPabl_ARres	LNCaPabl_p	Nuclear transport factor 2 OS=Homo sapiens GN=NUTF2 PE=1 SV=1 - [NTF2_HUMAN]	0.226003	0.574318
P08727	14	11	1087.12	1.10489	LNCaPabl_p	LNCaPabl_ARres	Keratin, type I cytoskeletal 19 OS=Homo sapiens GN=KRT19 PE=1 SV=4 - [K1C19_HUMAN]	0.226049	0.574318
Q13363	1	1	53.61	1.42903	LNCaPabl_ARres	LNCaPabl_p	C-terminal-binding protein 1 OS=Homo sapiens GN=CTBP1 PE=1 SV=2 - [CTBP1_HUMAN]	0.226188	0.574318
Q9BRP4	3	3	186.94	1.19134	LNCaPabl_p	LNCaPabl_ARres	Proteasomal ATPase-associated factor 1 OS=Homo sapiens GN=PAAF1 PE=1 SV=2 - [PAAF1_HUMAN]	0.226444	0.574318
Q8IZE3	2	2	105.3	1.43356	LNCaPabl_ARres	LNCaPabl_p	Protein-associating with the carboxyl-terminal domain of ezrin OS=Homo sapiens GN=SCYL3 PE=1 SV=3 - [PACE1_HUMAN]	0.226499	0.574318
Q14203	10	9	607.56	1.143	LNCaPabl_p	LNCaPabl_ARres	Dynactin subunit 1 OS=Homo sapiens GN=DCTN1 PE=1 SV=3 - [DCTN1_HUMAN]	0.227194	0.574501
A5YKK6	8	8	448.98	1.11781	LNCaPabl_ARres	LNCaPabl_p	CCR4-NOT transcription complex subunit 1 OS=Homo sapiens GN=CNOT1 PE=1 SV=2 - [CNOT1_HUMAN]	0.227283	0.574501
Q13347	5	5	209.34	1.0601	LNCaPabl_ARres	LNCaPabl_p	Eukaryotic translation initiation factor 3 subunit I OS=Homo sapiens GN=EIF3I PE=1 SV=1 - [EIF3I_HUMAN]	0.227363	0.574501
P47756	4	4	254.24	1.10645	LNCaPabl_p	LNCaPabl_ARres	F-actin-capping protein subunit beta OS=Homo sapiens GN=CAPZB PE=1 SV=4 - [CAPZB_HUMAN]	0.227408	0.574501
O75947	5	5	382.18	1.39471	LNCaPabl_ARres	LNCaPabl_p	ATP synthase subunit d, mitochondrial OS=Homo sapiens GN=ATP5H PE=1 SV=3 - [ATP5H_HUMAN]	0.227639	0.574501
Q5VTR2	3	1	221.95	1.26337	LNCaPabl_p	LNCaPabl_ARres	E3 ubiquitin-protein ligase BRE1A OS=Homo sapiens GN=RNF20 PE=1 SV=2 - [BRE1A_HUMAN]	0.227685	0.574501
Q9Y3Z3	1	1	42.41	1.00009	LNCaPabl_ARres	LNCaPabl_p	SAM domain and HD domain-containing protein 1 OS=Homo sapiens GN=SAMHD1 PE=1 SV=2 - [SAMH1_HUMAN]	0.22865	0.576126
Q9UNZ2	6	6	508.58	1.16696	LNCaPabl_p	LNCaPabl_ARres	NSFL1 cofactor p47 OS=Homo sapiens GN=NSFL1C PE=1 SV=2 - [NSF1C_HUMAN]	0.228837	0.576126
P23229	1	1	76.93	1.296	LNCaPabl_ARres	LNCaPabl_p	Integrin alpha-6 OS=Homo sapiens GN=ITGA6 PE=1 SV=5 - [ITA6_HUMAN]	0.228887	0.576126
Q9GZT8	1	1	54.18	1.1863	LNCaPabl_p	LNCaPabl_ARres	NIF3-like protein 1 OS=Homo sapiens GN=NIF3L1 PE=1 SV=2 - [NIF3L_HUMAN]	0.230018	0.578385
P62906	3	3	284.7	1.15676	LNCaPabl_ARres	LNCaPabl_p	60S ribosomal protein L10a OS=Homo sapiens GN=RPL10A PE=1 SV=2 - [RL10A_HUMAN]	0.230158	0.578385
Q969X6	1	1	21.8	1.50592	LNCaPabl_ARres	LNCaPabl_p	Cirhin OS=Homo sapiens GN=CIRH1A PE=1 SV=1 - [CIR1A_HUMAN]	0.230527	0.578842
O43598	1	1	81.92	1.58598	LNCaPabl_ARres	LNCaPabl_p	2'-deoxynucleoside 5'-phosphate N-hydrolase 1 OS=Homo sapiens GN=DNPH1 PE=1 SV=1 - [DNPH1_HUMAN]	0.231219	0.579898
Q99567	2	2	74.47	1.15496	LNCaPabl_p	LNCaPabl_ARres	Nuclear pore complex protein Nup88 OS=Homo sapiens GN=NUP88 PE=1 SV=2 - [NUP88_HUMAN]	0.231322	0.579898
Q9UEE9	1	1	77.2	1.22186	LNCaPabl_ARres	LNCaPabl_p	Craniofacial development protein 1 OS=Homo sapiens GN=CFDP1 PE=1 SV=1 - [CFDP1_HUMAN]	0.23168	0.580324
Q7LBC6	9	9	507.68	1.17836	LNCaPabl_p	LNCaPabl_ARres	Lysine-specific demethylase 3B OS=Homo sapiens GN=KDM3B PE=1 SV=2 - [KDM3B_HUMAN]	0.232854	0.582511
Q4KMP7	1	1	48.59	1.24785	LNCaPabl_p	LNCaPabl_ARres	TBC1 domain family member 10B OS=Homo sapiens GN=TBC1D10B PE=1 SV=3 - [TB10B_HUMAN]	0.232929	0.582511
Q8NEZ5	2	2	201.91	1.09431	LNCaPabl_p	LNCaPabl_ARres	F-box only protein 22 OS=Homo sapiens GN=FBXO22 PE=1 SV=1 - [FBX22_HUMAN]	0.233564	0.58359
Q96A33	1	1	29.79	1.53939	LNCaPabl_ARres	LNCaPabl_p	Coiled-coil domain-containing protein 47 OS=Homo sapiens GN=CCDC47 PE=1 SV=1 - [CCD47_HUMAN]	0.233768	0.58359
Q6NYC1	1	1	69.7	1.288	LNCaPabl_ARres	LNCaPabl_p	Bifunctional arginine demethylase and lysyl-hydroxylase JMJD6 OS=Homo sapiens GN=JMJD6 PE=1 SV=1 - [JMJD6_HUMAN]	0.233926	0.58359
Q9GZZ1	3	3	122.44	1.11833	LNCaPabl_ARres	LNCaPabl_p	N-alpha-acetyltransferase 50 OS=Homo sapiens GN=NAA50 PE=1 SV=1 - [NAA50_HUMAN]	0.234225	0.583866
P68036	4	4	577.18	1.14797	LNCaPabl_ARres	LNCaPabl_p	Ubiquitin-conjugating enzyme E2 L3 OS=Homo sapiens GN=UBE2L3 PE=1 SV=1 - [UB2L3_HUMAN]	0.234561	0.584085
Q8NBM8	1	1	78.1	1.71219	LNCaPabl_ARres	LNCaPabl_p	Prenylcysteine oxidase-like OS=Homo sapiens GN=PCYOX1L PE=1 SV=2 - [PCYXL_HUMAN]	0.23469	0.584085
P26599	6	6	808.8	1.29271	LNCaPabl_ARres	LNCaPabl_p	Polypyrimidine tract-binding protein 1 OS=Homo sapiens GN=PTBP1 PE=1 SV=1 - [PTBP1_HUMAN]	0.235024	0.584445
Q9H446	1	1	41.53	1.5074	LNCaPabl_ARres	LNCaPabl_p	RWD domain-containing protein 1 OS=Homo sapiens GN=RWDD1 PE=1 SV=1 - [RWDD1_HUMAN]	0.235715	0.585231
Q96I24	3	2	125.87	1.78711	LNCaPabl_ARres	LNCaPabl_p	Far upstream element-binding protein 3 OS=Homo sapiens GN=FUBP3 PE=1 SV=2 - [FUBP3_HUMAN]	0.235718	0.585231
P11717	1	1	51.87	2.14827	LNCaPabl_p	LNCaPabl_ARres	Cation-independent mannose-6-phosphate receptor OS=Homo sapiens GN=IGF2R PE=1 SV=3 - [MPRI_HUMAN]	0.236162	0.585291
Q9BRJ6	2	2	110.42	1.27726	LNCaPabl_ARres	LNCaPabl_p	Uncharacterized protein C7orf50 OS=Homo sapiens GN=C7orf50 PE=1 SV=1 - [CG050_HUMAN]	0.236197	0.585291
O95861	4	4	338.47	1.12821	LNCaPabl_p	LNCaPabl_ARres	3'(2'),5'-bisphosphate nucleotidase 1 OS=Homo sapiens GN=BPNT1 PE=1 SV=1 - [BPNT1_HUMAN]	0.236309	0.585291
P56192	16	16	1144.59	1.13988	LNCaPabl_p	LNCaPabl_ARres	Methionine--tRNA ligase, cytoplasmic OS=Homo sapiens GN=MARS PE=1 SV=2 - [SYMC_HUMAN]	0.23708	0.586707
P28331	5	5	328.18	1.31382	LNCaPabl_ARres	LNCaPabl_p	NADH-ubiquinone oxidoreductase 75 kDa subunit, mitochondrial OS=Homo sapiens GN=NDUFS1 PE=1 SV=3 - [NDUS1_HUMAN]	0.237615	0.586707
Q9Y224	4	4	314.89	1.14433	LNCaPabl_ARres	LNCaPabl_p	UPF0568 protein C14orf166 OS=Homo sapiens GN=C14orf166 PE=1 SV=1 - [CN166_HUMAN]	0.237968	0.586707
Q99627	3	3	252.25	1.21051	LNCaPabl_p	LNCaPabl_ARres	COP9 signalosome complex subunit 8 OS=Homo sapiens GN=COPS8 PE=1 SV=1 - [CSN8_HUMAN]	0.238215	0.586707
P22061	3	2	300.45	1.13776	LNCaPabl_p	LNCaPabl_ARres	Protein-L-isoaspartate(D-aspartate) O-methyltransferase OS=Homo sapiens GN=PCMT1 PE=1 SV=4 - [PIMT_HUMAN]	0.23824	0.586707
Q9UI26	1	1	53.13	1.71868	LNCaPabl_p	LNCaPabl_ARres	Importin-11 OS=Homo sapiens GN=IPO11 PE=1 SV=1 - [IPO11_HUMAN]	0.238364	0.586707
P55212	2	1	128.26	1.27909	LNCaPabl_p	LNCaPabl_ARres	Caspase-6 OS=Homo sapiens GN=CASP6 PE=1 SV=2 - [CASP6_HUMAN]	0.238544	0.586707
Q92900	16	16	1217.05	1.12878	LNCaPabl_p	LNCaPabl_ARres	Regulator of nonsense transcripts 1 OS=Homo sapiens GN=UPF1 PE=1 SV=2 - [RENT1_HUMAN]	0.238565	0.586707
P62314	1	1	118.51	1.14736	LNCaPabl_ARres	LNCaPabl_p	Small nuclear ribonucleoprotein Sm D1 OS=Homo sapiens GN=SNRPD1 PE=1 SV=1 - [SMD1_HUMAN]	0.238587	0.586707
P21283	3	3	234.47	1.19022	LNCaPabl_ARres	LNCaPabl_p	V-type proton ATPase subunit C 1 OS=Homo sapiens GN=ATP6V1C1 PE=1 SV=4 - [VATC1_HUMAN]	0.238918	0.587057
Q9UKS6	3	2	179.24	1.32972	LNCaPabl_ARres	LNCaPabl_p	Protein kinase C and casein kinase substrate in neurons protein 3 OS=Homo sapiens GN=PACSIN3 PE=1 SV=2 - [PACN3_HUMAN]	0.239759	0.588313
O43660	1	1	38.05	1.28452	LNCaPabl_p	LNCaPabl_ARres	Pleiotropic regulator 1 OS=Homo sapiens GN=PLRG1 PE=1 SV=1 - [PLRG1_HUMAN]	0.23981	0.588313
P63151	8	6	658.03	1.09107	LNCaPabl_ARres	LNCaPabl_p	Serine/threonine-protein phosphatase 2A 55 kDa regulatory subunit B alpha isoform OS=Homo sapiens GN=PPP2R2A PE=1 SV=1 - [2ABA_HUMAN]	0.240404	0.588343
Q13243	5	4	355.34	1.16819	LNCaPabl_ARres	LNCaPabl_p	Serine/arginine-rich splicing factor 5 OS=Homo sapiens GN=SRSF5 PE=1 SV=1 - [SRSF5_HUMAN]	0.240436	0.588343
P49366	2	2	129.47	1.36965	LNCaPabl_ARres	LNCaPabl_p	Deoxyhypusine synthase OS=Homo sapiens GN=DHPS PE=1 SV=1 - [DHYS_HUMAN]	0.240565	0.588343
O75608	5	4	346.11	1.1302	LNCaPabl_p	LNCaPabl_ARres	Acyl-protein thioesterase 1 OS=Homo sapiens GN=LYPLA1 PE=1 SV=1 - [LYPA1_HUMAN]	0.240611	0.588343
P15586	4	3	203.89	1.11598	LNCaPabl_p	LNCaPabl_ARres	N-acetylglucosamine-6-sulfatase OS=Homo sapiens GN=GNS PE=1 SV=3 - [GNS_HUMAN]	0.241099	0.588343
Q96BP2	1	1	85.81	1.45836	LNCaPabl_ARres	LNCaPabl_p	Coiled-coil-helix-coiled-coil-helix domain-containing protein 1 OS=Homo sapiens GN=CHCHD1 PE=1 SV=1 - [CHCH1_HUMAN]	0.241259	0.588343
P30153	10	7	689.1	1.18236	LNCaPabl_p	LNCaPabl_ARres	Serine/threonine-protein phosphatase 2A 65 kDa regulatory subunit A alpha isoform OS=Homo sapiens GN=PPP2R1A PE=1 SV=4 - [2AAA_HUMAN]	0.241282	0.588343
P53618	13	13	956.79	1.10287	LNCaPabl_ARres	LNCaPabl_p	Coatomer subunit beta OS=Homo sapiens GN=COPB1 PE=1 SV=3 - [COPB_HUMAN]	0.2415	0.588343
P27348	9	7	885.74	1.1189	LNCaPabl_ARres	LNCaPabl_p	14-3-3 protein theta OS=Homo sapiens GN=YWHAQ PE=1 SV=1 - [1433T_HUMAN]	0.241532	0.588343
P61289	5	4	661.76	1.17402	LNCaPabl_ARres	LNCaPabl_p	Proteasome activator complex subunit 3 OS=Homo sapiens GN=PSME3 PE=1 SV=1 - [PSME3_HUMAN]	0.242418	0.590036
O14980	19	19	1082.78	1.05884	LNCaPabl_ARres	LNCaPabl_p	Exportin-1 OS=Homo sapiens GN=XPO1 PE=1 SV=1 - [XPO1_HUMAN]	0.242797	0.590494
Q9NWV4	1	1	77.95	1.03569	LNCaPabl_ARres	LNCaPabl_p	UPF0587 protein C1orf123 OS=Homo sapiens GN=C1orf123 PE=1 SV=1 - [CA123_HUMAN]	0.243014	0.590558
P62805	7	6	573.5	1.67521	LNCaPabl_p	LNCaPabl_ARres	Histone H4 OS=Homo sapiens GN=HIST1H4A PE=1 SV=2 - [H4_HUMAN]	0.243315	0.590827
P08754	5	3	335.41	1.57591	LNCaPabl_ARres	LNCaPabl_p	Guanine nucleotide-binding protein G(k) subunit alpha OS=Homo sapiens GN=GNAI3 PE=1 SV=3 - [GNAI3_HUMAN]	0.243644	0.591017
P20711	2	2	105.85	1.28447	LNCaPabl_ARres	LNCaPabl_p	Aromatic-L-amino-acid decarboxylase OS=Homo sapiens GN=DDC PE=1 SV=2 - [DDC_HUMAN]	0.243776	0.591017
P04183	2	2	123.38	1.21381	LNCaPabl_p	LNCaPabl_ARres	Thymidine kinase, cytosolic OS=Homo sapiens GN=TK1 PE=1 SV=2 - [KITH_HUMAN]	0.244069	0.591267
Q96T51	5	4	220.64	1.35413	LNCaPabl_ARres	LNCaPabl_p	RUN and FYVE domain-containing protein 1 OS=Homo sapiens GN=RUFY1 PE=1 SV=2 - [RUFY1_HUMAN]	0.244335	0.591448
P51532	6	5	435.12	1.1281	LNCaPabl_p	LNCaPabl_ARres	Transcription activator BRG1 OS=Homo sapiens GN=SMARCA4 PE=1 SV=2 - [SMCA4_HUMAN]	0.245122	0.592888
Q5VV41	1	1	84.59	1.2802	LNCaPabl_p	LNCaPabl_ARres	Rho guanine nucleotide exchange factor 16 OS=Homo sapiens GN=ARHGEF16 PE=1 SV=1 - [ARHGG_HUMAN]	0.245527	0.593045
Q99700	2	2	133.42	1.20499	LNCaPabl_p	LNCaPabl_ARres	Ataxin-2 OS=Homo sapiens GN=ATXN2 PE=1 SV=2 - [ATX2_HUMAN]	0.24557	0.593045
Q8NE71	2	2	157.82	1.20989	LNCaPabl_ARres	LNCaPabl_p	ATP-binding cassette sub-family F member 1 OS=Homo sapiens GN=ABCF1 PE=1 SV=2 - [ABCF1_HUMAN]	0.246013	0.593202
P52732	4	3	288.75	1.24706	LNCaPabl_ARres	LNCaPabl_p	Kinesin-like protein KIF11 OS=Homo sapiens GN=KIF11 PE=1 SV=2 - [KIF11_HUMAN]	0.246475	0.593202
P40925	7	7	558.87	1.12236	LNCaPabl_p	LNCaPabl_ARres	Malate dehydrogenase, cytoplasmic OS=Homo sapiens GN=MDH1 PE=1 SV=4 - [MDHC_HUMAN]	0.246555	0.593202
P98175	2	2	125.19	1.23109	LNCaPabl_ARres	LNCaPabl_p	RNA-binding protein 10 OS=Homo sapiens GN=RBM10 PE=1 SV=3 - [RBM10_HUMAN]	0.24665	0.593202
P47736	1	1	82.65	1.23085	LNCaPabl_p	LNCaPabl_ARres	Rap1 GTPase-activating protein 1 OS=Homo sapiens GN=RAP1GAP PE=1 SV=2 - [RPGP1_HUMAN]	0.246777	0.593202
Q13151	5	3	409.67	1.17571	LNCaPabl_ARres	LNCaPabl_p	Heterogeneous nuclear ribonucleoprotein A0 OS=Homo sapiens GN=HNRNPA0 PE=1 SV=1 - [ROA0_HUMAN]	0.246827	0.593202
P53611	3	3	175.24	1.20167	LNCaPabl_p	LNCaPabl_ARres	Geranylgeranyl transferase type-2 subunit beta OS=Homo sapiens GN=RABGGTB PE=1 SV=2 - [PGTB2_HUMAN]	0.246976	0.593202
P41236	2	2	74.18	1.30054	LNCaPabl_p	LNCaPabl_ARres	Protein phosphatase inhibitor 2 OS=Homo sapiens GN=PPP1R2 PE=1 SV=2 - [IPP2_HUMAN]	0.248182	0.595637
Q9Y2U8	1	1	86.96	1.65855	LNCaPabl_p	LNCaPabl_ARres	Inner nuclear membrane protein Man1 OS=Homo sapiens GN=LEMD3 PE=1 SV=2 - [MAN1_HUMAN]	0.24866	0.596323
Q15276	2	2	174.81	1.27839	LNCaPabl_ARres	LNCaPabl_p	Rab GTPase-binding effector protein 1 OS=Homo sapiens GN=RABEP1 PE=1 SV=2 - [RABE1_HUMAN]	0.249632	0.59797
Q8TB37	2	1	69.82	1.29957	LNCaPabl_ARres	LNCaPabl_p	Iron-sulfur protein NUBPL OS=Homo sapiens GN=NUBPL PE=1 SV=3 - [NUBPL_HUMAN]	0.249733	0.59797
Q6IAN0	1	1	86.96	1.30249	LNCaPabl_ARres	LNCaPabl_p	Dehydrogenase/reductase SDR family member 7B OS=Homo sapiens GN=DHRS7B PE=1 SV=2 - [DRS7B_HUMAN]	0.250541	0.59944
Q9BTC0	4	3	202.9	1.10679	LNCaPabl_p	LNCaPabl_ARres	Death-inducer obliterator 1 OS=Homo sapiens GN=DIDO1 PE=1 SV=5 - [DIDO1_HUMAN]	0.251079	0.599781
Q9Y6E0	4	2	238.46	1.19126	LNCaPabl_p	LNCaPabl_ARres	Serine/threonine-protein kinase 24 OS=Homo sapiens GN=STK24 PE=1 SV=1 - [STK24_HUMAN]	0.251489	0.599781
Q8NBJ7	2	2	103.21	1.16597	LNCaPabl_ARres	LNCaPabl_p	Sulfatase-modifying factor 2 OS=Homo sapiens GN=SUMF2 PE=1 SV=2 - [SUMF2_HUMAN]	0.25159	0.599781
Q969X5	2	2	87.85	1.20795	LNCaPabl_p	LNCaPabl_ARres	Endoplasmic reticulum-Golgi intermediate compartment protein 1 OS=Homo sapiens GN=ERGIC1 PE=1 SV=1 - [ERGI1_HUMAN]	0.25201	0.599781
Q92783	5	3	325.67	1.17198	LNCaPabl_ARres	LNCaPabl_p	Signal transducing adapter molecule 1 OS=Homo sapiens GN=STAM PE=1 SV=3 - [STAM1_HUMAN]	0.252126	0.599781
Q9Y2L1	4	4	186.29	1.1896	LNCaPabl_p	LNCaPabl_ARres	Exosome complex exonuclease RRP44 OS=Homo sapiens GN=DIS3 PE=1 SV=2 - [RRP44_HUMAN]	0.252216	0.599781
P51148	5	3	428.19	1.15874	LNCaPabl_ARres	LNCaPabl_p	Ras-related protein Rab-5C OS=Homo sapiens GN=RAB5C PE=1 SV=2 - [RAB5C_HUMAN]	0.252219	0.599781
P38432	1	1	59.1	1.17933	LNCaPabl_ARres	LNCaPabl_p	Coilin OS=Homo sapiens GN=COIL PE=1 SV=1 - [COIL_HUMAN]	0.252233	0.599781
Q9H0C8	1	1	51.82	1.19181	LNCaPabl_ARres	LNCaPabl_p	Integrin-linked kinase-associated serine/threonine phosphatase 2C OS=Homo sapiens GN=ILKAP PE=1 SV=1 - [ILKAP_HUMAN]	0.253219	0.601187
P61353	3	3	154.93	1.14517	LNCaPabl_ARres	LNCaPabl_p	60S ribosomal protein L27 OS=Homo sapiens GN=RPL27 PE=1 SV=2 - [RL27_HUMAN]	0.253369	0.601187
P68366	20	5	1786.84	1.21674	LNCaPabl_ARres	LNCaPabl_p	Tubulin alpha-4A chain OS=Homo sapiens GN=TUBA4A PE=1 SV=1 - [TBA4A_HUMAN]	0.253407	0.601187
P30050	6	5	648.69	1.17576	LNCaPabl_ARres	LNCaPabl_p	60S ribosomal protein L12 OS=Homo sapiens GN=RPL12 PE=1 SV=1 - [RL12_HUMAN]	0.253744	0.601524
O95831	5	5	298.69	1.29987	LNCaPabl_ARres	LNCaPabl_p	Apoptosis-inducing factor 1, mitochondrial OS=Homo sapiens GN=AIFM1 PE=1 SV=1 - [AIFM1_HUMAN]	0.254558	0.602884
Q15054	1	1	54.02	1.64025	LNCaPabl_p	LNCaPabl_ARres	DNA polymerase delta subunit 3 OS=Homo sapiens GN=POLD3 PE=1 SV=2 - [DPOD3_HUMAN]	0.254707	0.602884
Q9NUU7	4	4	284.15	1.08332	LNCaPabl_ARres	LNCaPabl_p	ATP-dependent RNA helicase DDX19A OS=Homo sapiens GN=DDX19A PE=1 SV=1 - [DD19A_HUMAN]	0.25495	0.602999
Q8N3Y7	3	3	200.37	1.70763	LNCaPabl_ARres	LNCaPabl_p	Epidermal retinol dehydrogenase 2 OS=Homo sapiens GN=SDR16C5 PE=2 SV=2 - [RDHE2_HUMAN]	0.255995	0.605009
Q15645	7	7	326.39	1.18357	LNCaPabl_p	LNCaPabl_ARres	Pachytene checkpoint protein 2 homolog OS=Homo sapiens GN=TRIP13 PE=1 SV=2 - [PCH2_HUMAN]	0.256273	0.605203
Q9Y2Q5	1	1	25.69	3.64818	LNCaPabl_ARres	LNCaPabl_p	Ragulator complex protein LAMTOR2 OS=Homo sapiens GN=LAMTOR2 PE=1 SV=1 - [LTOR2_HUMAN]	0.257398	0.606852
Q12789	4	4	163.84	1.1521	LNCaPabl_ARres	LNCaPabl_p	General transcription factor 3C polypeptide 1 OS=Homo sapiens GN=GTF3C1 PE=1 SV=4 - [TF3C1_HUMAN]	0.25753	0.606852
O60271	5	5	384.46	1.24115	LNCaPabl_p	LNCaPabl_ARres	C-Jun-amino-terminal kinase-interacting protein 4 OS=Homo sapiens GN=SPAG9 PE=1 SV=4 - [JIP4_HUMAN]	0.257628	0.606852
P12532	9	8	475.23	1.16669	LNCaPabl_p	LNCaPabl_ARres	Creatine kinase U-type, mitochondrial OS=Homo sapiens GN=CKMT1A PE=1 SV=1 - [KCRU_HUMAN]	0.257755	0.606852
P50395	17	11	1553.48	1.13585	LNCaPabl_ARres	LNCaPabl_p	Rab GDP dissociation inhibitor beta OS=Homo sapiens GN=GDI2 PE=1 SV=2 - [GDIB_HUMAN]	0.258012	0.606995
Q9UBV2	4	4	194.12	1.96417	LNCaPabl_ARres	LNCaPabl_p	Protein sel-1 homolog 1 OS=Homo sapiens GN=SEL1L PE=1 SV=3 - [SE1L1_HUMAN]	0.258257	0.607109
P16422	3	3	388.54	1.89306	LNCaPabl_ARres	LNCaPabl_p	Epithelial cell adhesion molecule OS=Homo sapiens GN=EPCAM PE=1 SV=2 - [EPCAM_HUMAN]	0.258475	0.607162
Q9Y4E8	2	2	91.05	1.5082	LNCaPabl_p	LNCaPabl_ARres	Ubiquitin carboxyl-terminal hydrolase 15 OS=Homo sapiens GN=USP15 PE=1 SV=3 - [UBP15_HUMAN]	0.258711	0.607169
P46379	5	5	362.97	1.12325	LNCaPabl_p	LNCaPabl_ARres	Large proline-rich protein BAG6 OS=Homo sapiens GN=BAG6 PE=1 SV=2 - [BAG6_HUMAN]	0.259553	0.607169
O75223	3	3	196.03	1.12458	LNCaPabl_p	LNCaPabl_ARres	Gamma-glutamylcyclotransferase OS=Homo sapiens GN=GGCT PE=1 SV=1 - [GGCT_HUMAN]	0.259777	0.607169
P61513	1	1	163.15	1.30476	LNCaPabl_ARres	LNCaPabl_p	60S ribosomal protein L37a OS=Homo sapiens GN=RPL37A PE=1 SV=2 - [RL37A_HUMAN]	0.2598	0.607169
Q969F1	1	1	73.47	1.22977	LNCaPabl_p	LNCaPabl_ARres	General transcription factor 3C polypeptide 6 OS=Homo sapiens GN=GTF3C6 PE=1 SV=1 - [TF3C6_HUMAN]	0.259804	0.607169
Q9H2D6	1	1	40.04	1.33194	LNCaPabl_ARres	LNCaPabl_p	TRIO and F-actin-binding protein OS=Homo sapiens GN=TRIOBP PE=1 SV=3 - [TARA_HUMAN]	0.259833	0.607169
Q9NP61	1	1	64.89	1.25721	LNCaPabl_p	LNCaPabl_ARres	ADP-ribosylation factor GTPase-activating protein 3 OS=Homo sapiens GN=ARFGAP3 PE=1 SV=1 - [ARFG3_HUMAN]	0.259851	0.607169
Q8WXE1	1	1	28.02	1.12111	LNCaPabl_ARres	LNCaPabl_p	ATR-interacting protein OS=Homo sapiens GN=ATRIP PE=1 SV=1 - [ATRIP_HUMAN]	0.260352	0.60788
P50570	8	7	519.22	1.10327	LNCaPabl_ARres	LNCaPabl_p	Dynamin-2 OS=Homo sapiens GN=DNM2 PE=1 SV=2 - [DYN2_HUMAN]	0.260953	0.608127
Q9HCJ6	1	1	54.22	6.91203	LNCaPabl_p	LNCaPabl_ARres	Synaptic vesicle membrane protein VAT-1 homolog-like OS=Homo sapiens GN=VAT1L PE=1 SV=2 - [VAT1L_HUMAN]	0.26135	0.608127
Q9NX46	1	1	68.72	1.69787	LNCaPabl_ARres	LNCaPabl_p	Poly(ADP-ribose) glycohydrolase ARH3 OS=Homo sapiens GN=ADPRHL2 PE=1 SV=1 - [ARHL2_HUMAN]	0.261609	0.608127
Q13501	3	3	241.52	1.21608	LNCaPabl_ARres	LNCaPabl_p	Sequestosome-1 OS=Homo sapiens GN=SQSTM1 PE=1 SV=1 - [SQSTM_HUMAN]	0.261634	0.608127
P62269	5	5	252.5	1.09005	LNCaPabl_p	LNCaPabl_ARres	40S ribosomal protein S18 OS=Homo sapiens GN=RPS18 PE=1 SV=3 - [RS18_HUMAN]	0.261675	0.608127
P20618	4	4	295.6	1.15815	LNCaPabl_p	LNCaPabl_ARres	Proteasome subunit beta type-1 OS=Homo sapiens GN=PSMB1 PE=1 SV=2 - [PSB1_HUMAN]	0.261754	0.608127
P35244	3	3	161.8	1.12609	LNCaPabl_p	LNCaPabl_ARres	Replication protein A 14 kDa subunit OS=Homo sapiens GN=RPA3 PE=1 SV=1 - [RFA3_HUMAN]	0.261832	0.608127
Q8N573	1	1	54.44	1.95022	LNCaPabl_p	LNCaPabl_ARres	Oxidation resistance protein 1 OS=Homo sapiens GN=OXR1 PE=1 SV=2 - [OXR1_HUMAN]	0.262286	0.608724
Q8N163	14	14	974.81	1.1436	LNCaPabl_p	LNCaPabl_ARres	DBIRD complex subunit KIAA1967 OS=Homo sapiens GN=KIAA1967 PE=1 SV=2 - [K1967_HUMAN]	0.263317	0.610256
Q8WXI9	2	2	117.19	1.20375	LNCaPabl_p	LNCaPabl_ARres	Transcriptional repressor p66-beta OS=Homo sapiens GN=GATAD2B PE=1 SV=1 - [P66B_HUMAN]	0.263341	0.610256
Q8WXH0	1	1	56.81	1.21039	LNCaPabl_ARres	LNCaPabl_p	Nesprin-2 OS=Homo sapiens GN=SYNE2 PE=1 SV=3 - [SYNE2_HUMAN]	0.263939	0.610865
Q9H2V7	1	1	38.05	1.20037	LNCaPabl_p	LNCaPabl_ARres	Protein spinster homolog 1 OS=Homo sapiens GN=SPNS1 PE=1 SV=1 - [SPNS1_HUMAN]	0.264661	0.610865
P30041	12	11	930.4	1.11718	LNCaPabl_p	LNCaPabl_ARres	Peroxiredoxin-6 OS=Homo sapiens GN=PRDX6 PE=1 SV=3 - [PRDX6_HUMAN]	0.264689	0.610865
Q7Z2T5	3	3	172.06	1.28199	LNCaPabl_p	LNCaPabl_ARres	TRMT1-like protein OS=Homo sapiens GN=TRMT1L PE=1 SV=2 - [TRM1L_HUMAN]	0.264727	0.610865
Q9P206	1	1	87.04	1.15588	LNCaPabl_ARres	LNCaPabl_p	Uncharacterized protein KIAA1522 OS=Homo sapiens GN=KIAA1522 PE=1 SV=2 - [K1522_HUMAN]	0.264959	0.610865
Q6P2E9	6	6	338.11	1.13243	LNCaPabl_ARres	LNCaPabl_p	Enhancer of mRNA-decapping protein 4 OS=Homo sapiens GN=EDC4 PE=1 SV=1 - [EDC4_HUMAN]	0.265031	0.610865
P28066	5	4	467.59	1.11412	LNCaPabl_p	LNCaPabl_ARres	Proteasome subunit alpha type-5 OS=Homo sapiens GN=PSMA5 PE=1 SV=3 - [PSA5_HUMAN]	0.265155	0.610865
O94855	2	2	185.11	1.23809	LNCaPabl_p	LNCaPabl_ARres	Protein transport protein Sec24D OS=Homo sapiens GN=SEC24D PE=1 SV=2 - [SC24D_HUMAN]	0.265182	0.610865
Q9Y6G9	7	7	359.52	1.07742	LNCaPabl_p	LNCaPabl_ARres	Cytoplasmic dynein 1 light intermediate chain 1 OS=Homo sapiens GN=DYNC1LI1 PE=1 SV=3 - [DC1L1_HUMAN]	0.265493	0.611128
Q8TBX8	2	2	149.11	1.10404	LNCaPabl_p	LNCaPabl_ARres	Phosphatidylinositol 5-phosphate 4-kinase type-2 gamma OS=Homo sapiens GN=PIP4K2C PE=1 SV=3 - [PI42C_HUMAN]	0.266064	0.611304
O75459	3	3	391.46	1.17799	LNCaPabl_ARres	LNCaPabl_p	P antigen family member 1 OS=Homo sapiens GN=PAGE1 PE=1 SV=2 - [PAGE1_HUMAN]	0.266145	0.611304
P16278	2	2	144.37	1.21396	LNCaPabl_ARres	LNCaPabl_p	Beta-galactosidase OS=Homo sapiens GN=GLB1 PE=1 SV=2 - [BGAL_HUMAN]	0.266451	0.611304
O95551	1	1	38.31	1.12484	LNCaPabl_p	LNCaPabl_ARres	Tyrosyl-DNA phosphodiesterase 2 OS=Homo sapiens GN=TDP2 PE=1 SV=1 - [TYDP2_HUMAN]	0.266476	0.611304
Q99757	1	1	53.98	1.32123	LNCaPabl_ARres	LNCaPabl_p	Thioredoxin, mitochondrial OS=Homo sapiens GN=TXN2 PE=1 SV=2 - [THIOM_HUMAN]	0.266557	0.611304
Q9H4A4	17	16	1285.81	1.12618	LNCaPabl_p	LNCaPabl_ARres	Aminopeptidase B OS=Homo sapiens GN=RNPEP PE=1 SV=2 - [AMPB_HUMAN]	0.266993	0.611809
Q13618	5	5	294.5	1.16394	LNCaPabl_ARres	LNCaPabl_p	Cullin-3 OS=Homo sapiens GN=CUL3 PE=1 SV=2 - [CUL3_HUMAN]	0.267238	0.611809
Q15121	3	3	181.47	1.17899	LNCaPabl_ARres	LNCaPabl_p	Astrocytic phosphoprotein PEA-15 OS=Homo sapiens GN=PEA15 PE=1 SV=2 - [PEA15_HUMAN]	0.26737	0.611809
Q9NQP4	4	4	274.4	1.15943	LNCaPabl_p	LNCaPabl_ARres	Prefoldin subunit 4 OS=Homo sapiens GN=PFDN4 PE=1 SV=1 - [PFD4_HUMAN]	0.267681	0.612068
Q15843	2	2	204.29	1.11794	LNCaPabl_p	LNCaPabl_ARres	NEDD8 OS=Homo sapiens GN=NEDD8 PE=1 SV=1 - [NEDD8_HUMAN]	0.268792	0.613385
Q92879	1	1	91.49	1.27022	LNCaPabl_ARres	LNCaPabl_p	CUGBP Elav-like family member 1 OS=Homo sapiens GN=CELF1 PE=1 SV=2 - [CELF1_HUMAN]	0.268923	0.613385
Q9NUL7	1	1	26.58	1.25118	LNCaPabl_ARres	LNCaPabl_p	Probable ATP-dependent RNA helicase DDX28 OS=Homo sapiens GN=DDX28 PE=2 SV=2 - [DDX28_HUMAN]	0.268994	0.613385
P51571	2	2	82.53	1.7969	LNCaPabl_ARres	LNCaPabl_p	Translocon-associated protein subunit delta OS=Homo sapiens GN=SSR4 PE=1 SV=1 - [SSRD_HUMAN]	0.269339	0.613385
Q9UDY8	1	1	89.51	2.55382	LNCaPabl_p	LNCaPabl_ARres	Mucosa-associated lymphoid tissue lymphoma translocation protein 1 OS=Homo sapiens GN=MALT1 PE=1 SV=1 - [MALT1_HUMAN]	0.269419	0.613385
P15428	7	6	608.68	1.12487	LNCaPabl_ARres	LNCaPabl_p	15-hydroxyprostaglandin dehydrogenase [NAD(+)] OS=Homo sapiens GN=HPGD PE=1 SV=1 - [PGDH_HUMAN]	0.269445	0.613385
P39748	2	2	90.22	1.16515	LNCaPabl_ARres	LNCaPabl_p	Flap endonuclease 1 OS=Homo sapiens GN=FEN1 PE=1 SV=1 - [FEN1_HUMAN]	0.269931	0.613393
Q8NB37	1	1	40.11	1.3436	LNCaPabl_ARres	LNCaPabl_p	Parkinson disease 7 domain-containing protein 1 OS=Homo sapiens GN=PDDC1 PE=1 SV=1 - [PDDC1_HUMAN]	0.270032	0.613393
O75964	1	1	46.93	1.44945	LNCaPabl_ARres	LNCaPabl_p	ATP synthase subunit g, mitochondrial OS=Homo sapiens GN=ATP5L PE=1 SV=3 - [ATP5L_HUMAN]	0.270542	0.613393
O15020	16	12	928.53	1.18858	LNCaPabl_p	LNCaPabl_ARres	Spectrin beta chain, non-erythrocytic 2 OS=Homo sapiens GN=SPTBN2 PE=1 SV=3 - [SPTN2_HUMAN]	0.270782	0.613393
P35659	2	2	111.56	1.21942	LNCaPabl_ARres	LNCaPabl_p	Protein DEK OS=Homo sapiens GN=DEK PE=1 SV=1 - [DEK_HUMAN]	0.270806	0.613393
O14683	1	1	44.08	1.33482	LNCaPabl_p	LNCaPabl_ARres	Tumor protein p53-inducible protein 11 OS=Homo sapiens GN=TP53I11 PE=2 SV=2 - [P5I11_HUMAN]	0.270876	0.613393
Q9NVC6	1	1	50.7	1.58852	LNCaPabl_p	LNCaPabl_ARres	Mediator of RNA polymerase II transcription subunit 17 OS=Homo sapiens GN=MED17 PE=1 SV=2 - [MED17_HUMAN]	0.270992	0.613393
Q8N5M1	2	2	135.74	1.17682	LNCaPabl_ARres	LNCaPabl_p	ATP synthase mitochondrial F1 complex assembly factor 2 OS=Homo sapiens GN=ATPAF2 PE=1 SV=1 - [ATPF2_HUMAN]	0.271466	0.613393
P62979	4	4	321.18	1.25286	LNCaPabl_p	LNCaPabl_ARres	Ubiquitin-40S ribosomal protein S27a OS=Homo sapiens GN=RPS27A PE=1 SV=2 - [RS27A_HUMAN]	0.271571	0.613393
P35250	2	2	137.72	1.08142	LNCaPabl_ARres	LNCaPabl_p	Replication factor C subunit 2 OS=Homo sapiens GN=RFC2 PE=1 SV=3 - [RFC2_HUMAN]	0.271586	0.613393
P40939	16	16	1331.26	1.24038	LNCaPabl_ARres	LNCaPabl_p	Trifunctional enzyme subunit alpha, mitochondrial OS=Homo sapiens GN=HADHA PE=1 SV=2 - [ECHA_HUMAN]	0.271628	0.613393
Q04206	4	4	248.62	1.18771	LNCaPabl_p	LNCaPabl_ARres	Transcription factor p65 OS=Homo sapiens GN=RELA PE=1 SV=2 - [TF65_HUMAN]	0.272164	0.613903
Q08211	25	24	1991.45	1.14608	LNCaPabl_ARres	LNCaPabl_p	ATP-dependent RNA helicase A OS=Homo sapiens GN=DHX9 PE=1 SV=4 - [DHX9_HUMAN]	0.272307	0.613903
Q9UKD2	1	1	24.36	1.17685	LNCaPabl_ARres	LNCaPabl_p	mRNA turnover protein 4 homolog OS=Homo sapiens GN=MRTO4 PE=1 SV=2 - [MRT4_HUMAN]	0.272449	0.613903
O75717	4	4	291.13	1.23072	LNCaPabl_p	LNCaPabl_ARres	WD repeat and HMG-box DNA-binding protein 1 OS=Homo sapiens GN=WDHD1 PE=1 SV=1 - [WDHD1_HUMAN]	0.272776	0.614193
Q96T17	1	1	34.01	7.3531	LNCaPabl_p	LNCaPabl_ARres	MAP7 domain-containing protein 2 OS=Homo sapiens GN=MAP7D2 PE=1 SV=2 - [MA7D2_HUMAN]	0.273087	0.614446
P37268	2	2	151.33	1.1736	LNCaPabl_p	LNCaPabl_ARres	Squalene synthase OS=Homo sapiens GN=FDFT1 PE=1 SV=1 - [FDFT_HUMAN]	0.27374	0.615065
Q8N5N7	1	1	89.57	1.97744	LNCaPabl_ARres	LNCaPabl_p	39S ribosomal protein L50, mitochondrial OS=Homo sapiens GN=MRPL50 PE=1 SV=2 - [RM50_HUMAN]	0.273772	0.615065
Q9BUB7	1	1	61.17	1.50161	LNCaPabl_ARres	LNCaPabl_p	Transmembrane protein 70, mitochondrial OS=Homo sapiens GN=TMEM70 PE=1 SV=2 - [TMM70_HUMAN]	0.274018	0.615065
O00429	10	10	757.77	1.11354	LNCaPabl_p	LNCaPabl_ARres	Dynamin-1-like protein OS=Homo sapiens GN=DNM1L PE=1 SV=2 - [DNM1L_HUMAN]	0.274157	0.615065
Q92747	7	7	499.36	1.14835	LNCaPabl_p	LNCaPabl_ARres	Actin-related protein 2/3 complex subunit 1A OS=Homo sapiens GN=ARPC1A PE=1 SV=2 - [ARC1A_HUMAN]	0.274507	0.615342
P32119	10	9	740.04	1.16791	LNCaPabl_ARres	LNCaPabl_p	Peroxiredoxin-2 OS=Homo sapiens GN=PRDX2 PE=1 SV=5 - [PRDX2_HUMAN]	0.274678	0.615342
P13798	12	12	760.01	1.13734	LNCaPabl_p	LNCaPabl_ARres	Acylamino-acid-releasing enzyme OS=Homo sapiens GN=APEH PE=1 SV=4 - [ACPH_HUMAN]	0.275226	0.615632
Q16630	1	1	50.71	1.30311	LNCaPabl_p	LNCaPabl_ARres	Cleavage and polyadenylation specificity factor subunit 6 OS=Homo sapiens GN=CPSF6 PE=1 SV=2 - [CPSF6_HUMAN]	0.275276	0.615632
Q8WUM0	3	3	166	1.18467	LNCaPabl_p	LNCaPabl_ARres	Nuclear pore complex protein Nup133 OS=Homo sapiens GN=NUP133 PE=1 SV=2 - [NU133_HUMAN]	0.275439	0.615632
Q5R3I4	2	2	141.08	1.50501	LNCaPabl_ARres	LNCaPabl_p	Tetratricopeptide repeat protein 38 OS=Homo sapiens GN=TTC38 PE=1 SV=1 - [TTC38_HUMAN]	0.275795	0.615632
Q9NZD2	1	1	56.64	1.20993	LNCaPabl_ARres	LNCaPabl_p	Glycolipid transfer protein OS=Homo sapiens GN=GLTP PE=1 SV=3 - [GLTP_HUMAN]	0.275802	0.615632
P46459	12	12	765.96	1.13114	LNCaPabl_ARres	LNCaPabl_p	Vesicle-fusing ATPase OS=Homo sapiens GN=NSF PE=1 SV=3 - [NSF_HUMAN]	0.27627	0.615802
P78417	4	4	222.15	1.14702	LNCaPabl_p	LNCaPabl_ARres	Glutathione S-transferase omega-1 OS=Homo sapiens GN=GSTO1 PE=1 SV=2 - [GSTO1_HUMAN]	0.276365	0.615802
Q9H2P0	3	3	173.9	1.29866	LNCaPabl_p	LNCaPabl_ARres	Activity-dependent neuroprotector homeobox protein OS=Homo sapiens GN=ADNP PE=1 SV=1 - [ADNP_HUMAN]	0.276644	0.615802
P24666	5	4	395.91	1.06608	LNCaPabl_ARres	LNCaPabl_p	Low molecular weight phosphotyrosine protein phosphatase OS=Homo sapiens GN=ACP1 PE=1 SV=3 - [PPAC_HUMAN]	0.277017	0.615802
P12235	4	1	254.07	1.32244	LNCaPabl_p	LNCaPabl_ARres	ADP/ATP translocase 1 OS=Homo sapiens GN=SLC25A4 PE=1 SV=4 - [ADT1_HUMAN]	0.277037	0.615802
Q9GZU8	3	3	172.66	1.18537	LNCaPabl_p	LNCaPabl_ARres	Protein FAM192A OS=Homo sapiens GN=FAM192A PE=1 SV=1 - [F192A_HUMAN]	0.277071	0.615802
Q96BJ8	1	1	32.26	1.22477	LNCaPabl_p	LNCaPabl_ARres	Engulfment and cell motility protein 3 OS=Homo sapiens GN=ELMO3 PE=2 SV=3 - [ELMO3_HUMAN]	0.278027	0.61741
P61204	6	1	563.67	1.06449	LNCaPabl_ARres	LNCaPabl_p	ADP-ribosylation factor 3 OS=Homo sapiens GN=ARF3 PE=1 SV=2 - [ARF3_HUMAN]	0.278194	0.61741
Q7L5D6	3	3	247.74	1.16257	LNCaPabl_ARres	LNCaPabl_p	Golgi to ER traffic protein 4 homolog OS=Homo sapiens GN=GET4 PE=1 SV=1 - [GET4_HUMAN]	0.27848	0.617602
Q9Y2G0	1	1	25.03	4.01438	LNCaPabl_p	LNCaPabl_ARres	Protein EFR3 homolog B OS=Homo sapiens GN=EFR3B PE=1 SV=2 - [EFR3B_HUMAN]	0.278788	0.617845
P15374	3	3	144.71	1.17471	LNCaPabl_ARres	LNCaPabl_p	Ubiquitin carboxyl-terminal hydrolase isozyme L3 OS=Homo sapiens GN=UCHL3 PE=1 SV=1 - [UCHL3_HUMAN]	0.279169	0.618246
Q8IWB7	1	1	51.22	1.35962	LNCaPabl_p	LNCaPabl_ARres	WD repeat and FYVE domain-containing protein 1 OS=Homo sapiens GN=WDFY1 PE=1 SV=1 - [WDFY1_HUMAN]	0.279974	0.619218
P21953	1	1	37.71	1.55215	LNCaPabl_ARres	LNCaPabl_p	2-oxoisovalerate dehydrogenase subunit beta, mitochondrial OS=Homo sapiens GN=BCKDHB PE=1 SV=2 - [ODBB_HUMAN]	0.280008	0.619218
P00387	2	2	128.59	1.38998	LNCaPabl_ARres	LNCaPabl_p	NADH-cytochrome b5 reductase 3 OS=Homo sapiens GN=CYB5R3 PE=1 SV=3 - [NB5R3_HUMAN]	0.280312	0.619449
Q5UIP0	1	1	64.11	1.13823	LNCaPabl_ARres	LNCaPabl_p	Telomere-associated protein RIF1 OS=Homo sapiens GN=RIF1 PE=1 SV=2 - [RIF1_HUMAN]	0.280792	0.620065
Q01130	1	1	52.14	1.25019	LNCaPabl_ARres	LNCaPabl_p	Serine/arginine-rich splicing factor 2 OS=Homo sapiens GN=SRSF2 PE=1 SV=4 - [SRSF2_HUMAN]	0.281103	0.620311
P52888	10	8	618.19	1.1785	LNCaPabl_ARres	LNCaPabl_p	Thimet oligopeptidase OS=Homo sapiens GN=THOP1 PE=1 SV=2 - [THOP1_HUMAN]	0.281637	0.620311
Q6NYC8	2	2	94.71	1.64912	LNCaPabl_p	LNCaPabl_ARres	Phostensin OS=Homo sapiens GN=PPP1R18 PE=1 SV=1 - [PPR18_HUMAN]	0.281702	0.620311
P11182	1	1	92.92	1.973	LNCaPabl_ARres	LNCaPabl_p	Lipoamide acyltransferase component of branched-chain alpha-keto acid dehydrogenase complex, mitochondrial OS=Homo sapiens GN=DBT PE=1 SV=3 - [ODB2_HUMAN]	0.281705	0.620311
P30419	2	2	74.12	1.37931	LNCaPabl_p	LNCaPabl_ARres	Glycylpeptide N-tetradecanoyltransferase 1 OS=Homo sapiens GN=NMT1 PE=1 SV=2 - [NMT1_HUMAN]	0.281959	0.620431
Q9UMX0	5	2	546.56	1.18262	LNCaPabl_p	LNCaPabl_ARres	Ubiquilin-1 OS=Homo sapiens GN=UBQLN1 PE=1 SV=2 - [UBQL1_HUMAN]	0.282988	0.622111
P78527	75	73	4890.25	1.05308	LNCaPabl_ARres	LNCaPabl_p	DNA-dependent protein kinase catalytic subunit OS=Homo sapiens GN=PRKDC PE=1 SV=3 - [PRKDC_HUMAN]	0.283125	0.622111
P0CW22	4	4	380.27	1.13648	LNCaPabl_ARres	LNCaPabl_p	40S ribosomal protein S17-like OS=Homo sapiens GN=RPS17L PE=3 SV=1 - [RS17L_HUMAN]	0.283683	0.622226
Q99873	14	14	1056.86	1.13136	LNCaPabl_p	LNCaPabl_ARres	Protein arginine N-methyltransferase 1 OS=Homo sapiens OX=9606 GN=PRMT1 PE=1 SV=3 - [ANM1_HUMAN]	0.283915	0.622226
Q7Z7K6	1	1	89.47	1.25675	LNCaPabl_ARres	LNCaPabl_p	Centromere protein V OS=Homo sapiens GN=CENPV PE=1 SV=1 - [CENPV_HUMAN]	0.283951	0.622226
P17174	14	12	1199.28	1.19593	LNCaPabl_ARres	LNCaPabl_p	Aspartate aminotransferase, cytoplasmic OS=Homo sapiens GN=GOT1 PE=1 SV=3 - [AATC_HUMAN]	0.283981	0.622226
Q9UMY4	1	1	33.89	1.23842	LNCaPabl_p	LNCaPabl_ARres	Sorting nexin-12 OS=Homo sapiens GN=SNX12 PE=1 SV=3 - [SNX12_HUMAN]	0.284203	0.622271
Q6NVY1	5	5	310.35	1.15551	LNCaPabl_ARres	LNCaPabl_p	3-hydroxyisobutyryl-CoA hydrolase, mitochondrial OS=Homo sapiens GN=HIBCH PE=1 SV=2 - [HIBCH_HUMAN]	0.284534	0.622279
P14927	3	3	188.29	1.34996	LNCaPabl_ARres	LNCaPabl_p	Cytochrome b-c1 complex subunit 7 OS=Homo sapiens GN=UQCRB PE=1 SV=2 - [QCR7_HUMAN]	0.284693	0.622279
P51149	8	8	504.72	1.10511	LNCaPabl_ARres	LNCaPabl_p	Ras-related protein Rab-7a OS=Homo sapiens GN=RAB7A PE=1 SV=1 - [RAB7A_HUMAN]	0.284809	0.622279
Q13765	2	2	293.64	1.11854	LNCaPabl_p	LNCaPabl_ARres	Nascent polypeptide-associated complex subunit alpha OS=Homo sapiens GN=NACA PE=1 SV=1 - [NACA_HUMAN]	0.285501	0.62335
O60231	1	1	41.3	1.34802	LNCaPabl_p	LNCaPabl_ARres	Putative pre-mRNA-splicing factor ATP-dependent RNA helicase DHX16 OS=Homo sapiens GN=DHX16 PE=1 SV=2 - [DHX16_HUMAN]	0.286311	0.624475
Q8N983	1	1	61.76	1.20561	LNCaPabl_ARres	LNCaPabl_p	39S ribosomal protein L43, mitochondrial OS=Homo sapiens GN=MRPL43 PE=1 SV=1 - [RM43_HUMAN]	0.28642	0.624475
O60256	6	5	364.61	1.14074	LNCaPabl_ARres	LNCaPabl_p	Phosphoribosyl pyrophosphate synthase-associated protein 2 OS=Homo sapiens GN=PRPSAP2 PE=1 SV=1 - [KPRB_HUMAN]	0.286794	0.624642
Q9H7B2	2	2	99.36	1.1561	LNCaPabl_p	LNCaPabl_ARres	Ribosome production factor 2 homolog OS=Homo sapiens GN=RPF2 PE=1 SV=2 - [RPF2_HUMAN]	0.286912	0.624642
Q9P265	2	2	110.97	1.38328	LNCaPabl_ARres	LNCaPabl_p	Disco-interacting protein 2 homolog B OS=Homo sapiens GN=DIP2B PE=1 SV=3 - [DIP2B_HUMAN]	0.287101	0.624642
Q9P035	4	3	231.63	1.5293	LNCaPabl_ARres	LNCaPabl_p	3-hydroxyacyl-CoA dehydratase 3 OS=Homo sapiens GN=PTPLAD1 PE=1 SV=2 - [HACD3_HUMAN]	0.288199	0.626259
Q96N66	3	3	194.28	1.20423	LNCaPabl_p	LNCaPabl_ARres	Lysophospholipid acyltransferase 7 OS=Homo sapiens GN=MBOAT7 PE=1 SV=2 - [MBOA7_HUMAN]	0.288249	0.626259
Q9HC07	4	4	193.07	2.1611	LNCaPabl_ARres	LNCaPabl_p	Transmembrane protein 165 OS=Homo sapiens GN=TMEM165 PE=1 SV=1 - [TM165_HUMAN]	0.288483	0.626328
Q12841	1	1	49.41	2.05354	LNCaPabl_p	LNCaPabl_ARres	Follistatin-related protein 1 OS=Homo sapiens GN=FSTL1 PE=1 SV=1 - [FSTL1_HUMAN]	0.288834	0.62665
P80303	5	5	373.52	1.18691	LNCaPabl_ARres	LNCaPabl_p	Nucleobindin-2 OS=Homo sapiens OX=9606 GN=NUCB2 PE=1 SV=3 - [NUCB2_HUMAN]	0.289198	0.627001
O00233	1	1	41.51	1.30023	LNCaPabl_ARres	LNCaPabl_p	26S proteasome non-ATPase regulatory subunit 9 OS=Homo sapiens GN=PSMD9 PE=1 SV=3 - [PSMD9_HUMAN]	0.289737	0.62773
O00764	4	4	323.16	1.116	LNCaPabl_p	LNCaPabl_ARres	Pyridoxal kinase OS=Homo sapiens GN=PDXK PE=1 SV=1 - [PDXK_HUMAN]	0.29006	0.62799
O14530	1	1	55.72	1.2845	LNCaPabl_p	LNCaPabl_ARres	Thioredoxin domain-containing protein 9 OS=Homo sapiens GN=TXNDC9 PE=1 SV=2 - [TXND9_HUMAN]	0.290787	0.629035
O43913	1	1	59.42	1.34774	LNCaPabl_p	LNCaPabl_ARres	Origin recognition complex subunit 5 OS=Homo sapiens GN=ORC5 PE=1 SV=1 - [ORC5_HUMAN]	0.290949	0.629035
P51659	12	10	915.48	1.20917	LNCaPabl_ARres	LNCaPabl_p	Peroxisomal multifunctional enzyme type 2 OS=Homo sapiens GN=HSD17B4 PE=1 SV=3 - [DHB4_HUMAN]	0.292682	0.632341
O60664	5	5	337.61	1.07639	LNCaPabl_p	LNCaPabl_ARres	Perilipin-3 OS=Homo sapiens GN=PLIN3 PE=1 SV=3 - [PLIN3_HUMAN]	0.293151	0.632911
P35998	12	10	664.79	1.16609	LNCaPabl_ARres	LNCaPabl_p	26S protease regulatory subunit 7 OS=Homo sapiens GN=PSMC2 PE=1 SV=3 - [PRS7_HUMAN]	0.293468	0.633155
P16455	2	2	153.51	1.20067	LNCaPabl_ARres	LNCaPabl_p	Methylated-DNA--protein-cysteine methyltransferase OS=Homo sapiens GN=MGMT PE=1 SV=1 - [MGMT_HUMAN]	0.293814	0.63346
Q08380	4	4	278.61	1.32704	LNCaPabl_ARres	LNCaPabl_p	Galectin-3-binding protein OS=Homo sapiens GN=LGALS3BP PE=1 SV=1 - [LG3BP_HUMAN]	0.294418	0.634284
P40227	14	13	1355.16	1.09332	LNCaPabl_ARres	LNCaPabl_p	T-complex protein 1 subunit zeta OS=Homo sapiens GN=CCT6A PE=1 SV=3 - [TCPZ_HUMAN]	0.294606	0.634284
O60547	4	4	286.39	1.12544	LNCaPabl_p	LNCaPabl_ARres	GDP-mannose 4,6 dehydratase OS=Homo sapiens GN=GMDS PE=1 SV=1 - [GMDS_HUMAN]	0.295192	0.635104
Q9Y2S7	6	6	341.18	1.09945	LNCaPabl_ARres	LNCaPabl_p	Polymerase delta-interacting protein 2 OS=Homo sapiens GN=POLDIP2 PE=1 SV=1 - [PDIP2_HUMAN]	0.295403	0.635116
Q92522	2	2	139.49	1.28696	LNCaPabl_ARres	LNCaPabl_p	Histone H1x OS=Homo sapiens GN=H1FX PE=1 SV=1 - [H1X_HUMAN]	0.296403	0.636824
Q96DV4	1	1	36.09	1.31274	LNCaPabl_ARres	LNCaPabl_p	39S ribosomal protein L38, mitochondrial OS=Homo sapiens GN=MRPL38 PE=1 SV=2 - [RM38_HUMAN]	0.296664	0.636943
Q9Y4X5	1	1	78.79	1.19168	LNCaPabl_p	LNCaPabl_ARres	E3 ubiquitin-protein ligase ARIH1 OS=Homo sapiens GN=ARIH1 PE=1 SV=2 - [ARI1_HUMAN]	0.297096	0.637271
Q16629	3	2	241.28	1.34486	LNCaPabl_ARres	LNCaPabl_p	Serine/arginine-rich splicing factor 7 OS=Homo sapiens GN=SRSF7 PE=1 SV=1 - [SRSF7_HUMAN]	0.297353	0.637271
Q9BXY0	2	2	85.32	1.26866	LNCaPabl_p	LNCaPabl_ARres	Protein MAK16 homolog OS=Homo sapiens GN=MAK16 PE=1 SV=2 - [MAK16_HUMAN]	0.297434	0.637271
P50402	2	2	202.56	1.61187	LNCaPabl_ARres	LNCaPabl_p	Emerin OS=Homo sapiens GN=EMD PE=1 SV=1 - [EMD_HUMAN]	0.29835	0.638184
Q9BSH5	1	1	34.28	1.11114	LNCaPabl_ARres	LNCaPabl_p	Haloacid dehalogenase-like hydrolase domain-containing protein 3 OS=Homo sapiens GN=HDHD3 PE=1 SV=1 - [HDHD3_HUMAN]	0.298455	0.638184
P62253	1	1	127.29	1.27775	LNCaPabl_p	LNCaPabl_ARres	Ubiquitin-conjugating enzyme E2 G1 OS=Homo sapiens GN=UBE2G1 PE=1 SV=3 - [UB2G1_HUMAN]	0.298479	0.638184
P07311	1	1	53.49	1.20327	LNCaPabl_ARres	LNCaPabl_p	Acylphosphatase-1 OS=Homo sapiens GN=ACYP1 PE=1 SV=2 - [ACYP1_HUMAN]	0.298875	0.638295
Q07960	10	10	542.9	1.1507	LNCaPabl_ARres	LNCaPabl_p	Rho GTPase-activating protein 1 OS=Homo sapiens GN=ARHGAP1 PE=1 SV=1 - [RHG01_HUMAN]	0.298943	0.638295
Q13439	1	1	33	1.21889	LNCaPabl_p	LNCaPabl_ARres	Golgin subfamily A member 4 OS=Homo sapiens GN=GOLGA4 PE=1 SV=1 - [GOGA4_HUMAN]	0.299954	0.639505
Q13148	3	3	261.65	1.33423	LNCaPabl_ARres	LNCaPabl_p	TAR DNA-binding protein 43 OS=Homo sapiens GN=TARDBP PE=1 SV=1 - [TADBP_HUMAN]	0.30033	0.639505
Q02750	7	5	373.54	1.12838	LNCaPabl_p	LNCaPabl_ARres	Dual specificity mitogen-activated protein kinase kinase 1 OS=Homo sapiens GN=MAP2K1 PE=1 SV=2 - [MP2K1_HUMAN]	0.300608	0.639505
P49720	3	2	312.22	1.12787	LNCaPabl_ARres	LNCaPabl_p	Proteasome subunit beta type-3 OS=Homo sapiens GN=PSMB3 PE=1 SV=2 - [PSB3_HUMAN]	0.300649	0.639505
Q8IYB8	1	1	41.54	1.80755	LNCaPabl_ARres	LNCaPabl_p	ATP-dependent RNA helicase SUPV3L1, mitochondrial OS=Homo sapiens GN=SUPV3L1 PE=1 SV=1 - [SUV3_HUMAN]	0.300767	0.639505
Q9P2N5	2	1	107.53	1.09714	LNCaPabl_ARres	LNCaPabl_p	RNA-binding protein 27 OS=Homo sapiens GN=RBM27 PE=1 SV=2 - [RBM27_HUMAN]	0.300812	0.639505
Q01581	7	6	629.34	1.11924	LNCaPabl_p	LNCaPabl_ARres	Hydroxymethylglutaryl-CoA synthase, cytoplasmic OS=Homo sapiens GN=HMGCS1 PE=1 SV=2 - [HMCS1_HUMAN]	0.300956	0.639505
Q9H9J2	2	2	216.89	1.14589	LNCaPabl_ARres	LNCaPabl_p	39S ribosomal protein L44, mitochondrial OS=Homo sapiens GN=MRPL44 PE=1 SV=1 - [RM44_HUMAN]	0.301523	0.640069
P40429	5	5	272.12	1.10669	LNCaPabl_ARres	LNCaPabl_p	60S ribosomal protein L13a OS=Homo sapiens GN=RPL13A PE=1 SV=2 - [RL13A_HUMAN]	0.301881	0.640069
Q12906	11	8	743.05	1.12713	LNCaPabl_ARres	LNCaPabl_p	Interleukin enhancer-binding factor 3 OS=Homo sapiens GN=ILF3 PE=1 SV=3 - [ILF3_HUMAN]	0.302004	0.640069
Q7Z3U7	4	3	187.56	1.26196	LNCaPabl_p	LNCaPabl_ARres	Protein MON2 homolog OS=Homo sapiens GN=MON2 PE=1 SV=3 - [MON2_HUMAN]	0.302048	0.640069
Q9NRP2	1	1	27.05	1.61874	LNCaPabl_ARres	LNCaPabl_p	COX assembly mitochondrial protein 2 homolog OS=Homo sapiens GN=CMC2 PE=1 SV=1 - [COXM2_HUMAN]	0.302419	0.640238
Q9UNW1	2	2	86.58	1.17296	LNCaPabl_ARres	LNCaPabl_p	Multiple inositol polyphosphate phosphatase 1 OS=Homo sapiens GN=MINPP1 PE=1 SV=1 - [MINP1_HUMAN]	0.302645	0.640238
Q99459	8	8	534.71	1.15725	LNCaPabl_ARres	LNCaPabl_p	Cell division cycle 5-like protein OS=Homo sapiens GN=CDC5L PE=1 SV=2 - [CDC5L_HUMAN]	0.302885	0.640238
O60716	15	15	766.98	1.29231	LNCaPabl_ARres	LNCaPabl_p	Catenin delta-1 OS=Homo sapiens GN=CTNND1 PE=1 SV=1 - [CTND1_HUMAN]	0.303362	0.640238
P36639	1	1	32.48	1.25028	LNCaPabl_p	LNCaPabl_ARres	7,8-dihydro-8-oxoguanine triphosphatase OS=Homo sapiens GN=NUDT1 PE=1 SV=3 - [8ODP_HUMAN]	0.303578	0.640238
P03905	1	1	49.46	1.41535	LNCaPabl_p	LNCaPabl_ARres	NADH-ubiquinone oxidoreductase chain 4 OS=Homo sapiens GN=MT-ND4 PE=1 SV=1 - [NU4M_HUMAN]	0.303584	0.640238
P50897	3	3	141.78	1.19091	LNCaPabl_p	LNCaPabl_ARres	Palmitoyl-protein thioesterase 1 OS=Homo sapiens GN=PPT1 PE=1 SV=1 - [PPT1_HUMAN]	0.303594	0.640238
P16989	6	2	515.77	1.42038	LNCaPabl_ARres	LNCaPabl_p	DNA-binding protein A OS=Homo sapiens GN=CSDA PE=1 SV=4 - [DBPA_HUMAN]	0.303782	0.640238
P46063	3	3	180.32	1.48506	LNCaPabl_p	LNCaPabl_ARres	ATP-dependent DNA helicase Q1 OS=Homo sapiens GN=RECQL PE=1 SV=3 - [RECQ1_HUMAN]	0.304563	0.64024
P28072	3	3	224.36	1.12549	LNCaPabl_p	LNCaPabl_ARres	Proteasome subunit beta type-6 OS=Homo sapiens GN=PSMB6 PE=1 SV=4 - [PSB6_HUMAN]	0.304722	0.64024
P09001	2	2	67.04	1.26528	LNCaPabl_ARres	LNCaPabl_p	39S ribosomal protein L3, mitochondrial OS=Homo sapiens GN=MRPL3 PE=1 SV=1 - [RM03_HUMAN]	0.304736	0.64024
P37198	4	4	168.2	1.25812	LNCaPabl_p	LNCaPabl_ARres	Nuclear pore glycoprotein p62 OS=Homo sapiens GN=NUP62 PE=1 SV=3 - [NUP62_HUMAN]	0.304878	0.64024
Q13242	2	2	84.92	1.25192	LNCaPabl_ARres	LNCaPabl_p	Serine/arginine-rich splicing factor 9 OS=Homo sapiens GN=SRSF9 PE=1 SV=1 - [SRSF9_HUMAN]	0.304932	0.64024
Q13547	3	2	156.61	1.12506	LNCaPabl_p	LNCaPabl_ARres	Histone deacetylase 1 OS=Homo sapiens GN=HDAC1 PE=1 SV=1 - [HDAC1_HUMAN]	0.305416	0.64024
P46779	1	1	36.38	1.17076	LNCaPabl_ARres	LNCaPabl_p	60S ribosomal protein L28 OS=Homo sapiens GN=RPL28 PE=1 SV=3 - [RL28_HUMAN]	0.305508	0.64024
P08133	11	10	705.15	1.23471	LNCaPabl_ARres	LNCaPabl_p	Annexin A6 OS=Homo sapiens GN=ANXA6 PE=1 SV=3 - [ANXA6_HUMAN]	0.305529	0.64024
P62306	1	1	57.44	1.10992	LNCaPabl_ARres	LNCaPabl_p	Small nuclear ribonucleoprotein F OS=Homo sapiens GN=SNRPF PE=1 SV=1 - [RUXF_HUMAN]	0.305644	0.64024
P06737	3	1	141.56	1.24308	LNCaPabl_ARres	LNCaPabl_p	Glycogen phosphorylase, liver form OS=Homo sapiens GN=PYGL PE=1 SV=4 - [PYGL_HUMAN]	0.306399	0.641387
Q9NXV6	1	1	37.55	1.23163	LNCaPabl_ARres	LNCaPabl_p	CDKN2A-interacting protein OS=Homo sapiens GN=CDKN2AIP PE=1 SV=3 - [CARF_HUMAN]	0.307059	0.642046
Q14320	3	3	151.45	1.11035	LNCaPabl_ARres	LNCaPabl_p	Protein FAM50A OS=Homo sapiens GN=FAM50A PE=1 SV=2 - [FA50A_HUMAN]	0.307129	0.642046
P35580	19	10	1464.45	1.11674	LNCaPabl_ARres	LNCaPabl_p	Myosin-10 OS=Homo sapiens GN=MYH10 PE=1 SV=3 - [MYH10_HUMAN]	0.308272	0.64387
Q9Y333	3	3	296.68	1.11113	LNCaPabl_ARres	LNCaPabl_p	U6 snRNA-associated Sm-like protein LSm2 OS=Homo sapiens GN=LSM2 PE=1 SV=1 - [LSM2_HUMAN]	0.308417	0.64387
Q93052	4	4	218.77	1.23384	LNCaPabl_ARres	LNCaPabl_p	Lipoma-preferred partner OS=Homo sapiens GN=LPP PE=1 SV=1 - [LPP_HUMAN]	0.308853	0.64423
Q92896	3	2	174.75	1.19089	LNCaPabl_p	LNCaPabl_ARres	Golgi apparatus protein 1 OS=Homo sapiens GN=GLG1 PE=1 SV=2 - [GSLG1_HUMAN]	0.30921	0.64423
Q9BXR0	3	2	152.45	1.30403	LNCaPabl_ARres	LNCaPabl_p	Queuine tRNA-ribosyltransferase OS=Homo sapiens GN=QTRT1 PE=1 SV=3 - [TGT_HUMAN]	0.309214	0.64423
O75400	3	3	294.43	1.14346	LNCaPabl_p	LNCaPabl_ARres	Pre-mRNA-processing factor 40 homolog A OS=Homo sapiens GN=PRPF40A PE=1 SV=2 - [PR40A_HUMAN]	0.310094	0.64495
A0A0U1RRL7	1	1	72.13	1.74359	LNCaPabl_ARres	LNCaPabl_p	Protein MMP24OS OS=Homo sapiens OX=9606 GN=MMP24OS PE=1 SV=1 - [MMPOS_HUMAN]	0.310409	0.64495
Q9BQ70	1	1	83.65	1.55274	LNCaPabl_ARres	LNCaPabl_p	Transcription factor 25 OS=Homo sapiens GN=TCF25 PE=1 SV=1 - [TCF25_HUMAN]	0.310472	0.64495
Q92544	2	2	119.15	1.29506	LNCaPabl_ARres	LNCaPabl_p	Transmembrane 9 superfamily member 4 OS=Homo sapiens GN=TM9SF4 PE=1 SV=2 - [TM9S4_HUMAN]	0.310541	0.64495
P33991	12	12	1005.02	1.1179	LNCaPabl_p	LNCaPabl_ARres	DNA replication licensing factor MCM4 OS=Homo sapiens GN=MCM4 PE=1 SV=5 - [MCM4_HUMAN]	0.310601	0.64495
O75884	2	2	74.69	1.26341	LNCaPabl_p	LNCaPabl_ARres	Putative hydrolase RBBP9 OS=Homo sapiens GN=RBBP9 PE=1 SV=2 - [RBBP9_HUMAN]	0.311075	0.645502
P68104	11	5	1014.32	1.117	LNCaPabl_ARres	LNCaPabl_p	Elongation factor 1-alpha 1 OS=Homo sapiens GN=EEF1A1 PE=1 SV=1 - [EF1A1_HUMAN]	0.312322	0.646974
Q9P032	1	1	31.27	1.32948	LNCaPabl_ARres	LNCaPabl_p	NADH dehydrogenase [ubiquinone] 1 alpha subcomplex assembly factor 4 OS=Homo sapiens GN=NDUFAF4 PE=1 SV=1 - [NDUF4_HUMAN]	0.312625	0.646974
Q96GW9	2	2	90.71	1.25941	LNCaPabl_ARres	LNCaPabl_p	Methionine--tRNA ligase, mitochondrial OS=Homo sapiens GN=MARS2 PE=1 SV=2 - [SYMM_HUMAN]	0.312868	0.646974
Q96G03	4	4	168.13	1.17302	LNCaPabl_ARres	LNCaPabl_p	Phosphoglucomutase-2 OS=Homo sapiens GN=PGM2 PE=1 SV=4 - [PGM2_HUMAN]	0.312916	0.646974
Q96CN9	1	1	35.86	1.33332	LNCaPabl_p	LNCaPabl_ARres	GRIP and coiled-coil domain-containing protein 1 OS=Homo sapiens GN=GCC1 PE=1 SV=1 - [GCC1_HUMAN]	0.312941	0.646974
Q15629	2	2	126.24	1.55782	LNCaPabl_ARres	LNCaPabl_p	Translocating chain-associated membrane protein 1 OS=Homo sapiens GN=TRAM1 PE=1 SV=3 - [TRAM1_HUMAN]	0.313038	0.646974
P54886	10	10	831.48	1.09989	LNCaPabl_ARres	LNCaPabl_p	Delta-1-pyrroline-5-carboxylate synthase OS=Homo sapiens GN=ALDH18A1 PE=1 SV=2 - [P5CS_HUMAN]	0.313424	0.647339
Q9BVG4	2	2	111.55	1.14348	LNCaPabl_ARres	LNCaPabl_p	UPF0368 protein Cxorf26 OS=Homo sapiens GN=CXorf26 PE=1 SV=1 - [CX026_HUMAN]	0.313981	0.648057
P48643	11	9	1080.08	1.1052	LNCaPabl_ARres	LNCaPabl_p	T-complex protein 1 subunit epsilon OS=Homo sapiens GN=CCT5 PE=1 SV=1 - [TCPE_HUMAN]	0.314219	0.648116
Q5VWQ0	1	1	35.99	1.34961	LNCaPabl_ARres	LNCaPabl_p	Round spermatid basic protein 1 OS=Homo sapiens GN=RSBN1 PE=1 SV=2 - [RSBN1_HUMAN]	0.314436	0.648133
Q9H0D6	12	12	588.79	1.06545	LNCaPabl_ARres	LNCaPabl_p	5'-3' exoribonuclease 2 OS=Homo sapiens GN=XRN2 PE=1 SV=1 - [XRN2_HUMAN]	0.314794	0.648331
Q15424	6	2	289.18	1.24649	LNCaPabl_p	LNCaPabl_ARres	Scaffold attachment factor B1 OS=Homo sapiens GN=SAFB PE=1 SV=4 - [SAFB1_HUMAN]	0.314952	0.648331
Q9Y3B7	3	3	189.47	1.14763	LNCaPabl_p	LNCaPabl_ARres	39S ribosomal protein L11, mitochondrial OS=Homo sapiens GN=MRPL11 PE=1 SV=1 - [RM11_HUMAN]	0.315506	0.648672
Q14197	2	2	139.22	1.16816	LNCaPabl_ARres	LNCaPabl_p	Peptidyl-tRNA hydrolase ICT1, mitochondrial OS=Homo sapiens GN=ICT1 PE=1 SV=1 - [ICT1_HUMAN]	0.315563	0.648672
O95208	2	1	97.3	1.18489	LNCaPabl_p	LNCaPabl_ARres	Epsin-2 OS=Homo sapiens GN=EPN2 PE=1 SV=3 - [EPN2_HUMAN]	0.315889	0.648672
P18085	8	4	687.61	1.07642	LNCaPabl_p	LNCaPabl_ARres	ADP-ribosylation factor 4 OS=Homo sapiens GN=ARF4 PE=1 SV=3 - [ARF4_HUMAN]	0.315955	0.648672
Q13087	4	4	362.57	1.11183	LNCaPabl_p	LNCaPabl_ARres	Protein disulfide-isomerase A2 OS=Homo sapiens GN=PDIA2 PE=1 SV=2 - [PDIA2_HUMAN]	0.316819	0.649188
Q9BRA2	5	5	431.72	1.10292	LNCaPabl_p	LNCaPabl_ARres	Thioredoxin domain-containing protein 17 OS=Homo sapiens GN=TXNDC17 PE=1 SV=1 - [TXD17_HUMAN]	0.317301	0.649188
Q96EL2	1	1	31.45	1.02044	LNCaPabl_p	LNCaPabl_ARres	28S ribosomal protein S24, mitochondrial OS=Homo sapiens GN=MRPS24 PE=1 SV=1 - [RT24_HUMAN]	0.317343	0.649188
Q9NR45	4	4	321.8	1.12398	LNCaPabl_p	LNCaPabl_ARres	Sialic acid synthase OS=Homo sapiens GN=NANS PE=1 SV=2 - [SIAS_HUMAN]	0.317434	0.649188
Q9NVS9	4	4	233.45	1.1179	LNCaPabl_p	LNCaPabl_ARres	Pyridoxine-5'-phosphate oxidase OS=Homo sapiens GN=PNPO PE=1 SV=1 - [PNPO_HUMAN]	0.31751	0.649188
Q9Y2R9	1	1	34.38	1.17359	LNCaPabl_ARres	LNCaPabl_p	28S ribosomal protein S7, mitochondrial OS=Homo sapiens GN=MRPS7 PE=1 SV=2 - [RT07_HUMAN]	0.317658	0.649188
Q9BZX2	1	1	54.82	1.19679	LNCaPabl_p	LNCaPabl_ARres	Uridine-cytidine kinase 2 OS=Homo sapiens GN=UCK2 PE=1 SV=1 - [UCK2_HUMAN]	0.317674	0.649188
Q9Y5K5	6	5	362.39	1.10544	LNCaPabl_p	LNCaPabl_ARres	Ubiquitin carboxyl-terminal hydrolase isozyme L5 OS=Homo sapiens GN=UCHL5 PE=1 SV=3 - [UCHL5_HUMAN]	0.319632	0.652524
Q9BWF3	5	5	291.22	1.38717	LNCaPabl_ARres	LNCaPabl_p	RNA-binding protein 4 OS=Homo sapiens GN=RBM4 PE=1 SV=1 - [RBM4_HUMAN]	0.319728	0.652524
P29353	1	1	46.44	1.1389	LNCaPabl_p	LNCaPabl_ARres	SHC-transforming protein 1 OS=Homo sapiens GN=SHC1 PE=1 SV=4 - [SHC1_HUMAN]	0.320113	0.652879
P51003	5	5	263.14	1.2534	LNCaPabl_ARres	LNCaPabl_p	Poly(A) polymerase alpha OS=Homo sapiens GN=PAPOLA PE=1 SV=4 - [PAPOA_HUMAN]	0.320914	0.653032
O43670	2	2	93	1.13976	LNCaPabl_p	LNCaPabl_ARres	Zinc finger protein 207 OS=Homo sapiens GN=ZNF207 PE=1 SV=1 - [ZN207_HUMAN]	0.320923	0.653032
Q9H0S4	1	1	50.65	1.26929	LNCaPabl_ARres	LNCaPabl_p	Probable ATP-dependent RNA helicase DDX47 OS=Homo sapiens GN=DDX47 PE=1 SV=1 - [DDX47_HUMAN]	0.320983	0.653032
Q1KMD3	8	6	558.19	1.14128	LNCaPabl_ARres	LNCaPabl_p	Heterogeneous nuclear ribonucleoprotein U-like protein 2 OS=Homo sapiens GN=HNRNPUL2 PE=1 SV=1 - [HNRL2_HUMAN]	0.321032	0.653032
Q9NP58	1	1	39.57	1.12015	LNCaPabl_ARres	LNCaPabl_p	ATP-binding cassette sub-family B member 6, mitochondrial OS=Homo sapiens GN=ABCB6 PE=1 SV=1 - [ABCB6_HUMAN]	0.321361	0.653272
O00461	3	3	153.81	1.28056	LNCaPabl_ARres	LNCaPabl_p	Golgi integral membrane protein 4 OS=Homo sapiens GN=GOLIM4 PE=1 SV=1 - [GOLI4_HUMAN]	0.3218	0.653628
Q9UJZ1	2	2	164.48	1.23996	LNCaPabl_ARres	LNCaPabl_p	Stomatin-like protein 2 OS=Homo sapiens GN=STOML2 PE=1 SV=1 - [STML2_HUMAN]	0.321958	0.653628
P35237	2	2	84.89	1.22211	LNCaPabl_ARres	LNCaPabl_p	Serpin B6 OS=Homo sapiens GN=SERPINB6 PE=1 SV=3 - [SPB6_HUMAN]	0.322593	0.654196
Q12907	3	3	159.01	1.13271	LNCaPabl_p	LNCaPabl_ARres	Vesicular integral-membrane protein VIP36 OS=Homo sapiens GN=LMAN2 PE=1 SV=1 - [LMAN2_HUMAN]	0.322661	0.654196
Q3ZCQ8	2	2	145.93	1.09702	LNCaPabl_ARres	LNCaPabl_p	Mitochondrial import inner membrane translocase subunit TIM50 OS=Homo sapiens GN=TIMM50 PE=1 SV=2 - [TIM50_HUMAN]	0.322926	0.654306
Q4VC31	2	2	118.65	1.13152	LNCaPabl_p	LNCaPabl_ARres	Coiled-coil domain-containing protein 58 OS=Homo sapiens GN=CCDC58 PE=1 SV=1 - [CCD58_HUMAN]	0.323507	0.655055
P00326	2	2	209.13	1.6816	LNCaPabl_p	LNCaPabl_ARres	Alcohol dehydrogenase 1C OS=Homo sapiens GN=ADH1C PE=1 SV=2 - [ADH1G_HUMAN]	0.324564	0.656765
Q9NX14	1	1	47.48	2.23154	LNCaPabl_ARres	LNCaPabl_p	NADH dehydrogenase [ubiquinone] 1 beta subcomplex subunit 11, mitochondrial OS=Homo sapiens GN=NDUFB11 PE=1 SV=1 - [NDUBB_HUMAN]	0.324898	0.65693
P17812	8	5	529.05	1.14678	LNCaPabl_p	LNCaPabl_ARres	CTP synthase 1 OS=Homo sapiens GN=CTPS1 PE=1 SV=2 - [PYRG1_HUMAN]	0.325094	0.65693
Q96K76	3	1	141.35	1.19393	LNCaPabl_p	LNCaPabl_ARres	Ubiquitin carboxyl-terminal hydrolase 47 OS=Homo sapiens GN=USP47 PE=1 SV=3 - [UBP47_HUMAN]	0.325282	0.65693
P36404	1	1	92.16	1.23007	LNCaPabl_ARres	LNCaPabl_p	ADP-ribosylation factor-like protein 2 OS=Homo sapiens GN=ARL2 PE=1 SV=4 - [ARL2_HUMAN]	0.326009	0.657969
P29372	1	1	29.32	1.32106	LNCaPabl_p	LNCaPabl_ARres	DNA-3-methyladenine glycosylase OS=Homo sapiens GN=MPG PE=1 SV=3 - [3MG_HUMAN]	0.326317	0.658161
Q9BPX3	4	4	241.22	1.10602	LNCaPabl_ARres	LNCaPabl_p	Condensin complex subunit 3 OS=Homo sapiens GN=NCAPG PE=1 SV=1 - [CND3_HUMAN]	0.32679	0.658686
P40616	4	4	213.49	1.11971	LNCaPabl_p	LNCaPabl_ARres	ADP-ribosylation factor-like protein 1 OS=Homo sapiens GN=ARL1 PE=1 SV=1 - [ARL1_HUMAN]	0.327297	0.659278
Q8N5K1	1	1	44.39	1.54338	LNCaPabl_p	LNCaPabl_ARres	CDGSH iron-sulfur domain-containing protein 2 OS=Homo sapiens GN=CISD2 PE=1 SV=1 - [CISD2_HUMAN]	0.32786	0.65971
O00299	10	10	884.07	1.14799	LNCaPabl_p	LNCaPabl_ARres	Chloride intracellular channel protein 1 OS=Homo sapiens GN=CLIC1 PE=1 SV=4 - [CLIC1_HUMAN]	0.328016	0.65971
O95155	1	1	59.87	1.27896	LNCaPabl_p	LNCaPabl_ARres	Ubiquitin conjugation factor E4 B OS=Homo sapiens GN=UBE4B PE=1 SV=1 - [UBE4B_HUMAN]	0.32815	0.65971
P09758	1	1	100.86	1.14281	LNCaPabl_ARres	LNCaPabl_p	Tumor-associated calcium signal transducer 2 OS=Homo sapiens GN=TACSTD2 PE=1 SV=3 - [TACD2_HUMAN]	0.328774	0.660534
Q5VSL9	1	1	21.11	1.22283	LNCaPabl_ARres	LNCaPabl_p	Striatin-interacting protein 1 OS=Homo sapiens GN=STRIP1 PE=1 SV=1 - [STRP1_HUMAN]	0.329073	0.660707
O60282	8	3	577.31	1.13033	LNCaPabl_ARres	LNCaPabl_p	Kinesin heavy chain isoform 5C OS=Homo sapiens GN=KIF5C PE=1 SV=1 - [KIF5C_HUMAN]	0.329586	0.661308
Q03701	1	1	49.69	1.19686	LNCaPabl_ARres	LNCaPabl_p	CCAAT/enhancer-binding protein zeta OS=Homo sapiens GN=CEBPZ PE=1 SV=3 - [CEBPZ_HUMAN]	0.330457	0.662225
Q14019	4	4	179.57	1.15543	LNCaPabl_p	LNCaPabl_ARres	Coactosin-like protein OS=Homo sapiens GN=COTL1 PE=1 SV=3 - [COTL1_HUMAN]	0.330544	0.662225
P63167	2	2	97.28	1.13778	LNCaPabl_ARres	LNCaPabl_p	Dynein light chain 1, cytoplasmic OS=Homo sapiens GN=DYNLL1 PE=1 SV=1 - [DYL1_HUMAN]	0.330863	0.662225
Q14151	7	3	354.45	1.19079	LNCaPabl_p	LNCaPabl_ARres	Scaffold attachment factor B2 OS=Homo sapiens GN=SAFB2 PE=1 SV=1 - [SAFB2_HUMAN]	0.330993	0.662225
Q96JQ2	1	1	55.94	1.73651	LNCaPabl_p	LNCaPabl_ARres	Calmin OS=Homo sapiens GN=CLMN PE=1 SV=1 - [CLMN_HUMAN]	0.331112	0.662225
P23258	1	1	44.62	1.15775	LNCaPabl_p	LNCaPabl_ARres	Tubulin gamma-1 chain OS=Homo sapiens GN=TUBG1 PE=1 SV=2 - [TBG1_HUMAN]	0.331337	0.662246
Q9NPI6	1	1	23.49	1.12349	LNCaPabl_ARres	LNCaPabl_p	mRNA-decapping enzyme 1A OS=Homo sapiens OX=9606 GN=DCP1A PE=1 SV=3 - [DCP1A_HUMAN]	0.331677	0.662498
O75323	2	2	95.29	2.01595	LNCaPabl_ARres	LNCaPabl_p	Protein NipSnap homolog 2 OS=Homo sapiens GN=GBAS PE=1 SV=1 - [NIPS2_HUMAN]	0.332619	0.66395
Q9Y4W6	2	1	96.87	1.36283	LNCaPabl_ARres	LNCaPabl_p	AFG3-like protein 2 OS=Homo sapiens GN=AFG3L2 PE=1 SV=2 - [AFG32_HUMAN]	0.334794	0.667601
Q9H8T0	1	1	95.94	1.17433	LNCaPabl_p	LNCaPabl_ARres	AKT-interacting protein OS=Homo sapiens GN=AKTIP PE=1 SV=1 - [AKTIP_HUMAN]	0.334879	0.667601
Q9UK41	1	1	82.06	1.16419	LNCaPabl_p	LNCaPabl_ARres	Vacuolar protein sorting-associated protein 28 homolog OS=Homo sapiens GN=VPS28 PE=1 SV=1 - [VPS28_HUMAN]	0.335454	0.668317
A0JNW5	1	1	49.79	1.50262	LNCaPabl_p	LNCaPabl_ARres	UHRF1-binding protein 1-like OS=Homo sapiens GN=UHRF1BP1L PE=1 SV=2 - [UH1BL_HUMAN]	0.335898	0.668499
O43684	6	6	329.48	1.07503	LNCaPabl_p	LNCaPabl_ARres	Mitotic checkpoint protein BUB3 OS=Homo sapiens GN=BUB3 PE=1 SV=1 - [BUB3_HUMAN]	0.336259	0.668499
Q86U42	2	2	92	1.2047	LNCaPabl_ARres	LNCaPabl_p	Polyadenylate-binding protein 2 OS=Homo sapiens GN=PABPN1 PE=1 SV=3 - [PABP2_HUMAN]	0.336344	0.668499
P63104	8	6	859.45	1.1397	LNCaPabl_ARres	LNCaPabl_p	14-3-3 protein zeta/delta OS=Homo sapiens GN=YWHAZ PE=1 SV=1 - [1433Z_HUMAN]	0.336572	0.668499
Q92945	13	13	1158.33	1.07978	LNCaPabl_p	LNCaPabl_ARres	Far upstream element-binding protein 2 OS=Homo sapiens GN=KHSRP PE=1 SV=4 - [FUBP2_HUMAN]	0.336625	0.668499
Q07866	9	3	485.98	1.13427	LNCaPabl_p	LNCaPabl_ARres	Kinesin light chain 1 OS=Homo sapiens GN=KLC1 PE=1 SV=2 - [KLC1_HUMAN]	0.337078	0.668694
Q92597	3	3	305.88	1.26641	LNCaPabl_ARres	LNCaPabl_p	Protein NDRG1 OS=Homo sapiens GN=NDRG1 PE=1 SV=1 - [NDRG1_HUMAN]	0.337361	0.668694
Q96HY6	4	4	277.81	1.43702	LNCaPabl_ARres	LNCaPabl_p	DDRGK domain-containing protein 1 OS=Homo sapiens GN=DDRGK1 PE=1 SV=2 - [DDRGK_HUMAN]	0.337371	0.668694
Q8IXK0	1	1	54.42	1.32794	LNCaPabl_ARres	LNCaPabl_p	Polyhomeotic-like protein 2 OS=Homo sapiens GN=PHC2 PE=1 SV=1 - [PHC2_HUMAN]	0.338156	0.669822
P49821	5	5	345.23	1.25142	LNCaPabl_ARres	LNCaPabl_p	NADH dehydrogenase [ubiquinone] flavoprotein 1, mitochondrial OS=Homo sapiens GN=NDUFV1 PE=1 SV=4 - [NDUV1_HUMAN]	0.33846	0.669996
O95359	2	2	79.47	1.24351	LNCaPabl_ARres	LNCaPabl_p	Transforming acidic coiled-coil-containing protein 2 OS=Homo sapiens GN=TACC2 PE=1 SV=3 - [TACC2_HUMAN]	0.339874	0.672363
Q5T5P2	4	3	176.69	1.15248	LNCaPabl_p	LNCaPabl_ARres	Sickle tail protein homolog OS=Homo sapiens GN=KIAA1217 PE=1 SV=2 - [SKT_HUMAN]	0.340296	0.672769
O43719	1	1	83.24	1.28709	LNCaPabl_p	LNCaPabl_ARres	HIV Tat-specific factor 1 OS=Homo sapiens GN=HTATSF1 PE=1 SV=1 - [HTSF1_HUMAN]	0.340729	0.67309
O75781	1	1	98.74	Inf	LNCaPabl_ARres	LNCaPabl_p	Paralemmin-1 OS=Homo sapiens GN=PALM PE=1 SV=2 - [PALM_HUMAN]	0.340893	0.67309
Q04323	2	2	199.61	1.27854	LNCaPabl_p	LNCaPabl_ARres	UBX domain-containing protein 1 OS=Homo sapiens GN=UBXN1 PE=1 SV=2 - [UBXN1_HUMAN]	0.341512	0.673882
P11441	1	1	37.12	1.34784	LNCaPabl_ARres	LNCaPabl_p	Ubiquitin-like protein 4A OS=Homo sapiens GN=UBL4A PE=1 SV=1 - [UBL4A_HUMAN]	0.341932	0.674281
Q9Y3A5	1	1	47.95	1.3658	LNCaPabl_ARres	LNCaPabl_p	Ribosome maturation protein SBDS OS=Homo sapiens GN=SBDS PE=1 SV=4 - [SBDS_HUMAN]	0.342439	0.674732
P53384	2	2	114.95	1.19417	LNCaPabl_p	LNCaPabl_ARres	Cytosolic Fe-S cluster assembly factor NUBP1 OS=Homo sapiens GN=NUBP1 PE=1 SV=2 - [NUBP1_HUMAN]	0.342794	0.674732
Q14738	3	1	192.65	1.18862	LNCaPabl_ARres	LNCaPabl_p	Serine/threonine-protein phosphatase 2A 56 kDa regulatory subunit delta isoform OS=Homo sapiens GN=PPP2R5D PE=1 SV=1 - [2A5D_HUMAN]	0.342949	0.674732
P07108	4	4	258.57	1.10161	LNCaPabl_p	LNCaPabl_ARres	Acyl-CoA-binding protein OS=Homo sapiens GN=DBI PE=1 SV=2 - [ACBP_HUMAN]	0.343236	0.674732
Q9UBQ5	4	4	233.73	1.08727	LNCaPabl_ARres	LNCaPabl_p	Eukaryotic translation initiation factor 3 subunit K OS=Homo sapiens GN=EIF3K PE=1 SV=1 - [EIF3K_HUMAN]	0.34325	0.674732
Q15555	1	1	40.71	10.9946	LNCaPabl_p	LNCaPabl_ARres	Microtubule-associated protein RP/EB family member 2 OS=Homo sapiens GN=MAPRE2 PE=1 SV=1 - [MARE2_HUMAN]	0.343892	0.675143
Q5KU26	1	1	68.5	1.28571	LNCaPabl_ARres	LNCaPabl_p	Collectin-12 OS=Homo sapiens GN=COLEC12 PE=1 SV=3 - [COL12_HUMAN]	0.343895	0.675143
Q8NFH3	3	3	138.36	1.16512	LNCaPabl_p	LNCaPabl_ARres	Nucleoporin Nup43 OS=Homo sapiens GN=NUP43 PE=1 SV=1 - [NUP43_HUMAN]	0.344651	0.676198
P15309	8	8	431.81	1.14737	LNCaPabl_ARres	LNCaPabl_p	Prostatic acid phosphatase OS=Homo sapiens GN=ACPP PE=1 SV=3 - [PPAP_HUMAN]	0.345406	0.677249
P53007	3	3	182.46	1.14319	LNCaPabl_ARres	LNCaPabl_p	Tricarboxylate transport protein, mitochondrial OS=Homo sapiens GN=SLC25A1 PE=1 SV=2 - [TXTP_HUMAN]	0.346307	0.677973
Q9NVI1	3	3	144.85	1.22196	LNCaPabl_p	LNCaPabl_ARres	Fanconi anemia group I protein OS=Homo sapiens GN=FANCI PE=1 SV=4 - [FANCI_HUMAN]	0.346639	0.677973
O95758	1	1	37.98	1.29596	LNCaPabl_ARres	LNCaPabl_p	Polypyrimidine tract-binding protein 3 OS=Homo sapiens GN=PTBP3 PE=1 SV=2 - [PTBP3_HUMAN]	0.346917	0.677973
Q6ICB0	1	1	35.06	1.11352	LNCaPabl_p	LNCaPabl_ARres	Desumoylating isopeptidase 1 OS=Homo sapiens GN=DESI1 PE=1 SV=1 - [DESI1_HUMAN]	0.347111	0.677973
Q9Y3E5	1	1	55.68	1.53658	LNCaPabl_ARres	LNCaPabl_p	Peptidyl-tRNA hydrolase 2, mitochondrial OS=Homo sapiens GN=PTRH2 PE=1 SV=1 - [PTH2_HUMAN]	0.347163	0.677973
O75792	3	3	138.54	1.15587	LNCaPabl_p	LNCaPabl_ARres	Ribonuclease H2 subunit A OS=Homo sapiens GN=RNASEH2A PE=1 SV=2 - [RNH2A_HUMAN]	0.347207	0.677973
Q96ST3	5	4	260.6	1.1637	LNCaPabl_p	LNCaPabl_ARres	Paired amphipathic helix protein Sin3a OS=Homo sapiens GN=SIN3A PE=1 SV=2 - [SIN3A_HUMAN]	0.347308	0.677973
Q9P2R3	2	2	104.87	1.17687	LNCaPabl_ARres	LNCaPabl_p	Ankyrin repeat and FYVE domain-containing protein 1 OS=Homo sapiens GN=ANKFY1 PE=1 SV=2 - [ANFY1_HUMAN]	0.347756	0.67826
P00403	1	1	46.64	1.24324	LNCaPabl_p	LNCaPabl_ARres	Cytochrome c oxidase subunit 2 OS=Homo sapiens GN=MT-CO2 PE=1 SV=1 - [COX2_HUMAN]	0.347934	0.67826
O14772	1	1	32.45	1.21581	LNCaPabl_p	LNCaPabl_ARres	Fucose-1-phosphate guanylyltransferase OS=Homo sapiens OX=9606 GN=FPGT PE=1 SV=3 - [FPGT_HUMAN]	0.348417	0.67826
Q6NXE6	3	3	246.19	1.2308	LNCaPabl_ARres	LNCaPabl_p	Armadillo repeat-containing protein 6 OS=Homo sapiens GN=ARMC6 PE=1 SV=2 - [ARMC6_HUMAN]	0.348692	0.67826
Q6UN15	2	2	113.49	1.24338	LNCaPabl_p	LNCaPabl_ARres	Pre-mRNA 3'-end-processing factor FIP1 OS=Homo sapiens GN=FIP1L1 PE=1 SV=1 - [FIP1_HUMAN]	0.348713	0.67826
Q9BZA8	1	1	39.23	2.00532	LNCaPabl_ARres	LNCaPabl_p	Protocadherin-11 Y-linked OS=Homo sapiens GN=PCDH11Y PE=1 SV=1 - [PC11Y_HUMAN]	0.348784	0.67826
Q9NY12	2	2	89.93	1.0796	LNCaPabl_p	LNCaPabl_ARres	H/ACA ribonucleoprotein complex subunit 1 OS=Homo sapiens GN=GAR1 PE=1 SV=1 - [GAR1_HUMAN]	0.348988	0.67826
P49006	4	4	388.34	2.11602	LNCaPabl_ARres	LNCaPabl_p	MARCKS-related protein OS=Homo sapiens GN=MARCKSL1 PE=1 SV=2 - [MRP_HUMAN]	0.349321	0.67848
P62891	1	1	29.41	1.13557	LNCaPabl_ARres	LNCaPabl_p	60S ribosomal protein L39 OS=Homo sapiens GN=RPL39 PE=2 SV=2 - [RL39_HUMAN]	0.35031	0.679974
Q9BQG0	9	9	559.12	1.11701	LNCaPabl_p	LNCaPabl_ARres	Myb-binding protein 1A OS=Homo sapiens GN=MYBBP1A PE=1 SV=2 - [MBB1A_HUMAN]	0.350582	0.680076
Q9UL25	3	3	223.83	1.09512	LNCaPabl_p	LNCaPabl_ARres	Ras-related protein Rab-21 OS=Homo sapiens GN=RAB21 PE=1 SV=3 - [RAB21_HUMAN]	0.351254	0.680953
P43487	4	4	196.22	1.08995	LNCaPabl_ARres	LNCaPabl_p	Ran-specific GTPase-activating protein OS=Homo sapiens GN=RANBP1 PE=1 SV=1 - [RANG_HUMAN]	0.352454	0.682852
P00338	7	7	614.64	1.09238	LNCaPabl_p	LNCaPabl_ARres	L-lactate dehydrogenase A chain OS=Homo sapiens GN=LDHA PE=1 SV=2 - [LDHA_HUMAN]	0.352756	0.682885
P04066	3	3	191.82	1.08767	LNCaPabl_ARres	LNCaPabl_p	Tissue alpha-L-fucosidase OS=Homo sapiens GN=FUCA1 PE=1 SV=4 - [FUCO_HUMAN]	0.352912	0.682885
P78345	1	1	35.24	1.24352	LNCaPabl_p	LNCaPabl_ARres	Ribonuclease P protein subunit p38 OS=Homo sapiens GN=RPP38 PE=1 SV=2 - [RPP38_HUMAN]	0.353322	0.683251
Q12756	2	2	70.26	1.30236	LNCaPabl_ARres	LNCaPabl_p	Kinesin-like protein KIF1A OS=Homo sapiens GN=KIF1A PE=1 SV=2 - [KIF1A_HUMAN]	0.353646	0.683451
O95376	2	2	112.1	1.15579	LNCaPabl_ARres	LNCaPabl_p	E3 ubiquitin-protein ligase ARIH2 OS=Homo sapiens GN=ARIH2 PE=1 SV=1 - [ARI2_HUMAN]	0.354698	0.685056
Q9BXJ9	2	2	158.97	1.21933	LNCaPabl_ARres	LNCaPabl_p	N-alpha-acetyltransferase 15, NatA auxiliary subunit OS=Homo sapiens GN=NAA15 PE=1 SV=1 - [NAA15_HUMAN]	0.355358	0.685903
P21266	4	4	226.24	1.08882	LNCaPabl_p	LNCaPabl_ARres	Glutathione S-transferase Mu 3 OS=Homo sapiens GN=GSTM3 PE=1 SV=3 - [GSTM3_HUMAN]	0.357166	0.688867
Q32P41	1	1	53.91	1.15453	LNCaPabl_ARres	LNCaPabl_p	tRNA (guanine(37)-N1)-methyltransferase OS=Homo sapiens GN=TRMT5 PE=1 SV=2 - [TRM5_HUMAN]	0.357553	0.688867
O15226	2	2	102.09	1.17649	LNCaPabl_ARres	LNCaPabl_p	NF-kappa-B-repressing factor OS=Homo sapiens GN=NKRF PE=1 SV=2 - [NKRF_HUMAN]	0.357636	0.688867
O15379	1	1	101.33	1.26184	LNCaPabl_p	LNCaPabl_ARres	Histone deacetylase 3 OS=Homo sapiens GN=HDAC3 PE=1 SV=2 - [HDAC3_HUMAN]	0.357948	0.688867
O43172	2	2	56.46	1.18151	LNCaPabl_ARres	LNCaPabl_p	U4/U6 small nuclear ribonucleoprotein Prp4 OS=Homo sapiens GN=PRPF4 PE=1 SV=2 - [PRP4_HUMAN]	0.358006	0.688867
O00217	1	1	38.21	1.61088	LNCaPabl_ARres	LNCaPabl_p	NADH dehydrogenase [ubiquinone] iron-sulfur protein 8, mitochondrial OS=Homo sapiens GN=NDUFS8 PE=1 SV=1 - [NDUS8_HUMAN]	0.358536	0.689457
O15127	1	1	168.73	1.19496	LNCaPabl_ARres	LNCaPabl_p	Secretory carrier-associated membrane protein 2 OS=Homo sapiens GN=SCAMP2 PE=1 SV=2 - [SCAM2_HUMAN]	0.36027	0.692363
P46060	7	7	507.2	1.07625	LNCaPabl_p	LNCaPabl_ARres	Ran GTPase-activating protein 1 OS=Homo sapiens GN=RANGAP1 PE=1 SV=1 - [RAGP1_HUMAN]	0.361033	0.693399
O60502	5	5	298.29	1.15341	LNCaPabl_p	LNCaPabl_ARres	Bifunctional protein NCOAT OS=Homo sapiens GN=MGEA5 PE=1 SV=2 - [NCOAT_HUMAN]	0.361259	0.693403
Q96EK5	2	2	230.36	1.18197	LNCaPabl_ARres	LNCaPabl_p	KIF1-binding protein OS=Homo sapiens GN=KIAA1279 PE=1 SV=1 - [KBP_HUMAN]	0.36168	0.693781
Q15435	3	3	195.09	1.10898	LNCaPabl_p	LNCaPabl_ARres	Protein phosphatase 1 regulatory subunit 7 OS=Homo sapiens GN=PPP1R7 PE=1 SV=1 - [PP1R7_HUMAN]	0.361997	0.693958
Q9NX20	1	1	39.79	1.01957	LNCaPabl_p	LNCaPabl_ARres	39S ribosomal protein L16, mitochondrial OS=Homo sapiens GN=MRPL16 PE=1 SV=1 - [RM16_HUMAN]	0.36274	0.694953
P24539	4	4	173.76	1.33288	LNCaPabl_ARres	LNCaPabl_p	ATP synthase subunit b, mitochondrial OS=Homo sapiens GN=ATP5F1 PE=1 SV=2 - [AT5F1_HUMAN]	0.363811	0.696573
P51572	1	1	130.32	1.19644	LNCaPabl_ARres	LNCaPabl_p	B-cell receptor-associated protein 31 OS=Homo sapiens GN=BCAP31 PE=1 SV=3 - [BAP31_HUMAN]	0.364432	0.69733
Q92823	4	4	232.51	1.10909	LNCaPabl_ARres	LNCaPabl_p	Neuronal cell adhesion molecule OS=Homo sapiens GN=NRCAM PE=1 SV=3 - [NRCAM_HUMAN]	0.365148	0.698233
Q9NR19	3	3	198.36	1.19327	LNCaPabl_p	LNCaPabl_ARres	Acetyl-coenzyme A synthetase, cytoplasmic OS=Homo sapiens GN=ACSS2 PE=1 SV=1 - [ACSA_HUMAN]	0.365355	0.698233
P15170	8	8	441.51	1.11361	LNCaPabl_p	LNCaPabl_ARres	Eukaryotic peptide chain release factor GTP-binding subunit ERF3A OS=Homo sapiens GN=GSPT1 PE=1 SV=1 - [ERF3A_HUMAN]	0.366254	0.699408
O15270	1	1	66.65	1.68472	LNCaPabl_ARres	LNCaPabl_p	Serine palmitoyltransferase 2 OS=Homo sapiens GN=SPTLC2 PE=1 SV=1 - [SPTC2_HUMAN]	0.366666	0.699408
O15031	2	2	108.41	1.17191	LNCaPabl_ARres	LNCaPabl_p	Plexin-B2 OS=Homo sapiens GN=PLXNB2 PE=1 SV=3 - [PLXB2_HUMAN]	0.366778	0.699408
Q6PJT7	2	2	108.26	1.22854	LNCaPabl_p	LNCaPabl_ARres	Zinc finger CCCH domain-containing protein 14 OS=Homo sapiens GN=ZC3H14 PE=1 SV=1 - [ZC3HE_HUMAN]	0.366873	0.699408
O14925	1	1	56.14	1.2208	LNCaPabl_ARres	LNCaPabl_p	Mitochondrial import inner membrane translocase subunit Tim23 OS=Homo sapiens GN=TIMM23 PE=1 SV=1 - [TIM23_HUMAN]	0.36772	0.700592
O15091	1	1	59.46	1.13503	LNCaPabl_ARres	LNCaPabl_p	Mitochondrial ribonuclease P protein 3 OS=Homo sapiens GN=KIAA0391 PE=1 SV=2 - [MRRP3_HUMAN]	0.368026	0.7006
P49748	9	8	817.28	1.08239	LNCaPabl_ARres	LNCaPabl_p	Very long-chain specific acyl-CoA dehydrogenase, mitochondrial OS=Homo sapiens GN=ACADVL PE=1 SV=1 - [ACADV_HUMAN]	0.368303	0.7006
Q9Y5Z4	3	3	362.22	1.10779	LNCaPabl_p	LNCaPabl_ARres	Heme-binding protein 2 OS=Homo sapiens GN=HEBP2 PE=1 SV=1 - [HEBP2_HUMAN]	0.368403	0.7006
Q9UDW1	2	2	91.62	1.53737	LNCaPabl_ARres	LNCaPabl_p	Cytochrome b-c1 complex subunit 9 OS=Homo sapiens GN=UQCR10 PE=1 SV=3 - [QCR9_HUMAN]	0.368728	0.700616
P18621	4	4	372.27	1.10529	LNCaPabl_ARres	LNCaPabl_p	60S ribosomal protein L17 OS=Homo sapiens GN=RPL17 PE=1 SV=3 - [RL17_HUMAN]	0.368864	0.700616
Q7L2H7	5	5	325.22	1.11114	LNCaPabl_ARres	LNCaPabl_p	Eukaryotic translation initiation factor 3 subunit M OS=Homo sapiens GN=EIF3M PE=1 SV=1 - [EIF3M_HUMAN]	0.369113	0.700659
Q9HAV7	2	2	147.05	1.12298	LNCaPabl_ARres	LNCaPabl_p	GrpE protein homolog 1, mitochondrial OS=Homo sapiens GN=GRPEL1 PE=1 SV=2 - [GRPE1_HUMAN]	0.369537	0.701034
P26640	21	19	1453.88	1.09496	LNCaPabl_p	LNCaPabl_ARres	Valine--tRNA ligase OS=Homo sapiens GN=VARS PE=1 SV=4 - [SYVC_HUMAN]	0.370123	0.701317
P51809	1	1	45.51	1.13835	LNCaPabl_ARres	LNCaPabl_p	Vesicle-associated membrane protein 7 OS=Homo sapiens GN=VAMP7 PE=1 SV=3 - [VAMP7_HUMAN]	0.370264	0.701317
Q86UA6	1	1	41.45	1.27148	LNCaPabl_p	LNCaPabl_ARres	RPA-interacting protein OS=Homo sapiens OX=9606 GN=RPAIN PE=1 SV=2 - [RIP_HUMAN]	0.370487	0.701317
Q8N8S7	2	2	116.41	1.52713	LNCaPabl_p	LNCaPabl_ARres	Protein enabled homolog OS=Homo sapiens GN=ENAH PE=1 SV=2 - [ENAH_HUMAN]	0.370593	0.701317
P62820	5	1	612.75	1.06904	LNCaPabl_p	LNCaPabl_ARres	Ras-related protein Rab-1A OS=Homo sapiens GN=RAB1A PE=1 SV=3 - [RAB1A_HUMAN]	0.372171	0.703874
Q96FV9	2	2	146.93	1.16168	LNCaPabl_ARres	LNCaPabl_p	THO complex subunit 1 OS=Homo sapiens GN=THOC1 PE=1 SV=1 - [THOC1_HUMAN]	0.372808	0.704338
P61962	1	1	96.38	1.15624	LNCaPabl_ARres	LNCaPabl_p	DDB1- and CUL4-associated factor 7 OS=Homo sapiens GN=DCAF7 PE=1 SV=1 - [DCAF7_HUMAN]	0.372872	0.704338
O95210	1	1	82.7	1.01055	LNCaPabl_ARres	LNCaPabl_p	Starch-binding domain-containing protein 1 OS=Homo sapiens GN=STBD1 PE=1 SV=1 - [STBD1_HUMAN]	0.373779	0.705289
Q6P5R6	3	3	309.93	1.11116	LNCaPabl_ARres	LNCaPabl_p	60S ribosomal protein L22-like 1 OS=Homo sapiens GN=RPL22L1 PE=1 SV=2 - [RL22L_HUMAN]	0.37383	0.705289
Q9P2T1	3	2	268.02	1.11999	LNCaPabl_p	LNCaPabl_ARres	GMP reductase 2 OS=Homo sapiens GN=GMPR2 PE=1 SV=1 - [GMPR2_HUMAN]	0.374533	0.706184
Q9C0E2	1	1	34.41	1.31871	LNCaPabl_p	LNCaPabl_ARres	Exportin-4 OS=Homo sapiens GN=XPO4 PE=1 SV=2 - [XPO4_HUMAN]	0.374782	0.706223
Q7Z4H8	1	1	71.39	16.9592	LNCaPabl_p	LNCaPabl_ARres	KDEL motif-containing protein 2 OS=Homo sapiens GN=KDELC2 PE=1 SV=2 - [KDEL2_HUMAN]	0.37584	0.707324
Q13033	1	1	42.54	1.33938	LNCaPabl_ARres	LNCaPabl_p	Striatin-3 OS=Homo sapiens GN=STRN3 PE=1 SV=3 - [STRN3_HUMAN]	0.375895	0.707324
P11766	7	7	409.3	1.11919	LNCaPabl_p	LNCaPabl_ARres	Alcohol dehydrogenase class-3 OS=Homo sapiens GN=ADH5 PE=1 SV=4 - [ADHX_HUMAN]	0.376052	0.707324
P62140	10	2	662.6	1.10622	LNCaPabl_p	LNCaPabl_ARres	Serine/threonine-protein phosphatase PP1-beta catalytic subunit OS=Homo sapiens GN=PPP1CB PE=1 SV=3 - [PP1B_HUMAN]	0.376545	0.707823
Q12996	1	1	29.07	1.48289	LNCaPabl_ARres	LNCaPabl_p	Cleavage stimulation factor subunit 3 OS=Homo sapiens GN=CSTF3 PE=1 SV=1 - [CSTF3_HUMAN]	0.377051	0.708343
P04181	1	1	70.51	1.60125	LNCaPabl_p	LNCaPabl_ARres	Ornithine aminotransferase, mitochondrial OS=Homo sapiens GN=OAT PE=1 SV=1 - [OAT_HUMAN]	0.3781	0.709883
P34897	9	9	495.69	1.07539	LNCaPabl_p	LNCaPabl_ARres	Serine hydroxymethyltransferase, mitochondrial OS=Homo sapiens GN=SHMT2 PE=1 SV=3 - [GLYM_HUMAN]	0.378644	0.710094
Q969H8	1	1	106.97	1.10655	LNCaPabl_p	LNCaPabl_ARres	UPF0556 protein C19orf10 OS=Homo sapiens GN=C19orf10 PE=1 SV=1 - [CS010_HUMAN]	0.378994	0.710094
Q15417	2	2	200.17	1.2585	LNCaPabl_p	LNCaPabl_ARres	Calponin-3 OS=Homo sapiens GN=CNN3 PE=1 SV=1 - [CNN3_HUMAN]	0.379109	0.710094
P54578	9	9	876.41	1.09576	LNCaPabl_p	LNCaPabl_ARres	Ubiquitin carboxyl-terminal hydrolase 14 OS=Homo sapiens GN=USP14 PE=1 SV=3 - [UBP14_HUMAN]	0.379129	0.710094
Q9H330	2	2	118.08	1.5152	LNCaPabl_ARres	LNCaPabl_p	Transmembrane protein 245 OS=Homo sapiens OX=9606 GN=TMEM245 PE=1 SV=3 - [TM245_HUMAN]	0.379466	0.710295
Q06210	23	23	1946.81	1.08514	LNCaPabl_p	LNCaPabl_ARres	Glucosamine--fructose-6-phosphate aminotransferase [isomerizing] 1 OS=Homo sapiens GN=GFPT1 PE=1 SV=3 - [GFPT1_HUMAN]	0.380095	0.710424
Q9UQ88	3	3	100.09	1.15278	LNCaPabl_ARres	LNCaPabl_p	Cyclin-dependent kinase 11A OS=Homo sapiens GN=CDK11A PE=1 SV=4 - [CD11A_HUMAN]	0.3802	0.710424
P40222	3	3	196.81	1.30997	LNCaPabl_ARres	LNCaPabl_p	Alpha-taxilin OS=Homo sapiens GN=TXLNA PE=1 SV=3 - [TXLNA_HUMAN]	0.380317	0.710424
Q8TB36	1	1	87.15	1.17586	LNCaPabl_ARres	LNCaPabl_p	Ganglioside-induced differentiation-associated protein 1 OS=Homo sapiens GN=GDAP1 PE=1 SV=3 - [GDAP1_HUMAN]	0.380453	0.710424
P32321	1	1	67.27	1.07451	LNCaPabl_p	LNCaPabl_ARres	Deoxycytidylate deaminase OS=Homo sapiens GN=DCTD PE=1 SV=2 - [DCTD_HUMAN]	0.38099	0.710815
Q9ULX6	2	2	109.82	1.10308	LNCaPabl_p	LNCaPabl_ARres	A-kinase anchor protein 8-like OS=Homo sapiens OX=9606 GN=AKAP8L PE=1 SV=4 - [AKP8L_HUMAN]	0.381348	0.710815
Q92922	3	1	133.28	1.48704	LNCaPabl_p	LNCaPabl_ARres	SWI/SNF complex subunit SMARCC1 OS=Homo sapiens GN=SMARCC1 PE=1 SV=3 - [SMRC1_HUMAN]	0.381372	0.710815
O75146	2	2	99.03	1.92563	LNCaPabl_p	LNCaPabl_ARres	Huntingtin-interacting protein 1-related protein OS=Homo sapiens GN=HIP1R PE=1 SV=2 - [HIP1R_HUMAN]	0.381581	0.710815
Q14997	1	1	52.32	1.1791	LNCaPabl_ARres	LNCaPabl_p	Proteasome activator complex subunit 4 OS=Homo sapiens GN=PSME4 PE=1 SV=2 - [PSME4_HUMAN]	0.382052	0.711078
Q15021	5	5	359.83	1.12503	LNCaPabl_ARres	LNCaPabl_p	Condensin complex subunit 1 OS=Homo sapiens GN=NCAPD2 PE=1 SV=3 - [CND1_HUMAN]	0.382439	0.711078
Q14CN4	2	1	77.72	4.12336	LNCaPabl_ARres	LNCaPabl_p	Keratin, type II cytoskeletal 72 OS=Homo sapiens GN=KRT72 PE=1 SV=2 - [K2C72_HUMAN]	0.382547	0.711078
Q9H0U4	5	1	591.57	1.14602	LNCaPabl_ARres	LNCaPabl_p	Ras-related protein Rab-1B OS=Homo sapiens GN=RAB1B PE=1 SV=1 - [RAB1B_HUMAN]	0.382685	0.711078
O60313	4	4	175.78	1.35212	LNCaPabl_ARres	LNCaPabl_p	Dynamin-like 120 kDa protein, mitochondrial OS=Homo sapiens GN=OPA1 PE=1 SV=3 - [OPA1_HUMAN]	0.382871	0.711078
P50502	6	1	414.71	1.41938	LNCaPabl_ARres	LNCaPabl_p	Hsc70-interacting protein OS=Homo sapiens GN=ST13 PE=1 SV=2 - [F10A1_HUMAN]	0.383749	0.711569
Q13257	3	3	262.06	1.06515	LNCaPabl_ARres	LNCaPabl_p	Mitotic spindle assembly checkpoint protein MAD2A OS=Homo sapiens GN=MAD2L1 PE=1 SV=1 - [MD2L1_HUMAN]	0.383758	0.711569
P51812	8	5	374.98	1.1795	LNCaPabl_ARres	LNCaPabl_p	Ribosomal protein S6 kinase alpha-3 OS=Homo sapiens GN=RPS6KA3 PE=1 SV=1 - [KS6A3_HUMAN]	0.383824	0.711569
P02545	6	6	379.12	1.52868	LNCaPabl_p	LNCaPabl_ARres	Prelamin-A/C OS=Homo sapiens GN=LMNA PE=1 SV=1 - [LMNA_HUMAN]	0.38511	0.713363
P31751	1	1	27.91	1.07546	LNCaPabl_p	LNCaPabl_ARres	RAC-beta serine/threonine-protein kinase OS=Homo sapiens GN=AKT2 PE=1 SV=2 - [AKT2_HUMAN]	0.385253	0.713363
P49770	1	1	63.12	1.95639	LNCaPabl_p	LNCaPabl_ARres	Translation initiation factor eIF-2B subunit beta OS=Homo sapiens GN=EIF2B2 PE=1 SV=3 - [EI2BB_HUMAN]	0.385757	0.713869
Q99638	1	1	38.99	1.27459	LNCaPabl_p	LNCaPabl_ARres	Cell cycle checkpoint control protein RAD9A OS=Homo sapiens GN=RAD9A PE=1 SV=1 - [RAD9A_HUMAN]	0.386024	0.713936
O00743	3	3	173.66	1.24752	LNCaPabl_ARres	LNCaPabl_p	Serine/threonine-protein phosphatase 6 catalytic subunit OS=Homo sapiens GN=PPP6C PE=1 SV=1 - [PPP6_HUMAN]	0.386758	0.714474
Q13610	1	1	62.83	1.43675	LNCaPabl_ARres	LNCaPabl_p	Periodic tryptophan protein 1 homolog OS=Homo sapiens GN=PWP1 PE=1 SV=1 - [PWP1_HUMAN]	0.386776	0.714474
Q5VT52	5	5	384.45	1.25141	LNCaPabl_p	LNCaPabl_ARres	Regulation of nuclear pre-mRNA domain-containing protein 2 OS=Homo sapiens GN=RPRD2 PE=1 SV=1 - [RPRD2_HUMAN]	0.389668	0.717775
P63241	8	8	583.39	1.06344	LNCaPabl_ARres	LNCaPabl_p	Eukaryotic translation initiation factor 5A-1 OS=Homo sapiens GN=EIF5A PE=1 SV=2 - [IF5A1_HUMAN]	0.390316	0.717775
Q8N1F7	4	4	264.3	1.16635	LNCaPabl_p	LNCaPabl_ARres	Nuclear pore complex protein Nup93 OS=Homo sapiens GN=NUP93 PE=1 SV=2 - [NUP93_HUMAN]	0.390411	0.717775
P11586	19	19	1249.94	1.07663	LNCaPabl_p	LNCaPabl_ARres	C-1-tetrahydrofolate synthase, cytoplasmic OS=Homo sapiens GN=MTHFD1 PE=1 SV=3 - [C1TC_HUMAN]	0.390421	0.717775
P36551	2	2	82.77	1.126	LNCaPabl_p	LNCaPabl_ARres	Coproporphyrinogen-III oxidase, mitochondrial OS=Homo sapiens GN=CPOX PE=1 SV=3 - [HEM6_HUMAN]	0.390693	0.717775
Q9BT22	1	1	66.89	1.14024	LNCaPabl_ARres	LNCaPabl_p	Chitobiosyldiphosphodolichol beta-mannosyltransferase OS=Homo sapiens GN=ALG1 PE=1 SV=2 - [ALG1_HUMAN]	0.390699	0.717775
P33993	11	11	866.43	1.09512	LNCaPabl_p	LNCaPabl_ARres	DNA replication licensing factor MCM7 OS=Homo sapiens GN=MCM7 PE=1 SV=4 - [MCM7_HUMAN]	0.391125	0.717775
P62829	4	4	443.35	1.12599	LNCaPabl_ARres	LNCaPabl_p	60S ribosomal protein L23 OS=Homo sapiens GN=RPL23 PE=1 SV=1 - [RL23_HUMAN]	0.391183	0.717775
P48047	4	4	253.43	1.19814	LNCaPabl_ARres	LNCaPabl_p	ATP synthase subunit O, mitochondrial OS=Homo sapiens GN=ATP5O PE=1 SV=1 - [ATPO_HUMAN]	0.391218	0.717775
Q96EP5	2	2	145.55	1.18122	LNCaPabl_ARres	LNCaPabl_p	DAZ-associated protein 1 OS=Homo sapiens GN=DAZAP1 PE=1 SV=1 - [DAZP1_HUMAN]	0.391239	0.717775
P42025	4	4	263.92	1.06581	LNCaPabl_p	LNCaPabl_ARres	Beta-centractin OS=Homo sapiens GN=ACTR1B PE=1 SV=1 - [ACTY_HUMAN]	0.391254	0.717775
P54136	15	15	1357.45	1.09742	LNCaPabl_p	LNCaPabl_ARres	Arginine--tRNA ligase, cytoplasmic OS=Homo sapiens GN=RARS PE=1 SV=2 - [SYRC_HUMAN]	0.391579	0.717775
P12081	9	4	562.26	1.06487	LNCaPabl_ARres	LNCaPabl_p	Histidine--tRNA ligase, cytoplasmic OS=Homo sapiens GN=HARS PE=1 SV=2 - [SYHC_HUMAN]	0.391704	0.717775
P62195	11	10	711.4	1.10236	LNCaPabl_ARres	LNCaPabl_p	26S protease regulatory subunit 8 OS=Homo sapiens GN=PSMC5 PE=1 SV=1 - [PRS8_HUMAN]	0.391989	0.717775
Q8TAQ2	4	2	364.73	1.16799	LNCaPabl_ARres	LNCaPabl_p	SWI/SNF complex subunit SMARCC2 OS=Homo sapiens GN=SMARCC2 PE=1 SV=1 - [SMRC2_HUMAN]	0.392041	0.717775
Q9Y6V7	2	2	97.3	1.87929	LNCaPabl_p	LNCaPabl_ARres	Probable ATP-dependent RNA helicase DDX49 OS=Homo sapiens GN=DDX49 PE=1 SV=1 - [DDX49_HUMAN]	0.392781	0.717884
Q9UNP9	1	1	67.41	1.0262	LNCaPabl_ARres	LNCaPabl_p	Peptidyl-prolyl cis-trans isomerase E OS=Homo sapiens GN=PPIE PE=1 SV=1 - [PPIE_HUMAN]	0.392782	0.717884
P09417	2	2	130.3	1.18136	LNCaPabl_ARres	LNCaPabl_p	Dihydropteridine reductase OS=Homo sapiens GN=QDPR PE=1 SV=2 - [DHPR_HUMAN]	0.39288	0.717884
Q2TAL8	1	1	35.46	1.26966	LNCaPabl_p	LNCaPabl_ARres	Glutamine-rich protein 1 OS=Homo sapiens GN=QRICH1 PE=1 SV=1 - [QRIC1_HUMAN]	0.393028	0.717884
Q9NV88	1	1	37.34	1.18439	LNCaPabl_ARres	LNCaPabl_p	Integrator complex subunit 9 OS=Homo sapiens GN=INTS9 PE=1 SV=2 - [INT9_HUMAN]	0.393818	0.718904
Q86TI0	1	1	49.17	1.16529	LNCaPabl_p	LNCaPabl_ARres	TBC1 domain family member 1 OS=Homo sapiens GN=TBC1D1 PE=1 SV=2 - [TBCD1_HUMAN]	0.394553	0.719821
P49643	3	3	184.6	1.25609	LNCaPabl_p	LNCaPabl_ARres	DNA primase large subunit OS=Homo sapiens GN=PRIM2 PE=1 SV=2 - [PRI2_HUMAN]	0.395289	0.72074
O14957	1	1	48	1.18978	LNCaPabl_ARres	LNCaPabl_p	Cytochrome b-c1 complex subunit 10 OS=Homo sapiens GN=UQCR11 PE=2 SV=1 - [QCR10_HUMAN]	0.395775	0.720765
O15514	2	2	145.69	1.11526	LNCaPabl_ARres	LNCaPabl_p	DNA-directed RNA polymerase II subunit RPB4 OS=Homo sapiens GN=POLR2D PE=1 SV=1 - [RPB4_HUMAN]	0.395893	0.720765
O75676	2	1	81.3	1.13278	LNCaPabl_p	LNCaPabl_ARres	Ribosomal protein S6 kinase alpha-4 OS=Homo sapiens GN=RPS6KA4 PE=1 SV=1 - [KS6A4_HUMAN]	0.396001	0.720765
Q14847	1	1	57.69	1.18725	LNCaPabl_ARres	LNCaPabl_p	LIM and SH3 domain protein 1 OS=Homo sapiens GN=LASP1 PE=1 SV=2 - [LASP1_HUMAN]	0.396578	0.72082
P16070	1	1	31.51	1.27617	LNCaPabl_p	LNCaPabl_ARres	CD44 antigen OS=Homo sapiens GN=CD44 PE=1 SV=3 - [CD44_HUMAN]	0.396613	0.72082
Q13112	1	1	66.38	1.06631	LNCaPabl_p	LNCaPabl_ARres	Chromatin assembly factor 1 subunit B OS=Homo sapiens GN=CHAF1B PE=1 SV=1 - [CAF1B_HUMAN]	0.396774	0.72082
Q9Y5Q8	3	3	157.4	1.14503	LNCaPabl_p	LNCaPabl_ARres	General transcription factor 3C polypeptide 5 OS=Homo sapiens GN=GTF3C5 PE=1 SV=2 - [TF3C5_HUMAN]	0.396963	0.72082
P30086	6	6	793.62	1.15891	LNCaPabl_ARres	LNCaPabl_p	Phosphatidylethanolamine-binding protein 1 OS=Homo sapiens GN=PEBP1 PE=1 SV=3 - [PEBP1_HUMAN]	0.397544	0.721327
Q14157	6	6	387.69	1.08269	LNCaPabl_p	LNCaPabl_ARres	Ubiquitin-associated protein 2-like OS=Homo sapiens GN=UBAP2L PE=1 SV=2 - [UBP2L_HUMAN]	0.397708	0.721327
P49585	1	1	45.67	1.20857	LNCaPabl_ARres	LNCaPabl_p	Choline-phosphate cytidylyltransferase A OS=Homo sapiens GN=PCYT1A PE=1 SV=2 - [PCY1A_HUMAN]	0.398019	0.721467
Q8WYA6	5	5	261.33	1.07551	LNCaPabl_ARres	LNCaPabl_p	Beta-catenin-like protein 1 OS=Homo sapiens GN=CTNNBL1 PE=1 SV=1 - [CTBL1_HUMAN]	0.398541	0.721775
Q86U90	2	2	126.48	1.16402	LNCaPabl_ARres	LNCaPabl_p	YrdC domain-containing protein, mitochondrial OS=Homo sapiens GN=YRDC PE=1 SV=1 - [YRDC_HUMAN]	0.398655	0.721775
P53004	6	6	382.91	1.08922	LNCaPabl_p	LNCaPabl_ARres	Biliverdin reductase A OS=Homo sapiens GN=BLVRA PE=1 SV=2 - [BIEA_HUMAN]	0.399346	0.722428
O15371	6	6	487.94	1.15431	LNCaPabl_ARres	LNCaPabl_p	Eukaryotic translation initiation factor 3 subunit D OS=Homo sapiens GN=EIF3D PE=1 SV=1 - [EIF3D_HUMAN]	0.399482	0.722428
O75448	2	1	91.93	1.13578	LNCaPabl_ARres	LNCaPabl_p	Mediator of RNA polymerase II transcription subunit 24 OS=Homo sapiens GN=MED24 PE=1 SV=1 - [MED24_HUMAN]	0.400131	0.723178
O96005	1	1	134.78	2.17013	LNCaPabl_p	LNCaPabl_ARres	Cleft lip and palate transmembrane protein 1 OS=Homo sapiens GN=CLPTM1 PE=1 SV=1 - [CLPT1_HUMAN]	0.400962	0.724228
O43399	5	5	359.7	1.04944	LNCaPabl_p	LNCaPabl_ARres	Tumor protein D54 OS=Homo sapiens GN=TPD52L2 PE=1 SV=2 - [TPD54_HUMAN]	0.401179	0.724228
P55809	5	5	704.46	1.1767	LNCaPabl_ARres	LNCaPabl_p	Succinyl-CoA:3-ketoacid coenzyme A transferase 1, mitochondrial OS=Homo sapiens GN=OXCT1 PE=1 SV=1 - [SCOT1_HUMAN]	0.401711	0.724766
P50895	4	4	277.13	1.13431	LNCaPabl_p	LNCaPabl_ARres	Basal cell adhesion molecule OS=Homo sapiens GN=BCAM PE=1 SV=2 - [BCAM_HUMAN]	0.402917	0.726058
O43747	7	7	467.61	1.09569	LNCaPabl_p	LNCaPabl_ARres	AP-1 complex subunit gamma-1 OS=Homo sapiens GN=AP1G1 PE=1 SV=5 - [AP1G1_HUMAN]	0.403093	0.726058
P58546	2	2	217.98	1.0982	LNCaPabl_p	LNCaPabl_ARres	Myotrophin OS=Homo sapiens GN=MTPN PE=1 SV=2 - [MTPN_HUMAN]	0.403131	0.726058
P35520	7	7	517.04	1.08255	LNCaPabl_ARres	LNCaPabl_p	Cystathionine beta-synthase OS=Homo sapiens GN=CBS PE=1 SV=2 - [CBS_HUMAN]	0.403397	0.726115
Q86SX6	3	3	331.11	1.16713	LNCaPabl_ARres	LNCaPabl_p	Glutaredoxin-related protein 5, mitochondrial OS=Homo sapiens GN=GLRX5 PE=1 SV=2 - [GLRX5_HUMAN]	0.404385	0.72747
P04080	4	4	328.69	1.22758	LNCaPabl_ARres	LNCaPabl_p	Cystatin-B OS=Homo sapiens GN=CSTB PE=1 SV=2 - [CYTB_HUMAN]	0.404686	0.727589
P39023	7	7	487.76	1.09442	LNCaPabl_ARres	LNCaPabl_p	60S ribosomal protein L3 OS=Homo sapiens GN=RPL3 PE=1 SV=2 - [RL3_HUMAN]	0.405063	0.727843
P07099	11	11	746.04	1.13541	LNCaPabl_ARres	LNCaPabl_p	Epoxide hydrolase 1 OS=Homo sapiens GN=EPHX1 PE=1 SV=1 - [HYEP_HUMAN]	0.406591	0.729858
P78540	2	2	119.76	1.17026	LNCaPabl_p	LNCaPabl_ARres	Arginase-2, mitochondrial OS=Homo sapiens GN=ARG2 PE=1 SV=1 - [ARGI2_HUMAN]	0.406655	0.729858
Q0VGL1	1	1	46.92	1.49676	LNCaPabl_ARres	LNCaPabl_p	Ragulator complex protein LAMTOR4 OS=Homo sapiens GN=LAMTOR4 PE=1 SV=1 - [LTOR4_HUMAN]	0.407644	0.731208
P12236	5	2	459.72	1.62537	LNCaPabl_ARres	LNCaPabl_p	ADP/ATP translocase 3 OS=Homo sapiens GN=SLC25A6 PE=1 SV=4 - [ADT3_HUMAN]	0.408382	0.731749
Q9HCS7	2	2	81	1.11055	LNCaPabl_p	LNCaPabl_ARres	Pre-mRNA-splicing factor SYF1 OS=Homo sapiens GN=XAB2 PE=1 SV=2 - [SYF1_HUMAN]	0.408418	0.731749
Q6P4E1	1	1	24.11	1.30139	LNCaPabl_p	LNCaPabl_ARres	Protein CASC4 OS=Homo sapiens GN=CASC4 PE=2 SV=1 - [CASC4_HUMAN]	0.409196	0.732687
Q9Y6Q5	5	4	345.28	1.05263	LNCaPabl_ARres	LNCaPabl_p	AP-1 complex subunit mu-2 OS=Homo sapiens GN=AP1M2 PE=1 SV=4 - [AP1M2_HUMAN]	0.409745	0.732687
P84103	2	1	180.9	1.13879	LNCaPabl_p	LNCaPabl_ARres	Serine/arginine-rich splicing factor 3 OS=Homo sapiens GN=SRSF3 PE=1 SV=1 - [SRSF3_HUMAN]	0.409893	0.732687
P23528	7	4	1015.44	1.04409	LNCaPabl_p	LNCaPabl_ARres	Cofilin-1 OS=Homo sapiens GN=CFL1 PE=1 SV=3 - [COF1_HUMAN]	0.409968	0.732687
P35221	13	11	1173.83	1.0818	LNCaPabl_p	LNCaPabl_ARres	Catenin alpha-1 OS=Homo sapiens GN=CTNNA1 PE=1 SV=1 - [CTNA1_HUMAN]	0.410125	0.732687
Q9NRL3	1	1	52.32	1.12918	LNCaPabl_p	LNCaPabl_ARres	Striatin-4 OS=Homo sapiens GN=STRN4 PE=1 SV=2 - [STRN4_HUMAN]	0.410577	0.733072
P54619	2	2	96.11	1.1276	LNCaPabl_ARres	LNCaPabl_p	5'-AMP-activated protein kinase subunit gamma-1 OS=Homo sapiens GN=PRKAG1 PE=1 SV=1 - [AAKG1_HUMAN]	0.410822	0.733086
Q9NVI7	1	1	40.58	1.27329	LNCaPabl_ARres	LNCaPabl_p	ATPase family AAA domain-containing protein 3A OS=Homo sapiens GN=ATAD3A PE=1 SV=2 - [ATD3A_HUMAN]	0.411144	0.733238
Q9Y3R5	2	2	206.28	1.43192	LNCaPabl_p	LNCaPabl_ARres	Protein dopey-2 OS=Homo sapiens GN=DOPEY2 PE=1 SV=5 - [DOP2_HUMAN]	0.411406	0.733283
Q9NQT8	2	2	103.45	1.16166	LNCaPabl_ARres	LNCaPabl_p	Kinesin-like protein KIF13B OS=Homo sapiens GN=KIF13B PE=1 SV=2 - [KI13B_HUMAN]	0.411707	0.733397
Q6P1M3	3	3	128.58	1.19888	LNCaPabl_ARres	LNCaPabl_p	Lethal(2) giant larvae protein homolog 2 OS=Homo sapiens GN=LLGL2 PE=1 SV=2 - [L2GL2_HUMAN]	0.412055	0.733492
O43237	2	2	72.09	1.10047	LNCaPabl_ARres	LNCaPabl_p	Cytoplasmic dynein 1 light intermediate chain 2 OS=Homo sapiens GN=DYNC1LI2 PE=1 SV=1 - [DC1L2_HUMAN]	0.412234	0.733492
P19012	5	4	377.93	1.49128	LNCaPabl_ARres	LNCaPabl_p	Keratin, type I cytoskeletal 15 OS=Homo sapiens GN=KRT15 PE=1 SV=3 - [K1C15_HUMAN]	0.412488	0.733523
O75832	3	2	213.08	1.12822	LNCaPabl_p	LNCaPabl_ARres	26S proteasome non-ATPase regulatory subunit 10 OS=Homo sapiens GN=PSMD10 PE=1 SV=1 - [PSD10_HUMAN]	0.413522	0.734288
Q8IVD9	3	3	165.78	1.10568	LNCaPabl_p	LNCaPabl_ARres	NudC domain-containing protein 3 OS=Homo sapiens GN=NUDCD3 PE=1 SV=3 - [NUDC3_HUMAN]	0.413533	0.734288
O75475	2	2	110.65	1.11369	LNCaPabl_ARres	LNCaPabl_p	PC4 and SFRS1-interacting protein OS=Homo sapiens GN=PSIP1 PE=1 SV=1 - [PSIP1_HUMAN]	0.41363	0.734288
P49756	4	4	353.89	1.05585	LNCaPabl_p	LNCaPabl_ARres	RNA-binding protein 25 OS=Homo sapiens GN=RBM25 PE=1 SV=3 - [RBM25_HUMAN]	0.414546	0.735354
Q02878	6	6	597.52	1.1006	LNCaPabl_ARres	LNCaPabl_p	60S ribosomal protein L6 OS=Homo sapiens GN=RPL6 PE=1 SV=3 - [RL6_HUMAN]	0.414901	0.735354
Q04724	5	2	258.57	1.03291	LNCaPabl_p	LNCaPabl_ARres	Transducin-like enhancer protein 1 OS=Homo sapiens GN=TLE1 PE=1 SV=2 - [TLE1_HUMAN]	0.415499	0.735354
Q8IWT0	1	1	54.3	2.03981	LNCaPabl_ARres	LNCaPabl_p	Protein archease OS=Homo sapiens GN=ZBTB8OS PE=1 SV=2 - [ARCH_HUMAN]	0.415601	0.735354
P14635	1	1	44.96	1.07558	LNCaPabl_ARres	LNCaPabl_p	G2/mitotic-specific cyclin-B1 OS=Homo sapiens GN=CCNB1 PE=1 SV=1 - [CCNB1_HUMAN]	0.415654	0.735354
P26368	6	6	445.07	1.1232	LNCaPabl_ARres	LNCaPabl_p	Splicing factor U2AF 65 kDa subunit OS=Homo sapiens GN=U2AF2 PE=1 SV=4 - [U2AF2_HUMAN]	0.415699	0.735354
Q9UEY8	1	1	52.75	1.16104	LNCaPabl_p	LNCaPabl_ARres	Gamma-adducin OS=Homo sapiens GN=ADD3 PE=1 SV=1 - [ADDG_HUMAN]	0.415964	0.735354
O60925	1	1	56.42	1.07352	LNCaPabl_ARres	LNCaPabl_p	Prefoldin subunit 1 OS=Homo sapiens GN=PFDN1 PE=1 SV=2 - [PFD1_HUMAN]	0.416516	0.735354
Q08J23	7	7	459.54	1.09643	LNCaPabl_ARres	LNCaPabl_p	tRNA (cytosine(34)-C(5))-methyltransferase OS=Homo sapiens GN=NSUN2 PE=1 SV=2 - [NSUN2_HUMAN]	0.416704	0.735354
Q8IW45	5	5	357.94	1.1949	LNCaPabl_ARres	LNCaPabl_p	ATP-dependent (S)-NAD(P)H-hydrate dehydratase OS=Homo sapiens GN=CARKD PE=1 SV=1 - [NNRD_HUMAN]	0.416708	0.735354
P54725	3	3	232.83	1.08437	LNCaPabl_ARres	LNCaPabl_p	UV excision repair protein RAD23 homolog A OS=Homo sapiens GN=RAD23A PE=1 SV=1 - [RD23A_HUMAN]	0.416843	0.735354
Q8IY81	3	3	208.69	1.355	LNCaPabl_ARres	LNCaPabl_p	pre-rRNA processing protein FTSJ3 OS=Homo sapiens GN=FTSJ3 PE=1 SV=2 - [RRMJ3_HUMAN]	0.417264	0.735678
Q9UKL0	2	2	75.75	1.31175	LNCaPabl_ARres	LNCaPabl_p	REST corepressor 1 OS=Homo sapiens GN=RCOR1 PE=1 SV=2 - [RCOR1_HUMAN]	0.418111	0.736751
Q6P2Q9	27	27	1717.8	1.05993	LNCaPabl_p	LNCaPabl_ARres	Pre-mRNA-processing-splicing factor 8 OS=Homo sapiens GN=PRPF8 PE=1 SV=2 - [PRP8_HUMAN]	0.418812	0.737375
O14562	1	1	75.34	1.14092	LNCaPabl_p	LNCaPabl_ARres	Ubiquitin domain-containing protein UBFD1 OS=Homo sapiens GN=UBFD1 PE=1 SV=2 - [UBFD1_HUMAN]	0.419057	0.737375
O43809	6	6	319.1	1.07904	LNCaPabl_ARres	LNCaPabl_p	Cleavage and polyadenylation specificity factor subunit 5 OS=Homo sapiens GN=NUDT21 PE=1 SV=1 - [CPSF5_HUMAN]	0.419179	0.737375
Q9NP79	1	1	119.3	1.28632	LNCaPabl_p	LNCaPabl_ARres	Vacuolar protein sorting-associated protein VTA1 homolog OS=Homo sapiens GN=VTA1 PE=1 SV=1 - [VTA1_HUMAN]	0.419561	0.737627
P36405	5	5	310.16	1.20622	LNCaPabl_ARres	LNCaPabl_p	ADP-ribosylation factor-like protein 3 OS=Homo sapiens GN=ARL3 PE=1 SV=2 - [ARL3_HUMAN]	0.41987	0.737751
Q9Y3E0	1	1	79.08	1.27777	LNCaPabl_p	LNCaPabl_ARres	Vesicle transport protein GOT1B OS=Homo sapiens GN=GOLT1B PE=1 SV=1 - [GOT1B_HUMAN]	0.420276	0.737992
Q9NQ55	1	1	24.19	1.16543	LNCaPabl_ARres	LNCaPabl_p	Suppressor of SWI4 1 homolog OS=Homo sapiens GN=PPAN PE=1 SV=1 - [SSF1_HUMAN]	0.420817	0.737992
Q14974	10	10	1226.82	1.09298	LNCaPabl_ARres	LNCaPabl_p	Importin subunit beta-1 OS=Homo sapiens GN=KPNB1 PE=1 SV=2 - [IMB1_HUMAN]	0.42095	0.737992
Q14141	3	1	153.17	2.58071	LNCaPabl_ARres	LNCaPabl_p	Septin-6 OS=Homo sapiens GN=SEPT6 PE=1 SV=4 - [SEPT6_HUMAN]	0.421176	0.737992
Q93099	3	3	189.93	1.30098	LNCaPabl_ARres	LNCaPabl_p	Homogentisate 1,2-dioxygenase OS=Homo sapiens GN=HGD PE=1 SV=2 - [HGD_HUMAN]	0.421199	0.737992
P10768	9	9	765.57	1.10373	LNCaPabl_p	LNCaPabl_ARres	S-formylglutathione hydrolase OS=Homo sapiens GN=ESD PE=1 SV=2 - [ESTD_HUMAN]	0.421537	0.738158
Q9NPQ8	3	3	201.81	1.14617	LNCaPabl_ARres	LNCaPabl_p	Synembryn-A OS=Homo sapiens GN=RIC8A PE=1 SV=3 - [RIC8A_HUMAN]	0.42197	0.738158
P31943	8	4	926.95	1.09712	LNCaPabl_ARres	LNCaPabl_p	Heterogeneous nuclear ribonucleoprotein H OS=Homo sapiens GN=HNRNPH1 PE=1 SV=4 - [HNRH1_HUMAN]	0.422151	0.738158
P41240	2	2	123.88	1.15203	LNCaPabl_p	LNCaPabl_ARres	Tyrosine-protein kinase CSK OS=Homo sapiens GN=CSK PE=1 SV=1 - [CSK_HUMAN]	0.422248	0.738158
Q16626	1	1	64.84	1.08279	LNCaPabl_p	LNCaPabl_ARres	Male-enhanced antigen 1 OS=Homo sapiens GN=MEA1 PE=1 SV=2 - [MEA1_HUMAN]	0.423154	0.738353
O00203	2	2	77.17	1.13217	LNCaPabl_p	LNCaPabl_ARres	AP-3 complex subunit beta-1 OS=Homo sapiens GN=AP3B1 PE=1 SV=3 - [AP3B1_HUMAN]	0.423215	0.738353
O95881	1	1	120.56	1.08716	LNCaPabl_p	LNCaPabl_ARres	Thioredoxin domain-containing protein 12 OS=Homo sapiens GN=TXNDC12 PE=1 SV=1 - [TXD12_HUMAN]	0.423284	0.738353
Q92841	13	10	695.03	1.0992	LNCaPabl_ARres	LNCaPabl_p	Probable ATP-dependent RNA helicase DDX17 OS=Homo sapiens GN=DDX17 PE=1 SV=2 - [DDX17_HUMAN]	0.42344	0.738353
Q06481	1	1	36.74	1.41721	LNCaPabl_ARres	LNCaPabl_p	Amyloid-like protein 2 OS=Homo sapiens GN=APLP2 PE=1 SV=2 - [APLP2_HUMAN]	0.423551	0.738353
O75179	3	2	280.61	1.09594	LNCaPabl_ARres	LNCaPabl_p	Ankyrin repeat domain-containing protein 17 OS=Homo sapiens GN=ANKRD17 PE=1 SV=3 - [ANR17_HUMAN]	0.424192	0.739053
P56556	2	1	119.01	1.24617	LNCaPabl_ARres	LNCaPabl_p	NADH dehydrogenase [ubiquinone] 1 alpha subcomplex subunit 6 OS=Homo sapiens OX=9606 GN=NDUFA6 PE=1 SV=4 - [NDUA6_HUMAN]	0.425439	0.740592
P08779	4	3	337.87	1.63742	LNCaPabl_ARres	LNCaPabl_p	Keratin, type I cytoskeletal 16 OS=Homo sapiens GN=KRT16 PE=1 SV=4 - [K1C16_HUMAN]	0.425816	0.740592
O60841	4	4	190.15	1.15173	LNCaPabl_ARres	LNCaPabl_p	Eukaryotic translation initiation factor 5B OS=Homo sapiens GN=EIF5B PE=1 SV=4 - [IF2P_HUMAN]	0.426168	0.740592
Q9GZP4	3	3	291.99	1.16185	LNCaPabl_ARres	LNCaPabl_p	PITH domain-containing protein 1 OS=Homo sapiens GN=PITHD1 PE=1 SV=1 - [PITH1_HUMAN]	0.426278	0.740592
O95197	1	1	108.27	1.15565	LNCaPabl_p	LNCaPabl_ARres	Reticulon-3 OS=Homo sapiens GN=RTN3 PE=1 SV=2 - [RTN3_HUMAN]	0.426287	0.740592
Q96BM9	2	2	78.65	1.22732	LNCaPabl_ARres	LNCaPabl_p	ADP-ribosylation factor-like protein 8A OS=Homo sapiens GN=ARL8A PE=1 SV=1 - [ARL8A_HUMAN]	0.42651	0.740592
P61326	3	3	174.29	1.06256	LNCaPabl_p	LNCaPabl_ARres	Protein mago nashi homolog OS=Homo sapiens GN=MAGOH PE=1 SV=1 - [MGN_HUMAN]	0.427916	0.7424
Q99996	3	2	164.83	1.09847	LNCaPabl_p	LNCaPabl_ARres	A-kinase anchor protein 9 OS=Homo sapiens OX=9606 GN=AKAP9 PE=1 SV=4 - [AKAP9_HUMAN]	0.428089	0.7424
Q8WXX5	2	2	124.28	1.20113	LNCaPabl_ARres	LNCaPabl_p	DnaJ homolog subfamily C member 9 OS=Homo sapiens GN=DNAJC9 PE=1 SV=1 - [DNJC9_HUMAN]	0.428444	0.7424
Q01433	1	1	64.92	1.29402	LNCaPabl_ARres	LNCaPabl_p	AMP deaminase 2 OS=Homo sapiens GN=AMPD2 PE=1 SV=2 - [AMPD2_HUMAN]	0.428553	0.7424
O95777	3	3	403.71	1.06751	LNCaPabl_ARres	LNCaPabl_p	N-alpha-acetyltransferase 38, NatC auxiliary subunit OS=Homo sapiens GN=NAA38 PE=1 SV=3 - [NAA38_HUMAN]	0.42875	0.7424
O75821	4	4	287.15	1.12907	LNCaPabl_ARres	LNCaPabl_p	Eukaryotic translation initiation factor 3 subunit G OS=Homo sapiens GN=EIF3G PE=1 SV=2 - [EIF3G_HUMAN]	0.429853	0.743893
Q96PU8	1	1	57.81	4.08366	LNCaPabl_p	LNCaPabl_ARres	Protein quaking OS=Homo sapiens GN=QKI PE=1 SV=1 - [QKI_HUMAN]	0.430708	0.744598
P25788	5	5	357.49	1.08182	LNCaPabl_p	LNCaPabl_ARres	Proteasome subunit alpha type-3 OS=Homo sapiens GN=PSMA3 PE=1 SV=2 - [PSA3_HUMAN]	0.430741	0.744598
Q13330	6	5	319.54	1.14059	LNCaPabl_ARres	LNCaPabl_p	Metastasis-associated protein MTA1 OS=Homo sapiens GN=MTA1 PE=1 SV=2 - [MTA1_HUMAN]	0.431789	0.745533
P62241	8	8	533.64	1.08913	LNCaPabl_ARres	LNCaPabl_p	40S ribosomal protein S8 OS=Homo sapiens GN=RPS8 PE=1 SV=2 - [RS8_HUMAN]	0.431935	0.745533
P56385	3	2	166.37	1.2824	LNCaPabl_ARres	LNCaPabl_p	ATP synthase subunit e, mitochondrial OS=Homo sapiens GN=ATP5I PE=1 SV=2 - [ATP5I_HUMAN]	0.432186	0.745533
Q9H4M9	1	1	66.96	1.2926	LNCaPabl_p	LNCaPabl_ARres	EH domain-containing protein 1 OS=Homo sapiens GN=EHD1 PE=1 SV=2 - [EHD1_HUMAN]	0.432245	0.745533
P14550	8	8	535.79	1.20109	LNCaPabl_ARres	LNCaPabl_p	Alcohol dehydrogenase [NADP(+)] OS=Homo sapiens GN=AKR1A1 PE=1 SV=3 - [AK1A1_HUMAN]	0.432753	0.745993
P55263	8	7	426.4	1.16399	LNCaPabl_ARres	LNCaPabl_p	Adenosine kinase OS=Homo sapiens GN=ADK PE=1 SV=2 - [ADK_HUMAN]	0.43353	0.746916
P19174	2	2	105.48	1.17054	LNCaPabl_ARres	LNCaPabl_p	1-phosphatidylinositol 4,5-bisphosphate phosphodiesterase gamma-1 OS=Homo sapiens GN=PLCG1 PE=1 SV=1 - [PLCG1_HUMAN]	0.433828	0.747014
Q96S82	1	1	66.2	1.13053	LNCaPabl_p	LNCaPabl_ARres	Ubiquitin-like protein 7 OS=Homo sapiens GN=UBL7 PE=1 SV=2 - [UBL7_HUMAN]	0.434109	0.747082
O75822	2	2	126.86	1.15309	LNCaPabl_p	LNCaPabl_ARres	Eukaryotic translation initiation factor 3 subunit J OS=Homo sapiens GN=EIF3J PE=1 SV=2 - [EIF3J_HUMAN]	0.434722	0.747722
Q96S55	2	2	78.11	1.09149	LNCaPabl_ARres	LNCaPabl_p	ATPase WRNIP1 OS=Homo sapiens GN=WRNIP1 PE=1 SV=2 - [WRIP1_HUMAN]	0.435352	0.748054
Q9NX62	2	2	208.2	1.16606	LNCaPabl_ARres	LNCaPabl_p	Inositol monophosphatase 3 OS=Homo sapiens GN=IMPAD1 PE=1 SV=1 - [IMPA3_HUMAN]	0.435398	0.748054
P60228	8	8	662.65	1.06561	LNCaPabl_ARres	LNCaPabl_p	Eukaryotic translation initiation factor 3 subunit E OS=Homo sapiens GN=EIF3E PE=1 SV=1 - [EIF3E_HUMAN]	0.435917	0.748322
Q96A26	1	1	37.33	1.71576	LNCaPabl_ARres	LNCaPabl_p	Protein FAM162A OS=Homo sapiens GN=FAM162A PE=1 SV=2 - [F162A_HUMAN]	0.436038	0.748322
O00762	1	1	78.21	1.17285	LNCaPabl_ARres	LNCaPabl_p	Ubiquitin-conjugating enzyme E2 C OS=Homo sapiens GN=UBE2C PE=1 SV=1 - [UBE2C_HUMAN]	0.436516	0.748728
Q9NW64	1	1	55.93	1.34466	LNCaPabl_ARres	LNCaPabl_p	Pre-mRNA-splicing factor RBM22 OS=Homo sapiens GN=RBM22 PE=1 SV=1 - [RBM22_HUMAN]	0.436967	0.749033
P53602	1	1	41.5	1.14438	LNCaPabl_p	LNCaPabl_ARres	Diphosphomevalonate decarboxylase OS=Homo sapiens GN=MVD PE=1 SV=1 - [MVD1_HUMAN]	0.437329	0.749033
Q4ZHG4	1	1	28.73	1.25284	LNCaPabl_ARres	LNCaPabl_p	Fibronectin type III domain-containing protein 1 OS=Homo sapiens GN=FNDC1 PE=1 SV=4 - [FNDC1_HUMAN]	0.437815	0.749033
Q9UKG1	5	5	261.17	1.11452	LNCaPabl_p	LNCaPabl_ARres	DCC-interacting protein 13-alpha OS=Homo sapiens GN=APPL1 PE=1 SV=1 - [DP13A_HUMAN]	0.437862	0.749033
Q9GZR7	1	1	31.22	1.2781	LNCaPabl_p	LNCaPabl_ARres	ATP-dependent RNA helicase DDX24 OS=Homo sapiens GN=DDX24 PE=1 SV=1 - [DDX24_HUMAN]	0.437904	0.749033
P26641	12	11	995.13	1.11883	LNCaPabl_p	LNCaPabl_ARres	Elongation factor 1-gamma OS=Homo sapiens GN=EEF1G PE=1 SV=3 - [EF1G_HUMAN]	0.439144	0.75074
Q8WUY1	2	1	75.9	1.17281	LNCaPabl_ARres	LNCaPabl_p	UPF0670 protein THEM6 OS=Homo sapiens GN=THEM6 PE=1 SV=2 - [THEM6_HUMAN]	0.439537	0.750997
Q93008	8	7	367.11	1.13552	LNCaPabl_p	LNCaPabl_ARres	Probable ubiquitin carboxyl-terminal hydrolase FAF-X OS=Homo sapiens GN=USP9X PE=1 SV=3 - [USP9X_HUMAN]	0.440217	0.751744
P17050	2	2	127.28	1.10095	LNCaPabl_p	LNCaPabl_ARres	Alpha-N-acetylgalactosaminidase OS=Homo sapiens GN=NAGA PE=1 SV=2 - [NAGAB_HUMAN]	0.440538	0.751866
P82650	4	3	240.79	1.08873	LNCaPabl_ARres	LNCaPabl_p	28S ribosomal protein S22, mitochondrial OS=Homo sapiens GN=MRPS22 PE=1 SV=1 - [RT22_HUMAN]	0.440958	0.751866
Q9UPN3	14	13	780.09	1.05766	LNCaPabl_p	LNCaPabl_ARres	Microtubule-actin cross-linking factor 1, isoforms 1/2/3/5 OS=Homo sapiens GN=MACF1 PE=1 SV=4 - [MACF1_HUMAN]	0.441145	0.751866
Q3YEC7	1	1	101.2	1.19173	LNCaPabl_ARres	LNCaPabl_p	Rab-like protein 6 OS=Homo sapiens GN=RABL6 PE=1 SV=2 - [RABL6_HUMAN]	0.44126	0.751866
O95159	1	1	31.58	1.29617	LNCaPabl_ARres	LNCaPabl_p	Zinc finger protein-like 1 OS=Homo sapiens GN=ZFPL1 PE=1 SV=2 - [ZFPL1_HUMAN]	0.441605	0.75204
Q9H488	1	1	49.77	1.13752	LNCaPabl_p	LNCaPabl_ARres	GDP-fucose protein O-fucosyltransferase 1 OS=Homo sapiens GN=POFUT1 PE=1 SV=1 - [OFUT1_HUMAN]	0.44194	0.752198
P78347	18	17	1194.17	1.06507	LNCaPabl_ARres	LNCaPabl_p	General transcription factor II-I OS=Homo sapiens GN=GTF2I PE=1 SV=2 - [GTF2I_HUMAN]	0.442519	0.752682
Q15185	6	6	553.23	1.08843	LNCaPabl_p	LNCaPabl_ARres	Prostaglandin E synthase 3 OS=Homo sapiens GN=PTGES3 PE=1 SV=1 - [TEBP_HUMAN]	0.442711	0.752682
Q9GZN8	1	1	57.94	1.08654	LNCaPabl_ARres	LNCaPabl_p	UPF0687 protein C20orf27 OS=Homo sapiens GN=C20orf27 PE=1 SV=3 - [CT027_HUMAN]	0.444424	0.754715
Q9BZE4	4	3	234.36	1.39798	LNCaPabl_ARres	LNCaPabl_p	Nucleolar GTP-binding protein 1 OS=Homo sapiens GN=GTPBP4 PE=1 SV=3 - [NOG1_HUMAN]	0.444606	0.754715
P50583	3	3	144.94	1.11818	LNCaPabl_p	LNCaPabl_ARres	Bis(5'-nucleosyl)-tetraphosphatase [asymmetrical] OS=Homo sapiens GN=NUDT2 PE=1 SV=3 - [AP4A_HUMAN]	0.444638	0.754715
Q14CX7	1	1	53.23	1.73394	LNCaPabl_ARres	LNCaPabl_p	N-alpha-acetyltransferase 25, NatB auxiliary subunit OS=Homo sapiens GN=NAA25 PE=1 SV=1 - [NAA25_HUMAN]	0.444939	0.754811
Q9UBW8	3	3	248.79	1.09668	LNCaPabl_p	LNCaPabl_ARres	COP9 signalosome complex subunit 7a OS=Homo sapiens GN=COPS7A PE=1 SV=1 - [CSN7A_HUMAN]	0.445593	0.755506
Q12765	1	1	30.86	1.26959	LNCaPabl_p	LNCaPabl_ARres	Secernin-1 OS=Homo sapiens GN=SCRN1 PE=1 SV=2 - [SCRN1_HUMAN]	0.446312	0.756312
Q9Y2S0	1	1	31.47	1.18496	LNCaPabl_ARres	LNCaPabl_p	DNA-directed RNA polymerases I and III subunit RPAC2 OS=Homo sapiens GN=POLR1D PE=1 SV=1 - [RPAC2_HUMAN]	0.44677	0.756674
Q6ZTR5	1	1	26.24	1.18169	LNCaPabl_ARres	LNCaPabl_p	Cilia- and flagella-associated protein 47 OS=Homo sapiens OX=9606 GN=CFAP47 PE=2 SV=5 - [CFA47_HUMAN]	0.44727	0.757024
Q8TB22	1	1	37.81	2.66419	LNCaPabl_ARres	LNCaPabl_p	Spermatogenesis-associated protein 20 OS=Homo sapiens GN=SPATA20 PE=2 SV=3 - [SPT20_HUMAN]	0.447999	0.757024
Q96FW1	6	6	535.3	1.15585	LNCaPabl_ARres	LNCaPabl_p	Ubiquitin thioesterase OTUB1 OS=Homo sapiens GN=OTUB1 PE=1 SV=2 - [OTUB1_HUMAN]	0.448008	0.757024
Q9BQE3	17	1	1655.91	1.2951	LNCaPabl_ARres	LNCaPabl_p	Tubulin alpha-1C chain OS=Homo sapiens GN=TUBA1C PE=1 SV=1 - [TBA1C_HUMAN]	0.448586	0.757024
Q05048	2	2	55.06	1.09911	LNCaPabl_ARres	LNCaPabl_p	Cleavage stimulation factor subunit 1 OS=Homo sapiens GN=CSTF1 PE=1 SV=1 - [CSTF1_HUMAN]	0.448629	0.757024
Q8NBJ5	3	3	188.53	1.62779	LNCaPabl_p	LNCaPabl_ARres	Procollagen galactosyltransferase 1 OS=Homo sapiens GN=GLT25D1 PE=1 SV=1 - [GT251_HUMAN]	0.448741	0.757024
Q12931	14	12	1188.59	1.09728	LNCaPabl_ARres	LNCaPabl_p	Heat shock protein 75 kDa, mitochondrial OS=Homo sapiens GN=TRAP1 PE=1 SV=3 - [TRAP1_HUMAN]	0.449019	0.757024
Q9BTW9	7	7	458.77	1.13206	LNCaPabl_ARres	LNCaPabl_p	Tubulin-specific chaperone D OS=Homo sapiens GN=TBCD PE=1 SV=2 - [TBCD_HUMAN]	0.449032	0.757024
Q02543	4	4	259.47	1.08708	LNCaPabl_ARres	LNCaPabl_p	60S ribosomal protein L18a OS=Homo sapiens GN=RPL18A PE=1 SV=2 - [RL18A_HUMAN]	0.449177	0.757024
Q9NTX5	2	2	103.38	1.04563	LNCaPabl_p	LNCaPabl_ARres	Ethylmalonyl-CoA decarboxylase OS=Homo sapiens GN=ECHDC1 PE=1 SV=2 - [ECHD1_HUMAN]	0.449894	0.757647
P61081	4	4	180.07	1.15827	LNCaPabl_ARres	LNCaPabl_p	NEDD8-conjugating enzyme Ubc12 OS=Homo sapiens GN=UBE2M PE=1 SV=1 - [UBC12_HUMAN]	0.450107	0.757647
Q14166	12	11	596.94	1.06816	LNCaPabl_p	LNCaPabl_ARres	Tubulin--tyrosine ligase-like protein 12 OS=Homo sapiens GN=TTLL12 PE=1 SV=2 - [TTL12_HUMAN]	0.450281	0.757647
P20936	1	1	60.24	1.14384	LNCaPabl_p	LNCaPabl_ARres	Ras GTPase-activating protein 1 OS=Homo sapiens GN=RASA1 PE=1 SV=1 - [RASA1_HUMAN]	0.45058	0.757739
O14497	5	5	329.18	1.15521	LNCaPabl_p	LNCaPabl_ARres	AT-rich interactive domain-containing protein 1A OS=Homo sapiens GN=ARID1A PE=1 SV=3 - [ARI1A_HUMAN]	0.451402	0.758709
Q9HC38	4	4	220.25	1.0663	LNCaPabl_p	LNCaPabl_ARres	Glyoxalase domain-containing protein 4 OS=Homo sapiens GN=GLOD4 PE=1 SV=1 - [GLOD4_HUMAN]	0.452111	0.759122
Q9Y446	6	6	315.75	1.09342	LNCaPabl_ARres	LNCaPabl_p	Plakophilin-3 OS=Homo sapiens GN=PKP3 PE=1 SV=1 - [PKP3_HUMAN]	0.45245	0.759122
Q5T6V5	3	3	206.72	1.08021	LNCaPabl_p	LNCaPabl_ARres	UPF0553 protein C9orf64 OS=Homo sapiens GN=C9orf64 PE=1 SV=1 - [CI064_HUMAN]	0.452686	0.759122
Q9UI12	3	3	190.61	1.16125	LNCaPabl_p	LNCaPabl_ARres	V-type proton ATPase subunit H OS=Homo sapiens GN=ATP6V1H PE=1 SV=1 - [VATH_HUMAN]	0.453318	0.759122
P00352	6	6	469.14	1.08304	LNCaPabl_p	LNCaPabl_ARres	Retinal dehydrogenase 1 OS=Homo sapiens GN=ALDH1A1 PE=1 SV=2 - [AL1A1_HUMAN]	0.453733	0.759122
Q01844	3	2	267.14	1.18253	LNCaPabl_ARres	LNCaPabl_p	RNA-binding protein EWS OS=Homo sapiens GN=EWSR1 PE=1 SV=1 - [EWS_HUMAN]	0.453817	0.759122
Q9UBB6	4	4	283.08	1.15332	LNCaPabl_p	LNCaPabl_ARres	Neurochondrin OS=Homo sapiens GN=NCDN PE=1 SV=1 - [NCDN_HUMAN]	0.454369	0.759122
Q5TA45	1	1	32.74	1.16992	LNCaPabl_p	LNCaPabl_ARres	Integrator complex subunit 11 OS=Homo sapiens GN=CPSF3L PE=1 SV=2 - [INT11_HUMAN]	0.454444	0.759122
O60885	1	1	38.26	1.11099	LNCaPabl_ARres	LNCaPabl_p	Bromodomain-containing protein 4 OS=Homo sapiens GN=BRD4 PE=1 SV=2 - [BRD4_HUMAN]	0.454552	0.759122
P27361	2	1	171.34	1.16432	LNCaPabl_p	LNCaPabl_ARres	Mitogen-activated protein kinase 3 OS=Homo sapiens GN=MAPK3 PE=1 SV=4 - [MK03_HUMAN]	0.454813	0.759122
P35658	2	2	148.15	1.1966	LNCaPabl_ARres	LNCaPabl_p	Nuclear pore complex protein Nup214 OS=Homo sapiens GN=NUP214 PE=1 SV=2 - [NU214_HUMAN]	0.454824	0.759122
O14828	2	2	243.11	1.06183	LNCaPabl_p	LNCaPabl_ARres	Secretory carrier-associated membrane protein 3 OS=Homo sapiens GN=SCAMP3 PE=1 SV=3 - [SCAM3_HUMAN]	0.454859	0.759122
Q0VDF9	2	2	124.11	1.24103	LNCaPabl_p	LNCaPabl_ARres	Heat shock 70 kDa protein 14 OS=Homo sapiens GN=HSPA14 PE=1 SV=1 - [HSP7E_HUMAN]	0.454947	0.759122
Q9BPW8	5	5	242.73	1.06642	LNCaPabl_ARres	LNCaPabl_p	Protein NipSnap homolog 1 OS=Homo sapiens GN=NIPSNAP1 PE=1 SV=1 - [NIPS1_HUMAN]	0.455081	0.759122
P30519	1	1	48.22	1.26928	LNCaPabl_ARres	LNCaPabl_p	Heme oxygenase 2 OS=Homo sapiens GN=HMOX2 PE=1 SV=2 - [HMOX2_HUMAN]	0.456269	0.760694
Q9H1E3	1	1	67.37	1.15881	LNCaPabl_p	LNCaPabl_ARres	Nuclear ubiquitous casein and cyclin-dependent kinase substrate 1 OS=Homo sapiens GN=NUCKS1 PE=1 SV=1 - [NUCKS_HUMAN]	0.457136	0.761495
Q7Z5L9	3	2	220.39	1.1294	LNCaPabl_p	LNCaPabl_ARres	Interferon regulatory factor 2-binding protein 2 OS=Homo sapiens GN=IRF2BP2 PE=1 SV=2 - [I2BP2_HUMAN]	0.457241	0.761495
P10619	1	1	110.97	1.07855	LNCaPabl_p	LNCaPabl_ARres	Lysosomal protective protein OS=Homo sapiens GN=CTSA PE=1 SV=2 - [PPGB_HUMAN]	0.457631	0.761735
P22102	22	20	1737.79	1.06416	LNCaPabl_p	LNCaPabl_ARres	Trifunctional purine biosynthetic protein adenosine-3 OS=Homo sapiens GN=GART PE=1 SV=1 - [PUR2_HUMAN]	0.458502	0.762774
Q9BUD6	3	3	175.18	1.49601	LNCaPabl_ARres	LNCaPabl_p	Spondin-2 OS=Homo sapiens GN=SPON2 PE=1 SV=3 - [SPON2_HUMAN]	0.458847	0.762843
Q53GQ0	5	5	406.12	1.21597	LNCaPabl_p	LNCaPabl_ARres	Estradiol 17-beta-dehydrogenase 12 OS=Homo sapiens GN=HSD17B12 PE=1 SV=2 - [DHB12_HUMAN]	0.459067	0.762843
Q9BRR6	1	1	30.91	1.20732	LNCaPabl_ARres	LNCaPabl_p	ADP-dependent glucokinase OS=Homo sapiens GN=ADPGK PE=1 SV=1 - [ADPGK_HUMAN]	0.459283	0.762843
Q53H82	3	3	229.77	1.09664	LNCaPabl_p	LNCaPabl_ARres	Beta-lactamase-like protein 2 OS=Homo sapiens GN=LACTB2 PE=1 SV=2 - [LACB2_HUMAN]	0.4597	0.763127
Q9UPY3	1	1	26.35	1.24539	LNCaPabl_p	LNCaPabl_ARres	Endoribonuclease Dicer OS=Homo sapiens GN=DICER1 PE=1 SV=3 - [DICER_HUMAN]	0.460329	0.763762
Q7L266	4	4	364.9	1.16432	LNCaPabl_ARres	LNCaPabl_p	Isoaspartyl peptidase/L-asparaginase OS=Homo sapiens GN=ASRGL1 PE=1 SV=2 - [ASGL1_HUMAN]	0.46084	0.764154
P52564	2	2	97.93	1.1941	LNCaPabl_ARres	LNCaPabl_p	Dual specificity mitogen-activated protein kinase kinase 6 OS=Homo sapiens GN=MAP2K6 PE=1 SV=1 - [MP2K6_HUMAN]	0.461548	0.764154
Q02952	5	5	331.43	1.47902	LNCaPabl_ARres	LNCaPabl_p	A-kinase anchor protein 12 OS=Homo sapiens GN=AKAP12 PE=1 SV=4 - [AKA12_HUMAN]	0.461826	0.764154
Q15836	1	1	113.27	1.19199	LNCaPabl_ARres	LNCaPabl_p	Vesicle-associated membrane protein 3 OS=Homo sapiens GN=VAMP3 PE=1 SV=3 - [VAMP3_HUMAN]	0.46187	0.764154
P61981	6	4	618.18	1.09145	LNCaPabl_ARres	LNCaPabl_p	14-3-3 protein gamma OS=Homo sapiens GN=YWHAG PE=1 SV=2 - [1433G_HUMAN]	0.461889	0.764154
O60825	3	3	166.12	1.14551	LNCaPabl_ARres	LNCaPabl_p	6-phosphofructo-2-kinase/fructose-2,6-bisphosphatase 2 OS=Homo sapiens GN=PFKFB2 PE=1 SV=2 - [F262_HUMAN]	0.462374	0.764154
Q96AG4	7	7	523.24	1.22688	LNCaPabl_ARres	LNCaPabl_p	Leucine-rich repeat-containing protein 59 OS=Homo sapiens GN=LRRC59 PE=1 SV=1 - [LRC59_HUMAN]	0.462643	0.764154
P16220	1	1	78.78	1.20441	LNCaPabl_p	LNCaPabl_ARres	Cyclic AMP-responsive element-binding protein 1 OS=Homo sapiens GN=CREB1 PE=1 SV=2 - [CREB1_HUMAN]	0.462934	0.764154
Q96QV6	3	1	187.55	1.09528	LNCaPabl_ARres	LNCaPabl_p	Histone H2A type 1-A OS=Homo sapiens GN=HIST1H2AA PE=1 SV=3 - [H2A1A_HUMAN]	0.463013	0.764154
Q17RN3	2	2	116.49	1.51904	LNCaPabl_p	LNCaPabl_ARres	Protein FAM98C OS=Homo sapiens GN=FAM98C PE=2 SV=1 - [FA98C_HUMAN]	0.463206	0.764154
Q9BRP8	3	3	171.07	1.17117	LNCaPabl_ARres	LNCaPabl_p	Partner of Y14 and mago OS=Homo sapiens GN=WIBG PE=1 SV=1 - [WIBG_HUMAN]	0.46328	0.764154
Q9NVM4	1	1	55.75	1.24015	LNCaPabl_ARres	LNCaPabl_p	Protein arginine N-methyltransferase 7 OS=Homo sapiens GN=PRMT7 PE=1 SV=1 - [ANM7_HUMAN]	0.463599	0.764273
Q9H9T3	2	2	62.48	1.07196	LNCaPabl_ARres	LNCaPabl_p	Elongator complex protein 3 OS=Homo sapiens GN=ELP3 PE=1 SV=2 - [ELP3_HUMAN]	0.46506	0.765883
Q9NWH9	1	1	25.69	1.06278	LNCaPabl_p	LNCaPabl_ARres	SAFB-like transcription modulator OS=Homo sapiens GN=SLTM PE=1 SV=2 - [SLTM_HUMAN]	0.465071	0.765883
Q9BUJ2	9	9	537.85	1.05726	LNCaPabl_ARres	LNCaPabl_p	Heterogeneous nuclear ribonucleoprotein U-like protein 1 OS=Homo sapiens GN=HNRNPUL1 PE=1 SV=2 - [HNRL1_HUMAN]	0.465494	0.765971
Q6IN85	3	3	136.53	1.09424	LNCaPabl_p	LNCaPabl_ARres	Serine/threonine-protein phosphatase 4 regulatory subunit 3A OS=Homo sapiens GN=SMEK1 PE=1 SV=1 - [P4R3A_HUMAN]	0.46573	0.765971
P42345	2	1	82.31	1.18975	LNCaPabl_ARres	LNCaPabl_p	Serine/threonine-protein kinase mTOR OS=Homo sapiens GN=MTOR PE=1 SV=1 - [MTOR_HUMAN]	0.465901	0.765971
P54803	1	1	41.36	9.14451	LNCaPabl_p	LNCaPabl_ARres	Galactocerebrosidase OS=Homo sapiens GN=GALC PE=1 SV=3 - [GALC_HUMAN]	0.4662	0.765971
Q86X55	5	5	257	1.12553	LNCaPabl_ARres	LNCaPabl_p	Histone-arginine methyltransferase CARM1 OS=Homo sapiens GN=CARM1 PE=1 SV=3 - [CARM1_HUMAN]	0.466361	0.765971
P50213	5	5	407.23	1.08292	LNCaPabl_p	LNCaPabl_ARres	Isocitrate dehydrogenase [NAD] subunit alpha, mitochondrial OS=Homo sapiens GN=IDH3A PE=1 SV=1 - [IDH3A_HUMAN]	0.466807	0.766296
Q9Y3A4	2	2	75.39	1.17535	LNCaPabl_p	LNCaPabl_ARres	Ribosomal RNA-processing protein 7 homolog A OS=Homo sapiens GN=RRP7A PE=1 SV=2 - [RRP7A_HUMAN]	0.467101	0.766372
O43847	10	9	674.51	1.08027	LNCaPabl_p	LNCaPabl_ARres	Nardilysin OS=Homo sapiens OX=9606 GN=NRDC PE=1 SV=3 - [NRDC_HUMAN]	0.467454	0.766496
Q04446	2	2	63.34	1.16953	LNCaPabl_ARres	LNCaPabl_p	1,4-alpha-glucan-branching enzyme OS=Homo sapiens GN=GBE1 PE=1 SV=3 - [GLGB_HUMAN]	0.467895	0.766496
Q8NFT2	4	4	205.2	1.14979	LNCaPabl_ARres	LNCaPabl_p	Metalloreductase STEAP2 OS=Homo sapiens GN=STEAP2 PE=1 SV=3 - [STEA2_HUMAN]	0.46822	0.766496
O43290	5	5	316.79	1.20108	LNCaPabl_p	LNCaPabl_ARres	U4/U6.U5 tri-snRNP-associated protein 1 OS=Homo sapiens GN=SART1 PE=1 SV=1 - [SNUT1_HUMAN]	0.468337	0.766496
P61019	8	7	587.01	1.05174	LNCaPabl_p	LNCaPabl_ARres	Ras-related protein Rab-2A OS=Homo sapiens GN=RAB2A PE=1 SV=1 - [RAB2A_HUMAN]	0.468644	0.766496
Q15847	1	1	199.57	1.17052	LNCaPabl_ARres	LNCaPabl_p	Adipogenesis regulatory factor OS=Homo sapiens GN=ADIRF PE=1 SV=1 - [ADIRF_HUMAN]	0.468662	0.766496
P01893	1	1	49.11	1.04892	LNCaPabl_p	LNCaPabl_ARres	Putative HLA class I histocompatibility antigen, alpha chain H OS=Homo sapiens GN=HLA-H PE=5 SV=3 - [HLAH_HUMAN]	0.469087	0.766578
Q12788	3	3	231.21	1.23574	LNCaPabl_ARres	LNCaPabl_p	Transducin beta-like protein 3 OS=Homo sapiens GN=TBL3 PE=1 SV=2 - [TBL3_HUMAN]	0.469207	0.766578
P53999	3	3	179.85	1.10526	LNCaPabl_ARres	LNCaPabl_p	Activated RNA polymerase II transcriptional coactivator p15 OS=Homo sapiens GN=SUB1 PE=1 SV=3 - [TCP4_HUMAN]	0.469908	0.767047
P62191	9	7	575.37	1.09732	LNCaPabl_ARres	LNCaPabl_p	26S protease regulatory subunit 4 OS=Homo sapiens GN=PSMC1 PE=1 SV=1 - [PRS4_HUMAN]	0.469989	0.767047
Q02083	2	2	172.02	1.05033	LNCaPabl_p	LNCaPabl_ARres	N-acylethanolamine-hydrolyzing acid amidase OS=Homo sapiens GN=NAAA PE=1 SV=3 - [NAAA_HUMAN]	0.470495	0.767467
P15927	3	3	231.95	1.06242	LNCaPabl_ARres	LNCaPabl_p	Replication protein A 32 kDa subunit OS=Homo sapiens GN=RPA2 PE=1 SV=1 - [RFA2_HUMAN]	0.471153	0.76769
Q99543	1	1	55.98	1.33513	LNCaPabl_p	LNCaPabl_ARres	DnaJ homolog subfamily C member 2 OS=Homo sapiens GN=DNAJC2 PE=1 SV=4 - [DNJC2_HUMAN]	0.471322	0.76769
Q06587	2	1	57.58	1.00193	LNCaPabl_p	LNCaPabl_ARres	E3 ubiquitin-protein ligase RING1 OS=Homo sapiens GN=RING1 PE=1 SV=2 - [RING1_HUMAN]	0.471376	0.76769
P52788	10	10	816.03	1.10168	LNCaPabl_ARres	LNCaPabl_p	Spermine synthase OS=Homo sapiens GN=SMS PE=1 SV=2 - [SPSY_HUMAN]	0.472882	0.769738
Q8N183	1	1	50.86	1.58759	LNCaPabl_p	LNCaPabl_ARres	Mimitin, mitochondrial OS=Homo sapiens GN=NDUFAF2 PE=1 SV=1 - [MIMIT_HUMAN]	0.473424	0.770216
Q9UIL1	1	1	47.65	1.15366	LNCaPabl_p	LNCaPabl_ARres	Short coiled-coil protein OS=Homo sapiens GN=SCOC PE=1 SV=2 - [SCOC_HUMAN]	0.474147	0.770412
Q6UW78	1	1	32.95	1.50221	LNCaPabl_ARres	LNCaPabl_p	UPF0723 protein C11orf83 OS=Homo sapiens GN=C11orf83 PE=1 SV=2 - [CK083_HUMAN]	0.474258	0.770412
Q13572	4	4	184.08	1.08321	LNCaPabl_ARres	LNCaPabl_p	Inositol-tetrakisphosphate 1-kinase OS=Homo sapiens GN=ITPK1 PE=1 SV=2 - [ITPK1_HUMAN]	0.474291	0.770412
Q9P260	1	1	22.8	1.09166	LNCaPabl_p	LNCaPabl_ARres	LisH domain and HEAT repeat-containing protein KIAA1468 OS=Homo sapiens GN=KIAA1468 PE=1 SV=2 - [K1468_HUMAN]	0.474889	0.77065
O75937	2	2	84.94	1.0808	LNCaPabl_p	LNCaPabl_ARres	DnaJ homolog subfamily C member 8 OS=Homo sapiens GN=DNAJC8 PE=1 SV=2 - [DNJC8_HUMAN]	0.475376	0.77065
P00441	4	4	502.11	1.06196	LNCaPabl_p	LNCaPabl_ARres	Superoxide dismutase [Cu-Zn] OS=Homo sapiens GN=SOD1 PE=1 SV=2 - [SODC_HUMAN]	0.475902	0.77065
O43488	3	2	330.63	1.07519	LNCaPabl_p	LNCaPabl_ARres	Aflatoxin B1 aldehyde reductase member 2 OS=Homo sapiens GN=AKR7A2 PE=1 SV=3 - [ARK72_HUMAN]	0.476348	0.77065
P55884	15	15	907.24	1.09259	LNCaPabl_ARres	LNCaPabl_p	Eukaryotic translation initiation factor 3 subunit B OS=Homo sapiens GN=EIF3B PE=1 SV=3 - [EIF3B_HUMAN]	0.476681	0.77065
Q7KZI7	3	3	203.65	1.2201	LNCaPabl_ARres	LNCaPabl_p	Serine/threonine-protein kinase MARK2 OS=Homo sapiens GN=MARK2 PE=1 SV=2 - [MARK2_HUMAN]	0.476839	0.77065
Q93100	1	1	56.83	1.07948	LNCaPabl_ARres	LNCaPabl_p	Phosphorylase b kinase regulatory subunit beta OS=Homo sapiens GN=PHKB PE=1 SV=3 - [KPBB_HUMAN]	0.477119	0.77065
Q5RKV6	1	1	35.81	1.07999	LNCaPabl_p	LNCaPabl_ARres	Exosome complex component MTR3 OS=Homo sapiens GN=EXOSC6 PE=1 SV=1 - [EXOS6_HUMAN]	0.478	0.77065
P84098	1	1	172.13	1.17389	LNCaPabl_ARres	LNCaPabl_p	60S ribosomal protein L19 OS=Homo sapiens GN=RPL19 PE=1 SV=1 - [RL19_HUMAN]	0.47813	0.77065
P51965	1	1	46.54	1.17923	LNCaPabl_ARres	LNCaPabl_p	Ubiquitin-conjugating enzyme E2 E1 OS=Homo sapiens GN=UBE2E1 PE=1 SV=1 - [UB2E1_HUMAN]	0.478167	0.77065
P06865	3	3	121.82	1.11497	LNCaPabl_p	LNCaPabl_ARres	Beta-hexosaminidase subunit alpha OS=Homo sapiens GN=HEXA PE=1 SV=2 - [HEXA_HUMAN]	0.478361	0.77065
Q96QD9	1	1	37.02	1.28124	LNCaPabl_ARres	LNCaPabl_p	UAP56-interacting factor OS=Homo sapiens GN=FYTTD1 PE=1 SV=3 - [UIF_HUMAN]	0.478609	0.77065
Q6FIF0	1	1	26.29	1.02047	LNCaPabl_p	LNCaPabl_ARres	AN1-type zinc finger protein 6 OS=Homo sapiens GN=ZFAND6 PE=1 SV=2 - [ZFAN6_HUMAN]	0.478678	0.77065
O14618	1	1	36.92	1.17573	LNCaPabl_ARres	LNCaPabl_p	Copper chaperone for superoxide dismutase OS=Homo sapiens GN=CCS PE=1 SV=1 - [CCS_HUMAN]	0.479119	0.77065
Q9BTY7	2	2	108.54	1.10571	LNCaPabl_p	LNCaPabl_ARres	Protein FAM203A OS=Homo sapiens GN=FAM203A PE=1 SV=1 - [F203A_HUMAN]	0.479144	0.77065
P84095	1	1	71.53	1.35496	LNCaPabl_ARres	LNCaPabl_p	Rho-related GTP-binding protein RhoG OS=Homo sapiens GN=RHOG PE=1 SV=1 - [RHOG_HUMAN]	0.479199	0.77065
Q92785	3	3	232.11	1.12217	LNCaPabl_ARres	LNCaPabl_p	Zinc finger protein ubi-d4 OS=Homo sapiens GN=DPF2 PE=1 SV=2 - [REQU_HUMAN]	0.479399	0.77065
Q8TB61	1	1	30.56	1.17901	LNCaPabl_ARres	LNCaPabl_p	Adenosine 3'-phospho 5'-phosphosulfate transporter 1 OS=Homo sapiens GN=SLC35B2 PE=1 SV=1 - [S35B2_HUMAN]	0.479442	0.77065
Q9NZT2	2	2	164.85	1.15719	LNCaPabl_ARres	LNCaPabl_p	Opioid growth factor receptor OS=Homo sapiens GN=OGFR PE=1 SV=3 - [OGFR_HUMAN]	0.479645	0.77065
P62995	4	4	294.99	1.27843	LNCaPabl_ARres	LNCaPabl_p	Transformer-2 protein homolog beta OS=Homo sapiens GN=TRA2B PE=1 SV=1 - [TRA2B_HUMAN]	0.47965	0.77065
Q69YN2	2	2	88.8	1.25814	LNCaPabl_p	LNCaPabl_ARres	CWF19-like protein 1 OS=Homo sapiens GN=CWF19L1 PE=1 SV=2 - [C19L1_HUMAN]	0.479665	0.77065
P21333	55	53	4569.01	1.07372	LNCaPabl_ARres	LNCaPabl_p	Filamin-A OS=Homo sapiens GN=FLNA PE=1 SV=4 - [FLNA_HUMAN]	0.48094	0.772298
Q96HR3	1	1	58.84	1.17788	LNCaPabl_p	LNCaPabl_ARres	Mediator of RNA polymerase II transcription subunit 30 OS=Homo sapiens GN=MED30 PE=1 SV=1 - [MED30_HUMAN]	0.481912	0.772531
Q9Y3C8	1	1	23.89	1.08005	LNCaPabl_p	LNCaPabl_ARres	Ubiquitin-fold modifier-conjugating enzyme 1 OS=Homo sapiens GN=UFC1 PE=1 SV=3 - [UFC1_HUMAN]	0.482036	0.772531
Q96GY0	1	1	42.88	1.07192	LNCaPabl_ARres	LNCaPabl_p	Zinc finger C2HC domain-containing protein 1A OS=Homo sapiens GN=ZC2HC1A PE=1 SV=2 - [ZC21A_HUMAN]	0.482114	0.772531
Q9ULK4	3	3	139.32	1.18416	LNCaPabl_p	LNCaPabl_ARres	Mediator of RNA polymerase II transcription subunit 23 OS=Homo sapiens GN=MED23 PE=1 SV=2 - [MED23_HUMAN]	0.482188	0.772531
P04637	1	1	48.5	2.11994	LNCaPabl_p	LNCaPabl_ARres	Cellular tumor antigen p53 OS=Homo sapiens GN=TP53 PE=1 SV=4 - [P53_HUMAN]	0.482333	0.772531
Q9Y6U3	6	6	486.84	1.13994	LNCaPabl_ARres	LNCaPabl_p	Adseverin OS=Homo sapiens GN=SCIN PE=1 SV=4 - [ADSV_HUMAN]	0.483055	0.773288
P42765	6	6	455.28	1.19862	LNCaPabl_ARres	LNCaPabl_p	3-ketoacyl-CoA thiolase, mitochondrial OS=Homo sapiens GN=ACAA2 PE=1 SV=2 - [THIM_HUMAN]	0.483381	0.77341
O14737	4	4	286.66	1.09226	LNCaPabl_ARres	LNCaPabl_p	Programmed cell death protein 5 OS=Homo sapiens GN=PDCD5 PE=1 SV=3 - [PDCD5_HUMAN]	0.48427	0.774312
O95299	1	1	56.37	1.41592	LNCaPabl_ARres	LNCaPabl_p	NADH dehydrogenase [ubiquinone] 1 alpha subcomplex subunit 10, mitochondrial OS=Homo sapiens GN=NDUFA10 PE=1 SV=1 - [NDUAA_HUMAN]	0.485035	0.774312
Q9UHX1	5	5	544.56	1.04612	LNCaPabl_ARres	LNCaPabl_p	Poly(U)-binding-splicing factor PUF60 OS=Homo sapiens GN=PUF60 PE=1 SV=1 - [PUF60_HUMAN]	0.485215	0.774312
Q96RU2	3	3	171.97	1.0957	LNCaPabl_p	LNCaPabl_ARres	Ubiquitin carboxyl-terminal hydrolase 28 OS=Homo sapiens GN=USP28 PE=1 SV=1 - [UBP28_HUMAN]	0.485411	0.774312
P51116	2	2	108.64	1.17142	LNCaPabl_p	LNCaPabl_ARres	Fragile X mental retardation syndrome-related protein 2 OS=Homo sapiens GN=FXR2 PE=1 SV=2 - [FXR2_HUMAN]	0.485538	0.774312
P25685	6	6	424.55	1.0891	LNCaPabl_p	LNCaPabl_ARres	DnaJ homolog subfamily B member 1 OS=Homo sapiens GN=DNAJB1 PE=1 SV=4 - [DNJB1_HUMAN]	0.486072	0.774312
Q99436	3	3	170.07	1.14342	LNCaPabl_ARres	LNCaPabl_p	Proteasome subunit beta type-7 OS=Homo sapiens GN=PSMB7 PE=1 SV=1 - [PSB7_HUMAN]	0.486272	0.774312
P61158	7	7	408.47	1.07083	LNCaPabl_p	LNCaPabl_ARres	Actin-related protein 3 OS=Homo sapiens GN=ACTR3 PE=1 SV=3 - [ARP3_HUMAN]	0.486411	0.774312
Q15031	1	1	39.05	1.1241	LNCaPabl_ARres	LNCaPabl_p	Probable leucine--tRNA ligase, mitochondrial OS=Homo sapiens GN=LARS2 PE=1 SV=2 - [SYLM_HUMAN]	0.486636	0.774312
P22234	17	17	1339.36	1.08439	LNCaPabl_ARres	LNCaPabl_p	Multifunctional protein ADE2 OS=Homo sapiens GN=PAICS PE=1 SV=3 - [PUR6_HUMAN]	0.486661	0.774312
Q96RS6	2	1	132.29	1.31536	LNCaPabl_ARres	LNCaPabl_p	NudC domain-containing protein 1 OS=Homo sapiens GN=NUDCD1 PE=1 SV=2 - [NUDC1_HUMAN]	0.486854	0.774312
O00273	4	4	260.94	1.09741	LNCaPabl_p	LNCaPabl_ARres	DNA fragmentation factor subunit alpha OS=Homo sapiens GN=DFFA PE=1 SV=1 - [DFFA_HUMAN]	0.486946	0.774312
O96000	1	1	39.18	1.22069	LNCaPabl_ARres	LNCaPabl_p	NADH dehydrogenase [ubiquinone] 1 beta subcomplex subunit 10 OS=Homo sapiens GN=NDUFB10 PE=1 SV=3 - [NDUBA_HUMAN]	0.487296	0.774471
P62312	1	1	58.53	1.10576	LNCaPabl_p	LNCaPabl_ARres	U6 snRNA-associated Sm-like protein LSm6 OS=Homo sapiens GN=LSM6 PE=1 SV=1 - [LSM6_HUMAN]	0.487747	0.774494
P60983	1	1	65.17	1.10703	LNCaPabl_ARres	LNCaPabl_p	Glia maturation factor beta OS=Homo sapiens GN=GMFB PE=1 SV=2 - [GMFB_HUMAN]	0.488096	0.774494
Q8N584	1	1	50.53	2.50165	LNCaPabl_ARres	LNCaPabl_p	Tetratricopeptide repeat protein 39C OS=Homo sapiens GN=TTC39C PE=2 SV=2 - [TT39C_HUMAN]	0.48851	0.774494
P05023	10	10	852.44	1.25617	LNCaPabl_ARres	LNCaPabl_p	Sodium/potassium-transporting ATPase subunit alpha-1 OS=Homo sapiens GN=ATP1A1 PE=1 SV=1 - [AT1A1_HUMAN]	0.488932	0.774494
Q16740	4	4	189.57	1.14524	LNCaPabl_ARres	LNCaPabl_p	Putative ATP-dependent Clp protease proteolytic subunit, mitochondrial OS=Homo sapiens GN=CLPP PE=1 SV=1 - [CLPP_HUMAN]	0.489104	0.774494
Q9NXA8	1	1	78.79	1.06877	LNCaPabl_ARres	LNCaPabl_p	NAD-dependent protein deacylase sirtuin-5, mitochondrial OS=Homo sapiens GN=SIRT5 PE=1 SV=2 - [SIR5_HUMAN]	0.489704	0.774494
Q9Y244	1	1	85.38	1.17845	LNCaPabl_p	LNCaPabl_ARres	Proteasome maturation protein OS=Homo sapiens GN=POMP PE=1 SV=1 - [POMP_HUMAN]	0.489716	0.774494
P49662	1	1	32.41	1.58932	LNCaPabl_p	LNCaPabl_ARres	Caspase-4 OS=Homo sapiens GN=CASP4 PE=1 SV=1 - [CASP4_HUMAN]	0.489739	0.774494
Q13616	4	4	186.39	1.08223	LNCaPabl_ARres	LNCaPabl_p	Cullin-1 OS=Homo sapiens GN=CUL1 PE=1 SV=2 - [CUL1_HUMAN]	0.489912	0.774494
P28070	3	2	178.2	1.19791	LNCaPabl_p	LNCaPabl_ARres	Proteasome subunit beta type-4 OS=Homo sapiens GN=PSMB4 PE=1 SV=4 - [PSB4_HUMAN]	0.490036	0.774494
O15294	3	2	88.64	1.12607	LNCaPabl_ARres	LNCaPabl_p	UDP-N-acetylglucosamine--peptide N-acetylglucosaminyltransferase 110 kDa subunit OS=Homo sapiens GN=OGT PE=1 SV=3 - [OGT1_HUMAN]	0.490063	0.774494
P07947	2	1	131.35	1.29584	LNCaPabl_p	LNCaPabl_ARres	Tyrosine-protein kinase Yes OS=Homo sapiens GN=YES1 PE=1 SV=3 - [YES_HUMAN]	0.490647	0.775023
P54819	4	4	253.62	1.06365	LNCaPabl_ARres	LNCaPabl_p	Adenylate kinase 2, mitochondrial OS=Homo sapiens GN=AK2 PE=1 SV=2 - [KAD2_HUMAN]	0.490937	0.775085
Q96RQ3	6	6	440.68	1.28074	LNCaPabl_ARres	LNCaPabl_p	Methylcrotonoyl-CoA carboxylase subunit alpha, mitochondrial OS=Homo sapiens GN=MCCC1 PE=1 SV=3 - [MCCA_HUMAN]	0.491275	0.775222
Q9UBI1	3	3	136.17	1.0951	LNCaPabl_ARres	LNCaPabl_p	COMM domain-containing protein 3 OS=Homo sapiens GN=COMMD3 PE=1 SV=1 - [COMD3_HUMAN]	0.491748	0.775574
P28838	8	7	556.43	1.08868	LNCaPabl_ARres	LNCaPabl_p	Cytosol aminopeptidase OS=Homo sapiens GN=LAP3 PE=1 SV=3 - [AMPL_HUMAN]	0.493014	0.777127
O00400	1	1	37.49	1.25902	LNCaPabl_ARres	LNCaPabl_p	Acetyl-coenzyme A transporter 1 OS=Homo sapiens GN=SLC33A1 PE=1 SV=1 - [ACATN_HUMAN]	0.493723	0.777127
O60888	1	1	55.94	1.15684	LNCaPabl_ARres	LNCaPabl_p	Protein CutA OS=Homo sapiens GN=CUTA PE=1 SV=2 - [CUTA_HUMAN]	0.493736	0.777127
P68431	1	1	50.97	3.75127	LNCaPabl_ARres	LNCaPabl_p	Histone H3.1 OS=Homo sapiens GN=HIST1H3A PE=1 SV=2 - [H31_HUMAN]	0.493876	0.777127
Q08379	2	2	138.89	1.37559	LNCaPabl_p	LNCaPabl_ARres	Golgin subfamily A member 2 OS=Homo sapiens GN=GOLGA2 PE=1 SV=3 - [GOGA2_HUMAN]	0.494672	0.777127
O00232	3	3	311.26	1.09907	LNCaPabl_ARres	LNCaPabl_p	26S proteasome non-ATPase regulatory subunit 12 OS=Homo sapiens GN=PSMD12 PE=1 SV=3 - [PSD12_HUMAN]	0.494701	0.777127
Q9P2I0	3	3	212.23	1.12718	LNCaPabl_p	LNCaPabl_ARres	Cleavage and polyadenylation specificity factor subunit 2 OS=Homo sapiens GN=CPSF2 PE=1 SV=2 - [CPSF2_HUMAN]	0.49472	0.777127
P35579	59	45	5779.44	1.07759	LNCaPabl_ARres	LNCaPabl_p	Myosin-9 OS=Homo sapiens GN=MYH9 PE=1 SV=4 - [MYH9_HUMAN]	0.49474	0.777127
Q92974	1	1	23.62	1.18528	LNCaPabl_p	LNCaPabl_ARres	Rho guanine nucleotide exchange factor 2 OS=Homo sapiens GN=ARHGEF2 PE=1 SV=4 - [ARHG2_HUMAN]	0.495612	0.778101
P83916	2	2	207.94	1.42521	LNCaPabl_ARres	LNCaPabl_p	Chromobox protein homolog 1 OS=Homo sapiens GN=CBX1 PE=1 SV=1 - [CBX1_HUMAN]	0.496015	0.778339
Q8NF91	1	1	30.22	1.25494	LNCaPabl_ARres	LNCaPabl_p	Nesprin-1 OS=Homo sapiens GN=SYNE1 PE=1 SV=4 - [SYNE1_HUMAN]	0.496545	0.778776
Q9BSC4	1	1	32.13	1.12689	LNCaPabl_ARres	LNCaPabl_p	Nucleolar protein 10 OS=Homo sapiens GN=NOL10 PE=1 SV=1 - [NOL10_HUMAN]	0.497193	0.779397
Q9BQA1	5	5	312.61	1.07124	LNCaPabl_ARres	LNCaPabl_p	Methylosome protein 50 OS=Homo sapiens GN=WDR77 PE=1 SV=1 - [MEP50_HUMAN]	0.497538	0.779543
P61201	5	5	291.45	1.09944	LNCaPabl_p	LNCaPabl_ARres	COP9 signalosome complex subunit 2 OS=Homo sapiens GN=COPS2 PE=1 SV=1 - [CSN2_HUMAN]	0.49862	0.780657
O14545	1	1	25.88	1.10217	LNCaPabl_p	LNCaPabl_ARres	TRAF-type zinc finger domain-containing protein 1 OS=Homo sapiens GN=TRAFD1 PE=1 SV=1 - [TRAD1_HUMAN]	0.498758	0.780657
Q9H0A0	5	5	346.61	1.15485	LNCaPabl_ARres	LNCaPabl_p	N-acetyltransferase 10 OS=Homo sapiens GN=NAT10 PE=1 SV=2 - [NAT10_HUMAN]	0.499195	0.780657
P25787	5	5	530.81	1.04382	LNCaPabl_ARres	LNCaPabl_p	Proteasome subunit alpha type-2 OS=Homo sapiens GN=PSMA2 PE=1 SV=2 - [PSA2_HUMAN]	0.499257	0.780657
Q9UM00	1	1	40.28	1.548	LNCaPabl_ARres	LNCaPabl_p	Transmembrane and coiled-coil domain-containing protein 1 OS=Homo sapiens GN=TMCO1 PE=1 SV=1 - [TMCO1_HUMAN]	0.499745	0.781025
Q52LJ0	1	1	111.52	1.10653	LNCaPabl_ARres	LNCaPabl_p	Protein FAM98B OS=Homo sapiens GN=FAM98B PE=1 SV=1 - [FA98B_HUMAN]	0.500466	0.781757
O75438	1	1	37.24	1.17773	LNCaPabl_ARres	LNCaPabl_p	NADH dehydrogenase [ubiquinone] 1 beta subcomplex subunit 1 OS=Homo sapiens GN=NDUFB1 PE=1 SV=1 - [NDUB1_HUMAN]	0.500727	0.781771
Q99735	1	1	44.68	1.46357	LNCaPabl_ARres	LNCaPabl_p	Microsomal glutathione S-transferase 2 OS=Homo sapiens GN=MGST2 PE=1 SV=1 - [MGST2_HUMAN]	0.501985	0.78334
Q01082	25	22	1883.12	1.07154	LNCaPabl_ARres	LNCaPabl_p	Spectrin beta chain, non-erythrocytic 1 OS=Homo sapiens GN=SPTBN1 PE=1 SV=2 - [SPTB2_HUMAN]	0.503352	0.784965
P04406	11	11	1601.31	1.06221	LNCaPabl_p	LNCaPabl_ARres	Glyceraldehyde-3-phosphate dehydrogenase OS=Homo sapiens GN=GAPDH PE=1 SV=3 - [G3P_HUMAN]	0.503771	0.784965
P18583	6	6	336.32	1.02743	LNCaPabl_p	LNCaPabl_ARres	Protein SON OS=Homo sapiens GN=SON PE=1 SV=4 - [SON_HUMAN]	0.50401	0.784965
Q96F63	1	1	37.44	1.0382	LNCaPabl_p	LNCaPabl_ARres	Coiled-coil domain-containing protein 97 OS=Homo sapiens GN=CCDC97 PE=1 SV=1 - [CCD97_HUMAN]	0.504041	0.784965
Q8N4Q1	2	2	104.74	1.27296	LNCaPabl_ARres	LNCaPabl_p	Mitochondrial intermembrane space import and assembly protein 40 OS=Homo sapiens GN=CHCHD4 PE=1 SV=1 - [MIA40_HUMAN]	0.504437	0.785036
Q02818	2	2	126.41	1.09439	LNCaPabl_p	LNCaPabl_ARres	Nucleobindin-1 OS=Homo sapiens GN=NUCB1 PE=1 SV=4 - [NUCB1_HUMAN]	0.504593	0.785036
Q92997	1	1	98.52	1.07088	LNCaPabl_p	LNCaPabl_ARres	Segment polarity protein dishevelled homolog DVL-3 OS=Homo sapiens GN=DVL3 PE=1 SV=2 - [DVL3_HUMAN]	0.505631	0.785412
P41252	25	25	1413.64	1.05596	LNCaPabl_p	LNCaPabl_ARres	Isoleucine--tRNA ligase, cytoplasmic OS=Homo sapiens GN=IARS PE=1 SV=2 - [SYIC_HUMAN]	0.505677	0.785412
Q14160	2	2	112.97	1.24644	LNCaPabl_p	LNCaPabl_ARres	Protein scribble homolog OS=Homo sapiens GN=SCRIB PE=1 SV=4 - [SCRIB_HUMAN]	0.505889	0.785412
O95232	2	2	199.72	1.07251	LNCaPabl_p	LNCaPabl_ARres	Luc7-like protein 3 OS=Homo sapiens GN=LUC7L3 PE=1 SV=2 - [LC7L3_HUMAN]	0.506108	0.785412
P21399	3	3	267.42	1.10937	LNCaPabl_ARres	LNCaPabl_p	Cytoplasmic aconitate hydratase OS=Homo sapiens GN=ACO1 PE=1 SV=3 - [ACOC_HUMAN]	0.506252	0.785412
Q9HD47	1	1	29.75	1.84763	LNCaPabl_ARres	LNCaPabl_p	Ran guanine nucleotide release factor OS=Homo sapiens GN=RANGRF PE=1 SV=1 - [MOG1_HUMAN]	0.506357	0.785412
O75643	26	26	1885.95	1.05733	LNCaPabl_ARres	LNCaPabl_p	U5 small nuclear ribonucleoprotein 200 kDa helicase OS=Homo sapiens GN=SNRNP200 PE=1 SV=2 - [U520_HUMAN]	0.507526	0.78683
Q99643	1	1	35.07	1.1137	LNCaPabl_ARres	LNCaPabl_p	Succinate dehydrogenase cytochrome b560 subunit, mitochondrial OS=Homo sapiens GN=SDHC PE=1 SV=1 - [C560_HUMAN]	0.509714	0.789682
[truncated: 1,102 more rows]
