# Supplementary material for: Comparative proteome and serum analysis identified FSCN1 as a marker of abiraterone resistance in castration-resistant prostate cancer
Source: Prostate Cancer Prostatic Dis. 2023 Aug 26;27(3):451–6. doi: 10.1038/s41391-023-00713-y (PMC11319194; doi:10.1038/s41391-023-00713-y)
Supplement: Supplementary file 5 — Supplementary Table 2 [file 41391_2023_713_MOESM5_ESM.xlsx]

## Sheet: Munka1
Supplementary Table 2: Output dataset of LC-MS/MS based proteome analysis of LAPC4 vs. LAPC4-Abi cell lines.
Accession	Peptide count	Unique peptides	Confidence score	Max fold change	Highest mean condition	Lowest mean condition	Description	p-value (t-Test, unpaired)	Corredted p-value (Benjamini and Hochberg)
Q6ICB0	1	1	35.06	Inf	LAPC-4_p	LAPC-4_ARres	Desumoylating isopeptidase 1 OS=Homo sapiens GN=DESI1 PE=1 SV=1 - [DESI1_HUMAN]	3.03002e-08	9.38093e-05
P25325	4	3	160.77	4.54782	LAPC-4_ARres	LAPC-4_p	3-mercaptopyruvate sulfurtransferase OS=Homo sapiens GN=MPST PE=1 SV=3 - [THTM_HUMAN]	3.93142e-07	0.000608584
Q16658	9	9	718.38	6.18667	LAPC-4_ARres	LAPC-4_p	Fascin OS=Homo sapiens GN=FSCN1 PE=1 SV=3 - [FSCN1_HUMAN]	6.30373e-07	0.000650545
P17050	2	2	127.28	2.91275	LAPC-4_ARres	LAPC-4_p	Alpha-N-acetylgalactosaminidase OS=Homo sapiens GN=NAGA PE=1 SV=2 - [NAGAB_HUMAN]	3.22738e-06	0.00182356
O00115	2	2	118.12	2.49619	LAPC-4_ARres	LAPC-4_p	Deoxyribonuclease-2-alpha OS=Homo sapiens GN=DNASE2 PE=1 SV=2 - [DNS2A_HUMAN]	3.4209e-06	0.00182356
P60520	2	2	156.87	3.85915	LAPC-4_p	LAPC-4_ARres	Gamma-aminobutyric acid receptor-associated protein-like 2 OS=Homo sapiens GN=GABARAPL2 PE=1 SV=1 - [GBRL2_HUMAN]	4.93962e-06	0.00182356
Q969I3	3	3	192.77	19.9183	LAPC-4_ARres	LAPC-4_p	Glycine N-acyltransferase-like protein 1 OS=Homo sapiens GN=GLYATL1 PE=2 SV=1 - [GLYL1_HUMAN]	5.21195e-06	0.00182356
Q01813	9	9	698.49	3.6991	LAPC-4_ARres	LAPC-4_p	6-phosphofructokinase type C OS=Homo sapiens GN=PFKP PE=1 SV=2 - [K6PP_HUMAN]	5.86754e-06	0.00182356
P27797	14	14	1176.53	1.4597	LAPC-4_ARres	LAPC-4_p	Calreticulin OS=Homo sapiens GN=CALR PE=1 SV=1 - [CALR_HUMAN]	6.45577e-06	0.00182356
Q00341	13	13	758.43	1.47103	LAPC-4_p	LAPC-4_ARres	Vigilin OS=Homo sapiens GN=HDLBP PE=1 SV=2 - [VIGLN_HUMAN]	6.52344e-06	0.00182356
O60701	19	18	1725.37	2.08779	LAPC-4_ARres	LAPC-4_p	UDP-glucose 6-dehydrogenase OS=Homo sapiens GN=UGDH PE=1 SV=1 - [UGDH_HUMAN]	6.55415e-06	0.00182356
Q16762	1	1	52.86	10.2855	LAPC-4_ARres	LAPC-4_p	Thiosulfate sulfurtransferase OS=Homo sapiens GN=TST PE=1 SV=4 - [THTR_HUMAN]	7.06805e-06	0.00182356
Q92598	18	17	1377.74	1.56519	LAPC-4_p	LAPC-4_ARres	Heat shock protein 105 kDa OS=Homo sapiens GN=HSPH1 PE=1 SV=1 - [HS105_HUMAN]	7.76206e-06	0.00184857
P52292	11	11	881.96	1.94546	LAPC-4_p	LAPC-4_ARres	Importin subunit alpha-2 OS=Homo sapiens GN=KPNA2 PE=1 SV=1 - [IMA2_HUMAN]	1.20786e-05	0.00267109
P55011	5	5	403.94	2.33245	LAPC-4_ARres	LAPC-4_p	Solute carrier family 12 member 2 OS=Homo sapiens GN=SLC12A2 PE=1 SV=1 - [S12A2_HUMAN]	1.31148e-05	0.0027069
O00754	5	5	242.35	1.97662	LAPC-4_ARres	LAPC-4_p	Lysosomal alpha-mannosidase OS=Homo sapiens GN=MAN2B1 PE=1 SV=3 - [MA2B1_HUMAN]	1.57944e-05	0.00305621
P07099	11	11	746.04	2.38727	LAPC-4_ARres	LAPC-4_p	Epoxide hydrolase 1 OS=Homo sapiens GN=EPHX1 PE=1 SV=1 - [HYEP_HUMAN]	1.79523e-05	0.00326943
P36952	1	1	96.64	7.56635	LAPC-4_ARres	LAPC-4_p	Serpin B5 OS=Homo sapiens GN=SERPINB5 PE=1 SV=2 - [SPB5_HUMAN]	2.1976e-05	0.00363359
Q13308	4	4	208.39	2.49269	LAPC-4_ARres	LAPC-4_p	Inactive tyrosine-protein kinase 7 OS=Homo sapiens GN=PTK7 PE=1 SV=2 - [PTK7_HUMAN]	2.22992e-05	0.00363359
P54819	4	4	253.62	1.97813	LAPC-4_ARres	LAPC-4_p	Adenylate kinase 2, mitochondrial OS=Homo sapiens GN=AK2 PE=1 SV=2 - [KAD2_HUMAN]	2.7098e-05	0.00413469
P20290	4	4	380.65	2.14452	LAPC-4_p	LAPC-4_ARres	Transcription factor BTF3 OS=Homo sapiens GN=BTF3 PE=1 SV=1 - [BTF3_HUMAN]	2.80454e-05	0.00413469
Q16822	12	12	816.6	2.91226	LAPC-4_ARres	LAPC-4_p	Phosphoenolpyruvate carboxykinase [GTP], mitochondrial OS=Homo sapiens OX=9606 GN=PCK2 PE=1 SV=4 - [PCKGM_HUMAN]	2.95852e-05	0.00416345
P08579	2	1	214.24	2.08304	LAPC-4_ARres	LAPC-4_p	U2 small nuclear ribonucleoprotein B'' OS=Homo sapiens GN=SNRPB2 PE=1 SV=1 - [RU2B_HUMAN]	3.43635e-05	0.00462562
Q9NYB0	2	2	150.3	1.97758	LAPC-4_p	LAPC-4_ARres	Telomeric repeat-binding factor 2-interacting protein 1 OS=Homo sapiens GN=TERF2IP PE=1 SV=1 - [TE2IP_HUMAN]	3.66116e-05	0.0047229
Q4VC31	2	2	118.65	2.263	LAPC-4_ARres	LAPC-4_p	Coiled-coil domain-containing protein 58 OS=Homo sapiens GN=CCDC58 PE=1 SV=1 - [CCD58_HUMAN]	4.39508e-05	0.00525445
Q9Y295	8	8	497.98	1.80471	LAPC-4_p	LAPC-4_ARres	Developmentally-regulated GTP-binding protein 1 OS=Homo sapiens GN=DRG1 PE=1 SV=1 - [DRG1_HUMAN]	4.41265e-05	0.00525445
P23381	6	5	496.87	1.68462	LAPC-4_ARres	LAPC-4_p	Tryptophan--tRNA ligase, cytoplasmic OS=Homo sapiens GN=WARS PE=1 SV=2 - [SYWC_HUMAN]	5.24777e-05	0.00578297
Q8IWE2	3	3	223.39	2.3581	LAPC-4_ARres	LAPC-4_p	Protein NOXP20 OS=Homo sapiens GN=FAM114A1 PE=1 SV=2 - [NXP20_HUMAN]	5.31275e-05	0.00578297
Q96HE7	6	6	366.65	1.86348	LAPC-4_ARres	LAPC-4_p	ERO1-like protein alpha OS=Homo sapiens GN=ERO1L PE=1 SV=2 - [ERO1A_HUMAN]	5.41686e-05	0.00578297
P07384	10	10	556.41	1.38233	LAPC-4_p	LAPC-4_ARres	Calpain-1 catalytic subunit OS=Homo sapiens GN=CAPN1 PE=1 SV=1 - [CAN1_HUMAN]	5.95288e-05	0.00602098
P54577	12	11	701.39	1.69264	LAPC-4_ARres	LAPC-4_p	Tyrosine--tRNA ligase, cytoplasmic OS=Homo sapiens GN=YARS PE=1 SV=4 - [SYYC_HUMAN]	6.02875e-05	0.00602098
P49792	24	23	1740.51	1.71458	LAPC-4_ARres	LAPC-4_p	E3 SUMO-protein ligase RanBP2 OS=Homo sapiens GN=RANBP2 PE=1 SV=2 - [RBP2_HUMAN]	7.74889e-05	0.00749705
Q14C86	5	5	341.52	1.72397	LAPC-4_ARres	LAPC-4_p	GTPase-activating protein and VPS9 domain-containing protein 1 OS=Homo sapiens GN=GAPVD1 PE=1 SV=2 - [GAPD1_HUMAN]	8.69806e-05	0.00816036
P04424	1	1	51.4	2.6629	LAPC-4_ARres	LAPC-4_p	Argininosuccinate lyase OS=Homo sapiens GN=ASL PE=1 SV=4 - [ARLY_HUMAN]	0.000103515	0.00942598
Q14444	3	3	181.43	1.72843	LAPC-4_p	LAPC-4_ARres	Caprin-1 OS=Homo sapiens GN=CAPRIN1 PE=1 SV=2 - [CAPR1_HUMAN]	0.000110268	0.0096171
P40939	16	16	1331.26	1.41448	LAPC-4_ARres	LAPC-4_p	Trifunctional enzyme subunit alpha, mitochondrial OS=Homo sapiens GN=HADHA PE=1 SV=2 - [ECHA_HUMAN]	0.000111827	0.0096171
Q9Y2L1	4	4	186.29	2.36008	LAPC-4_p	LAPC-4_ARres	Exosome complex exonuclease RRP44 OS=Homo sapiens GN=DIS3 PE=1 SV=2 - [RRP44_HUMAN]	0.000117326	0.00981732
P11021	20	19	2136.29	1.76359	LAPC-4_ARres	LAPC-4_p	78 kDa glucose-regulated protein OS=Homo sapiens GN=HSPA5 PE=1 SV=2 - [GRP78_HUMAN]	0.000123967	0.0100575
P63010	16	7	957.14	1.25232	LAPC-4_p	LAPC-4_ARres	AP-2 complex subunit beta OS=Homo sapiens GN=AP2B1 PE=1 SV=1 - [AP2B1_HUMAN]	0.000128972	0.0100575
P00390	10	10	750.96	1.59706	LAPC-4_ARres	LAPC-4_p	Glutathione reductase, mitochondrial OS=Homo sapiens GN=GSR PE=1 SV=2 - [GSHR_HUMAN]	0.000136544	0.0100575
P37108	3	3	275.36	1.80276	LAPC-4_p	LAPC-4_ARres	Signal recognition particle 14 kDa protein OS=Homo sapiens GN=SRP14 PE=1 SV=2 - [SRP14_HUMAN]	0.000139402	0.0100575
P0CW22	4	4	380.27	1.27147	LAPC-4_p	LAPC-4_ARres	40S ribosomal protein S17-like OS=Homo sapiens GN=RPS17L PE=3 SV=1 - [RS17L_HUMAN]	0.000139558	0.0100575
P30044	8	8	682	1.78012	LAPC-4_ARres	LAPC-4_p	Peroxiredoxin-5, mitochondrial OS=Homo sapiens GN=PRDX5 PE=1 SV=4 - [PRDX5_HUMAN]	0.000142497	0.0100575
Q96IJ6	5	5	470.62	1.90724	LAPC-4_ARres	LAPC-4_p	Mannose-1-phosphate guanyltransferase alpha OS=Homo sapiens GN=GMPPA PE=1 SV=1 - [GMPPA_HUMAN]	0.000143471	0.0100575
Q01581	7	6	629.34	2.09057	LAPC-4_p	LAPC-4_ARres	Hydroxymethylglutaryl-CoA synthase, cytoplasmic OS=Homo sapiens GN=HMGCS1 PE=1 SV=2 - [HMCS1_HUMAN]	0.000150456	0.0100575
Q15014	4	3	228.3	2.50735	LAPC-4_p	LAPC-4_ARres	Mortality factor 4-like protein 2 OS=Homo sapiens GN=MORF4L2 PE=1 SV=1 - [MO4L2_HUMAN]	0.000151188	0.0100575
Q15007	3	3	134.33	2.80309	LAPC-4_ARres	LAPC-4_p	Pre-mRNA-splicing regulator WTAP OS=Homo sapiens GN=WTAP PE=1 SV=2 - [FL2D_HUMAN]	0.000152682	0.0100575
P07686	6	6	315.16	1.49888	LAPC-4_ARres	LAPC-4_p	Beta-hexosaminidase subunit beta OS=Homo sapiens GN=HEXB PE=1 SV=3 - [HEXB_HUMAN]	0.000172263	0.0109038
Q16890	2	2	167.33	2.19873	LAPC-4_p	LAPC-4_ARres	Tumor protein D53 OS=Homo sapiens GN=TPD52L1 PE=1 SV=1 - [TPD53_HUMAN]	0.00018065	0.0109038
P15559	6	6	399.77	2.46503	LAPC-4_ARres	LAPC-4_p	NAD(P)H dehydrogenase [quinone] 1 OS=Homo sapiens GN=NQO1 PE=1 SV=1 - [NQO1_HUMAN]	0.000180705	0.0109038
Q9BPX3	4	4	241.22	2.45026	LAPC-4_p	LAPC-4_ARres	Condensin complex subunit 3 OS=Homo sapiens GN=NCAPG PE=1 SV=1 - [CND3_HUMAN]	0.000184067	0.0109038
Q15021	5	5	359.83	2.02674	LAPC-4_p	LAPC-4_ARres	Condensin complex subunit 1 OS=Homo sapiens GN=NCAPD2 PE=1 SV=3 - [CND1_HUMAN]	0.000186525	0.0109038
Q15714	1	1	79.42	2.34835	LAPC-4_ARres	LAPC-4_p	TSC22 domain family protein 1 OS=Homo sapiens GN=TSC22D1 PE=1 SV=3 - [T22D1_HUMAN]	0.000191212	0.0109038
Q03154	2	2	100.23	1.78438	LAPC-4_ARres	LAPC-4_p	Aminoacylase-1 OS=Homo sapiens GN=ACY1 PE=1 SV=1 - [ACY1_HUMAN]	0.000197915	0.0109038
Q9NRV9	2	2	109.63	1.86118	LAPC-4_ARres	LAPC-4_p	Heme-binding protein 1 OS=Homo sapiens GN=HEBP1 PE=1 SV=1 - [HEBP1_HUMAN]	0.000202858	0.0109038
Q16595	1	1	49.87	2.91862	LAPC-4_ARres	LAPC-4_p	Frataxin, mitochondrial OS=Homo sapiens GN=FXN PE=1 SV=2 - [FRDA_HUMAN]	0.00020733	0.0109038
P26641	12	11	995.13	1.96197	LAPC-4_p	LAPC-4_ARres	Elongation factor 1-gamma OS=Homo sapiens GN=EEF1G PE=1 SV=3 - [EF1G_HUMAN]	0.000209254	0.0109038
Q16851	9	9	644.17	1.66651	LAPC-4_ARres	LAPC-4_p	UTP--glucose-1-phosphate uridylyltransferase OS=Homo sapiens GN=UGP2 PE=1 SV=5 - [UGPA_HUMAN]	0.000211195	0.0109038
P07237	20	19	1748.11	1.56976	LAPC-4_ARres	LAPC-4_p	Protein disulfide-isomerase OS=Homo sapiens GN=P4HB PE=1 SV=3 - [PDIA1_HUMAN]	0.000212144	0.0109038
Q9NP81	4	4	243.16	1.96882	LAPC-4_ARres	LAPC-4_p	Serine--tRNA ligase, mitochondrial OS=Homo sapiens GN=SARS2 PE=1 SV=1 - [SYSM_HUMAN]	0.000214492	0.0109038
Q5JTJ3	2	2	132.62	1.84786	LAPC-4_ARres	LAPC-4_p	Uncharacterized protein C1orf31 OS=Homo sapiens GN=C1orf31 PE=1 SV=1 - [CA031_HUMAN]	0.000214837	0.0109038
P33121	10	9	529.63	1.91716	LAPC-4_ARres	LAPC-4_p	Long-chain-fatty-acid--CoA ligase 1 OS=Homo sapiens GN=ACSL1 PE=1 SV=1 - [ACSL1_HUMAN]	0.000223272	0.0111492
Q66K74	1	1	40.41	6.81414	LAPC-4_p	LAPC-4_ARres	Microtubule-associated protein 1S OS=Homo sapiens GN=MAP1S PE=1 SV=2 - [MAP1S_HUMAN]	0.000234267	0.0113157
P30046	3	3	274.13	1.71496	LAPC-4_ARres	LAPC-4_p	D-dopachrome decarboxylase OS=Homo sapiens GN=DDT PE=1 SV=3 - [DOPD_HUMAN]	0.000235791	0.0113157
P00558	13	12	1257.66	1.50094	LAPC-4_ARres	LAPC-4_p	Phosphoglycerate kinase 1 OS=Homo sapiens GN=PGK1 PE=1 SV=3 - [PGK1_HUMAN]	0.000240896	0.0113157
P00326	2	2	209.13	4.40296	LAPC-4_ARres	LAPC-4_p	Alcohol dehydrogenase 1C OS=Homo sapiens GN=ADH1C PE=1 SV=2 - [ADH1G_HUMAN]	0.000242181	0.0113157
P31350	3	3	206.1	2.66449	LAPC-4_p	LAPC-4_ARres	Ribonucleoside-diphosphate reductase subunit M2 OS=Homo sapiens GN=RRM2 PE=1 SV=1 - [RIR2_HUMAN]	0.000244882	0.0113157
Q5JRA6	13	12	786.61	2.13728	LAPC-4_ARres	LAPC-4_p	Melanoma inhibitory activity protein 3 OS=Homo sapiens GN=MIA3 PE=1 SV=1 - [MIA3_HUMAN]	0.000251239	0.0114387
Q9NR45	4	4	321.8	1.67555	LAPC-4_ARres	LAPC-4_p	Sialic acid synthase OS=Homo sapiens GN=NANS PE=1 SV=2 - [SIAS_HUMAN]	0.000285718	0.01282
Q6XQN6	8	8	581.84	2.25778	LAPC-4_ARres	LAPC-4_p	Nicotinate phosphoribosyltransferase OS=Homo sapiens GN=NAPRT1 PE=1 SV=2 - [PNCB_HUMAN]	0.000302278	0.0133118
P34949	4	4	196.97	2.07022	LAPC-4_ARres	LAPC-4_p	Mannose-6-phosphate isomerase OS=Homo sapiens GN=MPI PE=1 SV=2 - [MPI_HUMAN]	0.000305278	0.0133118
P41250	10	10	734.57	1.54529	LAPC-4_ARres	LAPC-4_p	Glycine--tRNA ligase OS=Homo sapiens GN=GARS PE=1 SV=3 - [SYG_HUMAN]	0.000311452	0.0133924
Q86SX6	3	3	331.11	1.81764	LAPC-4_ARres	LAPC-4_p	Glutaredoxin-related protein 5, mitochondrial OS=Homo sapiens GN=GLRX5 PE=1 SV=2 - [GLRX5_HUMAN]	0.000336604	0.0138808
P40222	3	3	196.81	2.37156	LAPC-4_p	LAPC-4_ARres	Alpha-taxilin OS=Homo sapiens GN=TXLNA PE=1 SV=3 - [TXLNA_HUMAN]	0.000343583	0.0138808
P30038	10	10	799.69	1.72914	LAPC-4_ARres	LAPC-4_p	Delta-1-pyrroline-5-carboxylate dehydrogenase, mitochondrial OS=Homo sapiens GN=ALDH4A1 PE=1 SV=3 - [AL4A1_HUMAN]	0.000343883	0.0138808
P14314	9	9	640.6	1.45666	LAPC-4_ARres	LAPC-4_p	Glucosidase 2 subunit beta OS=Homo sapiens GN=PRKCSH PE=1 SV=2 - [GLU2B_HUMAN]	0.000346313	0.0138808
P26639	19	16	1417.86	1.57995	LAPC-4_ARres	LAPC-4_p	Threonine--tRNA ligase, cytoplasmic OS=Homo sapiens GN=TARS PE=1 SV=3 - [SYTC_HUMAN]	0.000349643	0.0138808
P68104	11	5	1014.32	1.66976	LAPC-4_p	LAPC-4_ARres	Elongation factor 1-alpha 1 OS=Homo sapiens GN=EEF1A1 PE=1 SV=1 - [EF1A1_HUMAN]	0.00034971	0.0138808
P54802	1	1	49.28	5.36109	LAPC-4_ARres	LAPC-4_p	Alpha-N-acetylglucosaminidase OS=Homo sapiens GN=NAGLU PE=1 SV=2 - [ANAG_HUMAN]	0.000375799	0.0144397
P07741	8	7	650.6	1.45215	LAPC-4_p	LAPC-4_ARres	Adenine phosphoribosyltransferase OS=Homo sapiens GN=APRT PE=1 SV=2 - [APT_HUMAN]	0.00038186	0.0144397
O75208	2	2	93.57	2.08245	LAPC-4_ARres	LAPC-4_p	Ubiquinone biosynthesis protein COQ9, mitochondrial OS=Homo sapiens GN=COQ9 PE=1 SV=1 - [COQ9_HUMAN]	0.00038824	0.0144397
P02144	2	2	99.58	3.60079	LAPC-4_ARres	LAPC-4_p	Myoglobin OS=Homo sapiens GN=MB PE=1 SV=2 - [MYG_HUMAN]	0.000388739	0.0144397
P62633	2	2	189.74	2.10571	LAPC-4_p	LAPC-4_ARres	Cellular nucleic acid-binding protein OS=Homo sapiens GN=CNBP PE=1 SV=1 - [CNBP_HUMAN]	0.000388888	0.0144397
Q969H8	1	1	106.97	1.94019	LAPC-4_ARres	LAPC-4_p	UPF0556 protein C19orf10 OS=Homo sapiens GN=C19orf10 PE=1 SV=1 - [CS010_HUMAN]	0.000393401	0.0144397
O95359	2	2	79.47	9.84398	LAPC-4_ARres	LAPC-4_p	Transforming acidic coiled-coil-containing protein 2 OS=Homo sapiens GN=TACC2 PE=1 SV=3 - [TACC2_HUMAN]	0.000396438	0.0144397
Q9BW27	1	1	129.05	2.71631	LAPC-4_ARres	LAPC-4_p	Nuclear pore complex protein Nup85 OS=Homo sapiens GN=NUP85 PE=1 SV=1 - [NUP85_HUMAN]	0.000418818	0.0150774
Q15366	6	6	558.65	1.54196	LAPC-4_p	LAPC-4_ARres	Poly(rC)-binding protein 2 OS=Homo sapiens GN=PCBP2 PE=1 SV=1 - [PCBP2_HUMAN]	0.000423735	0.0150791
P36578	11	10	629.22	1.59975	LAPC-4_p	LAPC-4_ARres	60S ribosomal protein L4 OS=Homo sapiens GN=RPL4 PE=1 SV=5 - [RL4_HUMAN]	0.000435374	0.0153172
Q9NP72	6	6	569.98	1.40749	LAPC-4_p	LAPC-4_ARres	Ras-related protein Rab-18 OS=Homo sapiens GN=RAB18 PE=1 SV=1 - [RAB18_HUMAN]	0.000469536	0.0158502
P11216	17	14	1161.04	1.52372	LAPC-4_ARres	LAPC-4_p	Glycogen phosphorylase, brain form OS=Homo sapiens GN=PYGB PE=1 SV=5 - [PYGB_HUMAN]	0.000481403	0.0158502
P24752	9	8	678.46	2.16023	LAPC-4_ARres	LAPC-4_p	Acetyl-CoA acetyltransferase, mitochondrial OS=Homo sapiens GN=ACAT1 PE=1 SV=1 - [THIL_HUMAN]	0.000483156	0.0158502
Q7Z3B4	5	5	387.21	2.05086	LAPC-4_ARres	LAPC-4_p	Nucleoporin p54 OS=Homo sapiens GN=NUP54 PE=1 SV=2 - [NUP54_HUMAN]	0.000485421	0.0158502
Q9UBR2	3	3	171.72	2.47827	LAPC-4_ARres	LAPC-4_p	Cathepsin Z OS=Homo sapiens GN=CTSZ PE=1 SV=1 - [CATZ_HUMAN]	0.000485996	0.0158502
A6NDG6	3	3	273.37	1.41363	LAPC-4_ARres	LAPC-4_p	Phosphoglycolate phosphatase OS=Homo sapiens GN=PGP PE=1 SV=1 - [PGP_HUMAN]	0.000489984	0.0158502
P46821	6	6	427.74	3.57436	LAPC-4_ARres	LAPC-4_p	Microtubule-associated protein 1B OS=Homo sapiens GN=MAP1B PE=1 SV=2 - [MAP1B_HUMAN]	0.000493234	0.0158502
P61024	1	1	41.26	4.68317	LAPC-4_p	LAPC-4_ARres	Cyclin-dependent kinases regulatory subunit 1 OS=Homo sapiens GN=CKS1B PE=1 SV=1 - [CKS1_HUMAN]	0.000504697	0.0158502
P48735	14	13	1005.65	1.73736	LAPC-4_ARres	LAPC-4_p	Isocitrate dehydrogenase [NADP], mitochondrial OS=Homo sapiens GN=IDH2 PE=1 SV=2 - [IDHP_HUMAN]	0.000505166	0.0158502
O14773	4	4	395	1.53659	LAPC-4_ARres	LAPC-4_p	Tripeptidyl-peptidase 1 OS=Homo sapiens GN=TPP1 PE=1 SV=2 - [TPP1_HUMAN]	0.00051094	0.0158502
P38571	2	2	65.46	2.55623	LAPC-4_ARres	LAPC-4_p	Lysosomal acid lipase/cholesteryl ester hydrolase OS=Homo sapiens GN=LIPA PE=1 SV=2 - [LICH_HUMAN]	0.000511589	0.0158502
P55010	3	3	136.78	1.42767	LAPC-4_p	LAPC-4_ARres	Eukaryotic translation initiation factor 5 OS=Homo sapiens GN=EIF5 PE=1 SV=2 - [IF5_HUMAN]	0.000516496	0.0158502
O60635	1	1	116.32	1.74512	LAPC-4_ARres	LAPC-4_p	Tetraspanin-1 OS=Homo sapiens GN=TSPAN1 PE=1 SV=2 - [TSN1_HUMAN]	0.000517076	0.0158502
Q92820	5	5	406.81	1.63635	LAPC-4_ARres	LAPC-4_p	Gamma-glutamyl hydrolase OS=Homo sapiens GN=GGH PE=1 SV=2 - [GGH_HUMAN]	0.000542336	0.016262
O15143	3	2	264.75	2.07918	LAPC-4_ARres	LAPC-4_p	Actin-related protein 2/3 complex subunit 1B OS=Homo sapiens GN=ARPC1B PE=1 SV=3 - [ARC1B_HUMAN]	0.0005478	0.016262
Q9Y2Q3	1	1	100.5	2.68285	LAPC-4_p	LAPC-4_ARres	Glutathione S-transferase kappa 1 OS=Homo sapiens GN=GSTK1 PE=1 SV=3 - [GSTK1_HUMAN]	0.000548717	0.016262
P05388	9	9	940.98	1.7117	LAPC-4_p	LAPC-4_ARres	60S acidic ribosomal protein P0 OS=Homo sapiens GN=RPLP0 PE=1 SV=1 - [RLA0_HUMAN]	0.00055612	0.016262
Q9NZT1	6	4	614	1.70537	LAPC-4_ARres	LAPC-4_p	Calmodulin-like protein 5 OS=Homo sapiens GN=CALML5 PE=1 SV=2 - [CALL5_HUMAN]	0.000561193	0.016262
P52948	3	3	129.44	2.44309	LAPC-4_ARres	LAPC-4_p	Nuclear pore complex protein Nup98-Nup96 OS=Homo sapiens GN=NUP98 PE=1 SV=4 - [NUP98_HUMAN]	0.000566337	0.016262
Q9BSH5	1	1	34.28	2.77063	LAPC-4_ARres	LAPC-4_p	Haloacid dehalogenase-like hydrolase domain-containing protein 3 OS=Homo sapiens GN=HDHD3 PE=1 SV=1 - [HDHD3_HUMAN]	0.000567278	0.016262
Q9UMX5	3	3	216.83	1.47878	LAPC-4_ARres	LAPC-4_p	Neudesin OS=Homo sapiens GN=NENF PE=1 SV=1 - [NENF_HUMAN]	0.000582216	0.0164075
P14625	24	20	2042.02	1.456	LAPC-4_ARres	LAPC-4_p	Endoplasmin OS=Homo sapiens GN=HSP90B1 PE=1 SV=1 - [ENPL_HUMAN]	0.000582953	0.0164075
Q96IV0	1	1	50.66	2.05119	LAPC-4_ARres	LAPC-4_p	Peptide-N(4)-(N-acetyl-beta-glucosaminyl)asparagine amidase OS=Homo sapiens GN=NGLY1 PE=1 SV=1 - [NGLY1_HUMAN]	0.00059225	0.016519
Q99798	25	25	1568.24	1.53709	LAPC-4_ARres	LAPC-4_p	Aconitate hydratase, mitochondrial OS=Homo sapiens GN=ACO2 PE=1 SV=2 - [ACON_HUMAN]	0.000615827	0.0170232
P17098	1	1	28.58	2.53924	LAPC-4_ARres	LAPC-4_p	Zinc finger protein 8 OS=Homo sapiens GN=ZNF8 PE=1 SV=2 - [ZNF8_HUMAN]	0.000622838	0.0170647
Q9NR28	3	3	290.44	1.70105	LAPC-4_ARres	LAPC-4_p	Diablo homolog, mitochondrial OS=Homo sapiens GN=DIABLO PE=1 SV=1 - [DBLOH_HUMAN]	0.000633387	0.0170713
P13693	1	1	83.79	1.82826	LAPC-4_p	LAPC-4_ARres	Translationally-controlled tumor protein OS=Homo sapiens GN=TPT1 PE=1 SV=1 - [TCTP_HUMAN]	0.000634109	0.0170713
O43175	17	16	1786.61	1.75925	LAPC-4_ARres	LAPC-4_p	D-3-phosphoglycerate dehydrogenase OS=Homo sapiens GN=PHGDH PE=1 SV=4 - [SERA_HUMAN]	0.000650124	0.0173516
Q08257	6	6	304.89	1.49939	LAPC-4_ARres	LAPC-4_p	Quinone oxidoreductase OS=Homo sapiens GN=CRYZ PE=1 SV=1 - [QOR_HUMAN]	0.000673153	0.0178127
P42785	2	2	72.29	2.08386	LAPC-4_ARres	LAPC-4_p	Lysosomal Pro-X carboxypeptidase OS=Homo sapiens GN=PRCP PE=1 SV=1 - [PCP_HUMAN]	0.000685829	0.0179943
Q9H2U1	3	2	168.81	3.33105	LAPC-4_p	LAPC-4_ARres	Probable ATP-dependent RNA helicase DHX36 OS=Homo sapiens GN=DHX36 PE=1 SV=2 - [DHX36_HUMAN]	0.000704173	0.0181712
O60941	1	1	35.76	3.02975	LAPC-4_ARres	LAPC-4_p	Dystrobrevin beta OS=Homo sapiens GN=DTNB PE=1 SV=1 - [DTNB_HUMAN]	0.000704309	0.0181712
P63104	8	6	859.45	1.49999	LAPC-4_ARres	LAPC-4_p	14-3-3 protein zeta/delta OS=Homo sapiens GN=YWHAZ PE=1 SV=1 - [1433Z_HUMAN]	0.000733149	0.0184342
P20151	2	2	135.52	3.41646	LAPC-4_ARres	LAPC-4_p	Kallikrein-2 OS=Homo sapiens GN=KLK2 PE=2 SV=1 - [KLK2_HUMAN]	0.000738038	0.0184342
Q7L014	9	9	539.59	1.35324	LAPC-4_ARres	LAPC-4_p	Probable ATP-dependent RNA helicase DDX46 OS=Homo sapiens GN=DDX46 PE=1 SV=2 - [DDX46_HUMAN]	0.000743556	0.0184342
P11137	3	3	272.6	1.60675	LAPC-4_p	LAPC-4_ARres	Microtubule-associated protein 2 OS=Homo sapiens GN=MAP2 PE=1 SV=4 - [MAP2_HUMAN]	0.000744579	0.0184342
O75608	5	4	346.11	1.53417	LAPC-4_ARres	LAPC-4_p	Acyl-protein thioesterase 1 OS=Homo sapiens GN=LYPLA1 PE=1 SV=1 - [LYPA1_HUMAN]	0.000749701	0.0184342
Q07889	1	1	22.13	2.25086	LAPC-4_ARres	LAPC-4_p	Son of sevenless homolog 1 OS=Homo sapiens GN=SOS1 PE=1 SV=1 - [SOS1_HUMAN]	0.000761229	0.0184342
Q9Y6A5	2	2	138.49	3.7007	LAPC-4_p	LAPC-4_ARres	Transforming acidic coiled-coil-containing protein 3 OS=Homo sapiens GN=TACC3 PE=1 SV=1 - [TACC3_HUMAN]	0.00076176	0.0184342
Q16555	12	9	689.85	2.20012	LAPC-4_p	LAPC-4_ARres	Dihydropyrimidinase-related protein 2 OS=Homo sapiens GN=DPYSL2 PE=1 SV=1 - [DPYL2_HUMAN]	0.000762139	0.0184342
P14174	1	1	66.61	2.09404	LAPC-4_ARres	LAPC-4_p	Macrophage migration inhibitory factor OS=Homo sapiens GN=MIF PE=1 SV=4 - [MIF_HUMAN]	0.000814219	0.0195413
Q8IV36	6	5	398.69	1.5018	LAPC-4_ARres	LAPC-4_p	Protein hid-1 homolog OS=Homo sapiens GN=C17orf28 PE=1 SV=1 - [HID1_HUMAN]	0.000837169	0.0196928
O00584	3	3	140.58	1.79465	LAPC-4_ARres	LAPC-4_p	Ribonuclease T2 OS=Homo sapiens GN=RNASET2 PE=1 SV=2 - [RNT2_HUMAN]	0.000838286	0.0196928
O95232	2	2	199.72	2.91881	LAPC-4_p	LAPC-4_ARres	Luc7-like protein 3 OS=Homo sapiens GN=LUC7L3 PE=1 SV=2 - [LC7L3_HUMAN]	0.000839615	0.0196928
Q01970	4	4	223.23	1.38616	LAPC-4_p	LAPC-4_ARres	1-phosphatidylinositol 4,5-bisphosphate phosphodiesterase beta-3 OS=Homo sapiens GN=PLCB3 PE=1 SV=2 - [PLCB3_HUMAN]	0.000916519	0.0213349
Q06323	11	10	721.69	1.61462	LAPC-4_ARres	LAPC-4_p	Proteasome activator complex subunit 1 OS=Homo sapiens GN=PSME1 PE=1 SV=1 - [PSME1_HUMAN]	0.000926337	0.0214025
Q6P2Q9	27	27	1717.8	1.36907	LAPC-4_p	LAPC-4_ARres	Pre-mRNA-processing-splicing factor 8 OS=Homo sapiens GN=PRPF8 PE=1 SV=2 - [PRP8_HUMAN]	0.000983555	0.0223417
Q14914	7	7	458.98	1.40398	LAPC-4_ARres	LAPC-4_p	Prostaglandin reductase 1 OS=Homo sapiens GN=PTGR1 PE=1 SV=2 - [PTGR1_HUMAN]	0.000987837	0.0223417
P13489	12	12	1028.79	1.47736	LAPC-4_p	LAPC-4_ARres	Ribonuclease inhibitor OS=Homo sapiens GN=RNH1 PE=1 SV=2 - [RINI_HUMAN]	0.000988635	0.0223417
Q15907	6	6	505.1	1.4497	LAPC-4_ARres	LAPC-4_p	Ras-related protein Rab-11B OS=Homo sapiens GN=RAB11B PE=1 SV=4 - [RB11B_HUMAN]	0.00101429	0.0226724
Q5R3I4	2	2	141.08	16.9207	LAPC-4_ARres	LAPC-4_p	Tetratricopeptide repeat protein 38 OS=Homo sapiens GN=TTC38 PE=1 SV=1 - [TTC38_HUMAN]	0.0010242	0.0226724
Q9BQ52	4	4	203.9	1.51459	LAPC-4_p	LAPC-4_ARres	Zinc phosphodiesterase ELAC protein 2 OS=Homo sapiens GN=ELAC2 PE=1 SV=2 - [RNZ2_HUMAN]	0.00102524	0.0226724
Q14657	1	1	70.76	1.83391	LAPC-4_ARres	LAPC-4_p	L antigen family member 3 OS=Homo sapiens GN=LAGE3 PE=1 SV=2 - [LAGE3_HUMAN]	0.00105459	0.023156
P27694	10	8	624.67	1.1793	LAPC-4_p	LAPC-4_ARres	Replication protein A 70 kDa DNA-binding subunit OS=Homo sapiens GN=RPA1 PE=1 SV=2 - [RFA1_HUMAN]	0.00110497	0.0240915
P24928	6	6	375.91	1.58958	LAPC-4_ARres	LAPC-4_p	DNA-directed RNA polymerase II subunit RPB1 OS=Homo sapiens GN=POLR2A PE=1 SV=2 - [RPB1_HUMAN]	0.00112907	0.0243581
P10768	9	9	765.57	1.63637	LAPC-4_p	LAPC-4_ARres	S-formylglutathione hydrolase OS=Homo sapiens GN=ESD PE=1 SV=2 - [ESTD_HUMAN]	0.00113294	0.0243581
Q15691	4	4	295.12	1.58191	LAPC-4_p	LAPC-4_ARres	Microtubule-associated protein RP/EB family member 1 OS=Homo sapiens GN=MAPRE1 PE=1 SV=3 - [MARE1_HUMAN]	0.0012139	0.0259188
O43852	8	8	655.63	1.50713	LAPC-4_ARres	LAPC-4_p	Calumenin OS=Homo sapiens GN=CALU PE=1 SV=2 - [CALU_HUMAN]	0.00122488	0.0259743
P49750	2	2	74.04	2.28169	LAPC-4_ARres	LAPC-4_p	YLP motif-containing protein 1 OS=Homo sapiens OX=9606 GN=YLPM1 PE=1 SV=4 - [YLPM1_HUMAN]	0.00125554	0.0264433
P31689	5	3	293.94	2.03696	LAPC-4_p	LAPC-4_ARres	DnaJ homolog subfamily A member 1 OS=Homo sapiens GN=DNAJA1 PE=1 SV=2 - [DNJA1_HUMAN]	0.00127673	0.0267078
Q7Z7K6	1	1	89.47	1.80998	LAPC-4_p	LAPC-4_ARres	Centromere protein V OS=Homo sapiens GN=CENPV PE=1 SV=1 - [CENPV_HUMAN]	0.00128542	0.0267091
P19012	5	4	377.93	2.46179	LAPC-4_p	LAPC-4_ARres	Keratin, type I cytoskeletal 15 OS=Homo sapiens GN=KRT15 PE=1 SV=3 - [K1C15_HUMAN]	0.00136473	0.028168
P98179	1	1	29.83	6.94129	LAPC-4_p	LAPC-4_ARres	Putative RNA-binding protein 3 OS=Homo sapiens GN=RBM3 PE=1 SV=1 - [RBM3_HUMAN]	0.00138614	0.0284206
P18065	3	3	145.6	1.95043	LAPC-4_ARres	LAPC-4_p	Insulin-like growth factor-binding protein 2 OS=Homo sapiens GN=IGFBP2 PE=1 SV=2 - [IBP2_HUMAN]	0.00144465	0.0294252
P62750	7	5	488.71	1.95587	LAPC-4_p	LAPC-4_ARres	60S ribosomal protein L23a OS=Homo sapiens GN=RPL23A PE=1 SV=1 - [RL23A_HUMAN]	0.00145931	0.0294578
Q8WYQ5	1	1	28.44	2.04662	LAPC-4_ARres	LAPC-4_p	Microprocessor complex subunit DGCR8 OS=Homo sapiens GN=DGCR8 PE=1 SV=1 - [DGCR8_HUMAN]	0.00146528	0.0294578
P61221	7	7	497.03	1.36263	LAPC-4_p	LAPC-4_ARres	ATP-binding cassette sub-family E member 1 OS=Homo sapiens GN=ABCE1 PE=1 SV=1 - [ABCE1_HUMAN]	0.0015087	0.0299689
P35249	3	3	171.82	1.64318	LAPC-4_p	LAPC-4_ARres	Replication factor C subunit 4 OS=Homo sapiens GN=RFC4 PE=1 SV=2 - [RFC4_HUMAN]	0.00151006	0.0299689
A4D1U4	1	1	34.48	1.45022	LAPC-4_ARres	LAPC-4_p	Protein LCHN OS=Homo sapiens GN=LCHN PE=2 SV=1 - [LCHN_HUMAN]	0.00152239	0.0300211
P13667	22	21	1879.85	1.39957	LAPC-4_ARres	LAPC-4_p	Protein disulfide-isomerase A4 OS=Homo sapiens GN=PDIA4 PE=1 SV=2 - [PDIA4_HUMAN]	0.00153958	0.0301681
P04183	2	2	123.38	2.16446	LAPC-4_p	LAPC-4_ARres	Thymidine kinase, cytosolic OS=Homo sapiens GN=TK1 PE=1 SV=2 - [KITH_HUMAN]	0.00156934	0.0305577
P10620	3	3	237.55	1.91037	LAPC-4_p	LAPC-4_ARres	Microsomal glutathione S-transferase 1 OS=Homo sapiens GN=MGST1 PE=1 SV=1 - [MGST1_HUMAN]	0.00158827	0.0307329
P43358	6	4	314.7	1.90333	LAPC-4_ARres	LAPC-4_p	Melanoma-associated antigen 4 OS=Homo sapiens GN=MAGEA4 PE=1 SV=2 - [MAGA4_HUMAN]	0.00160542	0.0308719
O60282	8	3	577.31	2.78726	LAPC-4_ARres	LAPC-4_p	Kinesin heavy chain isoform 5C OS=Homo sapiens GN=KIF5C PE=1 SV=1 - [KIF5C_HUMAN]	0.00161655	0.0308941
Q9UH03	1	1	31.99	2.81954	LAPC-4_ARres	LAPC-4_p	Neuronal-specific septin-3 OS=Homo sapiens GN=SEPT3 PE=1 SV=3 - [SEPT3_HUMAN]	0.00163484	0.030996
O43747	7	7	467.61	1.30739	LAPC-4_p	LAPC-4_ARres	AP-1 complex subunit gamma-1 OS=Homo sapiens GN=AP1G1 PE=1 SV=5 - [AP1G1_HUMAN]	0.00164191	0.030996
Q6NYC8	2	2	94.71	1.83713	LAPC-4_ARres	LAPC-4_p	Phostensin OS=Homo sapiens GN=PPP1R18 PE=1 SV=1 - [PPR18_HUMAN]	0.00168116	0.0314443
Q9Y2B0	4	4	339.81	1.52421	LAPC-4_ARres	LAPC-4_p	Protein canopy homolog 2 OS=Homo sapiens GN=CNPY2 PE=1 SV=1 - [CNPY2_HUMAN]	0.00168597	0.0314443
P49591	8	8	437.15	1.72764	LAPC-4_ARres	LAPC-4_p	Serine--tRNA ligase, cytoplasmic OS=Homo sapiens GN=SARS PE=1 SV=3 - [SYSC_HUMAN]	0.00173385	0.0319817
Q7Z6E9	1	1	27.87	2.05053	LAPC-4_ARres	LAPC-4_p	E3 ubiquitin-protein ligase RBBP6 OS=Homo sapiens GN=RBBP6 PE=1 SV=1 - [RBBP6_HUMAN]	0.00173544	0.0319817
Q99447	3	3	165.57	1.58195	LAPC-4_ARres	LAPC-4_p	Ethanolamine-phosphate cytidylyltransferase OS=Homo sapiens GN=PCYT2 PE=1 SV=1 - [PCY2_HUMAN]	0.00175001	0.0320594
P05386	2	2	188.85	2.04973	LAPC-4_p	LAPC-4_ARres	60S acidic ribosomal protein P1 OS=Homo sapiens GN=RPLP1 PE=1 SV=1 - [RLA1_HUMAN]	0.00177866	0.0322443
Q9NUB1	7	7	395.48	1.64898	LAPC-4_ARres	LAPC-4_p	Acetyl-coenzyme A synthetase 2-like, mitochondrial OS=Homo sapiens GN=ACSS1 PE=1 SV=2 - [ACS2L_HUMAN]	0.00178093	0.0322443
P61247	5	5	462.07	1.49584	LAPC-4_p	LAPC-4_ARres	40S ribosomal protein S3a OS=Homo sapiens GN=RPS3A PE=1 SV=2 - [RS3A_HUMAN]	0.0018238	0.0328284
Q96CN7	5	5	261.71	1.65079	LAPC-4_p	LAPC-4_ARres	Isochorismatase domain-containing protein 1 OS=Homo sapiens GN=ISOC1 PE=1 SV=3 - [ISOC1_HUMAN]	0.00186113	0.0333068
Q02487	4	4	268.7	1.56036	LAPC-4_p	LAPC-4_ARres	Desmocollin-2 OS=Homo sapiens GN=DSC2 PE=1 SV=1 - [DSC2_HUMAN]	0.00188325	0.0335089
O75459	3	3	391.46	2.34006	LAPC-4_p	LAPC-4_ARres	P antigen family member 1 OS=Homo sapiens GN=PAGE1 PE=1 SV=2 - [PAGE1_HUMAN]	0.00189545	0.0335333
O00625	2	2	147.77	1.95426	LAPC-4_p	LAPC-4_ARres	Pirin OS=Homo sapiens GN=PIR PE=1 SV=1 - [PIR_HUMAN]	0.00198408	0.0349017
P37837	9	9	554.33	1.44232	LAPC-4_ARres	LAPC-4_p	Transaldolase OS=Homo sapiens GN=TALDO1 PE=1 SV=2 - [TALDO_HUMAN]	0.00200754	0.035115
P59998	4	4	320.77	1.36876	LAPC-4_ARres	LAPC-4_p	Actin-related protein 2/3 complex subunit 4 OS=Homo sapiens GN=ARPC4 PE=1 SV=3 - [ARPC4_HUMAN]	0.00203105	0.0351432
O00429	10	10	757.77	1.51001	LAPC-4_ARres	LAPC-4_p	Dynamin-1-like protein OS=Homo sapiens GN=DNM1L PE=1 SV=2 - [DNM1L_HUMAN]	0.00203186	0.0351432
Q32P44	1	1	82.38	2.12531	LAPC-4_ARres	LAPC-4_p	Echinoderm microtubule-associated protein-like 3 OS=Homo sapiens GN=EML3 PE=1 SV=1 - [EMAL3_HUMAN]	0.00209324	0.0358761
Q96DB5	3	3	181.11	1.80997	LAPC-4_ARres	LAPC-4_p	Regulator of microtubule dynamics protein 1 OS=Homo sapiens GN=FAM82B PE=1 SV=1 - [RMD1_HUMAN]	0.00209741	0.0358761
P42330	4	4	220.13	1.46885	LAPC-4_ARres	LAPC-4_p	Aldo-keto reductase family 1 member C3 OS=Homo sapiens GN=AKR1C3 PE=1 SV=4 - [AK1C3_HUMAN]	0.00213091	0.0362489
P11586	19	19	1249.94	1.48403	LAPC-4_ARres	LAPC-4_p	C-1-tetrahydrofolate synthase, cytoplasmic OS=Homo sapiens GN=MTHFD1 PE=1 SV=3 - [C1TC_HUMAN]	0.00216037	0.0365492
Q9H446	1	1	41.53	1.93048	LAPC-4_p	LAPC-4_ARres	RWD domain-containing protein 1 OS=Homo sapiens GN=RWDD1 PE=1 SV=1 - [RWDD1_HUMAN]	0.00219392	0.0368383
Q92797	5	5	335.65	1.30372	LAPC-4_ARres	LAPC-4_p	Symplekin OS=Homo sapiens GN=SYMPK PE=1 SV=2 - [SYMPK_HUMAN]	0.00221513	0.0368383
P16219	1	1	96.2	1.82027	LAPC-4_ARres	LAPC-4_p	Short-chain specific acyl-CoA dehydrogenase, mitochondrial OS=Homo sapiens GN=ACADS PE=1 SV=1 - [ACADS_HUMAN]	0.00222467	0.0368383
Q6P2E9	6	6	338.11	1.60508	LAPC-4_p	LAPC-4_ARres	Enhancer of mRNA-decapping protein 4 OS=Homo sapiens GN=EDC4 PE=1 SV=1 - [EDC4_HUMAN]	0.00222505	0.0368383
P63151	8	6	658.03	1.41695	LAPC-4_ARres	LAPC-4_p	Serine/threonine-protein phosphatase 2A 55 kDa regulatory subunit B alpha isoform OS=Homo sapiens GN=PPP2R2A PE=1 SV=1 - [2ABA_HUMAN]	0.00229755	0.0377083
Q96CT7	2	2	150.12	2.72231	LAPC-4_p	LAPC-4_ARres	Coiled-coil domain-containing protein 124 OS=Homo sapiens GN=CCDC124 PE=1 SV=1 - [CC124_HUMAN]	0.00230433	0.0377083
Q9Y617	14	13	947.76	1.49349	LAPC-4_ARres	LAPC-4_p	Phosphoserine aminotransferase OS=Homo sapiens GN=PSAT1 PE=1 SV=2 - [SERC_HUMAN]	0.00232247	0.0377083
P54868	4	3	291.98	1.76273	LAPC-4_ARres	LAPC-4_p	Hydroxymethylglutaryl-CoA synthase, mitochondrial OS=Homo sapiens GN=HMGCS2 PE=1 SV=1 - [HMCS2_HUMAN]	0.00232632	0.0377083
P78330	4	4	313.95	1.87143	LAPC-4_ARres	LAPC-4_p	Phosphoserine phosphatase OS=Homo sapiens GN=PSPH PE=1 SV=2 - [SERB_HUMAN]	0.00236703	0.0381683
P46777	6	6	514.28	1.356	LAPC-4_p	LAPC-4_ARres	60S ribosomal protein L5 OS=Homo sapiens GN=RPL5 PE=1 SV=3 - [RL5_HUMAN]	0.00245274	0.0393455
P30084	5	5	712.32	1.70605	LAPC-4_ARres	LAPC-4_p	Enoyl-CoA hydratase, mitochondrial OS=Homo sapiens GN=ECHS1 PE=1 SV=4 - [ECHM_HUMAN]	0.00247215	0.0394135
Q9Y5P6	5	5	272.16	1.56283	LAPC-4_ARres	LAPC-4_p	Mannose-1-phosphate guanyltransferase beta OS=Homo sapiens GN=GMPPB PE=1 SV=2 - [GMPPB_HUMAN]	0.00248428	0.0394135
Q15084	9	9	1056.18	1.59545	LAPC-4_ARres	LAPC-4_p	Protein disulfide-isomerase A6 OS=Homo sapiens GN=PDIA6 PE=1 SV=1 - [PDIA6_HUMAN]	0.00249517	0.0394135
O14602	2	2	132.64	2.06512	LAPC-4_p	LAPC-4_ARres	Eukaryotic translation initiation factor 1A, Y-chromosomal OS=Homo sapiens GN=EIF1AY PE=1 SV=4 - [IF1AY_HUMAN]	0.00252463	0.0396764
Q8NI36	3	3	159.88	3.22774	LAPC-4_p	LAPC-4_ARres	WD repeat-containing protein 36 OS=Homo sapiens GN=WDR36 PE=1 SV=1 - [WDR36_HUMAN]	0.00260164	0.0406801
Q9Y6E2	6	2	499.21	1.4893	LAPC-4_p	LAPC-4_ARres	Basic leucine zipper and W2 domain-containing protein 2 OS=Homo sapiens GN=BZW2 PE=1 SV=1 - [BZW2_HUMAN]	0.00266084	0.0411744
Q01415	3	3	152.07	1.67237	LAPC-4_ARres	LAPC-4_p	N-acetylgalactosamine kinase OS=Homo sapiens GN=GALK2 PE=1 SV=1 - [GALK2_HUMAN]	0.00266458	0.0411744
Q96RQ3	6	6	440.68	1.65654	LAPC-4_ARres	LAPC-4_p	Methylcrotonoyl-CoA carboxylase subunit alpha, mitochondrial OS=Homo sapiens GN=MCCC1 PE=1 SV=3 - [MCCA_HUMAN]	0.00267831	0.0411744
Q9Y3B8	3	3	158.28	1.76544	LAPC-4_ARres	LAPC-4_p	Oligoribonuclease, mitochondrial OS=Homo sapiens GN=REXO2 PE=1 SV=3 - [ORN_HUMAN]	0.00268645	0.0411744
Q02252	4	4	371.7	1.90045	LAPC-4_ARres	LAPC-4_p	Methylmalonate-semialdehyde dehydrogenase [acylating], mitochondrial OS=Homo sapiens GN=ALDH6A1 PE=1 SV=2 - [MMSA_HUMAN]	0.00272293	0.0415281
Q9UHK6	7	7	380.3	2.84353	LAPC-4_ARres	LAPC-4_p	Alpha-methylacyl-CoA racemase OS=Homo sapiens GN=AMACR PE=1 SV=2 - [AMACR_HUMAN]	0.00275681	0.0418386
P06737	3	1	141.56	8.18408	LAPC-4_ARres	LAPC-4_p	Glycogen phosphorylase, liver form OS=Homo sapiens GN=PYGL PE=1 SV=4 - [PYGL_HUMAN]	0.00284273	0.0429051
Q7L266	4	4	364.9	1.74636	LAPC-4_ARres	LAPC-4_p	Isoaspartyl peptidase/L-asparaginase OS=Homo sapiens GN=ASRGL1 PE=1 SV=2 - [ASGL1_HUMAN]	0.0028601	0.0429051
P26358	6	6	285.55	2.08256	LAPC-4_p	LAPC-4_ARres	DNA (cytosine-5)-methyltransferase 1 OS=Homo sapiens GN=DNMT1 PE=1 SV=2 - [DNMT1_HUMAN]	0.0028873	0.0429051
Q13907	5	5	308.77	2.0167	LAPC-4_p	LAPC-4_ARres	Isopentenyl-diphosphate Delta-isomerase 1 OS=Homo sapiens GN=IDI1 PE=1 SV=2 - [IDI1_HUMAN]	0.0028883	0.0429051
P78344	16	15	971.29	1.31171	LAPC-4_ARres	LAPC-4_p	Eukaryotic translation initiation factor 4 gamma 2 OS=Homo sapiens GN=EIF4G2 PE=1 SV=1 - [IF4G2_HUMAN]	0.00289637	0.0429051
O95861	4	4	338.47	1.46686	LAPC-4_ARres	LAPC-4_p	3'(2'),5'-bisphosphate nucleotidase 1 OS=Homo sapiens GN=BPNT1 PE=1 SV=1 - [BPNT1_HUMAN]	0.00292718	0.0429396
P29692	8	7	584.8	1.71885	LAPC-4_p	LAPC-4_ARres	Elongation factor 1-delta OS=Homo sapiens GN=EEF1D PE=1 SV=5 - [EF1D_HUMAN]	0.00292912	0.0429396
P37198	4	4	168.2	1.95673	LAPC-4_ARres	LAPC-4_p	Nuclear pore glycoprotein p62 OS=Homo sapiens GN=NUP62 PE=1 SV=3 - [NUP62_HUMAN]	0.00295541	0.0429396
Q96JQ2	1	1	55.94	2.96644	LAPC-4_ARres	LAPC-4_p	Calmin OS=Homo sapiens GN=CLMN PE=1 SV=1 - [CLMN_HUMAN]	0.00297421	0.0429396
Q8NBN3	1	1	69.02	1.99359	LAPC-4_ARres	LAPC-4_p	Transmembrane protein 87A OS=Homo sapiens GN=TMEM87A PE=1 SV=3 - [TM87A_HUMAN]	0.00298375	0.0429396
P43490	20	20	1298.72	1.39423	LAPC-4_ARres	LAPC-4_p	Nicotinamide phosphoribosyltransferase OS=Homo sapiens GN=NAMPT PE=1 SV=1 - [NAMPT_HUMAN]	0.00299217	0.0429396
Q15075	3	3	184.08	1.51471	LAPC-4_ARres	LAPC-4_p	Early endosome antigen 1 OS=Homo sapiens GN=EEA1 PE=1 SV=2 - [EEA1_HUMAN]	0.00300807	0.0429396
Q96DG6	4	3	248.08	1.58364	LAPC-4_ARres	LAPC-4_p	Carboxymethylenebutenolidase homolog OS=Homo sapiens GN=CMBL PE=1 SV=1 - [CMBL_HUMAN]	0.00300965	0.0429396
P52566	2	2	120.69	5.9408	LAPC-4_p	LAPC-4_ARres	Rho GDP-dissociation inhibitor 2 OS=Homo sapiens GN=ARHGDIB PE=1 SV=3 - [GDIR2_HUMAN]	0.00303838	0.0430149
P08397	5	4	228.24	1.39522	LAPC-4_ARres	LAPC-4_p	Porphobilinogen deaminase OS=Homo sapiens GN=HMBS PE=1 SV=2 - [HEM3_HUMAN]	0.00305439	0.0430149
Q9BZE4	4	3	234.36	2.24436	LAPC-4_p	LAPC-4_ARres	Nucleolar GTP-binding protein 1 OS=Homo sapiens GN=GTPBP4 PE=1 SV=3 - [NOG1_HUMAN]	0.00308389	0.0430149
Q10570	4	3	272.33	1.85509	LAPC-4_ARres	LAPC-4_p	Cleavage and polyadenylation specificity factor subunit 1 OS=Homo sapiens GN=CPSF1 PE=1 SV=2 - [CPSF1_HUMAN]	0.003092	0.0430149
Q53H96	1	1	94.01	2.3754	LAPC-4_ARres	LAPC-4_p	Pyrroline-5-carboxylate reductase 3 OS=Homo sapiens GN=PYCRL PE=1 SV=3 - [P5CR3_HUMAN]	0.00309471	0.0430149
P54727	5	5	634.48	1.8369	LAPC-4_ARres	LAPC-4_p	UV excision repair protein RAD23 homolog B OS=Homo sapiens GN=RAD23B PE=1 SV=1 - [RD23B_HUMAN]	0.0030983	0.0430149
P58107	5	5	491.68	5.12372	LAPC-4_p	LAPC-4_ARres	Epiplakin OS=Homo sapiens OX=9606 GN=EPPK1 PE=1 SV=3 - [EPIPL_HUMAN]	0.00312527	0.0431957
Q15424	6	2	289.18	2.03801	LAPC-4_ARres	LAPC-4_p	Scaffold attachment factor B1 OS=Homo sapiens GN=SAFB PE=1 SV=4 - [SAFB1_HUMAN]	0.00314722	0.0433058
Q13451	10	10	945.32	1.50011	LAPC-4_ARres	LAPC-4_p	Peptidyl-prolyl cis-trans isomerase FKBP5 OS=Homo sapiens GN=FKBP5 PE=1 SV=2 - [FKBP5_HUMAN]	0.00320753	0.0438337
Q9NPJ3	2	2	143.43	1.84836	LAPC-4_ARres	LAPC-4_p	Acyl-coenzyme A thioesterase 13 OS=Homo sapiens GN=ACOT13 PE=1 SV=1 - [ACO13_HUMAN]	0.00321391	0.0438337
P53985	1	1	56.59	3.00655	LAPC-4_ARres	LAPC-4_p	Monocarboxylate transporter 1 OS=Homo sapiens GN=SLC16A1 PE=1 SV=3 - [MOT1_HUMAN]	0.00327627	0.0440482
Q00613	2	2	127.94	2.08322	LAPC-4_ARres	LAPC-4_p	Heat shock factor protein 1 OS=Homo sapiens GN=HSF1 PE=1 SV=1 - [HSF1_HUMAN]	0.00330165	0.0440482
P12270	19	18	1474.23	1.86913	LAPC-4_ARres	LAPC-4_p	Nucleoprotein TPR OS=Homo sapiens GN=TPR PE=1 SV=3 - [TPR_HUMAN]	0.00330326	0.0440482
P12814	19	8	1479.07	1.34783	LAPC-4_ARres	LAPC-4_p	Alpha-actinin-1 OS=Homo sapiens GN=ACTN1 PE=1 SV=2 - [ACTN1_HUMAN]	0.00331308	0.0440482
P57740	6	5	337.1	1.53877	LAPC-4_ARres	LAPC-4_p	Nuclear pore complex protein Nup107 OS=Homo sapiens GN=NUP107 PE=1 SV=1 - [NU107_HUMAN]	0.00331449	0.0440482
P30085	4	4	325.15	1.38823	LAPC-4_ARres	LAPC-4_p	UMP-CMP kinase OS=Homo sapiens GN=CMPK1 PE=1 SV=3 - [KCY_HUMAN]	0.00332097	0.0440482
Q9P2J5	15	15	975.17	1.32746	LAPC-4_ARres	LAPC-4_p	Leucine--tRNA ligase, cytoplasmic OS=Homo sapiens GN=LARS PE=1 SV=2 - [SYLC_HUMAN]	0.00332923	0.0440482
Q8IZ07	2	2	63.28	1.57136	LAPC-4_ARres	LAPC-4_p	Ankyrin repeat domain-containing protein 13A OS=Homo sapiens GN=ANKRD13A PE=1 SV=3 - [AN13A_HUMAN]	0.0034969	0.0460698
Q9BWH6	2	2	66.36	1.7565	LAPC-4_ARres	LAPC-4_p	RNA polymerase II-associated protein 1 OS=Homo sapiens GN=RPAP1 PE=1 SV=3 - [RPAP1_HUMAN]	0.00365818	0.047638
Q5QJE6	1	1	28.57	4.37418	LAPC-4_ARres	LAPC-4_p	Deoxynucleotidyltransferase terminal-interacting protein 2 OS=Homo sapiens GN=DNTTIP2 PE=1 SV=2 - [TDIF2_HUMAN]	0.00366071	0.047638
Q8N1F7	4	4	264.3	1.58757	LAPC-4_ARres	LAPC-4_p	Nuclear pore complex protein Nup93 OS=Homo sapiens GN=NUP93 PE=1 SV=2 - [NUP93_HUMAN]	0.00366209	0.047638
O75534	14	13	1002.13	1.47077	LAPC-4_p	LAPC-4_ARres	Cold shock domain-containing protein E1 OS=Homo sapiens GN=CSDE1 PE=1 SV=2 - [CSDE1_HUMAN]	0.00376294	0.0487164
Q8NBS9	5	5	281.43	1.64015	LAPC-4_ARres	LAPC-4_p	Thioredoxin domain-containing protein 5 OS=Homo sapiens GN=TXNDC5 PE=1 SV=2 - [TXND5_HUMAN]	0.00377647	0.0487164
Q9Y5Q8	3	3	157.4	2.19498	LAPC-4_ARres	LAPC-4_p	General transcription factor 3C polypeptide 5 OS=Homo sapiens GN=GTF3C5 PE=1 SV=2 - [TF3C5_HUMAN]	0.00380188	0.0488408
P63208	3	3	318.02	1.44243	LAPC-4_p	LAPC-4_ARres	S-phase kinase-associated protein 1 OS=Homo sapiens GN=SKP1 PE=1 SV=2 - [SKP1_HUMAN]	0.00383697	0.0490879
O15027	6	6	302.73	1.72291	LAPC-4_ARres	LAPC-4_p	Protein transport protein Sec16A OS=Homo sapiens OX=9606 GN=SEC16A PE=1 SV=4 - [SC16A_HUMAN]	0.00386269	0.0492135
Q9BXS6	2	2	66.83	2.29538	LAPC-4_p	LAPC-4_ARres	Nucleolar and spindle-associated protein 1 OS=Homo sapiens GN=NUSAP1 PE=1 SV=1 - [NUSAP_HUMAN]	0.00392655	0.0498222
P25685	6	6	424.55	1.40803	LAPC-4_p	LAPC-4_ARres	DnaJ homolog subfamily B member 1 OS=Homo sapiens GN=DNAJB1 PE=1 SV=4 - [DNJB1_HUMAN]	0.00394367	0.0498351
O75340	4	4	285.14	1.49518	LAPC-4_p	LAPC-4_ARres	Programmed cell death protein 6 OS=Homo sapiens GN=PDCD6 PE=1 SV=1 - [PDCD6_HUMAN]	0.00399219	0.0502431
P62847	2	2	96.87	2.06321	LAPC-4_p	LAPC-4_ARres	40S ribosomal protein S24 OS=Homo sapiens GN=RPS24 PE=1 SV=1 - [RS24_HUMAN]	0.00408018	0.0511426
P14550	8	8	535.79	1.62083	LAPC-4_ARres	LAPC-4_p	Alcohol dehydrogenase [NADP(+)] OS=Homo sapiens GN=AKR1A1 PE=1 SV=3 - [AK1A1_HUMAN]	0.00414022	0.051686
P09960	11	11	851.61	1.46394	LAPC-4_ARres	LAPC-4_p	Leukotriene A-4 hydrolase OS=Homo sapiens GN=LTA4H PE=1 SV=2 - [LKHA4_HUMAN]	0.00416527	0.0517899
P24534	4	3	259.82	2.13213	LAPC-4_p	LAPC-4_ARres	Elongation factor 1-beta OS=Homo sapiens GN=EEF1B2 PE=1 SV=3 - [EF1B_HUMAN]	0.00419135	0.0519005
Q92990	3	3	143.41	1.93316	LAPC-4_ARres	LAPC-4_p	Glomulin OS=Homo sapiens GN=GLMN PE=1 SV=2 - [GLMN_HUMAN]	0.00421486	0.0519005
P00374	1	1	72.15	2.09215	LAPC-4_p	LAPC-4_ARres	Dihydrofolate reductase OS=Homo sapiens GN=DHFR PE=1 SV=2 - [DYR_HUMAN]	0.00422446	0.0519005
P11388	5	3	319.49	4.29857	LAPC-4_p	LAPC-4_ARres	DNA topoisomerase 2-alpha OS=Homo sapiens GN=TOP2A PE=1 SV=3 - [TOP2A_HUMAN]	0.0043123	0.0526114
Q6P597	2	1	106.82	1.99471	LAPC-4_ARres	LAPC-4_p	Kinesin light chain 3 OS=Homo sapiens GN=KLC3 PE=1 SV=2 - [KLC3_HUMAN]	0.00431631	0.0526114
O60220	1	1	45.06	1.3065	LAPC-4_ARres	LAPC-4_p	Mitochondrial import inner membrane translocase subunit Tim8 A OS=Homo sapiens GN=TIMM8A PE=1 SV=1 - [TIM8A_HUMAN]	0.00435849	0.0526359
P50851	12	9	873.61	1.65431	LAPC-4_ARres	LAPC-4_p	Lipopolysaccharide-responsive and beige-like anchor protein OS=Homo sapiens GN=LRBA PE=1 SV=4 - [LRBA_HUMAN]	0.00436372	0.0526359
P62854	2	2	269.13	1.7679	LAPC-4_p	LAPC-4_ARres	40S ribosomal protein S26 OS=Homo sapiens GN=RPS26 PE=1 SV=3 - [RS26_HUMAN]	0.00439478	0.0526359
P51553	5	5	254.77	1.74466	LAPC-4_ARres	LAPC-4_p	Isocitrate dehydrogenase [NAD] subunit gamma, mitochondrial OS=Homo sapiens GN=IDH3G PE=1 SV=1 - [IDH3G_HUMAN]	0.00439853	0.0526359
Q9GZT4	2	2	68.48	1.62971	LAPC-4_ARres	LAPC-4_p	Serine racemase OS=Homo sapiens GN=SRR PE=1 SV=1 - [SRR_HUMAN]	0.00440797	0.0526359
Q13435	6	6	313.17	1.45791	LAPC-4_ARres	LAPC-4_p	Splicing factor 3B subunit 2 OS=Homo sapiens GN=SF3B2 PE=1 SV=2 - [SF3B2_HUMAN]	0.0044335	0.0526359
Q12846	1	1	47.26	2.47861	LAPC-4_ARres	LAPC-4_p	Syntaxin-4 OS=Homo sapiens GN=STX4 PE=1 SV=2 - [STX4_HUMAN]	0.00443733	0.0526359
Q92552	6	6	458.11	1.65546	LAPC-4_p	LAPC-4_ARres	28S ribosomal protein S27, mitochondrial OS=Homo sapiens GN=MRPS27 PE=1 SV=3 - [RT27_HUMAN]	0.00449018	0.0529121
Q9BTT0	9	9	937.33	1.53412	LAPC-4_ARres	LAPC-4_p	Acidic leucine-rich nuclear phosphoprotein 32 family member E OS=Homo sapiens GN=ANP32E PE=1 SV=1 - [AN32E_HUMAN]	0.00449942	0.0529121
Q14151	7	3	354.45	2.11109	LAPC-4_ARres	LAPC-4_p	Scaffold attachment factor B2 OS=Homo sapiens GN=SAFB2 PE=1 SV=1 - [SAFB2_HUMAN]	0.00452829	0.0529121
P28074	5	5	534.48	1.51893	LAPC-4_ARres	LAPC-4_p	Proteasome subunit beta type-5 OS=Homo sapiens GN=PSMB5 PE=1 SV=3 - [PSB5_HUMAN]	0.00452898	0.0529121
P07437	24	4	2305.61	1.46472	LAPC-4_p	LAPC-4_ARres	Tubulin beta chain OS=Homo sapiens GN=TUBB PE=1 SV=2 - [TBB5_HUMAN]	0.00457041	0.0530296
Q5SRE5	3	3	110.98	2.01132	LAPC-4_ARres	LAPC-4_p	Nucleoporin NUP188 homolog OS=Homo sapiens GN=NUP188 PE=1 SV=1 - [NU188_HUMAN]	0.00457329	0.0530296
P63244	14	13	1312.16	1.41737	LAPC-4_p	LAPC-4_ARres	Guanine nucleotide-binding protein subunit beta-2-like 1 OS=Homo sapiens GN=GNB2L1 PE=1 SV=3 - [GBLP_HUMAN]	0.00466034	0.0536865
P00568	5	4	337.3	1.73485	LAPC-4_ARres	LAPC-4_p	Adenylate kinase isoenzyme 1 OS=Homo sapiens GN=AK1 PE=1 SV=3 - [KAD1_HUMAN]	0.00466462	0.0536865
P78310	2	2	100.15	1.71277	LAPC-4_ARres	LAPC-4_p	Coxsackievirus and adenovirus receptor OS=Homo sapiens GN=CXADR PE=1 SV=1 - [CXAR_HUMAN]	0.00472137	0.0541384
O95819	2	1	103.21	3.09681	LAPC-4_p	LAPC-4_ARres	Mitogen-activated protein kinase kinase kinase kinase 4 OS=Homo sapiens GN=MAP4K4 PE=1 SV=2 - [M4K4_HUMAN]	0.00477702	0.0545744
Q8N1G4	9	9	664.03	1.49276	LAPC-4_p	LAPC-4_ARres	Leucine-rich repeat-containing protein 47 OS=Homo sapiens GN=LRRC47 PE=1 SV=1 - [LRC47_HUMAN]	0.00486245	0.0553461
P25786	7	7	476.15	1.37016	LAPC-4_ARres	LAPC-4_p	Proteasome subunit alpha type-1 OS=Homo sapiens GN=PSMA1 PE=1 SV=1 - [PSA1_HUMAN]	0.00489824	0.0554411
O15514	2	2	145.69	1.58488	LAPC-4_ARres	LAPC-4_p	DNA-directed RNA polymerase II subunit RPB4 OS=Homo sapiens GN=POLR2D PE=1 SV=1 - [RPB4_HUMAN]	0.00492929	0.0554411
Q96CP2	1	1	64.16	1.76194	LAPC-4_ARres	LAPC-4_p	FLYWCH family member 2 OS=Homo sapiens GN=FLYWCH2 PE=1 SV=1 - [FWCH2_HUMAN]	0.00495187	0.0554411
P09661	6	6	455.01	1.46204	LAPC-4_ARres	LAPC-4_p	U2 small nuclear ribonucleoprotein A' OS=Homo sapiens GN=SNRPA1 PE=1 SV=2 - [RU2A_HUMAN]	0.00495746	0.0554411
Q9BTC0	4	3	202.9	1.74224	LAPC-4_ARres	LAPC-4_p	Death-inducer obliterator 1 OS=Homo sapiens GN=DIDO1 PE=1 SV=5 - [DIDO1_HUMAN]	0.00496033	0.0554411
Q4G0N4	5	5	310.32	1.97714	LAPC-4_ARres	LAPC-4_p	NAD kinase domain-containing protein 1 OS=Homo sapiens GN=NADKD1 PE=1 SV=2 - [NAKD1_HUMAN]	0.00500187	0.055526
O43464	1	1	34.09	2.14866	LAPC-4_ARres	LAPC-4_p	Serine protease HTRA2, mitochondrial OS=Homo sapiens GN=HTRA2 PE=1 SV=2 - [HTRA2_HUMAN]	0.0050038	0.055526
P62829	4	4	443.35	1.75876	LAPC-4_p	LAPC-4_ARres	60S ribosomal protein L23 OS=Homo sapiens GN=RPL23 PE=1 SV=1 - [RL23_HUMAN]	0.00510257	0.0561071
Q12756	2	2	70.26	2.10309	LAPC-4_ARres	LAPC-4_p	Kinesin-like protein KIF1A OS=Homo sapiens GN=KIF1A PE=1 SV=2 - [KIF1A_HUMAN]	0.00510642	0.0561071
P31937	5	5	401.41	1.46434	LAPC-4_ARres	LAPC-4_p	3-hydroxyisobutyrate dehydrogenase, mitochondrial OS=Homo sapiens GN=HIBADH PE=1 SV=2 - [3HIDH_HUMAN]	0.00511053	0.0561071
O75368	4	4	252.85	2.59043	LAPC-4_p	LAPC-4_ARres	SH3 domain-binding glutamic acid-rich-like protein OS=Homo sapiens GN=SH3BGRL PE=1 SV=1 - [SH3L1_HUMAN]	0.00515022	0.0563431
Q13769	2	2	64.45	1.83238	LAPC-4_ARres	LAPC-4_p	THO complex subunit 5 homolog OS=Homo sapiens GN=THOC5 PE=1 SV=2 - [THOC5_HUMAN]	0.00521852	0.0568893
P35080	2	2	166.58	1.34574	LAPC-4_ARres	LAPC-4_p	Profilin-2 OS=Homo sapiens GN=PFN2 PE=1 SV=3 - [PROF2_HUMAN]	0.00525343	0.0570688
Q13283	6	6	424.83	1.44977	LAPC-4_p	LAPC-4_ARres	Ras GTPase-activating protein-binding protein 1 OS=Homo sapiens GN=G3BP1 PE=1 SV=1 - [G3BP1_HUMAN]	0.00528719	0.0572348
Q16625	4	4	284.51	1.51798	LAPC-4_ARres	LAPC-4_p	Occludin OS=Homo sapiens GN=OCLN PE=1 SV=1 - [OCLN_HUMAN]	0.00531603	0.0572985
Q96IU4	2	2	162.19	1.76476	LAPC-4_ARres	LAPC-4_p	Abhydrolase domain-containing protein 14B OS=Homo sapiens GN=ABHD14B PE=1 SV=1 - [ABHEB_HUMAN]	0.00533009	0.0572985
O43708	3	3	153.02	1.82869	LAPC-4_ARres	LAPC-4_p	Maleylacetoacetate isomerase OS=Homo sapiens GN=GSTZ1 PE=1 SV=3 - [MAAI_HUMAN]	0.00542383	0.0580703
P0C870	1	1	28.14	1.53777	LAPC-4_ARres	LAPC-4_p	JmjC domain-containing protein 7 OS=Homo sapiens GN=JMJD7 PE=2 SV=1 - [JMJD7_HUMAN]	0.00545813	0.0580703
Q8NBF2	5	5	379.45	1.49994	LAPC-4_ARres	LAPC-4_p	NHL repeat-containing protein 2 OS=Homo sapiens GN=NHLRC2 PE=1 SV=1 - [NHLC2_HUMAN]	0.00548242	0.0580703
P32322	5	5	469.16	1.6369	LAPC-4_ARres	LAPC-4_p	Pyrroline-5-carboxylate reductase 1, mitochondrial OS=Homo sapiens GN=PYCR1 PE=1 SV=2 - [P5CR1_HUMAN]	0.00550288	0.0580703
Q16643	9	8	792.41	1.87513	LAPC-4_ARres	LAPC-4_p	Drebrin OS=Homo sapiens GN=DBN1 PE=1 SV=4 - [DREB_HUMAN]	0.00550305	0.0580703
P28072	3	3	224.36	1.61828	LAPC-4_ARres	LAPC-4_p	Proteasome subunit beta type-6 OS=Homo sapiens GN=PSMB6 PE=1 SV=4 - [PSB6_HUMAN]	0.00551443	0.0580703
Q7Z4W1	4	4	463.02	1.3543	LAPC-4_ARres	LAPC-4_p	L-xylulose reductase OS=Homo sapiens GN=DCXR PE=1 SV=2 - [DCXR_HUMAN]	0.0055938	0.0586083
P41252	25	25	1413.64	1.30942	LAPC-4_ARres	LAPC-4_p	Isoleucine--tRNA ligase, cytoplasmic OS=Homo sapiens GN=IARS PE=1 SV=2 - [SYIC_HUMAN]	0.00560338	0.0586083
Q8NBN7	1	1	42.14	1.74565	LAPC-4_ARres	LAPC-4_p	Retinol dehydrogenase 13 OS=Homo sapiens GN=RDH13 PE=1 SV=2 - [RDH13_HUMAN]	0.00563608	0.0587519
Q8TDP1	1	1	31.77	1.84191	LAPC-4_p	LAPC-4_ARres	Ribonuclease H2 subunit C OS=Homo sapiens GN=RNASEH2C PE=1 SV=1 - [RNH2C_HUMAN]	0.0056841	0.0590103
Q13610	1	1	62.83	2.22527	LAPC-4_p	LAPC-4_ARres	Periodic tryptophan protein 1 homolog OS=Homo sapiens GN=PWP1 PE=1 SV=1 - [PWP1_HUMAN]	0.00570591	0.0590103
P04080	4	4	328.69	1.72086	LAPC-4_ARres	LAPC-4_p	Cystatin-B OS=Homo sapiens GN=CSTB PE=1 SV=2 - [CYTB_HUMAN]	0.00571805	0.0590103
O43592	10	10	669.85	1.35464	LAPC-4_ARres	LAPC-4_p	Exportin-T OS=Homo sapiens GN=XPOT PE=1 SV=2 - [XPOT_HUMAN]	0.00575046	0.0591476
P60033	2	2	163.89	1.86964	LAPC-4_p	LAPC-4_ARres	CD81 antigen OS=Homo sapiens GN=CD81 PE=1 SV=1 - [CD81_HUMAN]	0.00578176	0.0592726
Q13952	1	1	78.64	5.57348	LAPC-4_p	LAPC-4_ARres	Nuclear transcription factor Y subunit gamma OS=Homo sapiens GN=NFYC PE=1 SV=3 - [NFYC_HUMAN]	0.00585562	0.0597902
Q6IBS0	6	6	382.27	1.42591	LAPC-4_ARres	LAPC-4_p	Twinfilin-2 OS=Homo sapiens GN=TWF2 PE=1 SV=2 - [TWF2_HUMAN]	0.00587087	0.0597902
Q9Y6N5	5	5	253.53	2.26743	LAPC-4_ARres	LAPC-4_p	Sulfide:quinone oxidoreductase, mitochondrial OS=Homo sapiens GN=SQRDL PE=1 SV=1 - [SQRD_HUMAN]	0.00599893	0.060894
Q9H6Z4	1	1	55.23	2.00026	LAPC-4_ARres	LAPC-4_p	Ran-binding protein 3 OS=Homo sapiens GN=RANBP3 PE=1 SV=1 - [RANB3_HUMAN]	0.00602845	0.0609938
O95210	1	1	82.7	2.82317	LAPC-4_ARres	LAPC-4_p	Starch-binding domain-containing protein 1 OS=Homo sapiens GN=STBD1 PE=1 SV=1 - [STBD1_HUMAN]	0.00604958	0.0610082
O43395	5	4	250.7	1.23223	LAPC-4_ARres	LAPC-4_p	U4/U6 small nuclear ribonucleoprotein Prp3 OS=Homo sapiens GN=PRPF3 PE=1 SV=2 - [PRPF3_HUMAN]	0.00613317	0.06103
Q12769	8	8	408.35	1.63046	LAPC-4_ARres	LAPC-4_p	Nuclear pore complex protein Nup160 OS=Homo sapiens GN=NUP160 PE=1 SV=3 - [NU160_HUMAN]	0.00614858	0.06103
O60826	1	1	38.23	2.39978	LAPC-4_ARres	LAPC-4_p	Coiled-coil domain-containing protein 22 OS=Homo sapiens GN=CCDC22 PE=1 SV=1 - [CCD22_HUMAN]	0.00615041	0.06103
P08651	2	2	93.63	11.3906	LAPC-4_p	LAPC-4_ARres	Nuclear factor 1 C-type OS=Homo sapiens GN=NFIC PE=1 SV=2 - [NFIC_HUMAN]	0.00618643	0.06103
Q9Y2R4	1	1	28.04	2.36287	LAPC-4_p	LAPC-4_ARres	Probable ATP-dependent RNA helicase DDX52 OS=Homo sapiens GN=DDX52 PE=1 SV=3 - [DDX52_HUMAN]	0.00618776	0.06103
Q96FQ6	1	1	70.53	17.6276	LAPC-4_p	LAPC-4_ARres	Protein S100-A16 OS=Homo sapiens GN=S100A16 PE=1 SV=1 - [S10AG_HUMAN]	0.00620836	0.06103
Q9BXW7	3	3	146.25	1.92633	LAPC-4_ARres	LAPC-4_p	Cat eye syndrome critical region protein 5 OS=Homo sapiens GN=CECR5 PE=1 SV=1 - [CECR5_HUMAN]	0.00621413	0.06103
O43583	2	2	115.39	1.63558	LAPC-4_p	LAPC-4_ARres	Density-regulated protein OS=Homo sapiens GN=DENR PE=1 SV=2 - [DENR_HUMAN]	0.00621494	0.06103
Q9NXA8	1	1	78.79	2.30138	LAPC-4_ARres	LAPC-4_p	NAD-dependent protein deacylase sirtuin-5, mitochondrial OS=Homo sapiens GN=SIRT5 PE=1 SV=2 - [SIR5_HUMAN]	0.00622916	0.06103
O75643	26	26	1885.95	1.22243	LAPC-4_p	LAPC-4_ARres	U5 small nuclear ribonucleoprotein 200 kDa helicase OS=Homo sapiens GN=SNRNP200 PE=1 SV=2 - [U520_HUMAN]	0.00626509	0.0611884
Q9UQ80	9	9	773.11	1.52214	LAPC-4_p	LAPC-4_ARres	Proliferation-associated protein 2G4 OS=Homo sapiens GN=PA2G4 PE=1 SV=3 - [PA2G4_HUMAN]	0.0063257	0.0615098
P20618	4	4	295.6	1.5469	LAPC-4_ARres	LAPC-4_p	Proteasome subunit beta type-1 OS=Homo sapiens GN=PSMB1 PE=1 SV=2 - [PSB1_HUMAN]	0.00634298	0.0615098
Q13428	4	3	310.93	2.01671	LAPC-4_ARres	LAPC-4_p	Treacle protein OS=Homo sapiens GN=TCOF1 PE=1 SV=3 - [TCOF_HUMAN]	0.00635761	0.0615098
Q96P70	5	5	376.02	1.31273	LAPC-4_ARres	LAPC-4_p	Importin-9 OS=Homo sapiens GN=IPO9 PE=1 SV=3 - [IPO9_HUMAN]	0.00642339	0.0619527
P50914	3	3	239.64	1.67385	LAPC-4_p	LAPC-4_ARres	60S ribosomal protein L14 OS=Homo sapiens GN=RPL14 PE=1 SV=4 - [RL14_HUMAN]	0.00647107	0.0622188
Q8TB36	1	1	87.15	2.17309	LAPC-4_ARres	LAPC-4_p	Ganglioside-induced differentiation-associated protein 1 OS=Homo sapiens GN=GDAP1 PE=1 SV=3 - [GDAP1_HUMAN]	0.00649179	0.0622247
P53367	3	3	201.93	1.68028	LAPC-4_ARres	LAPC-4_p	Arfaptin-1 OS=Homo sapiens GN=ARFIP1 PE=1 SV=2 - [ARFP1_HUMAN]	0.00653293	0.0624258
P23786	4	4	248.77	1.61496	LAPC-4_ARres	LAPC-4_p	Carnitine O-palmitoyltransferase 2, mitochondrial OS=Homo sapiens GN=CPT2 PE=1 SV=2 - [CPT2_HUMAN]	0.00660011	0.0628736
P10253	3	3	263	1.96865	LAPC-4_ARres	LAPC-4_p	Lysosomal alpha-glucosidase OS=Homo sapiens GN=GAA PE=1 SV=4 - [LYAG_HUMAN]	0.00667417	0.0633842
O14545	1	1	25.88	1.6277	LAPC-4_p	LAPC-4_ARres	TRAF-type zinc finger domain-containing protein 1 OS=Homo sapiens GN=TRAFD1 PE=1 SV=1 - [TRAD1_HUMAN]	0.00673321	0.0637492
O15067	11	11	836.99	1.43512	LAPC-4_p	LAPC-4_ARres	Phosphoribosylformylglycinamidine synthase OS=Homo sapiens GN=PFAS PE=1 SV=4 - [PUR4_HUMAN]	0.00676347	0.0637753
Q13444	1	1	41.87	2.60722	LAPC-4_p	LAPC-4_ARres	Disintegrin and metalloproteinase domain-containing protein 15 OS=Homo sapiens GN=ADAM15 PE=1 SV=4 - [ADA15_HUMAN]	0.00678642	0.0637753
Q9H488	1	1	49.77	1.46463	LAPC-4_ARres	LAPC-4_p	GDP-fucose protein O-fucosyltransferase 1 OS=Homo sapiens GN=POFUT1 PE=1 SV=1 - [OFUT1_HUMAN]	0.00679776	0.0637753
P62913	5	5	389.48	1.49027	LAPC-4_p	LAPC-4_ARres	60S ribosomal protein L11 OS=Homo sapiens GN=RPL11 PE=1 SV=2 - [RL11_HUMAN]	0.00684896	0.0639395
Q9Y6Q5	5	4	345.28	1.46852	LAPC-4_p	LAPC-4_ARres	AP-1 complex subunit mu-2 OS=Homo sapiens GN=AP1M2 PE=1 SV=4 - [AP1M2_HUMAN]	0.00685656	0.0639395
O43823	2	2	222.48	1.5694	LAPC-4_ARres	LAPC-4_p	A-kinase anchor protein 8 OS=Homo sapiens GN=AKAP8 PE=1 SV=1 - [AKAP8_HUMAN]	0.00691739	0.0641592
Q9NQT4	2	2	128.51	1.57508	LAPC-4_p	LAPC-4_ARres	Exosome complex component RRP46 OS=Homo sapiens GN=EXOSC5 PE=1 SV=1 - [EXOS5_HUMAN]	0.00692666	0.0641592
Q14258	5	5	191.42	1.78955	LAPC-4_p	LAPC-4_ARres	E3 ubiquitin/ISG15 ligase TRIM25 OS=Homo sapiens GN=TRIM25 PE=1 SV=2 - [TRI25_HUMAN]	0.00696139	0.0641592
O94903	3	3	208.25	1.44018	LAPC-4_ARres	LAPC-4_p	Proline synthase co-transcribed bacterial homolog protein OS=Homo sapiens GN=PROSC PE=1 SV=1 - [PROSC_HUMAN]	0.00696301	0.0641592
Q8WU90	1	1	65.18	2.70217	LAPC-4_p	LAPC-4_ARres	Zinc finger CCCH domain-containing protein 15 OS=Homo sapiens GN=ZC3H15 PE=1 SV=1 - [ZC3HF_HUMAN]	0.00711561	0.0652852
Q71UM5	1	1	43.26	1.65683	LAPC-4_p	LAPC-4_ARres	40S ribosomal protein S27-like OS=Homo sapiens GN=RPS27L PE=1 SV=3 - [RS27L_HUMAN]	0.00712739	0.0652852
O00505	6	4	333.43	2.18116	LAPC-4_p	LAPC-4_ARres	Importin subunit alpha-3 OS=Homo sapiens GN=KPNA3 PE=1 SV=2 - [IMA3_HUMAN]	0.00721184	0.0658639
P30711	1	1	28.22	1.91921	LAPC-4_ARres	LAPC-4_p	Glutathione S-transferase theta-1 OS=Homo sapiens GN=GSTT1 PE=1 SV=4 - [GSTT1_HUMAN]	0.0072578	0.0660887
P33991	12	12	1005.02	1.27473	LAPC-4_p	LAPC-4_ARres	DNA replication licensing factor MCM4 OS=Homo sapiens GN=MCM4 PE=1 SV=5 - [MCM4_HUMAN]	0.00731498	0.066414
P16949	4	3	337	1.58452	LAPC-4_ARres	LAPC-4_p	Stathmin OS=Homo sapiens GN=STMN1 PE=1 SV=3 - [STMN1_HUMAN]	0.00736579	0.0666798
Q9UK45	2	2	69.27	1.38351	LAPC-4_ARres	LAPC-4_p	U6 snRNA-associated Sm-like protein LSm7 OS=Homo sapiens GN=LSM7 PE=1 SV=1 - [LSM7_HUMAN]	0.00746468	0.067378
Q9UNQ2	1	1	44.14	3.07776	LAPC-4_p	LAPC-4_ARres	Probable dimethyladenosine transferase OS=Homo sapiens GN=DIMT1 PE=1 SV=1 - [DIM1_HUMAN]	0.00757207	0.0677843
P10619	1	1	110.97	1.68029	LAPC-4_ARres	LAPC-4_p	Lysosomal protective protein OS=Homo sapiens GN=CTSA PE=1 SV=2 - [PPGB_HUMAN]	0.00758936	0.0677843
Q96R06	1	1	78.75	6.48954	LAPC-4_p	LAPC-4_ARres	Sperm-associated antigen 5 OS=Homo sapiens GN=SPAG5 PE=1 SV=2 - [SPAG5_HUMAN]	0.00759649	0.0677843
Q13232	2	2	162.8	1.49845	LAPC-4_ARres	LAPC-4_p	Nucleoside diphosphate kinase 3 OS=Homo sapiens GN=NME3 PE=1 SV=2 - [NDK3_HUMAN]	0.00760413	0.0677843
P51570	1	1	94.69	2.77334	LAPC-4_ARres	LAPC-4_p	Galactokinase OS=Homo sapiens GN=GALK1 PE=1 SV=1 - [GALK1_HUMAN]	0.00763019	0.0677843
Q9NZD2	1	1	56.64	2.27936	LAPC-4_ARres	LAPC-4_p	Glycolipid transfer protein OS=Homo sapiens GN=GLTP PE=1 SV=3 - [GLTP_HUMAN]	0.00764106	0.0677843
Q9BQ67	2	2	133.3	1.57882	LAPC-4_p	LAPC-4_ARres	Glutamate-rich WD repeat-containing protein 1 OS=Homo sapiens GN=GRWD1 PE=1 SV=1 - [GRWD1_HUMAN]	0.00768604	0.0679885
Q9Y2G0	1	1	25.03	53.3319	LAPC-4_p	LAPC-4_ARres	Protein EFR3 homolog B OS=Homo sapiens GN=EFR3B PE=1 SV=2 - [EFR3B_HUMAN]	0.007725	0.0681385
P49189	6	6	515.85	1.27953	LAPC-4_ARres	LAPC-4_p	4-trimethylaminobutyraldehyde dehydrogenase OS=Homo sapiens GN=ALDH9A1 PE=1 SV=3 - [AL9A1_HUMAN]	0.00786588	0.0691462
Q9NUU7	4	4	284.15	1.52609	LAPC-4_p	LAPC-4_ARres	ATP-dependent RNA helicase DDX19A OS=Homo sapiens GN=DDX19A PE=1 SV=1 - [DD19A_HUMAN]	0.00788392	0.0691462
Q9Y2U8	1	1	86.96	2.94102	LAPC-4_ARres	LAPC-4_p	Inner nuclear membrane protein Man1 OS=Homo sapiens GN=LEMD3 PE=1 SV=2 - [MAN1_HUMAN]	0.00791327	0.0692076
Q14451	1	1	26.45	5.88086	LAPC-4_p	LAPC-4_ARres	Growth factor receptor-bound protein 7 OS=Homo sapiens GN=GRB7 PE=1 SV=2 - [GRB7_HUMAN]	0.00795608	0.069386
Q86X76	2	2	130.62	1.74891	LAPC-4_ARres	LAPC-4_p	Nitrilase homolog 1 OS=Homo sapiens GN=NIT1 PE=1 SV=2 - [NIT1_HUMAN]	0.00801659	0.0697173
Q8WXE1	1	1	28.02	1.62377	LAPC-4_ARres	LAPC-4_p	ATR-interacting protein OS=Homo sapiens GN=ATRIP PE=1 SV=1 - [ATRIP_HUMAN]	0.00812758	0.0704845
Q8N3Y7	3	3	200.37	3.43563	LAPC-4_ARres	LAPC-4_p	Epidermal retinol dehydrogenase 2 OS=Homo sapiens GN=SDR16C5 PE=2 SV=2 - [RDHE2_HUMAN]	0.00820365	0.0708064
Q9UL46	4	4	550.08	1.34883	LAPC-4_ARres	LAPC-4_p	Proteasome activator complex subunit 2 OS=Homo sapiens GN=PSME2 PE=1 SV=4 - [PSME2_HUMAN]	0.00821044	0.0708064
P51532	6	5	435.12	1.55809	LAPC-4_ARres	LAPC-4_p	Transcription activator BRG1 OS=Homo sapiens GN=SMARCA4 PE=1 SV=2 - [SMCA4_HUMAN]	0.00840509	0.0717925
P55327	4	4	325.65	2.08007	LAPC-4_ARres	LAPC-4_p	Tumor protein D52 OS=Homo sapiens GN=TPD52 PE=1 SV=2 - [TPD52_HUMAN]	0.00843541	0.0717925
Q15643	2	2	144.91	2.06512	LAPC-4_ARres	LAPC-4_p	Thyroid receptor-interacting protein 11 OS=Homo sapiens GN=TRIP11 PE=1 SV=3 - [TRIPB_HUMAN]	0.00844597	0.0717925
P07947	2	1	131.35	1.68365	LAPC-4_p	LAPC-4_ARres	Tyrosine-protein kinase Yes OS=Homo sapiens GN=YES1 PE=1 SV=3 - [YES_HUMAN]	0.00844801	0.0717925
P15374	3	3	144.71	1.5406	LAPC-4_p	LAPC-4_ARres	Ubiquitin carboxyl-terminal hydrolase isozyme L3 OS=Homo sapiens GN=UCHL3 PE=1 SV=1 - [UCHL3_HUMAN]	0.00845549	0.0717925
Q9Y696	3	3	224.3	1.81299	LAPC-4_ARres	LAPC-4_p	Chloride intracellular channel protein 4 OS=Homo sapiens GN=CLIC4 PE=1 SV=4 - [CLIC4_HUMAN]	0.00846799	0.0717925
O00541	5	5	265.11	1.34289	LAPC-4_p	LAPC-4_ARres	Pescadillo homolog OS=Homo sapiens GN=PES1 PE=1 SV=1 - [PESC_HUMAN]	0.00848709	0.0717925
O15294	3	2	88.64	2.56025	LAPC-4_p	LAPC-4_ARres	UDP-N-acetylglucosamine--peptide N-acetylglucosaminyltransferase 110 kDa subunit OS=Homo sapiens GN=OGT PE=1 SV=3 - [OGT1_HUMAN]	0.00857649	0.0723039
Q07866	9	3	485.98	1.50229	LAPC-4_ARres	LAPC-4_p	Kinesin light chain 1 OS=Homo sapiens GN=KLC1 PE=1 SV=2 - [KLC1_HUMAN]	0.00859943	0.0723039
P49589	11	10	749.67	1.36198	LAPC-4_ARres	LAPC-4_p	Cysteine--tRNA ligase, cytoplasmic OS=Homo sapiens GN=CARS PE=1 SV=3 - [SYCC_HUMAN]	0.00861761	0.0723039
P42568	1	1	26.68	2.79028	LAPC-4_p	LAPC-4_ARres	Protein AF-9 OS=Homo sapiens GN=MLLT3 PE=1 SV=2 - [AF9_HUMAN]	0.00873341	0.072953
Q15819	3	1	160.71	1.55944	LAPC-4_ARres	LAPC-4_p	Ubiquitin-conjugating enzyme E2 variant 2 OS=Homo sapiens GN=UBE2V2 PE=1 SV=4 - [UB2V2_HUMAN]	0.0087421	0.072953
Q9UBQ7	5	5	379.85	1.3816	LAPC-4_ARres	LAPC-4_p	Glyoxylate reductase/hydroxypyruvate reductase OS=Homo sapiens GN=GRHPR PE=1 SV=1 - [GRHPR_HUMAN]	0.00878168	0.0730863
P52597	6	4	546.44	1.82477	LAPC-4_p	LAPC-4_ARres	Heterogeneous nuclear ribonucleoprotein F OS=Homo sapiens GN=HNRNPF PE=1 SV=3 - [HNRPF_HUMAN]	0.0088328	0.0733146
Q969G3	2	2	111.85	1.60313	LAPC-4_p	LAPC-4_ARres	SWI/SNF-related matrix-associated actin-dependent regulator of chromatin subfamily E member 1 OS=Homo sapiens GN=SMARCE1 PE=1 SV=2 - [SMCE1_HUMAN]	0.0089386	0.0739109
Q8N163	14	14	974.81	1.46475	LAPC-4_ARres	LAPC-4_p	DBIRD complex subunit KIAA1967 OS=Homo sapiens GN=KIAA1967 PE=1 SV=2 - [K1967_HUMAN]	0.00895239	0.0739109
Q15843	2	2	204.29	1.3144	LAPC-4_ARres	LAPC-4_p	NEDD8 OS=Homo sapiens GN=NEDD8 PE=1 SV=1 - [NEDD8_HUMAN]	0.00909549	0.0747135
Q15020	10	10	535.06	1.35869	LAPC-4_ARres	LAPC-4_p	Squamous cell carcinoma antigen recognized by T-cells 3 OS=Homo sapiens GN=SART3 PE=1 SV=1 - [SART3_HUMAN]	0.00909787	0.0747135
P62888	3	3	343.74	1.51117	LAPC-4_p	LAPC-4_ARres	60S ribosomal protein L30 OS=Homo sapiens GN=RPL30 PE=1 SV=2 - [RL30_HUMAN]	0.00920025	0.0750658
P62979	4	4	321.18	1.59857	LAPC-4_ARres	LAPC-4_p	Ubiquitin-40S ribosomal protein S27a OS=Homo sapiens GN=RPS27A PE=1 SV=2 - [RS27A_HUMAN]	0.00921237	0.0750658
P30533	3	3	134.61	1.54478	LAPC-4_p	LAPC-4_ARres	Alpha-2-macroglobulin receptor-associated protein OS=Homo sapiens GN=LRPAP1 PE=1 SV=1 - [AMRP_HUMAN]	0.0092135	0.0750658
P30876	5	5	249.09	1.34982	LAPC-4_ARres	LAPC-4_p	DNA-directed RNA polymerase II subunit RPB2 OS=Homo sapiens GN=POLR2B PE=1 SV=1 - [RPB2_HUMAN]	0.00936057	0.0760638
Q12792	7	7	652.85	1.31868	LAPC-4_p	LAPC-4_ARres	Twinfilin-1 OS=Homo sapiens GN=TWF1 PE=1 SV=3 - [TWF1_HUMAN]	0.00950629	0.0770087
P05166	3	3	185.82	1.8523	LAPC-4_ARres	LAPC-4_p	Propionyl-CoA carboxylase beta chain, mitochondrial OS=Homo sapiens GN=PCCB PE=1 SV=3 - [PCCB_HUMAN]	0.00954479	0.0770087
Q9UHL4	7	7	476.48	1.72563	LAPC-4_ARres	LAPC-4_p	Dipeptidyl peptidase 2 OS=Homo sapiens GN=DPP7 PE=1 SV=3 - [DPP2_HUMAN]	0.00955147	0.0770087
Q13765	2	2	293.64	1.23312	LAPC-4_p	LAPC-4_ARres	Nascent polypeptide-associated complex subunit alpha OS=Homo sapiens GN=NACA PE=1 SV=1 - [NACA_HUMAN]	0.00961516	0.0771981
Q9UBV8	1	1	66.39	2.31029	LAPC-4_p	LAPC-4_ARres	Peflin OS=Homo sapiens GN=PEF1 PE=1 SV=1 - [PEF1_HUMAN]	0.00963523	0.0771981
P05556	1	1	52.11	2.766	LAPC-4_p	LAPC-4_ARres	Integrin beta-1 OS=Homo sapiens GN=ITGB1 PE=1 SV=2 - [ITB1_HUMAN]	0.00964976	0.0771981
O15511	1	1	77.75	1.58348	LAPC-4_ARres	LAPC-4_p	Actin-related protein 2/3 complex subunit 5 OS=Homo sapiens GN=ARPC5 PE=1 SV=3 - [ARPC5_HUMAN]	0.00973457	0.0776759
P78417	4	4	222.15	1.57703	LAPC-4_p	LAPC-4_ARres	Glutathione S-transferase omega-1 OS=Homo sapiens GN=GSTO1 PE=1 SV=2 - [GSTO1_HUMAN]	0.00976702	0.0777345
Q13112	1	1	66.38	2.94387	LAPC-4_p	LAPC-4_ARres	Chromatin assembly factor 1 subunit B OS=Homo sapiens GN=CHAF1B PE=1 SV=1 - [CAF1B_HUMAN]	0.00981075	0.0778105
P61106	7	6	458.26	1.33863	LAPC-4_ARres	LAPC-4_p	Ras-related protein Rab-14 OS=Homo sapiens GN=RAB14 PE=1 SV=4 - [RAB14_HUMAN]	0.00982684	0.0778105
Q13217	2	1	64.48	2.13808	LAPC-4_ARres	LAPC-4_p	DnaJ homolog subfamily C member 3 OS=Homo sapiens GN=DNAJC3 PE=1 SV=1 - [DNJC3_HUMAN]	0.00992432	0.0783819
Q02083	2	2	172.02	1.42686	LAPC-4_ARres	LAPC-4_p	N-acylethanolamine-hydrolyzing acid amidase OS=Homo sapiens GN=NAAA PE=1 SV=3 - [NAAA_HUMAN]	0.010021	0.0789443
P19338	15	15	1477.46	1.79081	LAPC-4_p	LAPC-4_ARres	Nucleolin OS=Homo sapiens GN=NCL PE=1 SV=3 - [NUCL_HUMAN]	0.010104	0.0792573
Q16401	8	7	522.99	1.42968	LAPC-4_ARres	LAPC-4_p	26S proteasome non-ATPase regulatory subunit 5 OS=Homo sapiens GN=PSMD5 PE=1 SV=3 - [PSMD5_HUMAN]	0.010118	0.0792573
O60678	1	1	28.46	3.07544	LAPC-4_p	LAPC-4_ARres	Protein arginine N-methyltransferase 3 OS=Homo sapiens OX=9606 GN=PRMT3 PE=1 SV=4 - [ANM3_HUMAN]	0.0101376	0.0792573
O95793	5	5	335.96	1.6597	LAPC-4_p	LAPC-4_ARres	Double-stranded RNA-binding protein Staufen homolog 1 OS=Homo sapiens GN=STAU1 PE=1 SV=2 - [STAU1_HUMAN]	0.010326	0.0805268
P23193	2	2	136.65	1.43034	LAPC-4_ARres	LAPC-4_p	Transcription elongation factor A protein 1 OS=Homo sapiens GN=TCEA1 PE=1 SV=2 - [TCEA1_HUMAN]	0.0103933	0.0808488
O00303	3	3	251.09	1.35851	LAPC-4_p	LAPC-4_ARres	Eukaryotic translation initiation factor 3 subunit F OS=Homo sapiens GN=EIF3F PE=1 SV=1 - [EIF3F_HUMAN]	0.0104432	0.0810329
Q96KC8	2	2	155.35	1.80223	LAPC-4_ARres	LAPC-4_p	DnaJ homolog subfamily C member 1 OS=Homo sapiens GN=DNAJC1 PE=1 SV=1 - [DNJC1_HUMAN]	0.0105043	0.0811724
Q7Z6K5	1	1	40.52	1.35663	LAPC-4_ARres	LAPC-4_p	UPF0552 protein C15orf38 OS=Homo sapiens GN=C15orf38 PE=2 SV=1 - [CO038_HUMAN]	0.0105136	0.0811724
Q27J81	2	2	124.75	1.59612	LAPC-4_ARres	LAPC-4_p	Inverted formin-2 OS=Homo sapiens GN=INF2 PE=1 SV=2 - [INF2_HUMAN]	0.0105548	0.0812343
Q15029	19	19	1595.73	1.22903	LAPC-4_p	LAPC-4_ARres	116 kDa U5 small nuclear ribonucleoprotein component OS=Homo sapiens GN=EFTUD2 PE=1 SV=1 - [U5S1_HUMAN]	0.0105741	0.0812343
P49366	2	2	129.47	1.92413	LAPC-4_p	LAPC-4_ARres	Deoxyhypusine synthase OS=Homo sapiens GN=DHPS PE=1 SV=1 - [DHYS_HUMAN]	0.0106912	0.0817816
Q9BZX2	1	1	54.82	2.19851	LAPC-4_p	LAPC-4_ARres	Uridine-cytidine kinase 2 OS=Homo sapiens GN=UCK2 PE=1 SV=1 - [UCK2_HUMAN]	0.0107195	0.0817816
Q9UKX7	4	4	247.38	1.27738	LAPC-4_ARres	LAPC-4_p	Nuclear pore complex protein Nup50 OS=Homo sapiens GN=NUP50 PE=1 SV=2 - [NUP50_HUMAN]	0.0107246	0.0817816
P49790	2	1	109.17	3.68976	LAPC-4_ARres	LAPC-4_p	Nuclear pore complex protein Nup153 OS=Homo sapiens GN=NUP153 PE=1 SV=2 - [NU153_HUMAN]	0.0107646	0.0817982
Q9H3U1	10	8	753.75	1.46709	LAPC-4_p	LAPC-4_ARres	Protein unc-45 homolog A OS=Homo sapiens GN=UNC45A PE=1 SV=1 - [UN45A_HUMAN]	0.0107796	0.0817982
Q96EB6	1	1	45.85	3.09493	LAPC-4_p	LAPC-4_ARres	NAD-dependent protein deacetylase sirtuin-1 OS=Homo sapiens GN=SIRT1 PE=1 SV=2 - [SIR1_HUMAN]	0.0108651	0.0820485
Q12788	3	3	231.21	2.62148	LAPC-4_p	LAPC-4_ARres	Transducin beta-like protein 3 OS=Homo sapiens GN=TBL3 PE=1 SV=2 - [TBL3_HUMAN]	0.0108813	0.0820485
Q8TE77	3	3	155.44	2.34538	LAPC-4_ARres	LAPC-4_p	Protein phosphatase Slingshot homolog 3 OS=Homo sapiens GN=SSH3 PE=1 SV=2 - [SSH3_HUMAN]	0.0108921	0.0820485
P52655	1	1	71.63	1.49233	LAPC-4_ARres	LAPC-4_p	Transcription initiation factor IIA subunit 1 OS=Homo sapiens GN=GTF2A1 PE=1 SV=1 - [TF2AA_HUMAN]	0.0109221	0.0820748
Q96KP4	15	15	1104.14	1.2595	LAPC-4_ARres	LAPC-4_p	Cytosolic non-specific dipeptidase OS=Homo sapiens GN=CNDP2 PE=1 SV=2 - [CNDP2_HUMAN]	0.0109699	0.0822345
P11766	7	7	409.3	1.40005	LAPC-4_ARres	LAPC-4_p	Alcohol dehydrogenase class-3 OS=Homo sapiens GN=ADH5 PE=1 SV=4 - [ADHX_HUMAN]	0.0110233	0.0824026
Q9P258	10	10	660.23	1.4222	LAPC-4_p	LAPC-4_ARres	Protein RCC2 OS=Homo sapiens GN=RCC2 PE=1 SV=2 - [RCC2_HUMAN]	0.0110456	0.0824026
P46013	2	2	89.81	1.79727	LAPC-4_p	LAPC-4_ARres	Antigen KI-67 OS=Homo sapiens GN=MKI67 PE=1 SV=2 - [KI67_HUMAN]	0.0110828	0.0824818
Q9Y679	1	1	90.8	2.29576	LAPC-4_p	LAPC-4_ARres	Ancient ubiquitous protein 1 OS=Homo sapiens OX=9606 GN=AUP1 PE=1 SV=2 - [AUP1_HUMAN]	0.0111198	0.0825587
P19784	4	4	203.62	1.41404	LAPC-4_p	LAPC-4_ARres	Casein kinase II subunit alpha' OS=Homo sapiens GN=CSNK2A2 PE=1 SV=1 - [CSK22_HUMAN]	0.0113251	0.0838814
Q9BSH4	1	1	47.03	1.8226	LAPC-4_ARres	LAPC-4_p	Translational activator of cytochrome c oxidase 1 OS=Homo sapiens GN=TACO1 PE=1 SV=1 - [TACO1_HUMAN]	0.0113717	0.0840256
Q16740	4	4	189.57	1.49091	LAPC-4_ARres	LAPC-4_p	Putative ATP-dependent Clp protease proteolytic subunit, mitochondrial OS=Homo sapiens GN=CLPP PE=1 SV=1 - [CLPP_HUMAN]	0.011399	0.0840268
P35244	3	3	161.8	1.26935	LAPC-4_p	LAPC-4_ARres	Replication protein A 14 kDa subunit OS=Homo sapiens GN=RPA3 PE=1 SV=1 - [RFA3_HUMAN]	0.0115013	0.0843319
P15586	4	3	203.89	1.41571	LAPC-4_ARres	LAPC-4_p	N-acetylglucosamine-6-sulfatase OS=Homo sapiens GN=GNS PE=1 SV=3 - [GNS_HUMAN]	0.0115132	0.0843319
Q9NY33	12	11	1067.89	1.23434	LAPC-4_p	LAPC-4_ARres	Dipeptidyl peptidase 3 OS=Homo sapiens GN=DPP3 PE=1 SV=2 - [DPP3_HUMAN]	0.0115469	0.0843319
P23921	15	15	991.67	1.32019	LAPC-4_p	LAPC-4_ARres	Ribonucleoside-diphosphate reductase large subunit OS=Homo sapiens GN=RRM1 PE=1 SV=1 - [RIR1_HUMAN]	0.0115493	0.0843319
Q14980	44	43	4319.28	1.49792	LAPC-4_ARres	LAPC-4_p	Nuclear mitotic apparatus protein 1 OS=Homo sapiens GN=NUMA1 PE=1 SV=2 - [NUMA1_HUMAN]	0.0116186	0.0846382
P62249	7	7	381.79	1.41992	LAPC-4_p	LAPC-4_ARres	40S ribosomal protein S16 OS=Homo sapiens GN=RPS16 PE=1 SV=2 - [RS16_HUMAN]	0.0116893	0.0846393
O95571	3	2	250.1	1.89548	LAPC-4_ARres	LAPC-4_p	Protein ETHE1, mitochondrial OS=Homo sapiens GN=ETHE1 PE=1 SV=2 - [ETHE1_HUMAN]	0.0116944	0.0846393
Q9NQT8	2	2	103.45	1.56109	LAPC-4_ARres	LAPC-4_p	Kinesin-like protein KIF13B OS=Homo sapiens GN=KIF13B PE=1 SV=2 - [KI13B_HUMAN]	0.0117008	0.0846393
Q9BW92	3	3	130.55	1.8231	LAPC-4_ARres	LAPC-4_p	Threonine--tRNA ligase, mitochondrial OS=Homo sapiens GN=TARS2 PE=1 SV=1 - [SYTM_HUMAN]	0.0118578	0.0855666
Q9Y6H1	3	1	216.87	1.59126	LAPC-4_ARres	LAPC-4_p	Coiled-coil-helix-coiled-coil-helix domain-containing protein 2, mitochondrial OS=Homo sapiens GN=CHCHD2 PE=1 SV=1 - [CHCH2_HUMAN]	0.0118843	0.0855666
Q9UNL2	1	1	90.5	3.02016	LAPC-4_p	LAPC-4_ARres	Translocon-associated protein subunit gamma OS=Homo sapiens GN=SSR3 PE=1 SV=1 - [SSRG_HUMAN]	0.0120908	0.086718
Q92506	2	1	126.25	3.16048	LAPC-4_ARres	LAPC-4_p	Estradiol 17-beta-dehydrogenase 8 OS=Homo sapiens GN=HSD17B8 PE=1 SV=2 - [DHB8_HUMAN]	0.0121394	0.086718
P80303	5	5	373.52	1.6877	LAPC-4_ARres	LAPC-4_p	Nucleobindin-2 OS=Homo sapiens OX=9606 GN=NUCB2 PE=1 SV=3 - [NUCB2_HUMAN]	0.0121439	0.086718
O60763	11	11	917.24	1.31192	LAPC-4_ARres	LAPC-4_p	General vesicular transport factor p115 OS=Homo sapiens GN=USO1 PE=1 SV=2 - [USO1_HUMAN]	0.0121562	0.086718
Q14974	10	10	1226.82	1.32035	LAPC-4_ARres	LAPC-4_p	Importin subunit beta-1 OS=Homo sapiens GN=KPNB1 PE=1 SV=2 - [IMB1_HUMAN]	0.0122337	0.0869534
G2XKQ0	2	2	129.65	1.41416	LAPC-4_ARres	LAPC-4_p	Small ubiquitin-related modifier 5 OS=Homo sapiens OX=9606 GN=SUMO1P1 PE=1 SV=2 - [SUMO5_HUMAN]	0.0122454	0.0869534
Q15056	2	2	145.31	1.37918	LAPC-4_p	LAPC-4_ARres	Eukaryotic translation initiation factor 4H OS=Homo sapiens GN=EIF4H PE=1 SV=5 - [IF4H_HUMAN]	0.0123205	0.0872865
Q8WYP5	3	3	179.86	2.24488	LAPC-4_ARres	LAPC-4_p	Protein ELYS OS=Homo sapiens GN=AHCTF1 PE=1 SV=3 - [ELYS_HUMAN]	0.012403	0.0876705
Q96HR3	1	1	58.84	2.29465	LAPC-4_ARres	LAPC-4_p	Mediator of RNA polymerase II transcription subunit 30 OS=Homo sapiens GN=MED30 PE=1 SV=1 - [MED30_HUMAN]	0.0125233	0.0883193
P11171	3	3	261.92	1.61286	LAPC-4_p	LAPC-4_ARres	Protein 4.1 OS=Homo sapiens GN=EPB41 PE=1 SV=4 - [41_HUMAN]	0.012634	0.0888973
Q8N4Q0	1	1	48.68	4.00225	LAPC-4_ARres	LAPC-4_p	Zinc-binding alcohol dehydrogenase domain-containing protein 2 OS=Homo sapiens GN=ZADH2 PE=1 SV=1 - [ZADH2_HUMAN]	0.0127883	0.0897178
Q9NXG2	8	7	504.37	1.57564	LAPC-4_ARres	LAPC-4_p	THUMP domain-containing protein 1 OS=Homo sapiens GN=THUMPD1 PE=1 SV=2 - [THUM1_HUMAN]	0.0128085	0.0897178
Q86VP6	18	17	1394.48	1.52063	LAPC-4_ARres	LAPC-4_p	Cullin-associated NEDD8-dissociated protein 1 OS=Homo sapiens GN=CAND1 PE=1 SV=2 - [CAND1_HUMAN]	0.012841	0.0897419
Q8WUM0	3	3	166	1.6939	LAPC-4_ARres	LAPC-4_p	Nuclear pore complex protein Nup133 OS=Homo sapiens GN=NUP133 PE=1 SV=2 - [NU133_HUMAN]	0.0130137	0.0907439
Q96SB4	3	2	125.77	3.23228	LAPC-4_p	LAPC-4_ARres	SRSF protein kinase 1 OS=Homo sapiens GN=SRPK1 PE=1 SV=2 - [SRPK1_HUMAN]	0.013082	0.0910152
P32119	10	9	740.04	1.27879	LAPC-4_p	LAPC-4_ARres	Peroxiredoxin-2 OS=Homo sapiens GN=PRDX2 PE=1 SV=5 - [PRDX2_HUMAN]	0.0131797	0.0914893
Q9BRG1	1	1	47.26	2.13794	LAPC-4_p	LAPC-4_ARres	Vacuolar protein-sorting-associated protein 25 OS=Homo sapiens GN=VPS25 PE=1 SV=1 - [VPS25_HUMAN]	0.0133066	0.0920862
P38117	10	10	682.78	1.70372	LAPC-4_ARres	LAPC-4_p	Electron transfer flavoprotein subunit beta OS=Homo sapiens GN=ETFB PE=1 SV=3 - [ETFB_HUMAN]	0.0133539	0.0920862
Q13228	20	20	1499.11	1.18465	LAPC-4_ARres	LAPC-4_p	Selenium-binding protein 1 OS=Homo sapiens GN=SELENBP1 PE=1 SV=2 - [SBP1_HUMAN]	0.0133549	0.0920862
O43615	5	4	289.82	1.6541	LAPC-4_ARres	LAPC-4_p	Mitochondrial import inner membrane translocase subunit TIM44 OS=Homo sapiens GN=TIMM44 PE=1 SV=2 - [TIM44_HUMAN]	0.0134406	0.0924714
P41091	10	10	629.71	1.46408	LAPC-4_p	LAPC-4_ARres	Eukaryotic translation initiation factor 2 subunit 3 OS=Homo sapiens GN=EIF2S3 PE=1 SV=3 - [IF2G_HUMAN]	0.0135451	0.0929838
Q6IN85	3	3	136.53	1.69708	LAPC-4_ARres	LAPC-4_p	Serine/threonine-protein phosphatase 4 regulatory subunit 3A OS=Homo sapiens GN=SMEK1 PE=1 SV=1 - [P4R3A_HUMAN]	0.0136984	0.0938281
P51649	5	4	340.48	2.02945	LAPC-4_ARres	LAPC-4_p	Succinate-semialdehyde dehydrogenase, mitochondrial OS=Homo sapiens GN=ALDH5A1 PE=1 SV=2 - [SSDH_HUMAN]	0.0138046	0.0943467
Q00535	5	5	307.37	1.43116	LAPC-4_ARres	LAPC-4_p	Cyclin-dependent kinase 5 OS=Homo sapiens GN=CDK5 PE=1 SV=3 - [CDK5_HUMAN]	0.0138861	0.0943497
Q9NVS9	4	4	233.45	1.46745	LAPC-4_ARres	LAPC-4_p	Pyridoxine-5'-phosphate oxidase OS=Homo sapiens GN=PNPO PE=1 SV=1 - [PNPO_HUMAN]	0.0139068	0.0943497
P61019	8	7	587.01	1.4407	LAPC-4_ARres	LAPC-4_p	Ras-related protein Rab-2A OS=Homo sapiens GN=RAB2A PE=1 SV=1 - [RAB2A_HUMAN]	0.0139403	0.0943497
P40855	3	3	431.01	1.71782	LAPC-4_p	LAPC-4_ARres	Peroxisomal biogenesis factor 19 OS=Homo sapiens GN=PEX19 PE=1 SV=1 - [PEX19_HUMAN]	0.0139759	0.0943497
O95989	1	1	59.96	1.56962	LAPC-4_ARres	LAPC-4_p	Diphosphoinositol polyphosphate phosphohydrolase 1 OS=Homo sapiens GN=NUDT3 PE=1 SV=1 - [NUDT3_HUMAN]	0.0139772	0.0943497
P36957	5	5	469.33	1.63715	LAPC-4_ARres	LAPC-4_p	Dihydrolipoyllysine-residue succinyltransferase component of 2-oxoglutarate dehydrogenase complex, mitochondrial OS=Homo sapiens GN=DLST PE=1 SV=4 - [ODO2_HUMAN]	0.0139901	0.0943497
Q9Y316	3	3	247.75	1.53922	LAPC-4_p	LAPC-4_ARres	Protein MEMO1 OS=Homo sapiens GN=MEMO1 PE=1 SV=1 - [MEMO1_HUMAN]	0.0140184	0.0943497
O60884	3	3	213.72	1.26413	LAPC-4_p	LAPC-4_ARres	DnaJ homolog subfamily A member 2 OS=Homo sapiens GN=DNAJA2 PE=1 SV=1 - [DNJA2_HUMAN]	0.0140993	0.09466
Q53GS9	4	4	250.57	1.54446	LAPC-4_p	LAPC-4_ARres	U4/U6.U5 tri-snRNP-associated protein 2 OS=Homo sapiens GN=USP39 PE=1 SV=2 - [SNUT2_HUMAN]	0.0141256	0.09466
Q12931	14	12	1188.59	1.4728	LAPC-4_ARres	LAPC-4_p	Heat shock protein 75 kDa, mitochondrial OS=Homo sapiens GN=TRAP1 PE=1 SV=3 - [TRAP1_HUMAN]	0.0141592	0.09468
Q8NE71	2	2	157.82	1.6621	LAPC-4_p	LAPC-4_ARres	ATP-binding cassette sub-family F member 1 OS=Homo sapiens GN=ABCF1 PE=1 SV=2 - [ABCF1_HUMAN]	0.0142403	0.0950171
Q9P2T1	3	2	268.02	1.53629	LAPC-4_ARres	LAPC-4_p	GMP reductase 2 OS=Homo sapiens GN=GMPR2 PE=1 SV=1 - [GMPR2_HUMAN]	0.014273	0.0950305
P62310	1	1	51.12	1.55557	LAPC-4_ARres	LAPC-4_p	U6 snRNA-associated Sm-like protein LSm3 OS=Homo sapiens GN=LSM3 PE=1 SV=2 - [LSM3_HUMAN]	0.0144333	0.0957022
Q99661	2	1	59.23	9.57433	LAPC-4_p	LAPC-4_ARres	Kinesin-like protein KIF2C OS=Homo sapiens GN=KIF2C PE=1 SV=2 - [KIF2C_HUMAN]	0.0144357	0.0957022
P49588	17	17	1776.39	1.23552	LAPC-4_ARres	LAPC-4_p	Alanine--tRNA ligase, cytoplasmic OS=Homo sapiens GN=AARS PE=1 SV=2 - [SYAC_HUMAN]	0.0146174	0.0966997
P14635	1	1	44.96	10.058	LAPC-4_p	LAPC-4_ARres	G2/mitotic-specific cyclin-B1 OS=Homo sapiens GN=CCNB1 PE=1 SV=1 - [CCNB1_HUMAN]	0.0148289	0.0978898
Q99805	3	3	129.54	1.76444	LAPC-4_p	LAPC-4_ARres	Transmembrane 9 superfamily member 2 OS=Homo sapiens GN=TM9SF2 PE=1 SV=1 - [TM9S2_HUMAN]	0.0148827	0.0980361
P31040	5	5	234.65	2.28879	LAPC-4_p	LAPC-4_ARres	Succinate dehydrogenase [ubiquinone] flavoprotein subunit, mitochondrial OS=Homo sapiens GN=SDHA PE=1 SV=2 - [DHSA_HUMAN]	0.0151107	0.0993262
Q15257	4	4	237.93	1.32268	LAPC-4_ARres	LAPC-4_p	Serine/threonine-protein phosphatase 2A activator OS=Homo sapiens GN=PPP2R4 PE=1 SV=3 - [PTPA_HUMAN]	0.0154515	0.101351
Q9NP97	1	1	64.07	1.72285	LAPC-4_p	LAPC-4_ARres	Dynein light chain roadblock-type 1 OS=Homo sapiens GN=DYNLRB1 PE=1 SV=3 - [DLRB1_HUMAN]	0.0156297	0.102304
Q8TB22	1	1	37.81	4.41532	LAPC-4_ARres	LAPC-4_p	Spermatogenesis-associated protein 20 OS=Homo sapiens GN=SPATA20 PE=2 SV=3 - [SPT20_HUMAN]	0.0157075	0.102391
Q8N4T8	1	1	78.19	2.12567	LAPC-4_ARres	LAPC-4_p	Carbonyl reductase family member 4 OS=Homo sapiens GN=CBR4 PE=1 SV=3 - [CBR4_HUMAN]	0.0157223	0.102391
Q14061	1	1	102.23	1.54681	LAPC-4_ARres	LAPC-4_p	Cytochrome c oxidase copper chaperone OS=Homo sapiens GN=COX17 PE=1 SV=2 - [COX17_HUMAN]	0.0157422	0.102391
P83916	2	2	207.94	1.66556	LAPC-4_p	LAPC-4_ARres	Chromobox protein homolog 1 OS=Homo sapiens GN=CBX1 PE=1 SV=1 - [CBX1_HUMAN]	0.0160617	0.104249
P78347	18	17	1194.17	1.25417	LAPC-4_ARres	LAPC-4_p	General transcription factor II-I OS=Homo sapiens GN=GTF2I PE=1 SV=2 - [GTF2I_HUMAN]	0.0161741	0.10476
Q53FT3	1	1	94.84	1.46608	LAPC-4_ARres	LAPC-4_p	Protein Hikeshi OS=Homo sapiens GN=C11orf73 PE=1 SV=2 - [HIKES_HUMAN]	0.0163417	0.105624
P10515	8	8	550.96	1.27367	LAPC-4_ARres	LAPC-4_p	Dihydrolipoyllysine-residue acetyltransferase component of pyruvate dehydrogenase complex, mitochondrial OS=Homo sapiens GN=DLAT PE=1 SV=3 - [ODP2_HUMAN]	0.016392	0.105728
P35268	4	4	280.61	1.49258	LAPC-4_p	LAPC-4_ARres	60S ribosomal protein L22 OS=Homo sapiens GN=RPL22 PE=1 SV=2 - [RL22_HUMAN]	0.0165832	0.106739
Q5VWZ2	3	3	164.23	1.30875	LAPC-4_ARres	LAPC-4_p	Lysophospholipase-like protein 1 OS=Homo sapiens GN=LYPLAL1 PE=1 SV=3 - [LYPL1_HUMAN]	0.0168804	0.108266
Q7Z406	10	2	770.29	3.77482	LAPC-4_ARres	LAPC-4_p	Myosin-14 OS=Homo sapiens GN=MYH14 PE=1 SV=2 - [MYH14_HUMAN]	0.0168903	0.108266
Q9Y3C4	1	1	46.64	1.55123	LAPC-4_ARres	LAPC-4_p	TP53RK-binding protein OS=Homo sapiens GN=TPRKB PE=1 SV=1 - [TPRKB_HUMAN]	0.0169817	0.108627
P33993	11	11	866.43	1.28361	LAPC-4_p	LAPC-4_ARres	DNA replication licensing factor MCM7 OS=Homo sapiens GN=MCM7 PE=1 SV=4 - [MCM7_HUMAN]	0.0173355	0.110661
P62937	11	11	792.91	1.18507	LAPC-4_p	LAPC-4_ARres	Peptidyl-prolyl cis-trans isomerase A OS=Homo sapiens GN=PPIA PE=1 SV=2 - [PPIA_HUMAN]	0.0174511	0.110952
Q9NSE4	9	9	766.02	1.47768	LAPC-4_ARres	LAPC-4_p	Isoleucine--tRNA ligase, mitochondrial OS=Homo sapiens GN=IARS2 PE=1 SV=2 - [SYIM_HUMAN]	0.0174527	0.110952
Q92620	2	2	57.68	2.0214	LAPC-4_p	LAPC-4_ARres	Pre-mRNA-splicing factor ATP-dependent RNA helicase PRP16 OS=Homo sapiens GN=DHX38 PE=1 SV=2 - [PRP16_HUMAN]	0.017537	0.111259
Q9Y5S9	2	2	105.7	2.47183	LAPC-4_p	LAPC-4_ARres	RNA-binding protein 8A OS=Homo sapiens GN=RBM8A PE=1 SV=1 - [RBM8A_HUMAN]	0.0176184	0.111547
P53041	3	2	257.42	1.34539	LAPC-4_ARres	LAPC-4_p	Serine/threonine-protein phosphatase 5 OS=Homo sapiens GN=PPP5C PE=1 SV=1 - [PPP5_HUMAN]	0.0177365	0.111836
O75390	9	9	529.82	1.41254	LAPC-4_ARres	LAPC-4_p	Citrate synthase, mitochondrial OS=Homo sapiens GN=CS PE=1 SV=2 - [CISY_HUMAN]	0.0177636	0.111836
P18206	15	14	1001.77	1.30482	LAPC-4_ARres	LAPC-4_p	Vinculin OS=Homo sapiens GN=VCL PE=1 SV=4 - [VINC_HUMAN]	0.0177993	0.111836
P05387	6	6	734.12	1.37233	LAPC-4_p	LAPC-4_ARres	60S acidic ribosomal protein P2 OS=Homo sapiens GN=RPLP2 PE=1 SV=1 - [RLA2_HUMAN]	0.0178086	0.111836
P05161	1	1	45.67	1.56875	LAPC-4_ARres	LAPC-4_p	Ubiquitin-like protein ISG15 OS=Homo sapiens GN=ISG15 PE=1 SV=5 - [ISG15_HUMAN]	0.0179573	0.112542
P61923	4	4	397.63	1.22322	LAPC-4_ARres	LAPC-4_p	Coatomer subunit zeta-1 OS=Homo sapiens GN=COPZ1 PE=1 SV=1 - [COPZ1_HUMAN]	0.0179959	0.112556
Q13547	3	2	156.61	1.57848	LAPC-4_ARres	LAPC-4_p	Histone deacetylase 1 OS=Homo sapiens GN=HDAC1 PE=1 SV=1 - [HDAC1_HUMAN]	0.0182413	0.113861
P46782	4	3	476	1.73476	LAPC-4_p	LAPC-4_ARres	40S ribosomal protein S5 OS=Homo sapiens GN=RPS5 PE=1 SV=4 - [RS5_HUMAN]	0.0184091	0.114473
P18621	4	4	372.27	1.46043	LAPC-4_p	LAPC-4_ARres	60S ribosomal protein L17 OS=Homo sapiens GN=RPL17 PE=1 SV=3 - [RL17_HUMAN]	0.0184292	0.114473
Q9UEE9	1	1	77.2	1.84094	LAPC-4_p	LAPC-4_ARres	Craniofacial development protein 1 OS=Homo sapiens GN=CFDP1 PE=1 SV=1 - [CFDP1_HUMAN]	0.0184614	0.114473
P61513	1	1	163.15	1.75903	LAPC-4_p	LAPC-4_ARres	60S ribosomal protein L37a OS=Homo sapiens GN=RPL37A PE=1 SV=2 - [RL37A_HUMAN]	0.0184872	0.114473
O00764	4	4	323.16	1.32628	LAPC-4_ARres	LAPC-4_p	Pyridoxal kinase OS=Homo sapiens GN=PDXK PE=1 SV=1 - [PDXK_HUMAN]	0.0186365	0.114995
Q96G23	1	1	42.67	3.90516	LAPC-4_p	LAPC-4_ARres	Ceramide synthase 2 OS=Homo sapiens GN=CERS2 PE=1 SV=1 - [CERS2_HUMAN]	0.0186459	0.114995
O60869	1	1	142.74	1.97453	LAPC-4_p	LAPC-4_ARres	Endothelial differentiation-related factor 1 OS=Homo sapiens GN=EDF1 PE=1 SV=1 - [EDF1_HUMAN]	0.0187013	0.115108
Q9H993	6	6	263.76	1.70545	LAPC-4_p	LAPC-4_ARres	UPF0364 protein C6orf211 OS=Homo sapiens GN=C6orf211 PE=1 SV=1 - [CF211_HUMAN]	0.0187463	0.115156
Q16698	5	4	290.61	1.35762	LAPC-4_ARres	LAPC-4_p	2,4-dienoyl-CoA reductase, mitochondrial OS=Homo sapiens GN=DECR1 PE=1 SV=1 - [DECR_HUMAN]	0.0188011	0.115264
Q96ER3	2	2	92.01	2.94561	LAPC-4_p	LAPC-4_ARres	Protein SAAL1 OS=Homo sapiens GN=SAAL1 PE=1 SV=2 - [SAAL1_HUMAN]	0.0189959	0.116131
P07858	3	3	224.37	1.35533	LAPC-4_ARres	LAPC-4_p	Cathepsin B OS=Homo sapiens GN=CTSB PE=1 SV=3 - [CATB_HUMAN]	0.0190331	0.116131
Q0VDF9	2	2	124.11	1.68382	LAPC-4_p	LAPC-4_ARres	Heat shock 70 kDa protein 14 OS=Homo sapiens GN=HSPA14 PE=1 SV=1 - [HSP7E_HUMAN]	0.0190551	0.116131
Q29RF7	9	7	624.52	1.56305	LAPC-4_ARres	LAPC-4_p	Sister chromatid cohesion protein PDS5 homolog A OS=Homo sapiens GN=PDS5A PE=1 SV=1 - [PDS5A_HUMAN]	0.0191869	0.116519
Q7L2H7	5	5	325.22	1.42466	LAPC-4_p	LAPC-4_ARres	Eukaryotic translation initiation factor 3 subunit M OS=Homo sapiens GN=EIF3M PE=1 SV=1 - [EIF3M_HUMAN]	0.0191939	0.116519
O95994	2	2	204.39	1.45231	LAPC-4_ARres	LAPC-4_p	Anterior gradient protein 2 homolog OS=Homo sapiens GN=AGR2 PE=1 SV=1 - [AGR2_HUMAN]	0.0192703	0.116753
Q9UNE7	4	4	248.06	1.39076	LAPC-4_p	LAPC-4_ARres	E3 ubiquitin-protein ligase CHIP OS=Homo sapiens GN=STUB1 PE=1 SV=2 - [CHIP_HUMAN]	0.0194141	0.117278
Q9HAV4	7	7	528.7	1.32625	LAPC-4_p	LAPC-4_ARres	Exportin-5 OS=Homo sapiens GN=XPO5 PE=1 SV=1 - [XPO5_HUMAN]	0.0194847	0.117278
P61313	6	6	438.59	1.49542	LAPC-4_p	LAPC-4_ARres	60S ribosomal protein L15 OS=Homo sapiens GN=RPL15 PE=1 SV=2 - [RL15_HUMAN]	0.0195503	0.117278
O14818	9	9	818.42	1.29327	LAPC-4_ARres	LAPC-4_p	Proteasome subunit alpha type-7 OS=Homo sapiens GN=PSMA7 PE=1 SV=1 - [PSA7_HUMAN]	0.0195552	0.117278
Q9BS26	3	3	206.1	1.32576	LAPC-4_ARres	LAPC-4_p	Endoplasmic reticulum resident protein 44 OS=Homo sapiens GN=ERP44 PE=1 SV=1 - [ERP44_HUMAN]	0.0196035	0.117278
Q15437	5	4	363.25	1.91585	LAPC-4_p	LAPC-4_ARres	Protein transport protein Sec23B OS=Homo sapiens GN=SEC23B PE=1 SV=2 - [SC23B_HUMAN]	0.0196203	0.117278
Q5TFE4	7	7	479.84	1.38264	LAPC-4_p	LAPC-4_ARres	5'-nucleotidase domain-containing protein 1 OS=Homo sapiens GN=NT5DC1 PE=1 SV=1 - [NT5D1_HUMAN]	0.0196221	0.117278
P27708	23	22	1597.2	1.33032	LAPC-4_p	LAPC-4_ARres	CAD protein OS=Homo sapiens GN=CAD PE=1 SV=3 - [PYR1_HUMAN]	0.0199451	0.118979
Q9Y5J7	1	1	52.32	2.0491	LAPC-4_ARres	LAPC-4_p	Mitochondrial import inner membrane translocase subunit Tim9 OS=Homo sapiens GN=TIMM9 PE=1 SV=1 - [TIM9_HUMAN]	0.0202414	0.119955
Q14155	6	6	409.09	1.85473	LAPC-4_p	LAPC-4_ARres	Rho guanine nucleotide exchange factor 7 OS=Homo sapiens GN=ARHGEF7 PE=1 SV=2 - [ARHG7_HUMAN]	0.0202671	0.119955
Q9H8T0	1	1	95.94	2.44831	LAPC-4_ARres	LAPC-4_p	AKT-interacting protein OS=Homo sapiens GN=AKTIP PE=1 SV=1 - [AKTIP_HUMAN]	0.0203222	0.119955
O75131	7	7	381.23	1.99357	LAPC-4_p	LAPC-4_ARres	Copine-3 OS=Homo sapiens GN=CPNE3 PE=1 SV=1 - [CPNE3_HUMAN]	0.0203408	0.119955
P38432	1	1	59.1	2.16708	LAPC-4_ARres	LAPC-4_p	Coilin OS=Homo sapiens GN=COIL PE=1 SV=1 - [COIL_HUMAN]	0.0204155	0.119955
Q96EE3	2	2	121.68	1.63525	LAPC-4_ARres	LAPC-4_p	Nucleoporin SEH1 OS=Homo sapiens GN=SEH1L PE=1 SV=3 - [SEH1_HUMAN]	0.0204631	0.119955
Q9GZN8	1	1	57.94	1.73586	LAPC-4_p	LAPC-4_ARres	UPF0687 protein C20orf27 OS=Homo sapiens GN=C20orf27 PE=1 SV=3 - [CT027_HUMAN]	0.020553	0.119955
Q14697	23	23	1779.34	1.37258	LAPC-4_ARres	LAPC-4_p	Neutral alpha-glucosidase AB OS=Homo sapiens GN=GANAB PE=1 SV=3 - [GANAB_HUMAN]	0.0205543	0.119955
P27816	11	10	755.26	1.43795	LAPC-4_ARres	LAPC-4_p	Microtubule-associated protein 4 OS=Homo sapiens GN=MAP4 PE=1 SV=3 - [MAP4_HUMAN]	0.0205602	0.119955
Q5VYK3	25	22	1600.73	1.26545	LAPC-4_ARres	LAPC-4_p	Proteasome-associated protein ECM29 homolog OS=Homo sapiens GN=ECM29 PE=1 SV=2 - [ECM29_HUMAN]	0.0205613	0.119955
P15924	5	4	271.89	4.07715	LAPC-4_p	LAPC-4_ARres	Desmoplakin OS=Homo sapiens GN=DSP PE=1 SV=3 - [DESP_HUMAN]	0.0205712	0.119955
P30101	23	21	1840.42	1.29358	LAPC-4_ARres	LAPC-4_p	Protein disulfide-isomerase A3 OS=Homo sapiens GN=PDIA3 PE=1 SV=4 - [PDIA3_HUMAN]	0.0205737	0.119955
Q9NTZ6	3	3	203.9	1.38142	LAPC-4_ARres	LAPC-4_p	RNA-binding protein 12 OS=Homo sapiens GN=RBM12 PE=1 SV=1 - [RBM12_HUMAN]	0.0208614	0.120948
Q9NU22	1	1	40.63	8.57529	LAPC-4_p	LAPC-4_ARres	Midasin OS=Homo sapiens GN=MDN1 PE=1 SV=2 - [MDN1_HUMAN]	0.0208771	0.120948
P49137	1	1	43.77	1.95145	LAPC-4_ARres	LAPC-4_p	MAP kinase-activated protein kinase 2 OS=Homo sapiens GN=MAPKAPK2 PE=1 SV=1 - [MAPK2_HUMAN]	0.0208927	0.120948
Q9UK61	1	1	31.01	1.42764	LAPC-4_p	LAPC-4_ARres	Protein FAM208A OS=Homo sapiens GN=FAM208A PE=1 SV=3 - [F208A_HUMAN]	0.0209003	0.120948
P40926	16	15	1610.58	1.46485	LAPC-4_ARres	LAPC-4_p	Malate dehydrogenase, mitochondrial OS=Homo sapiens GN=MDH2 PE=1 SV=3 - [MDHM_HUMAN]	0.0210051	0.121328
P30153	10	7	689.1	2.0176	LAPC-4_ARres	LAPC-4_p	Serine/threonine-protein phosphatase 2A 65 kDa regulatory subunit A alpha isoform OS=Homo sapiens GN=PPP2R1A PE=1 SV=4 - [2AAA_HUMAN]	0.0212189	0.12173
Q9UEY8	1	1	52.75	1.71645	LAPC-4_ARres	LAPC-4_p	Gamma-adducin OS=Homo sapiens GN=ADD3 PE=1 SV=1 - [ADDG_HUMAN]	0.0212545	0.12173
Q99700	2	2	133.42	1.7437	LAPC-4_ARres	LAPC-4_p	Ataxin-2 OS=Homo sapiens GN=ATXN2 PE=1 SV=2 - [ATX2_HUMAN]	0.0212641	0.12173
O94979	10	10	780.98	1.35413	LAPC-4_ARres	LAPC-4_p	Protein transport protein Sec31A OS=Homo sapiens GN=SEC31A PE=1 SV=3 - [SC31A_HUMAN]	0.0212933	0.12173
O43818	2	2	88.16	1.59184	LAPC-4_ARres	LAPC-4_p	U3 small nucleolar RNA-interacting protein 2 OS=Homo sapiens GN=RRP9 PE=1 SV=1 - [U3IP2_HUMAN]	0.021303	0.12173
Q14789	4	4	249.71	1.78642	LAPC-4_p	LAPC-4_ARres	Golgin subfamily B member 1 OS=Homo sapiens GN=GOLGB1 PE=1 SV=2 - [GOGB1_HUMAN]	0.0213881	0.12173
P30566	7	6	366.7	1.42742	LAPC-4_ARres	LAPC-4_p	Adenylosuccinate lyase OS=Homo sapiens GN=ADSL PE=1 SV=2 - [PUR8_HUMAN]	0.0213938	0.12173
Q16836	4	4	243.64	2.08569	LAPC-4_ARres	LAPC-4_p	Hydroxyacyl-coenzyme A dehydrogenase, mitochondrial OS=Homo sapiens GN=HADH PE=1 SV=3 - [HCDH_HUMAN]	0.0214285	0.12173
Q15046	10	10	714.19	1.31543	LAPC-4_p	LAPC-4_ARres	Lysine--tRNA ligase OS=Homo sapiens GN=KARS PE=1 SV=3 - [SYK_HUMAN]	0.0215259	0.12173
P53680	2	2	94.46	1.38859	LAPC-4_p	LAPC-4_ARres	AP-2 complex subunit sigma OS=Homo sapiens GN=AP2S1 PE=1 SV=2 - [AP2S1_HUMAN]	0.0215622	0.12173
O43488	3	2	330.63	1.36084	LAPC-4_ARres	LAPC-4_p	Aflatoxin B1 aldehyde reductase member 2 OS=Homo sapiens GN=AKR7A2 PE=1 SV=3 - [ARK72_HUMAN]	0.0215802	0.12173
P62995	4	4	294.99	2.62951	LAPC-4_p	LAPC-4_ARres	Transformer-2 protein homolog beta OS=Homo sapiens GN=TRA2B PE=1 SV=1 - [TRA2B_HUMAN]	0.021608	0.12173
Q8IX12	6	6	266.62	1.32524	LAPC-4_ARres	LAPC-4_p	Cell division cycle and apoptosis regulator protein 1 OS=Homo sapiens GN=CCAR1 PE=1 SV=2 - [CCAR1_HUMAN]	0.0216362	0.12173
P62081	7	6	463.28	1.53656	LAPC-4_p	LAPC-4_ARres	40S ribosomal protein S7 OS=Homo sapiens GN=RPS7 PE=1 SV=1 - [RS7_HUMAN]	0.0216408	0.12173
O96019	3	3	192.44	1.41633	LAPC-4_p	LAPC-4_ARres	Actin-like protein 6A OS=Homo sapiens GN=ACTL6A PE=1 SV=1 - [ACL6A_HUMAN]	0.0216644	0.12173
P35611	3	3	193.46	1.61379	LAPC-4_p	LAPC-4_ARres	Alpha-adducin OS=Homo sapiens GN=ADD1 PE=1 SV=2 - [ADDA_HUMAN]	0.0219557	0.123143
O14548	1	1	81.14	1.9049	LAPC-4_ARres	LAPC-4_p	Cytochrome c oxidase subunit 7A-related protein, mitochondrial OS=Homo sapiens GN=COX7A2L PE=1 SV=2 - [COX7R_HUMAN]	0.0220078	0.123212
P0C0S5	4	2	288.24	1.53101	LAPC-4_ARres	LAPC-4_p	Histone H2A.Z OS=Homo sapiens GN=H2AFZ PE=1 SV=2 - [H2AZ_HUMAN]	0.0221025	0.123519
Q9NQC3	4	4	333.2	1.45088	LAPC-4_ARres	LAPC-4_p	Reticulon-4 OS=Homo sapiens GN=RTN4 PE=1 SV=2 - [RTN4_HUMAN]	0.0223804	0.124846
P62244	3	3	238.68	1.57613	LAPC-4_p	LAPC-4_ARres	40S ribosomal protein S15a OS=Homo sapiens GN=RPS15A PE=1 SV=2 - [RS15A_HUMAN]	0.0225287	0.125336
O14939	1	1	27.64	1.31911	LAPC-4_ARres	LAPC-4_p	Phospholipase D2 OS=Homo sapiens GN=PLD2 PE=1 SV=2 - [PLD2_HUMAN]	0.0225492	0.125336
Q9UKS6	3	2	179.24	1.55509	LAPC-4_p	LAPC-4_ARres	Protein kinase C and casein kinase substrate in neurons protein 3 OS=Homo sapiens GN=PACSIN3 PE=1 SV=2 - [PACN3_HUMAN]	0.0226466	0.125436
Q9NPQ8	3	3	201.81	1.36466	LAPC-4_p	LAPC-4_ARres	Synembryn-A OS=Homo sapiens GN=RIC8A PE=1 SV=3 - [RIC8A_HUMAN]	0.0226481	0.125436
Q9H9P8	6	6	393.06	1.53207	LAPC-4_ARres	LAPC-4_p	L-2-hydroxyglutarate dehydrogenase, mitochondrial OS=Homo sapiens GN=L2HGDH PE=1 SV=3 - [L2HDH_HUMAN]	0.0229278	0.126495
P53582	3	3	164.79	1.57583	LAPC-4_p	LAPC-4_ARres	Methionine aminopeptidase 1 OS=Homo sapiens GN=METAP1 PE=1 SV=2 - [AMPM1_HUMAN]	0.0229884	0.126495
O75153	15	15	1069.01	1.30341	LAPC-4_p	LAPC-4_ARres	Clustered mitochondria protein homolog OS=Homo sapiens GN=KIAA0664 PE=1 SV=2 - [CLU_HUMAN]	0.0230026	0.126495
Q9BY43	1	1	58.1	Inf	LAPC-4_p	LAPC-4_ARres	Charged multivesicular body protein 4a OS=Homo sapiens GN=CHMP4A PE=1 SV=3 - [CHM4A_HUMAN]	0.0230029	0.126495
P27487	2	2	137.91	1.87561	LAPC-4_ARres	LAPC-4_p	Dipeptidyl peptidase 4 OS=Homo sapiens GN=DPP4 PE=1 SV=2 - [DPP4_HUMAN]	0.0230825	0.126708
Q9NY91	1	1	40.92	1.40907	LAPC-4_ARres	LAPC-4_p	Low affinity sodium-glucose cotransporter OS=Homo sapiens GN=SLC5A4 PE=2 SV=1 - [SC5A4_HUMAN]	0.0231848	0.126909
Q14232	4	4	315.02	1.26695	LAPC-4_p	LAPC-4_ARres	Translation initiation factor eIF-2B subunit alpha OS=Homo sapiens GN=EIF2B1 PE=1 SV=1 - [EI2BA_HUMAN]	0.0232011	0.126909
P39023	7	7	487.76	1.51577	LAPC-4_p	LAPC-4_ARres	60S ribosomal protein L3 OS=Homo sapiens GN=RPL3 PE=1 SV=2 - [RL3_HUMAN]	0.0232491	0.126948
P35269	1	1	105.26	2.1237	LAPC-4_p	LAPC-4_ARres	General transcription factor IIF subunit 1 OS=Homo sapiens GN=GTF2F1 PE=1 SV=2 - [T2FA_HUMAN]	0.0232979	0.12699
P62277	5	4	385.21	1.46768	LAPC-4_p	LAPC-4_ARres	40S ribosomal protein S13 OS=Homo sapiens GN=RPS13 PE=1 SV=2 - [RS13_HUMAN]	0.0237285	0.129008
P38646	19	19	2110.5	1.40386	LAPC-4_ARres	LAPC-4_p	Stress-70 protein, mitochondrial OS=Homo sapiens GN=HSPA9 PE=1 SV=2 - [GRP75_HUMAN]	0.0237515	0.129008
O15355	5	5	579.32	1.30594	LAPC-4_ARres	LAPC-4_p	Protein phosphatase 1G OS=Homo sapiens GN=PPM1G PE=1 SV=1 - [PPM1G_HUMAN]	0.0239297	0.129748
Q96JH7	1	1	80.78	1.92765	LAPC-4_ARres	LAPC-4_p	Deubiquitinating protein VCIP135 OS=Homo sapiens GN=VCPIP1 PE=1 SV=2 - [VCIP1_HUMAN]	0.0240063	0.129777
Q9BYD1	2	1	88.9	1.72489	LAPC-4_ARres	LAPC-4_p	39S ribosomal protein L13, mitochondrial OS=Homo sapiens GN=MRPL13 PE=1 SV=1 - [RM13_HUMAN]	0.0240333	0.129777
P37268	2	2	151.33	1.4993	LAPC-4_p	LAPC-4_ARres	Squalene synthase OS=Homo sapiens GN=FDFT1 PE=1 SV=1 - [FDFT_HUMAN]	0.0240857	0.129777
Q13951	2	2	117.32	1.59024	LAPC-4_p	LAPC-4_ARres	Core-binding factor subunit beta OS=Homo sapiens GN=CBFB PE=1 SV=2 - [PEBB_HUMAN]	0.0241027	0.129777
P14854	3	3	203.98	2.3889	LAPC-4_p	LAPC-4_ARres	Cytochrome c oxidase subunit 6B1 OS=Homo sapiens GN=COX6B1 PE=1 SV=2 - [CX6B1_HUMAN]	0.0241939	0.130042
P63173	4	4	267.62	1.52392	LAPC-4_p	LAPC-4_ARres	60S ribosomal protein L38 OS=Homo sapiens GN=RPL38 PE=1 SV=2 - [RL38_HUMAN]	0.0243146	0.130464
P60900	6	6	558.41	1.32198	LAPC-4_ARres	LAPC-4_p	Proteasome subunit alpha type-6 OS=Homo sapiens GN=PSMA6 PE=1 SV=1 - [PSA6_HUMAN]	0.0244569	0.130813
P50579	6	6	402.63	1.30995	LAPC-4_p	LAPC-4_ARres	Methionine aminopeptidase 2 OS=Homo sapiens GN=METAP2 PE=1 SV=1 - [AMPM2_HUMAN]	0.0244641	0.130813
Q16563	1	1	55.06	1.47198	LAPC-4_ARres	LAPC-4_p	Synaptophysin-like protein 1 OS=Homo sapiens GN=SYPL1 PE=1 SV=1 - [SYPL1_HUMAN]	0.0245073	0.130818
P62312	1	1	58.53	1.38048	LAPC-4_ARres	LAPC-4_p	U6 snRNA-associated Sm-like protein LSm6 OS=Homo sapiens GN=LSM6 PE=1 SV=1 - [LSM6_HUMAN]	0.0246552	0.131381
P35658	2	2	148.15	1.49875	LAPC-4_ARres	LAPC-4_p	Nuclear pore complex protein Nup214 OS=Homo sapiens GN=NUP214 PE=1 SV=2 - [NU214_HUMAN]	0.0247541	0.131681
P62487	2	2	173.66	1.39437	LAPC-4_ARres	LAPC-4_p	DNA-directed RNA polymerase II subunit RPB7 OS=Homo sapiens GN=POLR2G PE=1 SV=1 - [RPB7_HUMAN]	0.0248275	0.131794
Q15392	2	2	189.24	1.67131	LAPC-4_ARres	LAPC-4_p	Delta(24)-sterol reductase OS=Homo sapiens GN=DHCR24 PE=1 SV=2 - [DHC24_HUMAN]	0.0248612	0.131794
P10644	4	4	269.11	1.49701	LAPC-4_ARres	LAPC-4_p	cAMP-dependent protein kinase type I-alpha regulatory subunit OS=Homo sapiens GN=PRKAR1A PE=1 SV=1 - [KAP0_HUMAN]	0.0249132	0.131794
O75915	1	1	55.46	1.70473	LAPC-4_ARres	LAPC-4_p	PRA1 family protein 3 OS=Homo sapiens GN=ARL6IP5 PE=1 SV=1 - [PRAF3_HUMAN]	0.0249455	0.131794
Q8WTS6	3	2	133.89	1.36407	LAPC-4_p	LAPC-4_ARres	Histone-lysine N-methyltransferase SETD7 OS=Homo sapiens GN=SETD7 PE=1 SV=1 - [SETD7_HUMAN]	0.0250141	0.131931
Q13268	9	9	757.94	1.3662	LAPC-4_ARres	LAPC-4_p	Dehydrogenase/reductase SDR family member 2, mitochondrial OS=Homo sapiens GN=DHRS2 PE=1 SV=4 - [DHRS2_HUMAN]	0.0251701	0.132528
Q8TCU6	1	1	44.92	8.86467	LAPC-4_p	LAPC-4_ARres	Phosphatidylinositol 3,4,5-trisphosphate-dependent Rac exchanger 1 protein OS=Homo sapiens GN=PREX1 PE=1 SV=3 - [PREX1_HUMAN]	0.0257128	0.135145
Q13243	5	4	355.34	1.52025	LAPC-4_p	LAPC-4_ARres	Serine/arginine-rich splicing factor 5 OS=Homo sapiens GN=SRSF5 PE=1 SV=1 - [SRSF5_HUMAN]	0.0257543	0.135145
Q9BSJ2	1	1	47.95	1.54718	LAPC-4_p	LAPC-4_ARres	Gamma-tubulin complex component 2 OS=Homo sapiens GN=TUBGCP2 PE=1 SV=2 - [GCP2_HUMAN]	0.0258737	0.135542
Q969F1	1	1	73.47	2.09717	LAPC-4_ARres	LAPC-4_p	General transcription factor 3C polypeptide 6 OS=Homo sapiens GN=GTF3C6 PE=1 SV=1 - [TF3C6_HUMAN]	0.0261553	0.136785
Q96FW1	6	6	535.3	1.25964	LAPC-4_ARres	LAPC-4_p	Ubiquitin thioesterase OTUB1 OS=Homo sapiens GN=OTUB1 PE=1 SV=2 - [OTUB1_HUMAN]	0.0262791	0.137201
Q5T0Z8	1	1	59.05	2.56471	LAPC-4_ARres	LAPC-4_p	Uncharacterized protein C6orf132 OS=Homo sapiens GN=C6orf132 PE=1 SV=4 - [CF132_HUMAN]	0.0264663	0.137946
Q9H2D6	1	1	40.04	1.93785	LAPC-4_ARres	LAPC-4_p	TRIO and F-actin-binding protein OS=Homo sapiens GN=TRIOBP PE=1 SV=3 - [TARA_HUMAN]	0.0265371	0.138082
P49748	9	8	817.28	1.4238	LAPC-4_ARres	LAPC-4_p	Very long-chain specific acyl-CoA dehydrogenase, mitochondrial OS=Homo sapiens GN=ACADVL PE=1 SV=1 - [ACADV_HUMAN]	0.0268005	0.139219
Q14847	1	1	57.69	1.37882	LAPC-4_p	LAPC-4_ARres	LIM and SH3 domain protein 1 OS=Homo sapiens GN=LASP1 PE=1 SV=2 - [LASP1_HUMAN]	0.0269409	0.139605
P62280	4	4	289.16	1.5723	LAPC-4_p	LAPC-4_ARres	40S ribosomal protein S11 OS=Homo sapiens GN=RPS11 PE=1 SV=3 - [RS11_HUMAN]	0.0269686	0.139605
Q17RN3	2	2	116.49	2.17484	LAPC-4_ARres	LAPC-4_p	Protein FAM98C OS=Homo sapiens GN=FAM98C PE=2 SV=1 - [FA98C_HUMAN]	0.0270101	0.139605
Q9UBT2	8	8	595.64	1.29034	LAPC-4_ARres	LAPC-4_p	SUMO-activating enzyme subunit 2 OS=Homo sapiens GN=UBA2 PE=1 SV=2 - [SAE2_HUMAN]	0.0270936	0.139764
P46060	7	7	507.2	1.48583	LAPC-4_ARres	LAPC-4_p	Ran GTPase-activating protein 1 OS=Homo sapiens GN=RANGAP1 PE=1 SV=1 - [RAGP1_HUMAN]	0.0271697	0.139764
Q9Y3B4	3	3	148.87	1.39287	LAPC-4_ARres	LAPC-4_p	Pre-mRNA branch site protein p14 OS=Homo sapiens GN=SF3B14 PE=1 SV=1 - [PM14_HUMAN]	0.0272017	0.139764
P22090	5	1	308.24	2.01841	LAPC-4_p	LAPC-4_ARres	40S ribosomal protein S4, Y isoform 1 OS=Homo sapiens GN=RPS4Y1 PE=2 SV=2 - [RS4Y1_HUMAN]	0.0272472	0.139764
P20700	11	10	849.91	2.44456	LAPC-4_p	LAPC-4_ARres	Lamin-B1 OS=Homo sapiens GN=LMNB1 PE=1 SV=2 - [LMNB1_HUMAN]	0.0272666	0.139764
Q9Y2T7	5	2	465.25	1.57944	LAPC-4_ARres	LAPC-4_p	Y-box-binding protein 2 OS=Homo sapiens GN=YBX2 PE=1 SV=2 - [YBOX2_HUMAN]	0.0273714	0.139882
P55789	1	1	21.79	6.47652	LAPC-4_ARres	LAPC-4_p	FAD-linked sulfhydryl oxidase ALR OS=Homo sapiens GN=GFER PE=1 SV=2 - [ALR_HUMAN]	0.0273881	0.139882
P63172	2	1	240.64	1.40153	LAPC-4_ARres	LAPC-4_p	Dynein light chain Tctex-type 1 OS=Homo sapiens GN=DYNLT1 PE=1 SV=1 - [DYLT1_HUMAN]	0.0274487	0.139882
Q14152	13	12	782.59	1.19591	LAPC-4_p	LAPC-4_ARres	Eukaryotic translation initiation factor 3 subunit A OS=Homo sapiens GN=EIF3A PE=1 SV=1 - [EIF3A_HUMAN]	0.0274851	0.139882
Q9UI30	2	2	276.86	1.56957	LAPC-4_p	LAPC-4_ARres	tRNA methyltransferase 112 homolog OS=Homo sapiens GN=TRMT112 PE=1 SV=1 - [TR112_HUMAN]	0.0275155	0.139882
Q86W42	3	3	266.73	1.58081	LAPC-4_ARres	LAPC-4_p	THO complex subunit 6 homolog OS=Homo sapiens GN=THOC6 PE=1 SV=1 - [THOC6_HUMAN]	0.0277331	0.140605
Q2TAY7	2	2	137.49	2.52549	LAPC-4_p	LAPC-4_ARres	WD40 repeat-containing protein SMU1 OS=Homo sapiens GN=SMU1 PE=1 SV=2 - [SMU1_HUMAN]	0.0277486	0.140605
P78346	1	1	59.45	1.45063	LAPC-4_p	LAPC-4_ARres	Ribonuclease P protein subunit p30 OS=Homo sapiens GN=RPP30 PE=1 SV=1 - [RPP30_HUMAN]	0.0279203	0.141244
Q03468	1	1	27.49	2.56684	LAPC-4_p	LAPC-4_ARres	DNA excision repair protein ERCC-6 OS=Homo sapiens GN=ERCC6 PE=1 SV=1 - [ERCC6_HUMAN]	0.0279949	0.141373
Q8NFP9	4	1	198.23	1.39217	LAPC-4_ARres	LAPC-4_p	Neurobeachin OS=Homo sapiens GN=NBEA PE=1 SV=3 - [NBEA_HUMAN]	0.0280372	0.141373
P36639	1	1	32.48	1.86769	LAPC-4_p	LAPC-4_ARres	7,8-dihydro-8-oxoguanine triphosphatase OS=Homo sapiens GN=NUDT1 PE=1 SV=3 - [8ODP_HUMAN]	0.0281281	0.141601
Q6DD88	8	8	692.52	1.39497	LAPC-4_p	LAPC-4_ARres	Atlastin-3 OS=Homo sapiens GN=ATL3 PE=1 SV=1 - [ATLA3_HUMAN]	0.0281959	0.141712
Q99436	3	3	170.07	1.52959	LAPC-4_p	LAPC-4_ARres	Proteasome subunit beta type-7 OS=Homo sapiens GN=PSMB7 PE=1 SV=1 - [PSB7_HUMAN]	0.0283267	0.142138
O14896	2	2	103.87	1.60894	LAPC-4_ARres	LAPC-4_p	Interferon regulatory factor 6 OS=Homo sapiens GN=IRF6 PE=1 SV=1 - [IRF6_HUMAN]	0.0284676	0.142503
O60664	5	5	337.61	1.22038	LAPC-4_ARres	LAPC-4_p	Perilipin-3 OS=Homo sapiens GN=PLIN3 PE=1 SV=3 - [PLIN3_HUMAN]	0.0284914	0.142503
Q92597	3	3	305.88	2.04874	LAPC-4_p	LAPC-4_ARres	Protein NDRG1 OS=Homo sapiens GN=NDRG1 PE=1 SV=1 - [NDRG1_HUMAN]	0.0285738	0.142685
Q96ST3	5	4	260.6	1.3937	LAPC-4_ARres	LAPC-4_p	Paired amphipathic helix protein Sin3a OS=Homo sapiens GN=SIN3A PE=1 SV=2 - [SIN3A_HUMAN]	0.0288405	0.143579
Q9H2M9	2	2	100.15	1.47801	LAPC-4_ARres	LAPC-4_p	Rab3 GTPase-activating protein non-catalytic subunit OS=Homo sapiens GN=RAB3GAP2 PE=1 SV=1 - [RBGPR_HUMAN]	0.0288456	0.143579
Q5VW32	3	3	227.22	1.20189	LAPC-4_ARres	LAPC-4_p	BRO1 domain-containing protein BROX OS=Homo sapiens GN=BROX PE=1 SV=1 - [BROX_HUMAN]	0.0290277	0.144216
Q13162	4	3	315.15	1.30699	LAPC-4_ARres	LAPC-4_p	Peroxiredoxin-4 OS=Homo sapiens GN=PRDX4 PE=1 SV=1 - [PRDX4_HUMAN]	0.0290782	0.144216
Q8TC07	4	4	175.92	1.4334	LAPC-4_p	LAPC-4_ARres	TBC1 domain family member 15 OS=Homo sapiens GN=TBC1D15 PE=1 SV=2 - [TBC15_HUMAN]	0.029192	0.144216
Q92544	2	2	119.15	1.91882	LAPC-4_p	LAPC-4_ARres	Transmembrane 9 superfamily member 4 OS=Homo sapiens GN=TM9SF4 PE=1 SV=2 - [TM9S4_HUMAN]	0.0292222	0.144216
Q8NFV4	3	3	125.08	1.57843	LAPC-4_ARres	LAPC-4_p	Abhydrolase domain-containing protein 11 OS=Homo sapiens GN=ABHD11 PE=1 SV=1 - [ABHDB_HUMAN]	0.0292551	0.144216
Q6DKJ4	3	3	159.1	1.42541	LAPC-4_ARres	LAPC-4_p	Nucleoredoxin OS=Homo sapiens GN=NXN PE=1 SV=2 - [NXN_HUMAN]	0.0292974	0.144216
Q93008	8	7	367.11	1.5223	LAPC-4_ARres	LAPC-4_p	Probable ubiquitin carboxyl-terminal hydrolase FAF-X OS=Homo sapiens GN=USP9X PE=1 SV=3 - [USP9X_HUMAN]	0.0292998	0.144216
P46778	1	1	173.96	1.59743	LAPC-4_p	LAPC-4_ARres	60S ribosomal protein L21 OS=Homo sapiens GN=RPL21 PE=1 SV=2 - [RL21_HUMAN]	0.0294065	0.144396
O43290	5	5	316.79	1.32418	LAPC-4_p	LAPC-4_ARres	U4/U6.U5 tri-snRNP-associated protein 1 OS=Homo sapiens GN=SART1 PE=1 SV=1 - [SNUT1_HUMAN]	0.0294459	0.144396
Q92974	1	1	23.62	1.66155	LAPC-4_p	LAPC-4_ARres	Rho guanine nucleotide exchange factor 2 OS=Homo sapiens GN=ARHGEF2 PE=1 SV=4 - [ARHG2_HUMAN]	0.029499	0.144396
P40925	7	7	558.87	1.31414	LAPC-4_ARres	LAPC-4_p	Malate dehydrogenase, cytoplasmic OS=Homo sapiens GN=MDH1 PE=1 SV=4 - [MDHC_HUMAN]	0.0295229	0.144396
Q13310	13	9	871.56	1.37085	LAPC-4_p	LAPC-4_ARres	Polyadenylate-binding protein 4 OS=Homo sapiens GN=PABPC4 PE=1 SV=1 - [PABP4_HUMAN]	0.0295884	0.144488
O60271	5	5	384.46	1.55318	LAPC-4_ARres	LAPC-4_p	C-Jun-amino-terminal kinase-interacting protein 4 OS=Homo sapiens GN=SPAG9 PE=1 SV=4 - [JIP4_HUMAN]	0.0297105	0.144694
P99999	3	2	195.23	1.43764	LAPC-4_ARres	LAPC-4_p	Cytochrome c OS=Homo sapiens GN=CYCS PE=1 SV=2 - [CYC_HUMAN]	0.0297239	0.144694
Q96EI5	1	1	43.9	2.14761	LAPC-4_ARres	LAPC-4_p	Transcription elongation factor A protein-like 4 OS=Homo sapiens GN=TCEAL4 PE=1 SV=2 - [TCAL4_HUMAN]	0.0298958	0.144761
P35754	1	1	66.16	1.36985	LAPC-4_ARres	LAPC-4_p	Glutaredoxin-1 OS=Homo sapiens GN=GLRX PE=1 SV=2 - [GLRX1_HUMAN]	0.0299158	0.144761
P04066	3	3	191.82	1.75103	LAPC-4_ARres	LAPC-4_p	Tissue alpha-L-fucosidase OS=Homo sapiens GN=FUCA1 PE=1 SV=4 - [FUCO_HUMAN]	0.0299711	0.144761
Q9ULX6	2	2	109.82	1.67737	LAPC-4_p	LAPC-4_ARres	A-kinase anchor protein 8-like OS=Homo sapiens OX=9606 GN=AKAP8L PE=1 SV=4 - [AKP8L_HUMAN]	0.0299762	0.144761
O00462	3	2	134.13	1.74295	LAPC-4_ARres	LAPC-4_p	Beta-mannosidase OS=Homo sapiens GN=MANBA PE=1 SV=3 - [MANBA_HUMAN]	0.0300062	0.144761
O14925	1	1	56.14	Inf	LAPC-4_p	LAPC-4_ARres	Mitochondrial import inner membrane translocase subunit Tim23 OS=Homo sapiens GN=TIMM23 PE=1 SV=1 - [TIM23_HUMAN]	0.0300818	0.144761
O95864	5	5	199.13	1.66991	LAPC-4_p	LAPC-4_ARres	Fatty acid desaturase 2 OS=Homo sapiens GN=FADS2 PE=1 SV=1 - [FADS2_HUMAN]	0.0301075	0.144761
O43865	5	3	267.03	1.37991	LAPC-4_ARres	LAPC-4_p	Putative adenosylhomocysteinase 2 OS=Homo sapiens GN=AHCYL1 PE=1 SV=2 - [SAHH2_HUMAN]	0.0301315	0.144761
Q8NFT2	4	4	205.2	2.35771	LAPC-4_p	LAPC-4_ARres	Metalloreductase STEAP2 OS=Homo sapiens GN=STEAP2 PE=1 SV=3 - [STEA2_HUMAN]	0.0301585	0.144761
P04040	8	8	605.28	1.59241	LAPC-4_ARres	LAPC-4_p	Catalase OS=Homo sapiens GN=CAT PE=1 SV=3 - [CATA_HUMAN]	0.0302138	0.144802
Q04837	3	3	277.92	1.27604	LAPC-4_ARres	LAPC-4_p	Single-stranded DNA-binding protein, mitochondrial OS=Homo sapiens GN=SSBP1 PE=1 SV=1 - [SSBP_HUMAN]	0.0302773	0.144882
P49773	2	2	120.77	1.33977	LAPC-4_p	LAPC-4_ARres	Histidine triad nucleotide-binding protein 1 OS=Homo sapiens GN=HINT1 PE=1 SV=2 - [HINT1_HUMAN]	0.0303837	0.145167
Q15004	1	1	36.74	2.78969	LAPC-4_p	LAPC-4_ARres	PCNA-associated factor OS=Homo sapiens GN=PAF PE=1 SV=1 - [PAF_HUMAN]	0.0305398	0.145688
O95865	5	5	301.15	1.52239	LAPC-4_ARres	LAPC-4_p	N(G),N(G)-dimethylarginine dimethylaminohydrolase 2 OS=Homo sapiens GN=DDAH2 PE=1 SV=1 - [DDAH2_HUMAN]	0.0306759	0.146112
P63092	4	3	229.31	1.59449	LAPC-4_p	LAPC-4_ARres	Guanine nucleotide-binding protein G(s) subunit alpha isoforms short OS=Homo sapiens GN=GNAS PE=1 SV=1 - [GNAS2_HUMAN]	0.0308063	0.146507
Q15554	2	2	123.81	1.65878	LAPC-4_p	LAPC-4_ARres	Telomeric repeat-binding factor 2 OS=Homo sapiens GN=TERF2 PE=1 SV=3 - [TERF2_HUMAN]	0.0310588	0.147482
P49711	1	1	42.28	2.46235	LAPC-4_p	LAPC-4_ARres	Transcriptional repressor CTCF OS=Homo sapiens GN=CTCF PE=1 SV=1 - [CTCF_HUMAN]	0.031263	0.148116
Q9BY77	2	2	105.15	1.80504	LAPC-4_ARres	LAPC-4_p	Polymerase delta-interacting protein 3 OS=Homo sapiens GN=POLDIP3 PE=1 SV=2 - [PDIP3_HUMAN]	0.0313209	0.148116
P35520	7	7	517.04	1.48319	LAPC-4_ARres	LAPC-4_p	Cystathionine beta-synthase OS=Homo sapiens GN=CBS PE=1 SV=2 - [CBS_HUMAN]	0.0313359	0.148116
Q9NR31	1	1	70.46	1.59681	LAPC-4_ARres	LAPC-4_p	GTP-binding protein SAR1a OS=Homo sapiens GN=SAR1A PE=1 SV=1 - [SAR1A_HUMAN]	0.0317643	0.149912
P52815	4	3	250.65	1.39558	LAPC-4_ARres	LAPC-4_p	39S ribosomal protein L12, mitochondrial OS=Homo sapiens GN=MRPL12 PE=1 SV=2 - [RM12_HUMAN]	0.0321416	0.151462
Q01780	2	2	109.39	1.86587	LAPC-4_p	LAPC-4_ARres	Exosome component 10 OS=Homo sapiens GN=EXOSC10 PE=1 SV=2 - [EXOSX_HUMAN]	0.0323721	0.152316
P48556	4	4	208.54	1.3357	LAPC-4_ARres	LAPC-4_p	26S proteasome non-ATPase regulatory subunit 8 OS=Homo sapiens GN=PSMD8 PE=1 SV=2 - [PSMD8_HUMAN]	0.0325333	0.152645
O95166	1	1	29.83	1.24504	LAPC-4_p	LAPC-4_ARres	Gamma-aminobutyric acid receptor-associated protein OS=Homo sapiens GN=GABARAP PE=1 SV=1 - [GBRAP_HUMAN]	0.0325972	0.152645
Q32P41	1	1	53.91	1.74704	LAPC-4_ARres	LAPC-4_p	tRNA (guanine(37)-N1)-methyltransferase OS=Homo sapiens GN=TRMT5 PE=1 SV=2 - [TRM5_HUMAN]	0.0326007	0.152645
P41223	1	1	38.1	2.66457	LAPC-4_p	LAPC-4_ARres	Protein BUD31 homolog OS=Homo sapiens GN=BUD31 PE=1 SV=2 - [BUD31_HUMAN]	0.0326392	0.152645
Q12849	1	1	69.88	2.29195	LAPC-4_p	LAPC-4_ARres	G-rich sequence factor 1 OS=Homo sapiens GN=GRSF1 PE=1 SV=3 - [GRSF1_HUMAN]	0.0328607	0.153301
Q9UPQ9	1	1	40.27	2.94805	LAPC-4_ARres	LAPC-4_p	Trinucleotide repeat-containing gene 6B protein OS=Homo sapiens GN=TNRC6B PE=1 SV=4 - [TNR6B_HUMAN]	0.0328785	0.153301
O00264	5	4	390.31	2.08853	LAPC-4_p	LAPC-4_ARres	Membrane-associated progesterone receptor component 1 OS=Homo sapiens GN=PGRMC1 PE=1 SV=3 - [PGRC1_HUMAN]	0.0329371	0.153343
Q13895	4	4	218.13	1.78121	LAPC-4_p	LAPC-4_ARres	Bystin OS=Homo sapiens GN=BYSL PE=1 SV=3 - [BYST_HUMAN]	0.0331001	0.153657
Q9UDY2	1	1	65.29	1.81615	LAPC-4_p	LAPC-4_ARres	Tight junction protein ZO-2 OS=Homo sapiens GN=TJP2 PE=1 SV=2 - [ZO2_HUMAN]	0.0331038	0.153657
Q96A35	1	1	55.03	11.176	LAPC-4_p	LAPC-4_ARres	39S ribosomal protein L24, mitochondrial OS=Homo sapiens GN=MRPL24 PE=1 SV=1 - [RM24_HUMAN]	0.0335338	0.15542
Q16881	8	7	622.63	1.26456	LAPC-4_p	LAPC-4_ARres	Thioredoxin reductase 1, cytoplasmic OS=Homo sapiens GN=TXNRD1 PE=1 SV=3 - [TRXR1_HUMAN]	0.0338841	0.156809
Q9UHY7	5	5	461.77	1.37842	LAPC-4_p	LAPC-4_ARres	Enolase-phosphatase E1 OS=Homo sapiens GN=ENOPH1 PE=1 SV=1 - [ENOPH_HUMAN]	0.0342722	0.158368
Q9UHD1	7	7	532.71	1.35192	LAPC-4_p	LAPC-4_ARres	Cysteine and histidine-rich domain-containing protein 1 OS=Homo sapiens GN=CHORDC1 PE=1 SV=2 - [CHRD1_HUMAN]	0.0347246	0.16022
P12277	16	14	1504.34	1.29432	LAPC-4_ARres	LAPC-4_p	Creatine kinase B-type OS=Homo sapiens GN=CKB PE=1 SV=1 - [KCRB_HUMAN]	0.0348418	0.160521
P62906	3	3	284.7	1.50425	LAPC-4_p	LAPC-4_ARres	60S ribosomal protein L10a OS=Homo sapiens GN=RPL10A PE=1 SV=2 - [RL10A_HUMAN]	0.035065	0.161048
Q9H2U2	10	9	693.89	1.35035	LAPC-4_ARres	LAPC-4_p	Inorganic pyrophosphatase 2, mitochondrial OS=Homo sapiens GN=PPA2 PE=1 SV=2 - [IPYR2_HUMAN]	0.0350877	0.161048
P07602	6	6	453.45	1.31164	LAPC-4_ARres	LAPC-4_p	Proactivator polypeptide OS=Homo sapiens GN=PSAP PE=1 SV=2 - [SAP_HUMAN]	0.0351122	0.161048
Q9Y3A5	1	1	47.95	2.90096	LAPC-4_p	LAPC-4_ARres	Ribosome maturation protein SBDS OS=Homo sapiens GN=SBDS PE=1 SV=4 - [SBDS_HUMAN]	0.0352216	0.161311
Q13620	6	3	397.27	1.25902	LAPC-4_ARres	LAPC-4_p	Cullin-4B OS=Homo sapiens GN=CUL4B PE=1 SV=4 - [CUL4B_HUMAN]	0.0353261	0.161473
Q86U90	2	2	126.48	1.43763	LAPC-4_p	LAPC-4_ARres	YrdC domain-containing protein, mitochondrial OS=Homo sapiens GN=YRDC PE=1 SV=1 - [YRDC_HUMAN]	0.0354343	0.161473
P48634	4	4	176.99	1.42669	LAPC-4_ARres	LAPC-4_p	Protein PRRC2A OS=Homo sapiens GN=PRRC2A PE=1 SV=3 - [PRC2A_HUMAN]	0.0354615	0.161473
Q6P996	11	11	795.41	1.38436	LAPC-4_ARres	LAPC-4_p	Pyridoxal-dependent decarboxylase domain-containing protein 1 OS=Homo sapiens GN=PDXDC1 PE=1 SV=2 - [PDXD1_HUMAN]	0.0354656	0.161473
Q9HBL8	1	1	102.58	1.6826	LAPC-4_ARres	LAPC-4_p	NmrA-like family domain-containing protein 1 OS=Homo sapiens GN=NMRAL1 PE=1 SV=1 - [NMRL1_HUMAN]	0.0356599	0.161917
P46783	4	4	398.23	1.31286	LAPC-4_p	LAPC-4_ARres	40S ribosomal protein S10 OS=Homo sapiens GN=RPS10 PE=1 SV=1 - [RS10_HUMAN]	0.0356679	0.161917
P50570	8	7	519.22	1.34958	LAPC-4_p	LAPC-4_ARres	Dynamin-2 OS=Homo sapiens GN=DNM2 PE=1 SV=2 - [DYN2_HUMAN]	0.0357366	0.161992
Q9Y3E2	2	2	55.08	1.47581	LAPC-4_ARres	LAPC-4_p	BolA-like protein 1 OS=Homo sapiens GN=BOLA1 PE=1 SV=1 - [BOLA1_HUMAN]	0.0358195	0.16213
Q8N5M1	2	2	135.74	1.39032	LAPC-4_ARres	LAPC-4_p	ATP synthase mitochondrial F1 complex assembly factor 2 OS=Homo sapiens GN=ATPAF2 PE=1 SV=1 - [ATPF2_HUMAN]	0.0359134	0.162318
Q9UBI1	3	3	136.17	1.48441	LAPC-4_p	LAPC-4_ARres	COMM domain-containing protein 3 OS=Homo sapiens GN=COMMD3 PE=1 SV=1 - [COMD3_HUMAN]	0.0360214	0.162474
Q9NRN7	1	1	45.05	1.65491	LAPC-4_p	LAPC-4_ARres	L-aminoadipate-semialdehyde dehydrogenase-phosphopantetheinyl transferase OS=Homo sapiens GN=AASDHPPT PE=1 SV=2 - [ADPPT_HUMAN]	0.0360529	0.162474
Q8NI22	1	1	39.84	1.34169	LAPC-4_ARres	LAPC-4_p	Multiple coagulation factor deficiency protein 2 OS=Homo sapiens GN=MCFD2 PE=1 SV=1 - [MCFD2_HUMAN]	0.0361437	0.162647
Q9BUD6	3	3	175.18	1.90871	LAPC-4_ARres	LAPC-4_p	Spondin-2 OS=Homo sapiens GN=SPON2 PE=1 SV=3 - [SPON2_HUMAN]	0.0364322	0.163707
Q02790	15	12	1481.07	1.35918	LAPC-4_p	LAPC-4_ARres	Peptidyl-prolyl cis-trans isomerase FKBP4 OS=Homo sapiens GN=FKBP4 PE=1 SV=3 - [FKBP4_HUMAN]	0.0366594	0.164489
Q9C005	2	2	90.83	2.8458	LAPC-4_ARres	LAPC-4_p	Protein dpy-30 homolog OS=Homo sapiens GN=DPY30 PE=1 SV=1 - [DPY30_HUMAN]	0.037326	0.167238
P05198	4	4	260.91	1.34792	LAPC-4_p	LAPC-4_ARres	Eukaryotic translation initiation factor 2 subunit 1 OS=Homo sapiens GN=EIF2S1 PE=1 SV=3 - [IF2A_HUMAN]	0.0377009	0.168674
O00762	1	1	78.21	6.42275	LAPC-4_p	LAPC-4_ARres	Ubiquitin-conjugating enzyme E2 C OS=Homo sapiens GN=UBE2C PE=1 SV=1 - [UBE2C_HUMAN]	0.0378752	0.169209
P26885	2	2	137.78	1.38776	LAPC-4_ARres	LAPC-4_p	Peptidyl-prolyl cis-trans isomerase FKBP2 OS=Homo sapiens GN=FKBP2 PE=1 SV=2 - [FKBP2_HUMAN]	0.038078	0.16987
P49915	14	13	976.99	1.15397	LAPC-4_ARres	LAPC-4_p	GMP synthase [glutamine-hydrolyzing] OS=Homo sapiens GN=GMPS PE=1 SV=1 - [GUAA_HUMAN]	0.038235	0.170325
P07288	3	2	163.64	1.47184	LAPC-4_ARres	LAPC-4_p	Prostate-specific antigen OS=Homo sapiens GN=KLK3 PE=1 SV=2 - [KLK3_HUMAN]	0.0384103	0.17086
P61160	6	6	530.01	1.26488	LAPC-4_ARres	LAPC-4_p	Actin-related protein 2 OS=Homo sapiens GN=ACTR2 PE=1 SV=1 - [ARP2_HUMAN]	0.0384711	0.170885
P48506	3	3	122.58	1.41981	LAPC-4_ARres	LAPC-4_p	Glutamate--cysteine ligase catalytic subunit OS=Homo sapiens GN=GCLC PE=1 SV=2 - [GSH1_HUMAN]	0.0385366	0.17093
P23528	7	4	1015.44	1.33244	LAPC-4_p	LAPC-4_ARres	Cofilin-1 OS=Homo sapiens GN=CFL1 PE=1 SV=3 - [COF1_HUMAN]	0.038771	0.171724
P47756	4	4	254.24	1.39805	LAPC-4_ARres	LAPC-4_p	F-actin-capping protein subunit beta OS=Homo sapiens GN=CAPZB PE=1 SV=4 - [CAPZB_HUMAN]	0.0388816	0.171968
P11310	8	8	452.9	1.58691	LAPC-4_ARres	LAPC-4_p	Medium-chain specific acyl-CoA dehydrogenase, mitochondrial OS=Homo sapiens GN=ACADM PE=1 SV=1 - [ACADM_HUMAN]	0.0389589	0.171978
Q9HB40	1	1	52.96	2.24648	LAPC-4_ARres	LAPC-4_p	Retinoid-inducible serine carboxypeptidase OS=Homo sapiens GN=SCPEP1 PE=1 SV=1 - [RISC_HUMAN]	0.0390237	0.171978
P00505	10	9	876.36	1.34516	LAPC-4_ARres	LAPC-4_p	Aspartate aminotransferase, mitochondrial OS=Homo sapiens GN=GOT2 PE=1 SV=3 - [AATM_HUMAN]	0.0390506	0.171978
O14579	3	3	263.71	1.34561	LAPC-4_p	LAPC-4_ARres	Coatomer subunit epsilon OS=Homo sapiens GN=COPE PE=1 SV=3 - [COPE_HUMAN]	0.0391641	0.17212
P60983	1	1	65.17	1.41208	LAPC-4_ARres	LAPC-4_p	Glia maturation factor beta OS=Homo sapiens GN=GMFB PE=1 SV=2 - [GMFB_HUMAN]	0.0392493	0.17212
Q96QU8	1	1	42.88	2.59539	LAPC-4_p	LAPC-4_ARres	Exportin-6 OS=Homo sapiens GN=XPO6 PE=1 SV=1 - [XPO6_HUMAN]	0.0392614	0.17212
Q86UE4	7	7	422.3	1.49563	LAPC-4_ARres	LAPC-4_p	Protein LYRIC OS=Homo sapiens GN=MTDH PE=1 SV=2 - [LYRIC_HUMAN]	0.0393051	0.17212
P16615	9	9	656.75	2.02552	LAPC-4_p	LAPC-4_ARres	Sarcoplasmic/endoplasmic reticulum calcium ATPase 2 OS=Homo sapiens GN=ATP2A2 PE=1 SV=1 - [AT2A2_HUMAN]	0.0394151	0.172358
Q9UBV2	4	4	194.12	2.4701	LAPC-4_p	LAPC-4_ARres	Protein sel-1 homolog 1 OS=Homo sapiens GN=SEL1L PE=1 SV=3 - [SE1L1_HUMAN]	0.0394828	0.17241
O96005	1	1	134.78	8.12276	LAPC-4_p	LAPC-4_ARres	Cleft lip and palate transmembrane protein 1 OS=Homo sapiens GN=CLPTM1 PE=1 SV=1 - [CLPT1_HUMAN]	0.0396274	0.172798
Q9Y5A7	2	2	127.28	1.6859	LAPC-4_p	LAPC-4_ARres	NEDD8 ultimate buster 1 OS=Homo sapiens GN=NUB1 PE=1 SV=2 - [NUB1_HUMAN]	0.0398125	0.173361
Q8NEZ5	2	2	201.91	1.59294	LAPC-4_p	LAPC-4_ARres	F-box only protein 22 OS=Homo sapiens GN=FBXO22 PE=1 SV=1 - [FBX22_HUMAN]	0.0398846	0.173431
Q15836	1	1	113.27	1.92057	LAPC-4_p	LAPC-4_ARres	Vesicle-associated membrane protein 3 OS=Homo sapiens GN=VAMP3 PE=1 SV=3 - [VAMP3_HUMAN]	0.0399517	0.173479
Q09666	76	74	5654.75	1.3598	LAPC-4_ARres	LAPC-4_p	Neuroblast differentiation-associated protein AHNAK OS=Homo sapiens GN=AHNAK PE=1 SV=2 - [AHNK_HUMAN]	0.0400321	0.173585
P46063	3	3	180.32	1.46832	LAPC-4_p	LAPC-4_ARres	ATP-dependent DNA helicase Q1 OS=Homo sapiens GN=RECQL PE=1 SV=3 - [RECQ1_HUMAN]	0.0401296	0.173764
O75150	5	3	272.67	1.59142	LAPC-4_ARres	LAPC-4_p	E3 ubiquitin-protein ligase BRE1B OS=Homo sapiens OX=9606 GN=RNF40 PE=1 SV=5 - [BRE1B_HUMAN]	0.0403301	0.174193
P62241	8	8	533.64	1.41919	LAPC-4_p	LAPC-4_ARres	40S ribosomal protein S8 OS=Homo sapiens GN=RPS8 PE=1 SV=2 - [RS8_HUMAN]	0.0403413	0.174193
O00165	1	1	30.63	1.54996	LAPC-4_ARres	LAPC-4_p	HCLS1-associated protein X-1 OS=Homo sapiens GN=HAX1 PE=1 SV=2 - [HAX1_HUMAN]	0.0404574	0.17425
Q07020	6	5	456.97	1.37775	LAPC-4_p	LAPC-4_ARres	60S ribosomal protein L18 OS=Homo sapiens GN=RPL18 PE=1 SV=2 - [RL18_HUMAN]	0.040467	0.17425
Q15276	2	2	174.81	1.45897	LAPC-4_ARres	LAPC-4_p	Rab GTPase-binding effector protein 1 OS=Homo sapiens GN=RABEP1 PE=1 SV=2 - [RABE1_HUMAN]	0.0406455	0.174776
P22314	28	28	2887.41	1.20697	LAPC-4_ARres	LAPC-4_p	Ubiquitin-like modifier-activating enzyme 1 OS=Homo sapiens GN=UBA1 PE=1 SV=3 - [UBA1_HUMAN]	0.0413151	0.177408
P46020	1	1	83.16	2.13675	LAPC-4_p	LAPC-4_ARres	Phosphorylase b kinase regulatory subunit alpha, skeletal muscle isoform OS=Homo sapiens GN=PHKA1 PE=1 SV=2 - [KPB1_HUMAN]	0.041552	0.178179
P16278	2	2	144.37	1.35615	LAPC-4_ARres	LAPC-4_p	Beta-galactosidase OS=Homo sapiens GN=GLB1 PE=1 SV=2 - [BGAL_HUMAN]	0.0417764	0.178893
Q9BZV1	1	1	30.48	1.69109	LAPC-4_ARres	LAPC-4_p	UBX domain-containing protein 6 OS=Homo sapiens GN=UBXN6 PE=1 SV=1 - [UBXN6_HUMAN]	0.0418703	0.179048
Q13247	3	1	155.06	1.98648	LAPC-4_p	LAPC-4_ARres	Serine/arginine-rich splicing factor 6 OS=Homo sapiens GN=SRSF6 PE=1 SV=2 - [SRSF6_HUMAN]	0.0421734	0.179992
Q5VWQ0	1	1	35.99	1.71056	LAPC-4_ARres	LAPC-4_p	Round spermatid basic protein 1 OS=Homo sapiens GN=RSBN1 PE=1 SV=2 - [RSBN1_HUMAN]	0.0422074	0.179992
P49458	2	2	162.27	1.29705	LAPC-4_p	LAPC-4_ARres	Signal recognition particle 9 kDa protein OS=Homo sapiens GN=SRP9 PE=1 SV=2 - [SRP09_HUMAN]	0.0424309	0.180696
Q9Y244	1	1	85.38	3.26519	LAPC-4_p	LAPC-4_ARres	Proteasome maturation protein OS=Homo sapiens GN=POMP PE=1 SV=1 - [POMP_HUMAN]	0.0426025	0.181178
P17844	12	9	739.99	1.44199	LAPC-4_p	LAPC-4_ARres	Probable ATP-dependent RNA helicase DDX5 OS=Homo sapiens GN=DDX5 PE=1 SV=1 - [DDX5_HUMAN]	0.0427025	0.181354
Q9Y3E7	1	1	63.12	7.0373	LAPC-4_p	LAPC-4_ARres	Charged multivesicular body protein 3 OS=Homo sapiens GN=CHMP3 PE=1 SV=3 - [CHMP3_HUMAN]	0.0429799	0.182282
Q7L2E3	4	4	171.4	1.47659	LAPC-4_p	LAPC-4_ARres	Putative ATP-dependent RNA helicase DHX30 OS=Homo sapiens GN=DHX30 PE=1 SV=1 - [DHX30_HUMAN]	0.0435658	0.184514
P32969	7	7	585.46	1.82946	LAPC-4_p	LAPC-4_ARres	60S ribosomal protein L9 OS=Homo sapiens GN=RPL9 PE=1 SV=1 - [RL9_HUMAN]	0.0436448	0.184596
Q9BWD1	5	5	449.24	1.28175	LAPC-4_p	LAPC-4_ARres	Acetyl-CoA acetyltransferase, cytosolic OS=Homo sapiens GN=ACAT2 PE=1 SV=2 - [THIC_HUMAN]	0.0438751	0.18517
Q9NX58	2	2	99.09	1.93929	LAPC-4_p	LAPC-4_ARres	Cell growth-regulating nucleolar protein OS=Homo sapiens GN=LYAR PE=1 SV=2 - [LYAR_HUMAN]	0.0439001	0.18517
Q9BVP2	3	3	191.72	1.29458	LAPC-4_ARres	LAPC-4_p	Guanine nucleotide-binding protein-like 3 OS=Homo sapiens GN=GNL3 PE=1 SV=2 - [GNL3_HUMAN]	0.0443116	0.186651
A0A0B4J2D5	5	5	355.76	1.27348	LAPC-4_ARres	LAPC-4_p	Glutamine amidotransferase-like class 1 domain-containing protein 3B, mitochondrial OS=Homo sapiens OX=9606 GN=GATD3B PE=1 SV=1 - [GAL3B_HUMAN]	0.0444902	0.186973
O95785	1	1	29.72	2.68827	LAPC-4_p	LAPC-4_ARres	Protein Wiz OS=Homo sapiens GN=WIZ PE=1 SV=2 - [WIZ_HUMAN]	0.0445355	0.186973
P49411	14	14	1049.59	1.32895	LAPC-4_ARres	LAPC-4_p	Elongation factor Tu, mitochondrial OS=Homo sapiens GN=TUFM PE=1 SV=2 - [EFTU_HUMAN]	0.0445691	0.186973
O14530	1	1	55.72	2.08531	LAPC-4_p	LAPC-4_ARres	Thioredoxin domain-containing protein 9 OS=Homo sapiens GN=TXNDC9 PE=1 SV=2 - [TXND9_HUMAN]	0.0448454	0.187818
Q6P1X6	4	4	212.8	1.35506	LAPC-4_ARres	LAPC-4_p	UPF0598 protein C8orf82 OS=Homo sapiens GN=C8orf82 PE=1 SV=2 - [CH082_HUMAN]	0.044892	0.187818
Q9Y3A4	2	2	75.39	1.59815	LAPC-4_p	LAPC-4_ARres	Ribosomal RNA-processing protein 7 homolog A OS=Homo sapiens GN=RRP7A PE=1 SV=2 - [RRP7A_HUMAN]	0.0450165	0.187837
Q6ZTR5	1	1	26.24	1.39555	LAPC-4_p	LAPC-4_ARres	Cilia- and flagella-associated protein 47 OS=Homo sapiens OX=9606 GN=CFAP47 PE=2 SV=5 - [CFA47_HUMAN]	0.045076	0.187837
Q9Y5U2	1	1	46.26	1.52546	LAPC-4_ARres	LAPC-4_p	Protein TSSC4 OS=Homo sapiens GN=TSSC4 PE=1 SV=3 - [TSSC4_HUMAN]	0.0450785	0.187837
P61353	3	3	154.93	1.40067	LAPC-4_p	LAPC-4_ARres	60S ribosomal protein L27 OS=Homo sapiens GN=RPL27 PE=1 SV=2 - [RL27_HUMAN]	0.045248	0.18829
P09429	6	4	520.01	1.53744	LAPC-4_p	LAPC-4_ARres	High mobility group protein B1 OS=Homo sapiens GN=HMGB1 PE=1 SV=3 - [HMGB1_HUMAN]	0.0453463	0.188446
P08473	4	3	307.17	2.33366	LAPC-4_p	LAPC-4_ARres	Neprilysin OS=Homo sapiens GN=MME PE=1 SV=2 - [NEP_HUMAN]	0.0454574	0.188654
Q15291	1	1	51.92	1.59155	LAPC-4_p	LAPC-4_ARres	Retinoblastoma-binding protein 5 OS=Homo sapiens GN=RBBP5 PE=1 SV=2 - [RBBP5_HUMAN]	0.0458091	0.189859
Q9H172	1	1	24.91	2.35763	LAPC-4_p	LAPC-4_ARres	ATP-binding cassette sub-family G member 4 OS=Homo sapiens GN=ABCG4 PE=2 SV=2 - [ABCG4_HUMAN]	0.0459262	0.19009
P84085	6	1	538.31	1.25863	LAPC-4_p	LAPC-4_ARres	ADP-ribosylation factor 5 OS=Homo sapiens GN=ARF5 PE=1 SV=2 - [ARF5_HUMAN]	0.0460599	0.190389
Q8NI27	7	7	433.65	1.42948	LAPC-4_ARres	LAPC-4_p	THO complex subunit 2 OS=Homo sapiens GN=THOC2 PE=1 SV=2 - [THOC2_HUMAN]	0.0461269	0.190412
Q9NY27	2	2	117.5	2.00907	LAPC-4_ARres	LAPC-4_p	Serine/threonine-protein phosphatase 4 regulatory subunit 2 OS=Homo sapiens GN=PPP4R2 PE=1 SV=3 - [PP4R2_HUMAN]	0.046451	0.191297
Q9Y265	10	10	732.83	1.18843	LAPC-4_ARres	LAPC-4_p	RuvB-like 1 OS=Homo sapiens GN=RUVBL1 PE=1 SV=1 - [RUVB1_HUMAN]	0.046465	0.191297
O95373	14	13	1228.73	1.14483	LAPC-4_p	LAPC-4_ARres	Importin-7 OS=Homo sapiens GN=IPO7 PE=1 SV=1 - [IPO7_HUMAN]	0.0469687	0.193115
Q06210	23	23	1946.81	1.2992	LAPC-4_ARres	LAPC-4_p	Glucosamine--fructose-6-phosphate aminotransferase [isomerizing] 1 OS=Homo sapiens GN=GFPT1 PE=1 SV=3 - [GFPT1_HUMAN]	0.0470551	0.193213
Q9UPY8	1	1	28.76	1.58824	LAPC-4_p	LAPC-4_ARres	Microtubule-associated protein RP/EB family member 3 OS=Homo sapiens GN=MAPRE3 PE=1 SV=1 - [MARE3_HUMAN]	0.0472149	0.19339
O15164	3	3	116.79	1.29713	LAPC-4_ARres	LAPC-4_p	Transcription intermediary factor 1-alpha OS=Homo sapiens GN=TRIM24 PE=1 SV=3 - [TIF1A_HUMAN]	0.0472231	0.19339
Q9NVM4	1	1	55.75	1.3854	LAPC-4_p	LAPC-4_ARres	Protein arginine N-methyltransferase 7 OS=Homo sapiens GN=PRMT7 PE=1 SV=1 - [ANM7_HUMAN]	0.0473548	0.193673
P50454	7	7	463.42	1.27975	LAPC-4_p	LAPC-4_ARres	Serpin H1 OS=Homo sapiens GN=SERPINH1 PE=1 SV=2 - [SERPH_HUMAN]	0.0474246	0.193702
P62424	11	10	1084.67	1.37231	LAPC-4_p	LAPC-4_ARres	60S ribosomal protein L7a OS=Homo sapiens GN=RPL7A PE=1 SV=2 - [RL7A_HUMAN]	0.0475705	0.194043
Q9UHB6	7	7	553.87	1.32609	LAPC-4_ARres	LAPC-4_p	LIM domain and actin-binding protein 1 OS=Homo sapiens GN=LIMA1 PE=1 SV=1 - [LIMA1_HUMAN]	0.0476874	0.194263
P10275	10	10	598.2	1.25647	LAPC-4_ARres	LAPC-4_p	Androgen receptor OS=Homo sapiens GN=AR PE=1 SV=3 - [ANDR_HUMAN]	0.0477573	0.194293
Q5T5P2	4	3	176.69	1.48792	LAPC-4_ARres	LAPC-4_p	Sickle tail protein homolog OS=Homo sapiens GN=KIAA1217 PE=1 SV=2 - [SKT_HUMAN]	0.0482464	0.196006
P22830	1	1	48.79	1.43637	LAPC-4_ARres	LAPC-4_p	Ferrochelatase, mitochondrial OS=Homo sapiens GN=FECH PE=1 SV=2 - [HEMH_HUMAN]	0.0483517	0.196006
P46976	1	1	29.1	1.68323	LAPC-4_p	LAPC-4_ARres	Glycogenin-1 OS=Homo sapiens GN=GYG1 PE=1 SV=4 - [GLYG_HUMAN]	0.0484253	0.196006
Q15293	2	2	136.94	1.36336	LAPC-4_ARres	LAPC-4_p	Reticulocalbin-1 OS=Homo sapiens GN=RCN1 PE=1 SV=1 - [RCN1_HUMAN]	0.0484317	0.196006
P12830	8	8	521.65	1.28998	LAPC-4_p	LAPC-4_ARres	Cadherin-1 OS=Homo sapiens GN=CDH1 PE=1 SV=3 - [CADH1_HUMAN]	0.0488894	0.197503
Q9C0D5	3	3	125.32	1.66962	LAPC-4_ARres	LAPC-4_p	Protein TANC1 OS=Homo sapiens GN=TANC1 PE=1 SV=3 - [TANC1_HUMAN]	0.0489757	0.197503
O60885	1	1	38.26	1.77021	LAPC-4_ARres	LAPC-4_p	Bromodomain-containing protein 4 OS=Homo sapiens GN=BRD4 PE=1 SV=2 - [BRD4_HUMAN]	0.048993	0.197503
P49005	1	1	96.29	1.5564	LAPC-4_p	LAPC-4_ARres	DNA polymerase delta subunit 2 OS=Homo sapiens GN=POLD2 PE=1 SV=1 - [DPOD2_HUMAN]	0.0491291	0.197794
P51114	2	2	94.28	2.26103	LAPC-4_p	LAPC-4_ARres	Fragile X mental retardation syndrome-related protein 1 OS=Homo sapiens GN=FXR1 PE=1 SV=3 - [FXR1_HUMAN]	0.0495653	0.199291
Q9UPN3	14	13	780.09	1.32579	LAPC-4_ARres	LAPC-4_p	Microtubule-actin cross-linking factor 1, isoforms 1/2/3/5 OS=Homo sapiens GN=MACF1 PE=1 SV=4 - [MACF1_HUMAN]	0.0497364	0.19972
P56192	16	16	1144.59	1.2638	LAPC-4_p	LAPC-4_ARres	Methionine--tRNA ligase, cytoplasmic OS=Homo sapiens GN=MARS PE=1 SV=2 - [SYMC_HUMAN]	0.0498237	0.199811
P49407	3	3	120.76	1.40908	LAPC-4_p	LAPC-4_ARres	Beta-arrestin-1 OS=Homo sapiens GN=ARRB1 PE=1 SV=2 - [ARRB1_HUMAN]	0.0500872	0.200608
Q15427	2	2	159.38	1.53047	LAPC-4_p	LAPC-4_ARres	Splicing factor 3B subunit 4 OS=Homo sapiens GN=SF3B4 PE=1 SV=1 - [SF3B4_HUMAN]	0.0503045	0.201218
P43355	2	1	125.99	2.34589	LAPC-4_p	LAPC-4_ARres	Melanoma-associated antigen 1 OS=Homo sapiens GN=MAGEA1 PE=1 SV=1 - [MAGA1_HUMAN]	0.0505603	0.20146
Q9UK22	1	1	67	2.13727	LAPC-4_ARres	LAPC-4_p	F-box only protein 2 OS=Homo sapiens GN=FBXO2 PE=1 SV=2 - [FBX2_HUMAN]	0.0505807	0.20146
O43169	2	2	135.42	2.05752	LAPC-4_p	LAPC-4_ARres	Cytochrome b5 type B OS=Homo sapiens GN=CYB5B PE=1 SV=2 - [CYB5B_HUMAN]	0.0505957	0.20146
P40429	5	5	272.12	1.3044	LAPC-4_p	LAPC-4_ARres	60S ribosomal protein L13a OS=Homo sapiens GN=RPL13A PE=1 SV=2 - [RL13A_HUMAN]	0.0506253	0.20146
Q9GZL7	1	1	133.09	2.31793	LAPC-4_p	LAPC-4_ARres	Ribosome biogenesis protein WDR12 OS=Homo sapiens GN=WDR12 PE=1 SV=2 - [WDR12_HUMAN]	0.0507384	0.201465
P33176	20	15	1553.1	1.2643	LAPC-4_ARres	LAPC-4_p	Kinesin-1 heavy chain OS=Homo sapiens GN=KIF5B PE=1 SV=1 - [KINH_HUMAN]	0.0507566	0.201465
P50897	3	3	141.78	1.5663	LAPC-4_p	LAPC-4_ARres	Palmitoyl-protein thioesterase 1 OS=Homo sapiens GN=PPT1 PE=1 SV=1 - [PPT1_HUMAN]	0.0513539	0.203574
Q8NCM8	1	1	26.32	1.44782	LAPC-4_ARres	LAPC-4_p	Cytoplasmic dynein 2 heavy chain 1 OS=Homo sapiens GN=DYNC2H1 PE=1 SV=4 - [DYHC2_HUMAN]	0.0514645	0.203752
O00422	2	2	118.9	3.67408	LAPC-4_p	LAPC-4_ARres	Histone deacetylase complex subunit SAP18 OS=Homo sapiens GN=SAP18 PE=1 SV=1 - [SAP18_HUMAN]	0.0519	0.205214
P39687	10	3	826.57	1.31017	LAPC-4_ARres	LAPC-4_p	Acidic leucine-rich nuclear phosphoprotein 32 family member A OS=Homo sapiens GN=ANP32A PE=1 SV=1 - [AN32A_HUMAN]	0.0522134	0.20619
O75531	1	1	89.56	8.79899	LAPC-4_p	LAPC-4_ARres	Barrier-to-autointegration factor OS=Homo sapiens GN=BANF1 PE=1 SV=1 - [BAF_HUMAN]	0.0524128	0.206713
P14868	12	11	920.11	1.19251	LAPC-4_ARres	LAPC-4_p	Aspartate--tRNA ligase, cytoplasmic OS=Homo sapiens GN=DARS PE=1 SV=2 - [SYDC_HUMAN]	0.0525965	0.207174
Q9BXR0	3	2	152.45	1.41342	LAPC-4_ARres	LAPC-4_p	Queuine tRNA-ribosyltransferase OS=Homo sapiens GN=QTRT1 PE=1 SV=3 - [TGT_HUMAN]	0.0527441	0.207428
Q8TD30	1	1	49.96	2.19806	LAPC-4_ARres	LAPC-4_p	Alanine aminotransferase 2 OS=Homo sapiens GN=GPT2 PE=1 SV=1 - [ALAT2_HUMAN]	0.052795	0.207428
P51148	5	3	428.19	1.44438	LAPC-4_p	LAPC-4_ARres	Ras-related protein Rab-5C OS=Homo sapiens GN=RAB5C PE=1 SV=2 - [RAB5C_HUMAN]	0.0529175	0.207646
P23919	7	6	401.13	1.2879	LAPC-4_ARres	LAPC-4_p	Thymidylate kinase OS=Homo sapiens GN=DTYMK PE=1 SV=4 - [KTHY_HUMAN]	0.053049	0.207884
P21333	55	53	4569.01	1.29889	LAPC-4_ARres	LAPC-4_p	Filamin-A OS=Homo sapiens GN=FLNA PE=1 SV=4 - [FLNA_HUMAN]	0.0531124	0.207884
Q13561	8	8	611.53	1.24128	LAPC-4_ARres	LAPC-4_p	Dynactin subunit 2 OS=Homo sapiens GN=DCTN2 PE=1 SV=4 - [DCTN2_HUMAN]	0.0534402	0.208697
P50151	1	1	41.86	1.64263	LAPC-4_ARres	LAPC-4_p	Guanine nucleotide-binding protein G(I)/G(S)/G(O) subunit gamma-10 OS=Homo sapiens GN=GNG10 PE=1 SV=1 - [GBG10_HUMAN]	0.053455	0.208697
Q6P1N9	4	4	247.3	1.31814	LAPC-4_ARres	LAPC-4_p	Putative deoxyribonuclease TATDN1 OS=Homo sapiens GN=TATDN1 PE=1 SV=2 - [TATD1_HUMAN]	0.0536971	0.209378
P61769	1	1	32.38	2.14215	LAPC-4_p	LAPC-4_ARres	Beta-2-microglobulin OS=Homo sapiens GN=B2M PE=1 SV=1 - [B2MG_HUMAN]	0.0537817	0.209444
Q92785	3	3	232.11	1.89237	LAPC-4_p	LAPC-4_ARres	Zinc finger protein ubi-d4 OS=Homo sapiens GN=DPF2 PE=1 SV=2 - [REQU_HUMAN]	0.054021	0.209985
P26373	4	4	202.4	1.3584	LAPC-4_p	LAPC-4_ARres	60S ribosomal protein L13 OS=Homo sapiens GN=RPL13 PE=1 SV=4 - [RL13_HUMAN]	0.0540562	0.209985
Q15459	8	8	397.99	1.33217	LAPC-4_ARres	LAPC-4_p	Splicing factor 3A subunit 1 OS=Homo sapiens GN=SF3A1 PE=1 SV=1 - [SF3A1_HUMAN]	0.054249	0.21047
Q0D2K0	1	1	38.56	1.66575	LAPC-4_ARres	LAPC-4_p	Magnesium transporter NIPA4 OS=Homo sapiens GN=NIPAL4 PE=1 SV=3 - [NIPA4_HUMAN]	0.054504	0.211194
Q96EY1	2	2	164.21	1.41048	LAPC-4_p	LAPC-4_ARres	DnaJ homolog subfamily A member 3, mitochondrial OS=Homo sapiens GN=DNAJA3 PE=1 SV=2 - [DNJA3_HUMAN]	0.0546506	0.211498
O14976	2	2	132.19	1.45679	LAPC-4_p	LAPC-4_ARres	Cyclin-G-associated kinase OS=Homo sapiens GN=GAK PE=1 SV=2 - [GAK_HUMAN]	0.0548017	0.211818
P49643	3	3	184.6	1.7864	LAPC-4_p	LAPC-4_ARres	DNA primase large subunit OS=Homo sapiens GN=PRIM2 PE=1 SV=2 - [PRI2_HUMAN]	0.0550621	0.212509
P50213	5	5	407.23	1.32256	LAPC-4_ARres	LAPC-4_p	Isocitrate dehydrogenase [NAD] subunit alpha, mitochondrial OS=Homo sapiens GN=IDH3A PE=1 SV=1 - [IDH3A_HUMAN]	0.0551179	0.212509
Q9H0E2	2	2	90.55	1.53947	LAPC-4_p	LAPC-4_ARres	Toll-interacting protein OS=Homo sapiens GN=TOLLIP PE=1 SV=1 - [TOLIP_HUMAN]	0.055231	0.212681
O75356	1	1	69.43	2.28862	LAPC-4_p	LAPC-4_ARres	Ectonucleoside triphosphate diphosphohydrolase 5 OS=Homo sapiens GN=ENTPD5 PE=1 SV=1 - [ENTP5_HUMAN]	0.0556097	0.213873
Q9Y547	4	4	256.96	1.21677	LAPC-4_p	LAPC-4_ARres	Heat shock protein beta-11 OS=Homo sapiens GN=HSPB11 PE=1 SV=1 - [HSB11_HUMAN]	0.0558453	0.214513
P62266	3	3	238.83	1.48523	LAPC-4_p	LAPC-4_ARres	40S ribosomal protein S23 OS=Homo sapiens GN=RPS23 PE=1 SV=3 - [RS23_HUMAN]	0.056004	0.214856
Q6AI12	1	1	31.08	1.55619	LAPC-4_p	LAPC-4_ARres	Ankyrin repeat domain-containing protein 40 OS=Homo sapiens GN=ANKRD40 PE=1 SV=2 - [ANR40_HUMAN]	0.0573585	0.21978
Q13439	1	1	33	1.59472	LAPC-4_ARres	LAPC-4_p	Golgin subfamily A member 4 OS=Homo sapiens GN=GOLGA4 PE=1 SV=1 - [GOGA4_HUMAN]	0.0575586	0.220201
O15226	2	2	102.09	1.23107	LAPC-4_p	LAPC-4_ARres	NF-kappa-B-repressing factor OS=Homo sapiens GN=NKRF PE=1 SV=2 - [NKRF_HUMAN]	0.0576107	0.220201
P69849	7	7	556.59	1.9532	LAPC-4_p	LAPC-4_ARres	Nodal modulator 3 OS=Homo sapiens GN=NOMO3 PE=2 SV=2 - [NOMO3_HUMAN]	0.0579085	0.220902
Q3YEC7	1	1	101.2	2.36494	LAPC-4_p	LAPC-4_ARres	Rab-like protein 6 OS=Homo sapiens GN=RABL6 PE=1 SV=2 - [RABL6_HUMAN]	0.0579367	0.220902
P12931	3	2	169.31	1.48919	LAPC-4_p	LAPC-4_ARres	Proto-oncogene tyrosine-protein kinase Src OS=Homo sapiens GN=SRC PE=1 SV=3 - [SRC_HUMAN]	0.0581506	0.221445
P06493	9	9	485.68	1.26197	LAPC-4_p	LAPC-4_ARres	Cyclin-dependent kinase 1 OS=Homo sapiens GN=CDK1 PE=1 SV=3 - [CDK1_HUMAN]	0.0585318	0.222622
Q14CN4	2	1	77.72	2.21124	LAPC-4_p	LAPC-4_ARres	Keratin, type II cytoskeletal 72 OS=Homo sapiens GN=KRT72 PE=1 SV=2 - [K2C72_HUMAN]	0.0586976	0.222714
O75179	3	2	280.61	1.4375	LAPC-4_p	LAPC-4_ARres	Ankyrin repeat domain-containing protein 17 OS=Homo sapiens GN=ANKRD17 PE=1 SV=3 - [ANR17_HUMAN]	0.0586998	0.222714
Q16864	1	1	25.45	1.78663	LAPC-4_p	LAPC-4_ARres	V-type proton ATPase subunit F OS=Homo sapiens GN=ATP6V1F PE=1 SV=2 - [VATF_HUMAN]	0.0588128	0.222718
Q96KA5	1	1	35.54	2.06599	LAPC-4_p	LAPC-4_ARres	Cleft lip and palate transmembrane protein 1-like protein OS=Homo sapiens GN=CLPTM1L PE=1 SV=1 - [CLP1L_HUMAN]	0.0588708	0.222718
Q8TDN6	4	4	160.69	1.5892	LAPC-4_p	LAPC-4_ARres	Ribosome biogenesis protein BRX1 homolog OS=Homo sapiens GN=BRIX1 PE=1 SV=2 - [BRX1_HUMAN]	0.0589166	0.222718
O75494	1	1	60.27	4.10398	LAPC-4_p	LAPC-4_ARres	Serine/arginine-rich splicing factor 10 OS=Homo sapiens GN=SRSF10 PE=1 SV=1 - [SRS10_HUMAN]	0.059031	0.222878
Q9NQ55	1	1	24.19	2.56526	LAPC-4_p	LAPC-4_ARres	Suppressor of SWI4 1 homolog OS=Homo sapiens GN=PPAN PE=1 SV=1 - [SSF1_HUMAN]	0.0591486	0.223024
Q15637	3	3	227.47	1.43264	LAPC-4_p	LAPC-4_ARres	Splicing factor 1 OS=Homo sapiens GN=SF1 PE=1 SV=4 - [SF01_HUMAN]	0.0592138	0.223024
Q9HCE1	1	1	91.41	2.37983	LAPC-4_p	LAPC-4_ARres	Putative helicase MOV-10 OS=Homo sapiens GN=MOV10 PE=1 SV=2 - [MOV10_HUMAN]	0.0594097	0.223441
P20711	2	2	105.85	1.31003	LAPC-4_ARres	LAPC-4_p	Aromatic-L-amino-acid decarboxylase OS=Homo sapiens GN=DDC PE=1 SV=2 - [DDC_HUMAN]	0.0594687	0.223441
Q9NR19	3	3	198.36	1.4591	LAPC-4_p	LAPC-4_ARres	Acetyl-coenzyme A synthetase, cytoplasmic OS=Homo sapiens GN=ACSS2 PE=1 SV=1 - [ACSA_HUMAN]	0.0597388	0.224184
Q96EK5	2	2	230.36	1.33222	LAPC-4_p	LAPC-4_ARres	KIF1-binding protein OS=Homo sapiens GN=KIAA1279 PE=1 SV=1 - [KBP_HUMAN]	0.0598348	0.224272
Q9Y490	22	21	1631.59	1.2042	LAPC-4_p	LAPC-4_ARres	Talin-1 OS=Homo sapiens GN=TLN1 PE=1 SV=3 - [TLN1_HUMAN]	0.0601738	0.22527
P31751	1	1	27.91	1.27353	LAPC-4_ARres	LAPC-4_p	RAC-beta serine/threonine-protein kinase OS=Homo sapiens GN=AKT2 PE=1 SV=2 - [AKT2_HUMAN]	0.0603562	0.22568
P09234	1	1	40.5	1.63327	LAPC-4_p	LAPC-4_ARres	U1 small nuclear ribonucleoprotein C OS=Homo sapiens GN=SNRPC PE=1 SV=1 - [RU1C_HUMAN]	0.060654	0.226145
P48163	2	2	91.58	1.79423	LAPC-4_p	LAPC-4_ARres	NADP-dependent malic enzyme OS=Homo sapiens GN=ME1 PE=1 SV=1 - [MAOX_HUMAN]	0.0607511	0.226145
P61604	5	5	398.14	1.33915	LAPC-4_ARres	LAPC-4_p	10 kDa heat shock protein, mitochondrial OS=Homo sapiens GN=HSPE1 PE=1 SV=2 - [CH10_HUMAN]	0.0607545	0.226145
P61421	2	2	105.34	2.19457	LAPC-4_p	LAPC-4_ARres	V-type proton ATPase subunit d 1 OS=Homo sapiens GN=ATP6V0D1 PE=1 SV=1 - [VA0D1_HUMAN]	0.0608439	0.226145
P13051	1	1	47.15	12.2855	LAPC-4_p	LAPC-4_ARres	Uracil-DNA glycosylase OS=Homo sapiens GN=UNG PE=1 SV=2 - [UNG_HUMAN]	0.0608481	0.226145
P26599	6	6	808.8	1.7287	LAPC-4_p	LAPC-4_ARres	Polypyrimidine tract-binding protein 1 OS=Homo sapiens GN=PTBP1 PE=1 SV=1 - [PTBP1_HUMAN]	0.0609189	0.226145
P63241	8	8	583.39	1.27324	LAPC-4_p	LAPC-4_ARres	Eukaryotic translation initiation factor 5A-1 OS=Homo sapiens GN=EIF5A PE=1 SV=2 - [IF5A1_HUMAN]	0.0612339	0.226534
Q96JG6	1	1	44.78	1.48262	LAPC-4_p	LAPC-4_ARres	Coiled-coil domain-containing protein 132 OS=Homo sapiens GN=CCDC132 PE=1 SV=3 - [CC132_HUMAN]	0.0613444	0.226534
Q9P2M7	4	3	187.98	1.61363	LAPC-4_ARres	LAPC-4_p	Cingulin OS=Homo sapiens GN=CGN PE=1 SV=2 - [CING_HUMAN]	0.0613672	0.226534
Q08554	1	1	54.79	3.35164	LAPC-4_p	LAPC-4_ARres	Desmocollin-1 OS=Homo sapiens GN=DSC1 PE=1 SV=2 - [DSC1_HUMAN]	0.0613797	0.226534
Q14139	1	1	48.57	1.68341	LAPC-4_p	LAPC-4_ARres	Ubiquitin conjugation factor E4 A OS=Homo sapiens GN=UBE4A PE=1 SV=2 - [UBE4A_HUMAN]	0.0613896	0.226534
Q9NR46	5	5	298.73	1.43566	LAPC-4_p	LAPC-4_ARres	Endophilin-B2 OS=Homo sapiens GN=SH3GLB2 PE=1 SV=1 - [SHLB2_HUMAN]	0.0615893	0.226854
Q9NP61	1	1	64.89	3.59387	LAPC-4_ARres	LAPC-4_p	ADP-ribosylation factor GTPase-activating protein 3 OS=Homo sapiens GN=ARFGAP3 PE=1 SV=1 - [ARFG3_HUMAN]	0.0616397	0.226854
P78358	2	2	158.58	1.46327	LAPC-4_ARres	LAPC-4_p	Cancer/testis antigen 1 OS=Homo sapiens GN=CTAG1A PE=1 SV=1 - [CTG1B_HUMAN]	0.061696	0.226854
Q13595	2	2	117.53	2.00949	LAPC-4_p	LAPC-4_ARres	Transformer-2 protein homolog alpha OS=Homo sapiens GN=TRA2A PE=1 SV=1 - [TRA2A_HUMAN]	0.0623259	0.228898
P30626	4	4	236.6	1.47482	LAPC-4_ARres	LAPC-4_p	Sorcin OS=Homo sapiens GN=SRI PE=1 SV=1 - [SORCN_HUMAN]	0.062557	0.229296
P54920	6	6	450.79	1.43529	LAPC-4_p	LAPC-4_ARres	Alpha-soluble NSF attachment protein OS=Homo sapiens GN=NAPA PE=1 SV=3 - [SNAA_HUMAN]	0.0625824	0.229296
Q12955	10	9	594.79	1.25472	LAPC-4_p	LAPC-4_ARres	Ankyrin-3 OS=Homo sapiens GN=ANK3 PE=1 SV=3 - [ANK3_HUMAN]	0.0630769	0.230835
Q96C90	2	2	344.78	1.4181	LAPC-4_p	LAPC-4_ARres	Protein phosphatase 1 regulatory subunit 14B OS=Homo sapiens GN=PPP1R14B PE=1 SV=3 - [PP14B_HUMAN]	0.0631593	0.230863
Q9BPX5	3	3	206.4	1.24673	LAPC-4_ARres	LAPC-4_p	Actin-related protein 2/3 complex subunit 5-like protein OS=Homo sapiens GN=ARPC5L PE=1 SV=1 - [ARP5L_HUMAN]	0.0632516	0.230928
Q14839	8	6	407.22	1.30491	LAPC-4_p	LAPC-4_ARres	Chromodomain-helicase-DNA-binding protein 4 OS=Homo sapiens GN=CHD4 PE=1 SV=2 - [CHD4_HUMAN]	0.0634842	0.231504
Q9UKF6	2	2	75.65	1.27024	LAPC-4_ARres	LAPC-4_p	Cleavage and polyadenylation specificity factor subunit 3 OS=Homo sapiens GN=CPSF3 PE=1 SV=1 - [CPSF3_HUMAN]	0.0636994	0.232016
Q14978	2	2	97.43	1.97196	LAPC-4_ARres	LAPC-4_p	Nucleolar and coiled-body phosphoprotein 1 OS=Homo sapiens GN=NOLC1 PE=1 SV=2 - [NOLC1_HUMAN]	0.0642037	0.233578
P46087	6	6	502.64	1.38303	LAPC-4_p	LAPC-4_ARres	Putative ribosomal RNA methyltransferase NOP2 OS=Homo sapiens GN=NOP2 PE=1 SV=2 - [NOP2_HUMAN]	0.0643256	0.233747
P50895	4	4	277.13	1.37845	LAPC-4_ARres	LAPC-4_p	Basal cell adhesion molecule OS=Homo sapiens GN=BCAM PE=1 SV=2 - [BCAM_HUMAN]	0.0644081	0.233772
Q0VGL1	1	1	46.92	3.58555	LAPC-4_p	LAPC-4_ARres	Ragulator complex protein LAMTOR4 OS=Homo sapiens GN=LAMTOR4 PE=1 SV=1 - [LTOR4_HUMAN]	0.0646218	0.234273
Q9H8Y8	4	4	380.31	1.29543	LAPC-4_ARres	LAPC-4_p	Golgi reassembly-stacking protein 2 OS=Homo sapiens GN=GORASP2 PE=1 SV=3 - [GORS2_HUMAN]	0.0647895	0.234606
P11413	10	9	535.04	1.17949	LAPC-4_p	LAPC-4_ARres	Glucose-6-phosphate 1-dehydrogenase OS=Homo sapiens GN=G6PD PE=1 SV=4 - [G6PD_HUMAN]	0.0651079	0.23527
Q53H82	3	3	229.77	1.31875	LAPC-4_ARres	LAPC-4_p	Beta-lactamase-like protein 2 OS=Homo sapiens GN=LACTB2 PE=1 SV=2 - [LACB2_HUMAN]	0.0651249	0.23527
Q6P1M3	3	3	128.58	2.88319	LAPC-4_p	LAPC-4_ARres	Lethal(2) giant larvae protein homolog 2 OS=Homo sapiens GN=LLGL2 PE=1 SV=2 - [L2GL2_HUMAN]	0.0652813	0.235394
Q9Y485	1	1	70.17	71.0101	LAPC-4_p	LAPC-4_ARres	DmX-like protein 1 OS=Homo sapiens GN=DMXL1 PE=1 SV=3 - [DMXL1_HUMAN]	0.0653597	0.235394
O43598	1	1	81.92	2.56189	LAPC-4_ARres	LAPC-4_p	2'-deoxynucleoside 5'-phosphate N-hydrolase 1 OS=Homo sapiens GN=DNPH1 PE=1 SV=1 - [DNPH1_HUMAN]	0.0653871	0.235394
Q8N1N4	1	1	62.2	2.54484	LAPC-4_p	LAPC-4_ARres	Keratin, type II cytoskeletal 78 OS=Homo sapiens GN=KRT78 PE=2 SV=2 - [K2C78_HUMAN]	0.0655718	0.235581
Q9BPW8	5	5	242.73	1.30716	LAPC-4_p	LAPC-4_ARres	Protein NipSnap homolog 1 OS=Homo sapiens GN=NIPSNAP1 PE=1 SV=1 - [NIPS1_HUMAN]	0.0655913	0.235581
Q9H492	1	1	32.15	4.84296	LAPC-4_p	LAPC-4_ARres	Microtubule-associated proteins 1A/1B light chain 3A OS=Homo sapiens GN=MAP1LC3A PE=1 SV=2 - [MLP3A_HUMAN]	0.0658524	0.236244
P28838	8	7	556.43	1.24674	LAPC-4_ARres	LAPC-4_p	Cytosol aminopeptidase OS=Homo sapiens GN=LAP3 PE=1 SV=3 - [AMPL_HUMAN]	0.0661962	0.237021
Q01658	1	1	40.84	2.58629	LAPC-4_p	LAPC-4_ARres	Protein Dr1 OS=Homo sapiens GN=DR1 PE=1 SV=1 - [NC2B_HUMAN]	0.0662844	0.237021
Q96KR6	1	1	40.76	2.62017	LAPC-4_p	LAPC-4_ARres	Protein FAM210B OS=Homo sapiens GN=FAM210B PE=1 SV=2 - [F210B_HUMAN]	0.0662985	0.237021
P17931	4	4	151.14	1.18698	LAPC-4_ARres	LAPC-4_p	Galectin-3 OS=Homo sapiens GN=LGALS3 PE=1 SV=5 - [LEG3_HUMAN]	0.0666961	0.238168
P35659	2	2	111.56	1.25869	LAPC-4_ARres	LAPC-4_p	Protein DEK OS=Homo sapiens GN=DEK PE=1 SV=1 - [DEK_HUMAN]	0.066779	0.238189
Q92615	1	1	69.11	1.68816	LAPC-4_p	LAPC-4_ARres	La-related protein 4B OS=Homo sapiens GN=LARP4B PE=1 SV=3 - [LAR4B_HUMAN]	0.0671177	0.238961
Q9BZK7	9	9	769.76	1.3453	LAPC-4_ARres	LAPC-4_p	F-box-like/WD repeat-containing protein TBL1XR1 OS=Homo sapiens GN=TBL1XR1 PE=1 SV=1 - [TBL1R_HUMAN]	0.0671499	0.238961
P29401	12	12	1252.21	1.22326	LAPC-4_p	LAPC-4_ARres	Transketolase OS=Homo sapiens GN=TKT PE=1 SV=3 - [TKT_HUMAN]	0.0674987	0.239719
O14617	6	6	304.22	1.19155	LAPC-4_p	LAPC-4_ARres	AP-3 complex subunit delta-1 OS=Homo sapiens GN=AP3D1 PE=1 SV=1 - [AP3D1_HUMAN]	0.0675922	0.239719
Q92879	1	1	91.49	2.82673	LAPC-4_p	LAPC-4_ARres	CUGBP Elav-like family member 1 OS=Homo sapiens GN=CELF1 PE=1 SV=2 - [CELF1_HUMAN]	0.0675953	0.239719
Q9C0C2	10	10	619.95	1.35355	LAPC-4_ARres	LAPC-4_p	182 kDa tankyrase-1-binding protein OS=Homo sapiens GN=TNKS1BP1 PE=1 SV=4 - [TB182_HUMAN]	0.0676739	0.239723
P50135	1	1	109.31	3.24461	LAPC-4_p	LAPC-4_ARres	Histamine N-methyltransferase OS=Homo sapiens GN=HNMT PE=1 SV=1 - [HNMT_HUMAN]	0.0679439	0.240147
Q68E01	2	2	74.02	1.78201	LAPC-4_ARres	LAPC-4_p	Integrator complex subunit 3 OS=Homo sapiens GN=INTS3 PE=1 SV=1 - [INT3_HUMAN]	0.0679485	0.240147
P82664	2	2	141.08	1.67004	LAPC-4_p	LAPC-4_ARres	28S ribosomal protein S10, mitochondrial OS=Homo sapiens GN=MRPS10 PE=1 SV=2 - [RT10_HUMAN]	0.0684353	0.241579
Q9UEW8	2	2	139.4	1.46827	LAPC-4_ARres	LAPC-4_p	STE20/SPS1-related proline-alanine-rich protein kinase OS=Homo sapiens GN=STK39 PE=1 SV=3 - [STK39_HUMAN]	0.0686361	0.241579
Q71RC2	3	3	181.68	1.53264	LAPC-4_p	LAPC-4_ARres	La-related protein 4 OS=Homo sapiens GN=LARP4 PE=1 SV=3 - [LARP4_HUMAN]	0.0686613	0.241579
Q14318	2	2	91.66	1.475	LAPC-4_p	LAPC-4_ARres	Peptidyl-prolyl cis-trans isomerase FKBP8 OS=Homo sapiens GN=FKBP8 PE=1 SV=2 - [FKBP8_HUMAN]	0.0688226	0.241579
O95394	5	5	543.49	1.19365	LAPC-4_ARres	LAPC-4_p	Phosphoacetylglucosamine mutase OS=Homo sapiens GN=PGM3 PE=1 SV=1 - [AGM1_HUMAN]	0.0688273	0.241579
Q13330	6	5	319.54	1.32537	LAPC-4_ARres	LAPC-4_p	Metastasis-associated protein MTA1 OS=Homo sapiens GN=MTA1 PE=1 SV=2 - [MTA1_HUMAN]	0.0689036	0.241579
Q9NX46	1	1	68.72	2.20582	LAPC-4_p	LAPC-4_ARres	Poly(ADP-ribose) glycohydrolase ARH3 OS=Homo sapiens GN=ADPRHL2 PE=1 SV=1 - [ARHL2_HUMAN]	0.0689709	0.241579
O60256	6	5	364.61	1.32628	LAPC-4_p	LAPC-4_ARres	Phosphoribosyl pyrophosphate synthase-associated protein 2 OS=Homo sapiens GN=PRPSAP2 PE=1 SV=1 - [KPRB_HUMAN]	0.0689779	0.241579
P02786	11	10	753.19	1.25182	LAPC-4_p	LAPC-4_ARres	Transferrin receptor protein 1 OS=Homo sapiens GN=TFRC PE=1 SV=2 - [TFR1_HUMAN]	0.0692151	0.242136
O15372	3	3	182.79	1.41893	LAPC-4_p	LAPC-4_ARres	Eukaryotic translation initiation factor 3 subunit H OS=Homo sapiens GN=EIF3H PE=1 SV=1 - [EIF3H_HUMAN]	0.0695428	0.243007
Q8WVY7	2	2	111.12	1.36799	LAPC-4_ARres	LAPC-4_p	Ubiquitin-like domain-containing CTD phosphatase 1 OS=Homo sapiens GN=UBLCP1 PE=1 SV=2 - [UBCP1_HUMAN]	0.0699232	0.243718
Q96I15	1	1	29.89	2.162	LAPC-4_ARres	LAPC-4_p	Selenocysteine lyase OS=Homo sapiens GN=SCLY PE=1 SV=2 - [SCLY_HUMAN]	0.0699323	0.243718
Q7L5Y9	1	1	58.32	1.41814	LAPC-4_ARres	LAPC-4_p	Macrophage erythroblast attacher OS=Homo sapiens GN=MAEA PE=1 SV=1 - [MAEA_HUMAN]	0.0699824	0.243718
P42574	3	2	149.42	1.4756	LAPC-4_p	LAPC-4_ARres	Caspase-3 OS=Homo sapiens GN=CASP3 PE=1 SV=2 - [CASP3_HUMAN]	0.0702424	0.244349
P25788	5	5	357.49	1.25054	LAPC-4_ARres	LAPC-4_p	Proteasome subunit alpha type-3 OS=Homo sapiens GN=PSMA3 PE=1 SV=2 - [PSA3_HUMAN]	0.070639	0.245453
Q9UPS8	1	1	21.8	2.52662	LAPC-4_p	LAPC-4_ARres	Ankyrin repeat domain-containing protein 26 OS=Homo sapiens OX=9606 GN=ANKRD26 PE=1 SV=4 - [ANR26_HUMAN]	0.0709702	0.246327
Q8IX01	2	1	117.6	1.39496	LAPC-4_ARres	LAPC-4_p	SURP and G-patch domain-containing protein 2 OS=Homo sapiens GN=SUGP2 PE=1 SV=2 - [SUGP2_HUMAN]	0.0711158	0.246556
P61086	4	4	267.06	1.21635	LAPC-4_ARres	LAPC-4_p	Ubiquitin-conjugating enzyme E2 K OS=Homo sapiens GN=UBE2K PE=1 SV=3 - [UBE2K_HUMAN]	0.071291	0.246679
P33240	1	1	57.08	1.52997	LAPC-4_ARres	LAPC-4_p	Cleavage stimulation factor subunit 2 OS=Homo sapiens GN=CSTF2 PE=1 SV=1 - [CSTF2_HUMAN]	0.0713107	0.246679
Q15746	1	1	42.87	2.33225	LAPC-4_ARres	LAPC-4_p	Myosin light chain kinase, smooth muscle OS=Homo sapiens GN=MYLK PE=1 SV=4 - [MYLK_HUMAN]	0.0717434	0.247563
Q9Y639	1	1	34.76	2.96017	LAPC-4_p	LAPC-4_ARres	Neuroplastin OS=Homo sapiens GN=NPTN PE=1 SV=2 - [NPTN_HUMAN]	0.0717827	0.247563
Q8N4Q1	2	2	104.74	1.65892	LAPC-4_ARres	LAPC-4_p	Mitochondrial intermembrane space import and assembly protein 40 OS=Homo sapiens GN=CHCHD4 PE=1 SV=1 - [MIA40_HUMAN]	0.071806	0.247563
Q8WVC0	1	1	77.23	1.41398	LAPC-4_ARres	LAPC-4_p	RNA polymerase-associated protein LEO1 OS=Homo sapiens GN=LEO1 PE=1 SV=1 - [LEO1_HUMAN]	0.0719183	0.247674
O00267	7	7	566.64	1.30766	LAPC-4_ARres	LAPC-4_p	Transcription elongation factor SPT5 OS=Homo sapiens GN=SUPT5H PE=1 SV=1 - [SPT5H_HUMAN]	0.0723215	0.248603
Q6FIF0	1	1	26.29	4.64418	LAPC-4_p	LAPC-4_ARres	AN1-type zinc finger protein 6 OS=Homo sapiens GN=ZFAND6 PE=1 SV=2 - [ZFAN6_HUMAN]	0.0723487	0.248603
Q14739	1	1	106.74	2.3068	LAPC-4_p	LAPC-4_ARres	Lamin-B receptor OS=Homo sapiens GN=LBR PE=1 SV=2 - [LBR_HUMAN]	0.0724853	0.248797
P61962	1	1	96.38	1.52573	LAPC-4_p	LAPC-4_ARres	DDB1- and CUL4-associated factor 7 OS=Homo sapiens GN=DCAF7 PE=1 SV=1 - [DCAF7_HUMAN]	0.0729342	0.25006
P68366	20	5	1786.84	1.31712	LAPC-4_p	LAPC-4_ARres	Tubulin alpha-4A chain OS=Homo sapiens GN=TUBA4A PE=1 SV=1 - [TBA4A_HUMAN]	0.0731268	0.250443
Q9BVC6	1	1	66.68	1.58067	LAPC-4_ARres	LAPC-4_p	Transmembrane protein 109 OS=Homo sapiens GN=TMEM109 PE=1 SV=1 - [TM109_HUMAN]	0.0734064	0.251123
O43291	1	1	59.41	1.49225	LAPC-4_p	LAPC-4_ARres	Kunitz-type protease inhibitor 2 OS=Homo sapiens GN=SPINT2 PE=1 SV=2 - [SPIT2_HUMAN]	0.0737667	0.252077
P09493	3	1	215.71	2.04772	LAPC-4_p	LAPC-4_ARres	Tropomyosin alpha-1 chain OS=Homo sapiens GN=TPM1 PE=1 SV=2 - [TPM1_HUMAN]	0.0740401	0.252732
Q14677	1	1	60.56	1.56368	LAPC-4_ARres	LAPC-4_p	Clathrin interactor 1 OS=Homo sapiens GN=CLINT1 PE=1 SV=1 - [EPN4_HUMAN]	0.0744642	0.2539
O43660	1	1	38.05	1.48165	LAPC-4_p	LAPC-4_ARres	Pleiotropic regulator 1 OS=Homo sapiens GN=PLRG1 PE=1 SV=1 - [PLRG1_HUMAN]	0.0748111	0.254754
O14561	1	1	24.76	1.30375	LAPC-4_ARres	LAPC-4_p	Acyl carrier protein, mitochondrial OS=Homo sapiens GN=NDUFAB1 PE=1 SV=3 - [ACPM_HUMAN]	0.0748791	0.254754
Q15102	4	4	299.15	1.15429	LAPC-4_ARres	LAPC-4_p	Platelet-activating factor acetylhydrolase IB subunit gamma OS=Homo sapiens GN=PAFAH1B3 PE=1 SV=1 - [PA1B3_HUMAN]	0.0757202	0.257131
Q92922	3	1	133.28	Inf	LAPC-4_ARres	LAPC-4_p	SWI/SNF complex subunit SMARCC1 OS=Homo sapiens GN=SMARCC1 PE=1 SV=3 - [SMRC1_HUMAN]	0.075744	0.257131
O60841	4	4	190.15	1.56312	LAPC-4_p	LAPC-4_ARres	Eukaryotic translation initiation factor 5B OS=Homo sapiens GN=EIF5B PE=1 SV=4 - [IF2P_HUMAN]	0.0764984	0.259407
O75369	73	69	6299.89	1.23175	LAPC-4_ARres	LAPC-4_p	Filamin-B OS=Homo sapiens GN=FLNB PE=1 SV=2 - [FLNB_HUMAN]	0.0766577	0.259663
P30047	1	1	105.09	1.45469	LAPC-4_ARres	LAPC-4_p	GTP cyclohydrolase 1 feedback regulatory protein OS=Homo sapiens GN=GCHFR PE=1 SV=3 - [GFRP_HUMAN]	0.076765	0.259742
P24390	1	1	80.23	2.49112	LAPC-4_p	LAPC-4_ARres	ER lumen protein retaining receptor 1 OS=Homo sapiens GN=KDELR1 PE=1 SV=1 - [ERD21_HUMAN]	0.0771319	0.260699
P12236	5	2	459.72	3.12543	LAPC-4_p	LAPC-4_ARres	ADP/ATP translocase 3 OS=Homo sapiens GN=SLC25A6 PE=1 SV=4 - [ADT3_HUMAN]	0.0772805	0.260725
Q9H0T7	1	1	64.3	1.506	LAPC-4_ARres	LAPC-4_p	Ras-related protein Rab-17 OS=Homo sapiens GN=RAB17 PE=1 SV=2 - [RAB17_HUMAN]	0.0773178	0.260725
Q86TU7	1	1	37.04	1.66552	LAPC-4_ARres	LAPC-4_p	Histone-lysine N-methyltransferase setd3 OS=Homo sapiens GN=SETD3 PE=1 SV=1 - [SETD3_HUMAN]	0.0773922	0.260725
P05783	9	7	773.54	1.24643	LAPC-4_p	LAPC-4_ARres	Keratin, type I cytoskeletal 18 OS=Homo sapiens GN=KRT18 PE=1 SV=2 - [K1C18_HUMAN]	0.0777366	0.261601
Q9H0Q0	1	1	60.86	Inf	LAPC-4_ARres	LAPC-4_p	Protein FAM49A OS=Homo sapiens GN=FAM49A PE=1 SV=1 - [FA49A_HUMAN]	0.0780968	0.262527
O95163	8	8	430.7	1.2183	LAPC-4_ARres	LAPC-4_p	Elongator complex protein 1 OS=Homo sapiens GN=IKBKAP PE=1 SV=3 - [ELP1_HUMAN]	0.0782861	0.262878
Q9H0R4	2	2	75.87	1.58634	LAPC-4_ARres	LAPC-4_p	Haloacid dehalogenase-like hydrolase domain-containing protein 2 OS=Homo sapiens GN=HDHD2 PE=1 SV=1 - [HDHD2_HUMAN]	0.0784581	0.26317
Q99996	3	2	164.83	1.43539	LAPC-4_ARres	LAPC-4_p	A-kinase anchor protein 9 OS=Homo sapiens OX=9606 GN=AKAP9 PE=1 SV=4 - [AKAP9_HUMAN]	0.0789426	0.264291
O43670	2	2	93	1.30279	LAPC-4_ARres	LAPC-4_p	Zinc finger protein 207 OS=Homo sapiens GN=ZNF207 PE=1 SV=1 - [ZN207_HUMAN]	0.0789629	0.264291
P18440	2	2	85.46	2.49972	LAPC-4_ARres	LAPC-4_p	Arylamine N-acetyltransferase 1 OS=Homo sapiens GN=NAT1 PE=1 SV=2 - [ARY1_HUMAN]	0.0794362	0.265425
O00410	14	13	1102.06	1.2471	LAPC-4_ARres	LAPC-4_p	Importin-5 OS=Homo sapiens GN=IPO5 PE=1 SV=4 - [IPO5_HUMAN]	0.0795812	0.265425
P09543	3	2	136.81	1.30378	LAPC-4_ARres	LAPC-4_p	2',3'-cyclic-nucleotide 3'-phosphodiesterase OS=Homo sapiens GN=CNP PE=1 SV=2 - [CN37_HUMAN]	0.0796154	0.265425
P83731	3	3	186.38	1.33052	LAPC-4_p	LAPC-4_ARres	60S ribosomal protein L24 OS=Homo sapiens GN=RPL24 PE=1 SV=1 - [RL24_HUMAN]	0.0796446	0.265425
Q9Y291	1	1	35.68	1.67212	LAPC-4_ARres	LAPC-4_p	28S ribosomal protein S33, mitochondrial OS=Homo sapiens GN=MRPS33 PE=1 SV=1 - [RT33_HUMAN]	0.0799141	0.265657
P08727	14	11	1087.12	1.21757	LAPC-4_p	LAPC-4_ARres	Keratin, type I cytoskeletal 19 OS=Homo sapiens GN=KRT19 PE=1 SV=4 - [K1C19_HUMAN]	0.0799461	0.265657
P09496	2	2	80.05	1.38634	LAPC-4_ARres	LAPC-4_p	Clathrin light chain A OS=Homo sapiens GN=CLTA PE=1 SV=1 - [CLCA_HUMAN]	0.0799789	0.265657
Q8N9T8	1	1	67.34	1.44258	LAPC-4_p	LAPC-4_ARres	Protein KRI1 homolog OS=Homo sapiens GN=KRI1 PE=1 SV=3 - [KRI1_HUMAN]	0.0800574	0.265657
O75569	1	1	84.62	2.20907	LAPC-4_p	LAPC-4_ARres	Interferon-inducible double stranded RNA-dependent protein kinase activator A OS=Homo sapiens GN=PRKRA PE=1 SV=1 - [PRKRA_HUMAN]	0.0804955	0.266712
Q02543	4	4	259.47	1.31034	LAPC-4_p	LAPC-4_ARres	60S ribosomal protein L18a OS=Homo sapiens GN=RPL18A PE=1 SV=2 - [RL18A_HUMAN]	0.0806029	0.266712
Q6PKG0	7	7	338.66	1.26702	LAPC-4_p	LAPC-4_ARres	La-related protein 1 OS=Homo sapiens GN=LARP1 PE=1 SV=2 - [LARP1_HUMAN]	0.0807138	0.266712
Q9H7Z7	5	4	290.91	1.49291	LAPC-4_ARres	LAPC-4_p	Prostaglandin E synthase 2 OS=Homo sapiens GN=PTGES2 PE=1 SV=1 - [PGES2_HUMAN]	0.0807934	0.266712
P35813	2	2	91.05	1.49696	LAPC-4_ARres	LAPC-4_p	Protein phosphatase 1A OS=Homo sapiens GN=PPM1A PE=1 SV=1 - [PPM1A_HUMAN]	0.0808061	0.266712
Q9UJY5	1	1	55.35	2.75029	LAPC-4_ARres	LAPC-4_p	ADP-ribosylation factor-binding protein GGA1 OS=Homo sapiens GN=GGA1 PE=1 SV=1 - [GGA1_HUMAN]	0.0812414	0.267863
Q5T4S7	15	15	776.77	1.21072	LAPC-4_ARres	LAPC-4_p	E3 ubiquitin-protein ligase UBR4 OS=Homo sapiens GN=UBR4 PE=1 SV=1 - [UBR4_HUMAN]	0.0816793	0.26902
P42224	8	7	375.87	1.50025	LAPC-4_p	LAPC-4_ARres	Signal transducer and activator of transcription 1-alpha/beta OS=Homo sapiens GN=STAT1 PE=1 SV=2 - [STAT1_HUMAN]	0.0818288	0.269226
Q6PJT7	2	2	108.26	1.44636	LAPC-4_ARres	LAPC-4_p	Zinc finger CCCH domain-containing protein 14 OS=Homo sapiens GN=ZC3H14 PE=1 SV=1 - [ZC3HE_HUMAN]	0.0821278	0.269729
Q01844	3	2	267.14	1.36537	LAPC-4_p	LAPC-4_ARres	RNA-binding protein EWS OS=Homo sapiens GN=EWSR1 PE=1 SV=1 - [EWS_HUMAN]	0.0821559	0.269729
Q14118	1	1	52.49	2.28682	LAPC-4_p	LAPC-4_ARres	Dystroglycan OS=Homo sapiens GN=DAG1 PE=1 SV=2 - [DAG1_HUMAN]	0.0826731	0.270852
Q8TBC4	9	8	572.61	1.20296	LAPC-4_ARres	LAPC-4_p	NEDD8-activating enzyme E1 catalytic subunit OS=Homo sapiens GN=UBA3 PE=1 SV=2 - [UBA3_HUMAN]	0.0826816	0.270852
Q5BKZ1	1	1	107.66	1.47049	LAPC-4_ARres	LAPC-4_p	DBIRD complex subunit ZNF326 OS=Homo sapiens GN=ZNF326 PE=1 SV=2 - [ZN326_HUMAN]	0.0827942	0.270852
O43399	5	5	359.7	1.31211	LAPC-4_ARres	LAPC-4_p	Tumor protein D54 OS=Homo sapiens GN=TPD52L2 PE=1 SV=2 - [TPD54_HUMAN]	0.0829154	0.270852
Q12797	4	4	218.49	2.056	LAPC-4_p	LAPC-4_ARres	Aspartyl/asparaginyl beta-hydroxylase OS=Homo sapiens GN=ASPH PE=1 SV=3 - [ASPH_HUMAN]	0.0829518	0.270852
Q8IZL8	2	2	51.26	1.5786	LAPC-4_p	LAPC-4_ARres	Proline-, glutamic acid- and leucine-rich protein 1 OS=Homo sapiens GN=PELP1 PE=1 SV=2 - [PELP1_HUMAN]	0.0830684	0.270852
P62140	10	2	662.6	1.24673	LAPC-4_ARres	LAPC-4_p	Serine/threonine-protein phosphatase PP1-beta catalytic subunit OS=Homo sapiens GN=PPP1CB PE=1 SV=3 - [PP1B_HUMAN]	0.0831103	0.270852
P62269	5	5	252.5	1.2367	LAPC-4_p	LAPC-4_ARres	40S ribosomal protein S18 OS=Homo sapiens GN=RPS18 PE=1 SV=3 - [RS18_HUMAN]	0.0834599	0.271705
P53992	11	10	663.42	1.1299	LAPC-4_p	LAPC-4_ARres	Protein transport protein Sec24C OS=Homo sapiens GN=SEC24C PE=1 SV=3 - [SC24C_HUMAN]	0.0836265	0.271962
O14980	19	19	1082.78	1.14796	LAPC-4_ARres	LAPC-4_p	Exportin-1 OS=Homo sapiens GN=XPO1 PE=1 SV=1 - [XPO1_HUMAN]	0.0837976	0.272055
P23368	4	3	235.92	1.41559	LAPC-4_ARres	LAPC-4_p	NAD-dependent malic enzyme, mitochondrial OS=Homo sapiens GN=ME2 PE=1 SV=1 - [MAOM_HUMAN]	0.0838309	0.272055
Q9BT78	6	6	534.9	1.18566	LAPC-4_ARres	LAPC-4_p	COP9 signalosome complex subunit 4 OS=Homo sapiens GN=COPS4 PE=1 SV=1 - [CSN4_HUMAN]	0.0839976	0.272311
P07954	8	8	853.06	1.27005	LAPC-4_ARres	LAPC-4_p	Fumarate hydratase, mitochondrial OS=Homo sapiens GN=FH PE=1 SV=3 - [FUMH_HUMAN]	0.0841054	0.272375
P57735	2	2	137.17	1.38326	LAPC-4_ARres	LAPC-4_p	Ras-related protein Rab-25 OS=Homo sapiens GN=RAB25 PE=1 SV=2 - [RAB25_HUMAN]	0.0844549	0.273221
P09651	11	8	875.78	1.68623	LAPC-4_p	LAPC-4_ARres	Heterogeneous nuclear ribonucleoprotein A1 OS=Homo sapiens GN=HNRNPA1 PE=1 SV=5 - [ROA1_HUMAN]	0.0845494	0.273241
Q3MHD2	2	2	135.94	1.32936	LAPC-4_ARres	LAPC-4_p	Protein LSM12 homolog OS=Homo sapiens GN=LSM12 PE=1 SV=2 - [LSM12_HUMAN]	0.0848356	0.27388
P49959	6	5	331.14	1.18895	LAPC-4_ARres	LAPC-4_p	Double-strand break repair protein MRE11A OS=Homo sapiens GN=MRE11A PE=1 SV=3 - [MRE11_HUMAN]	0.0850281	0.273995
P20338	3	2	184.84	1.24601	LAPC-4_ARres	LAPC-4_p	Ras-related protein Rab-4A OS=Homo sapiens GN=RAB4A PE=1 SV=3 - [RAB4A_HUMAN]	0.0850483	0.273995
Q53GQ0	5	5	406.12	1.75136	LAPC-4_p	LAPC-4_ARres	Estradiol 17-beta-dehydrogenase 12 OS=Homo sapiens GN=HSD17B12 PE=1 SV=2 - [DHB12_HUMAN]	0.0853079	0.274546
Q9UN86	1	1	76.27	1.57048	LAPC-4_p	LAPC-4_ARres	Ras GTPase-activating protein-binding protein 2 OS=Homo sapiens GN=G3BP2 PE=1 SV=2 - [G3BP2_HUMAN]	0.0854948	0.274862
Q9NVV4	2	2	59.32	1.57091	LAPC-4_p	LAPC-4_ARres	Poly(A) RNA polymerase, mitochondrial OS=Homo sapiens GN=MTPAP PE=1 SV=1 - [PAPD1_HUMAN]	0.0857504	0.275398
P40938	1	1	42.37	1.44201	LAPC-4_p	LAPC-4_ARres	Replication factor C subunit 3 OS=Homo sapiens GN=RFC3 PE=1 SV=2 - [RFC3_HUMAN]	0.0865387	0.277641
Q9UKL0	2	2	75.75	1.63869	LAPC-4_p	LAPC-4_ARres	REST corepressor 1 OS=Homo sapiens GN=RCOR1 PE=1 SV=2 - [RCOR1_HUMAN]	0.0868333	0.278298
P62861	1	1	46.02	1.62266	LAPC-4_p	LAPC-4_ARres	40S ribosomal protein S30 OS=Homo sapiens GN=FAU PE=1 SV=1 - [RS30_HUMAN]	0.0871751	0.279029
P15927	3	3	231.95	1.14472	LAPC-4_p	LAPC-4_ARres	Replication protein A 32 kDa subunit OS=Homo sapiens GN=RPA2 PE=1 SV=1 - [RFA2_HUMAN]	0.0872417	0.279029
Q96FV9	2	2	146.93	1.63976	LAPC-4_ARres	LAPC-4_p	THO complex subunit 1 OS=Homo sapiens GN=THOC1 PE=1 SV=1 - [THOC1_HUMAN]	0.0873413	0.279059
Q5TEU4	1	1	30.62	1.46255	LAPC-4_ARres	LAPC-4_p	NADH dehydrogenase [ubiquinone] 1 alpha subcomplex assembly factor 5 OS=Homo sapiens GN=NDUFAF5 PE=1 SV=1 - [NDUF5_HUMAN]	0.0884666	0.282363
Q96CN9	1	1	35.86	1.40792	LAPC-4_p	LAPC-4_ARres	GRIP and coiled-coil domain-containing protein 1 OS=Homo sapiens GN=GCC1 PE=1 SV=1 - [GCC1_HUMAN]	0.0887034	0.282525
Q7Z478	2	2	126.62	1.92904	LAPC-4_p	LAPC-4_ARres	ATP-dependent RNA helicase DHX29 OS=Homo sapiens GN=DHX29 PE=1 SV=2 - [DHX29_HUMAN]	0.0888477	0.282525
P55084	7	7	412.81	1.34992	LAPC-4_ARres	LAPC-4_p	Trifunctional enzyme subunit beta, mitochondrial OS=Homo sapiens GN=HADHB PE=1 SV=3 - [ECHB_HUMAN]	0.0888782	0.282525
Q9H3N1	3	3	126.87	1.61307	LAPC-4_ARres	LAPC-4_p	Thioredoxin-related transmembrane protein 1 OS=Homo sapiens GN=TMX1 PE=1 SV=1 - [TMX1_HUMAN]	0.0889291	0.282525
Q9HCE5	2	2	62.12	1.29551	LAPC-4_ARres	LAPC-4_p	Methyltransferase-like protein 14 OS=Homo sapiens GN=METTL14 PE=1 SV=2 - [MET14_HUMAN]	0.0889736	0.282525
P23258	1	1	44.62	1.60962	LAPC-4_p	LAPC-4_ARres	Tubulin gamma-1 chain OS=Homo sapiens GN=TUBG1 PE=1 SV=2 - [TBG1_HUMAN]	0.0891983	0.282946
P13804	7	7	894.61	1.463	LAPC-4_ARres	LAPC-4_p	Electron transfer flavoprotein subunit alpha, mitochondrial OS=Homo sapiens GN=ETFA PE=1 SV=1 - [ETFA_HUMAN]	0.0892889	0.282946
P46734	3	3	147.25	1.32843	LAPC-4_p	LAPC-4_ARres	Dual specificity mitogen-activated protein kinase kinase 3 OS=Homo sapiens GN=MAP2K3 PE=1 SV=2 - [MP2K3_HUMAN]	0.0894295	0.283102
Q9NPF4	3	3	172.21	1.42336	LAPC-4_ARres	LAPC-4_p	Probable tRNA threonylcarbamoyladenosine biosynthesis protein OSGEP OS=Homo sapiens GN=OSGEP PE=1 SV=1 - [OSGEP_HUMAN]	0.0897701	0.28389
O43768	1	1	36.77	1.31801	LAPC-4_ARres	LAPC-4_p	Alpha-endosulfine OS=Homo sapiens GN=ENSA PE=1 SV=1 - [ENSA_HUMAN]	0.0903941	0.285571
Q6DKI1	1	1	22.58	3.50524	LAPC-4_p	LAPC-4_ARres	60S ribosomal protein L7-like 1 OS=Homo sapiens GN=RPL7L1 PE=1 SV=1 - [RL7L_HUMAN]	0.0908389	0.286684
P48449	4	3	243.08	1.32059	LAPC-4_ARres	LAPC-4_p	Lanosterol synthase OS=Homo sapiens GN=LSS PE=1 SV=1 - [ERG7_HUMAN]	0.0909335	0.28669
Q9UQ35	11	9	592.76	1.3411	LAPC-4_ARres	LAPC-4_p	Serine/arginine repetitive matrix protein 2 OS=Homo sapiens GN=SRRM2 PE=1 SV=2 - [SRRM2_HUMAN]	0.0911316	0.287023
P53396	17	17	1319.52	1.20994	LAPC-4_p	LAPC-4_ARres	ATP-citrate synthase OS=Homo sapiens GN=ACLY PE=1 SV=3 - [ACLY_HUMAN]	0.0920226	0.289517
Q14257	8	8	640.27	1.23048	LAPC-4_ARres	LAPC-4_p	Reticulocalbin-2 OS=Homo sapiens GN=RCN2 PE=1 SV=1 - [RCN2_HUMAN]	0.0922251	0.289517
P15311	8	4	553.23	1.2688	LAPC-4_p	LAPC-4_ARres	Ezrin OS=Homo sapiens GN=EZR PE=1 SV=4 - [EZRI_HUMAN]	0.092277	0.289517
O14787	8	6	433.48	1.09503	LAPC-4_ARres	LAPC-4_p	Transportin-2 OS=Homo sapiens GN=TNPO2 PE=1 SV=3 - [TNPO2_HUMAN]	0.0922976	0.289517
Q15139	2	2	144.59	1.96094	LAPC-4_p	LAPC-4_ARres	Serine/threonine-protein kinase D1 OS=Homo sapiens GN=PRKD1 PE=1 SV=2 - [KPCD1_HUMAN]	0.0925835	0.29012
P34896	6	6	578.79	1.25198	LAPC-4_ARres	LAPC-4_p	Serine hydroxymethyltransferase, cytosolic OS=Homo sapiens GN=SHMT1 PE=1 SV=1 - [GLYC_HUMAN]	0.0931356	0.29135
P47914	1	1	81.42	1.33489	LAPC-4_p	LAPC-4_ARres	60S ribosomal protein L29 OS=Homo sapiens GN=RPL29 PE=1 SV=2 - [RL29_HUMAN]	0.0931838	0.29135
Q9UDW1	2	2	91.62	1.48046	LAPC-4_ARres	LAPC-4_p	Cytochrome b-c1 complex subunit 9 OS=Homo sapiens GN=UQCR10 PE=1 SV=3 - [QCR9_HUMAN]	0.0932585	0.29135
Q86VR2	1	1	58.4	1.37462	LAPC-4_p	LAPC-4_ARres	Protein FAM134C OS=Homo sapiens GN=FAM134C PE=1 SV=1 - [F134C_HUMAN]	0.0936179	0.292178
Q99956	1	1	26.21	1.80523	LAPC-4_p	LAPC-4_ARres	Dual specificity protein phosphatase 9 OS=Homo sapiens GN=DUSP9 PE=1 SV=1 - [DUS9_HUMAN]	0.0939072	0.292786
Q9BZE9	1	1	39.03	1.44048	LAPC-4_ARres	LAPC-4_p	Tether containing UBX domain for GLUT4 OS=Homo sapiens GN=ASPSCR1 PE=1 SV=1 - [ASPC1_HUMAN]	0.0941963	0.293392
P55209	6	5	583.69	1.29818	LAPC-4_p	LAPC-4_ARres	Nucleosome assembly protein 1-like 1 OS=Homo sapiens GN=NAP1L1 PE=1 SV=1 - [NP1L1_HUMAN]	0.0944521	0.293722
P21796	13	12	1324.07	1.41422	LAPC-4_p	LAPC-4_ARres	Voltage-dependent anion-selective channel protein 1 OS=Homo sapiens GN=VDAC1 PE=1 SV=2 - [VDAC1_HUMAN]	0.0944921	0.293722
P63220	1	1	34.06	1.43621	LAPC-4_p	LAPC-4_ARres	40S ribosomal protein S21 OS=Homo sapiens GN=RPS21 PE=1 SV=1 - [RS21_HUMAN]	0.0953644	0.295748
O15379	1	1	101.33	2.48168	LAPC-4_ARres	LAPC-4_p	Histone deacetylase 3 OS=Homo sapiens GN=HDAC3 PE=1 SV=2 - [HDAC3_HUMAN]	0.0953953	0.295748
Q9BXK5	1	1	42.33	1.85349	LAPC-4_ARres	LAPC-4_p	Bcl-2-like protein 13 OS=Homo sapiens GN=BCL2L13 PE=1 SV=1 - [B2L13_HUMAN]	0.0954303	0.295748
Q6UW78	1	1	32.95	1.80642	LAPC-4_p	LAPC-4_ARres	UPF0723 protein C11orf83 OS=Homo sapiens GN=C11orf83 PE=1 SV=2 - [CK083_HUMAN]	0.0958257	0.296676
O43719	1	1	83.24	1.83576	LAPC-4_ARres	LAPC-4_p	HIV Tat-specific factor 1 OS=Homo sapiens GN=HTATSF1 PE=1 SV=1 - [HTSF1_HUMAN]	0.0963999	0.297964
P69905	2	2	78.05	1.60479	LAPC-4_ARres	LAPC-4_p	Hemoglobin subunit alpha OS=Homo sapiens GN=HBA1 PE=1 SV=2 - [HBA_HUMAN]	0.096434	0.297964
P19105	4	4	398.14	1.60487	LAPC-4_p	LAPC-4_ARres	Myosin regulatory light chain 12A OS=Homo sapiens GN=MYL12A PE=1 SV=2 - [ML12A_HUMAN]	0.0966694	0.298393
Q96JB3	1	1	32.86	1.34624	LAPC-4_p	LAPC-4_ARres	Hypermethylated in cancer 2 protein OS=Homo sapiens GN=HIC2 PE=1 SV=2 - [HIC2_HUMAN]	0.09745	0.300197
Q9NS86	1	1	32.79	2.09467	LAPC-4_p	LAPC-4_ARres	LanC-like protein 2 OS=Homo sapiens GN=LANCL2 PE=1 SV=1 - [LANC2_HUMAN]	0.0976369	0.300197
O95834	1	1	29.11	1.79265	LAPC-4_p	LAPC-4_ARres	Echinoderm microtubule-associated protein-like 2 OS=Homo sapiens GN=EML2 PE=2 SV=1 - [EMAL2_HUMAN]	0.097756	0.300197
O75781	1	1	98.74	Inf	LAPC-4_ARres	LAPC-4_p	Paralemmin-1 OS=Homo sapiens GN=PALM PE=1 SV=2 - [PALM_HUMAN]	0.0977693	0.300197
Q5VSL9	1	1	21.11	1.53937	LAPC-4_ARres	LAPC-4_p	Striatin-interacting protein 1 OS=Homo sapiens GN=STRIP1 PE=1 SV=1 - [STRP1_HUMAN]	0.0979537	0.300197
Q96EL2	1	1	31.45	1.79267	LAPC-4_p	LAPC-4_ARres	28S ribosomal protein S24, mitochondrial OS=Homo sapiens GN=MRPS24 PE=1 SV=1 - [RT24_HUMAN]	0.0981305	0.300197
O95299	1	1	56.37	2.14701	LAPC-4_p	LAPC-4_ARres	NADH dehydrogenase [ubiquinone] 1 alpha subcomplex subunit 10, mitochondrial OS=Homo sapiens GN=NDUFA10 PE=1 SV=1 - [NDUAA_HUMAN]	0.0982625	0.300197
P15880	8	8	421.94	1.2423	LAPC-4_p	LAPC-4_ARres	40S ribosomal protein S2 OS=Homo sapiens GN=RPS2 PE=1 SV=2 - [RS2_HUMAN]	0.0983647	0.300197
Q15435	3	3	195.09	1.39442	LAPC-4_ARres	LAPC-4_p	Protein phosphatase 1 regulatory subunit 7 OS=Homo sapiens GN=PPP1R7 PE=1 SV=1 - [PP1R7_HUMAN]	0.0984284	0.300197
Q04760	7	6	478.75	1.47932	LAPC-4_ARres	LAPC-4_p	Lactoylglutathione lyase OS=Homo sapiens GN=GLO1 PE=1 SV=4 - [LGUL_HUMAN]	0.0984918	0.300197
P09417	2	2	130.3	1.24918	LAPC-4_ARres	LAPC-4_p	Dihydropteridine reductase OS=Homo sapiens GN=QDPR PE=1 SV=2 - [DHPR_HUMAN]	0.0985046	0.300197
P09972	8	5	864.15	1.34268	LAPC-4_ARres	LAPC-4_p	Fructose-bisphosphate aldolase C OS=Homo sapiens GN=ALDOC PE=1 SV=2 - [ALDOC_HUMAN]	0.0985449	0.300197
Q14676	5	4	427.59	1.29032	LAPC-4_ARres	LAPC-4_p	Mediator of DNA damage checkpoint protein 1 OS=Homo sapiens GN=MDC1 PE=1 SV=3 - [MDC1_HUMAN]	0.0985751	0.300197
Q96G03	4	4	168.13	1.25046	LAPC-4_ARres	LAPC-4_p	Phosphoglucomutase-2 OS=Homo sapiens GN=PGM2 PE=1 SV=4 - [PGM2_HUMAN]	0.0986112	0.300197
P50402	2	2	202.56	1.47733	LAPC-4_p	LAPC-4_ARres	Emerin OS=Homo sapiens GN=EMD PE=1 SV=1 - [EMD_HUMAN]	0.0988738	0.300671
Q9BVJ6	2	2	130.54	1.82708	LAPC-4_ARres	LAPC-4_p	U3 small nucleolar RNA-associated protein 14 homolog A OS=Homo sapiens GN=UTP14A PE=1 SV=1 - [UT14A_HUMAN]	0.0989612	0.300671
P51812	8	5	374.98	1.35229	LAPC-4_ARres	LAPC-4_p	Ribosomal protein S6 kinase alpha-3 OS=Homo sapiens GN=RPS6KA3 PE=1 SV=1 - [KS6A3_HUMAN]	0.0991934	0.300842
Q9H6T3	1	1	96.15	2.21012	LAPC-4_p	LAPC-4_ARres	RNA polymerase II-associated protein 3 OS=Homo sapiens GN=RPAP3 PE=1 SV=2 - [RPAP3_HUMAN]	0.0992118	0.300842
A8MXV4	2	2	69.43	1.92877	LAPC-4_ARres	LAPC-4_p	Nucleoside diphosphate-linked moiety X motif 19, mitochondrial OS=Homo sapiens GN=NUDT19 PE=1 SV=1 - [NUD19_HUMAN]	0.0996965	0.30197
Q9NWQ8	2	2	177.52	2.86577	LAPC-4_ARres	LAPC-4_p	Phosphoprotein associated with glycosphingolipid-enriched microdomains 1 OS=Homo sapiens GN=PAG1 PE=1 SV=2 - [PHAG1_HUMAN]	0.0997789	0.30197
Q04637	20	20	1355.38	1.16337	LAPC-4_p	LAPC-4_ARres	Eukaryotic translation initiation factor 4 gamma 1 OS=Homo sapiens GN=EIF4G1 PE=1 SV=4 - [IF4G1_HUMAN]	0.100012	0.302381
P35606	13	12	755.91	1.13113	LAPC-4_p	LAPC-4_ARres	Coatomer subunit beta' OS=Homo sapiens GN=COPB2 PE=1 SV=2 - [COPB2_HUMAN]	0.100229	0.30249
P16070	1	1	31.51	2.06919	LAPC-4_p	LAPC-4_ARres	CD44 antigen OS=Homo sapiens GN=CD44 PE=1 SV=3 - [CD44_HUMAN]	0.100244	0.30249
Q99797	2	2	111.49	1.37168	LAPC-4_ARres	LAPC-4_p	Mitochondrial intermediate peptidase OS=Homo sapiens GN=MIPEP PE=1 SV=2 - [MIPEP_HUMAN]	0.101206	0.305097
O75821	4	4	287.15	1.23207	LAPC-4_p	LAPC-4_ARres	Eukaryotic translation initiation factor 3 subunit G OS=Homo sapiens GN=EIF3G PE=1 SV=2 - [EIF3G_HUMAN]	0.101339	0.3052
Q14247	7	7	635.32	1.1787	LAPC-4_ARres	LAPC-4_p	Src substrate cortactin OS=Homo sapiens GN=CTTN PE=1 SV=2 - [SRC8_HUMAN]	0.101464	0.305281
Q687X5	1	1	60.5	2.7819	LAPC-4_ARres	LAPC-4_p	Metalloreductase STEAP4 OS=Homo sapiens GN=STEAP4 PE=1 SV=1 - [STEA4_HUMAN]	0.101567	0.305292
O94776	5	5	304.65	1.20652	LAPC-4_ARres	LAPC-4_p	Metastasis-associated protein MTA2 OS=Homo sapiens GN=MTA2 PE=1 SV=1 - [MTA2_HUMAN]	0.102091	0.306569
Q9NRL3	1	1	52.32	1.5808	LAPC-4_ARres	LAPC-4_p	Striatin-4 OS=Homo sapiens GN=STRN4 PE=1 SV=2 - [STRN4_HUMAN]	0.102426	0.307278
P35270	2	2	195.29	1.22245	LAPC-4_ARres	LAPC-4_p	Sepiapterin reductase OS=Homo sapiens GN=SPR PE=1 SV=1 - [SPRE_HUMAN]	0.102656	0.307671
Q9BSD7	2	2	167.91	1.4338	LAPC-4_p	LAPC-4_ARres	Cancer-related nucleoside-triphosphatase OS=Homo sapiens GN=NTPCR PE=1 SV=1 - [NTPCR_HUMAN]	0.103157	0.308781
Q6NVY1	5	5	310.35	1.34594	LAPC-4_ARres	LAPC-4_p	3-hydroxyisobutyryl-CoA hydrolase, mitochondrial OS=Homo sapiens GN=HIBCH PE=1 SV=2 - [HIBCH_HUMAN]	0.103226	0.308781
Q13011	7	6	676.66	1.31737	LAPC-4_ARres	LAPC-4_p	Delta(3,5)-Delta(2,4)-dienoyl-CoA isomerase, mitochondrial OS=Homo sapiens GN=ECH1 PE=1 SV=2 - [ECH1_HUMAN]	0.103549	0.309448
Q9NTK5	7	7	392.6	1.21618	LAPC-4_p	LAPC-4_ARres	Obg-like ATPase 1 OS=Homo sapiens GN=OLA1 PE=1 SV=2 - [OLA1_HUMAN]	0.103752	0.309756
Q9P2I0	3	3	212.23	1.17776	LAPC-4_ARres	LAPC-4_p	Cleavage and polyadenylation specificity factor subunit 2 OS=Homo sapiens GN=CPSF2 PE=1 SV=2 - [CPSF2_HUMAN]	0.103993	0.309756
Q9UJN7	1	1	38.51	1.25304	LAPC-4_ARres	LAPC-4_p	Zinc finger protein 391 OS=Homo sapiens GN=ZNF391 PE=2 SV=2 - [ZN391_HUMAN]	0.104004	0.309756
Q969V3	2	1	120.4	Inf	LAPC-4_p	LAPC-4_ARres	Nicalin OS=Homo sapiens GN=NCLN PE=1 SV=2 - [NCLN_HUMAN]	0.104052	0.309756
P55786	22	21	1497.15	1.16678	LAPC-4_ARres	LAPC-4_p	Puromycin-sensitive aminopeptidase OS=Homo sapiens GN=NPEPPS PE=1 SV=2 - [PSA_HUMAN]	0.104169	0.309806
P36959	1	1	65.17	7.7297	LAPC-4_ARres	LAPC-4_p	GMP reductase 1 OS=Homo sapiens GN=GMPR PE=1 SV=1 - [GMPR1_HUMAN]	0.104521	0.309928
P30043	3	2	251.14	1.21976	LAPC-4_ARres	LAPC-4_p	Flavin reductase (NADPH) OS=Homo sapiens GN=BLVRB PE=1 SV=3 - [BLVRB_HUMAN]	0.104593	0.309928
P51648	4	3	222.95	1.5502	LAPC-4_ARres	LAPC-4_p	Fatty aldehyde dehydrogenase OS=Homo sapiens GN=ALDH3A2 PE=1 SV=1 - [AL3A2_HUMAN]	0.104668	0.309928
P52758	2	2	134.95	1.73153	LAPC-4_ARres	LAPC-4_p	Ribonuclease UK114 OS=Homo sapiens GN=HRSP12 PE=1 SV=1 - [UK114_HUMAN]	0.104763	0.309928
Q9NVX2	2	2	98.59	1.34565	LAPC-4_p	LAPC-4_ARres	Notchless protein homolog 1 OS=Homo sapiens GN=NLE1 PE=1 SV=4 - [NLE1_HUMAN]	0.104774	0.309928
Q07157	5	4	220.22	1.4851	LAPC-4_p	LAPC-4_ARres	Tight junction protein ZO-1 OS=Homo sapiens GN=TJP1 PE=1 SV=3 - [ZO1_HUMAN]	0.104811	0.309928
Q99816	3	3	115.85	1.37589	LAPC-4_ARres	LAPC-4_p	Tumor susceptibility gene 101 protein OS=Homo sapiens GN=TSG101 PE=1 SV=2 - [TS101_HUMAN]	0.105677	0.312191
Q6PGP7	4	3	258.05	1.45	LAPC-4_p	LAPC-4_ARres	Tetratricopeptide repeat protein 37 OS=Homo sapiens GN=TTC37 PE=1 SV=1 - [TTC37_HUMAN]	0.10617	0.313144
O60361	4	1	337.23	1.29198	LAPC-4_ARres	LAPC-4_p	Putative nucleoside diphosphate kinase OS=Homo sapiens GN=NME2P1 PE=5 SV=1 - [NDK8_HUMAN]	0.106296	0.313144
P48729	1	1	45.21	1.86348	LAPC-4_p	LAPC-4_ARres	Casein kinase I isoform alpha OS=Homo sapiens GN=CSNK1A1 PE=1 SV=2 - [KC1A_HUMAN]	0.106337	0.313144
Q9UI12	3	3	190.61	1.33385	LAPC-4_ARres	LAPC-4_p	V-type proton ATPase subunit H OS=Homo sapiens GN=ATP6V1H PE=1 SV=1 - [VATH_HUMAN]	0.106463	0.313144
P46940	30	28	2252.42	1.12499	LAPC-4_ARres	LAPC-4_p	Ras GTPase-activating-like protein IQGAP1 OS=Homo sapiens GN=IQGAP1 PE=1 SV=1 - [IQGA1_HUMAN]	0.106564	0.313144
Q9BTY2	1	1	46.89	1.87868	LAPC-4_ARres	LAPC-4_p	Plasma alpha-L-fucosidase OS=Homo sapiens GN=FUCA2 PE=1 SV=2 - [FUCO2_HUMAN]	0.106607	0.313144
P27635	1	1	35.48	1.77589	LAPC-4_p	LAPC-4_ARres	60S ribosomal protein L10 OS=Homo sapiens GN=RPL10 PE=1 SV=4 - [RL10_HUMAN]	0.106965	0.31371
P07737	7	7	612.87	1.16919	LAPC-4_ARres	LAPC-4_p	Profilin-1 OS=Homo sapiens GN=PFN1 PE=1 SV=2 - [PROF1_HUMAN]	0.10708	0.31371
P27144	5	4	286.92	1.5196	LAPC-4_ARres	LAPC-4_p	Adenylate kinase isoenzyme 4, mitochondrial OS=Homo sapiens GN=AK4 PE=1 SV=1 - [KAD4_HUMAN]	0.107103	0.31371
Q6UWP2	1	1	76.32	1.98993	LAPC-4_ARres	LAPC-4_p	Dehydrogenase/reductase SDR family member 11 OS=Homo sapiens GN=DHRS11 PE=1 SV=1 - [DHR11_HUMAN]	0.107927	0.315749
Q13148	3	3	261.65	1.85067	LAPC-4_p	LAPC-4_ARres	TAR DNA-binding protein 43 OS=Homo sapiens GN=TARDBP PE=1 SV=1 - [TADBP_HUMAN]	0.108288	0.315749
Q9UK41	1	1	82.06	1.667	LAPC-4_p	LAPC-4_ARres	Vacuolar protein sorting-associated protein 28 homolog OS=Homo sapiens GN=VPS28 PE=1 SV=1 - [VPS28_HUMAN]	0.108307	0.315749
Q13573	1	1	79.36	1.32403	LAPC-4_p	LAPC-4_ARres	SNW domain-containing protein 1 OS=Homo sapiens GN=SNW1 PE=1 SV=1 - [SNW1_HUMAN]	0.10834	0.315749
P62701	9	6	687.23	1.31061	LAPC-4_p	LAPC-4_ARres	40S ribosomal protein S4, X isoform OS=Homo sapiens GN=RPS4X PE=1 SV=2 - [RS4X_HUMAN]	0.108387	0.315749
Q8IZ83	1	1	70.84	1.57871	LAPC-4_ARres	LAPC-4_p	Aldehyde dehydrogenase family 16 member A1 OS=Homo sapiens GN=ALDH16A1 PE=1 SV=2 - [A16A1_HUMAN]	0.108411	0.315749
Q02750	7	5	373.54	1.28711	LAPC-4_p	LAPC-4_ARres	Dual specificity mitogen-activated protein kinase kinase 1 OS=Homo sapiens GN=MAP2K1 PE=1 SV=2 - [MP2K1_HUMAN]	0.108738	0.316061
O75792	3	3	138.54	1.62733	LAPC-4_ARres	LAPC-4_p	Ribonuclease H2 subunit A OS=Homo sapiens GN=RNASEH2A PE=1 SV=2 - [RNH2A_HUMAN]	0.108855	0.316061
Q9BRR6	1	1	30.91	1.93934	LAPC-4_p	LAPC-4_ARres	ADP-dependent glucokinase OS=Homo sapiens GN=ADPGK PE=1 SV=1 - [ADPGK_HUMAN]	0.108933	0.316061
O95551	1	1	38.31	2.39523	LAPC-4_p	LAPC-4_ARres	Tyrosyl-DNA phosphodiesterase 2 OS=Homo sapiens GN=TDP2 PE=1 SV=1 - [TYDP2_HUMAN]	0.108959	0.316061
Q92499	10	10	683.7	1.18442	LAPC-4_p	LAPC-4_ARres	ATP-dependent RNA helicase DDX1 OS=Homo sapiens GN=DDX1 PE=1 SV=2 - [DDX1_HUMAN]	0.109029	0.316061
O95071	7	7	423.84	1.30645	LAPC-4_ARres	LAPC-4_p	E3 ubiquitin-protein ligase UBR5 OS=Homo sapiens GN=UBR5 PE=1 SV=2 - [UBR5_HUMAN]	0.109225	0.316335
Q9H4G0	1	1	74.32	16.5344	LAPC-4_ARres	LAPC-4_p	Band 4.1-like protein 1 OS=Homo sapiens GN=EPB41L1 PE=1 SV=2 - [E41L1_HUMAN]	0.109461	0.31672
Q9NWT1	2	1	124.55	3.5492	LAPC-4_p	LAPC-4_ARres	p21-activated protein kinase-interacting protein 1 OS=Homo sapiens GN=PAK1IP1 PE=1 SV=2 - [PK1IP_HUMAN]	0.109631	0.316745
Q13057	3	2	211.45	1.45293	LAPC-4_ARres	LAPC-4_p	Bifunctional coenzyme A synthase OS=Homo sapiens GN=COASY PE=1 SV=4 - [COASY_HUMAN]	0.109674	0.316745
Q02218	11	11	676.98	1.34249	LAPC-4_ARres	LAPC-4_p	2-oxoglutarate dehydrogenase, mitochondrial OS=Homo sapiens GN=OGDH PE=1 SV=3 - [ODO1_HUMAN]	0.110293	0.317769
Q9UNW1	2	2	86.58	1.42599	LAPC-4_p	LAPC-4_ARres	Multiple inositol polyphosphate phosphatase 1 OS=Homo sapiens GN=MINPP1 PE=1 SV=1 - [MINP1_HUMAN]	0.110306	0.317769
P61970	3	3	224.08	1.38836	LAPC-4_p	LAPC-4_ARres	Nuclear transport factor 2 OS=Homo sapiens GN=NUTF2 PE=1 SV=1 - [NTF2_HUMAN]	0.110356	0.317769
Q99584	1	1	71.33	1.76035	LAPC-4_ARres	LAPC-4_p	Protein S100-A13 OS=Homo sapiens GN=S100A13 PE=1 SV=1 - [S10AD_HUMAN]	0.110439	0.317769
Q15404	2	2	99.11	1.86973	LAPC-4_p	LAPC-4_ARres	Ras suppressor protein 1 OS=Homo sapiens GN=RSU1 PE=1 SV=3 - [RSU1_HUMAN]	0.111111	0.319406
Q9BUH6	1	1	60.77	2.85753	LAPC-4_p	LAPC-4_ARres	Uncharacterized protein C9orf142 OS=Homo sapiens GN=C9orf142 PE=1 SV=2 - [CI142_HUMAN]	0.111507	0.320247
O14745	4	4	292.12	1.2447	LAPC-4_ARres	LAPC-4_p	Na(+)/H(+) exchange regulatory cofactor NHE-RF1 OS=Homo sapiens GN=SLC9A3R1 PE=1 SV=4 - [NHRF1_HUMAN]	0.111715	0.320547
P52564	2	2	97.93	1.56603	LAPC-4_ARres	LAPC-4_p	Dual specificity mitogen-activated protein kinase kinase 6 OS=Homo sapiens GN=MAP2K6 PE=1 SV=1 - [MP2K6_HUMAN]	0.112162	0.321532
Q15629	2	2	126.24	2.69194	LAPC-4_p	LAPC-4_ARres	Translocating chain-associated membrane protein 1 OS=Homo sapiens GN=TRAM1 PE=1 SV=3 - [TRAM1_HUMAN]	0.112406	0.321933
P47985	3	3	209.82	1.87334	LAPC-4_p	LAPC-4_ARres	Cytochrome b-c1 complex subunit Rieske, mitochondrial OS=Homo sapiens GN=UQCRFS1 PE=1 SV=2 - [UCRI_HUMAN]	0.112934	0.32287
O43143	17	16	1017.26	1.14696	LAPC-4_p	LAPC-4_ARres	Putative pre-mRNA-splicing factor ATP-dependent RNA helicase DHX15 OS=Homo sapiens GN=DHX15 PE=1 SV=2 - [DHX15_HUMAN]	0.112942	0.32287
O75694	8	8	484.29	1.36307	LAPC-4_ARres	LAPC-4_p	Nuclear pore complex protein Nup155 OS=Homo sapiens GN=NUP155 PE=1 SV=1 - [NU155_HUMAN]	0.113754	0.324441
P25398	4	3	230.61	1.26123	LAPC-4_p	LAPC-4_ARres	40S ribosomal protein S12 OS=Homo sapiens GN=RPS12 PE=1 SV=3 - [RS12_HUMAN]	0.113764	0.324441
P13797	7	4	372.66	1.24981	LAPC-4_ARres	LAPC-4_p	Plastin-3 OS=Homo sapiens GN=PLS3 PE=1 SV=4 - [PLST_HUMAN]	0.113852	0.324441
Q14344	2	1	82.44	1.55824	LAPC-4_ARres	LAPC-4_p	Guanine nucleotide-binding protein subunit alpha-13 OS=Homo sapiens GN=GNA13 PE=1 SV=2 - [GNA13_HUMAN]	0.113911	0.324441
P37235	1	1	56.13	4.14271	LAPC-4_p	LAPC-4_ARres	Hippocalcin-like protein 1 OS=Homo sapiens GN=HPCAL1 PE=1 SV=3 - [HPCL1_HUMAN]	0.114144	0.324806
Q16630	1	1	50.71	1.66249	LAPC-4_ARres	LAPC-4_p	Cleavage and polyadenylation specificity factor subunit 6 OS=Homo sapiens GN=CPSF6 PE=1 SV=2 - [CPSF6_HUMAN]	0.114375	0.325166
O95453	1	1	77.91	1.41999	LAPC-4_ARres	LAPC-4_p	Poly(A)-specific ribonuclease PARN OS=Homo sapiens GN=PARN PE=1 SV=1 - [PARN_HUMAN]	0.114538	0.32533
Q9NRP0	1	1	53.95	2.70576	LAPC-4_p	LAPC-4_ARres	Oligosaccharyltransferase complex subunit OSTC OS=Homo sapiens GN=OSTC PE=1 SV=1 - [OSTC_HUMAN]	0.115502	0.327371
P26440	4	4	294.48	1.71209	LAPC-4_ARres	LAPC-4_p	Isovaleryl-CoA dehydrogenase, mitochondrial OS=Homo sapiens OX=9606 GN=IVD PE=1 SV=2 - [IVD_HUMAN]	0.115562	0.327371
Q16204	5	4	296.98	1.22812	LAPC-4_ARres	LAPC-4_p	Coiled-coil domain-containing protein 6 OS=Homo sapiens GN=CCDC6 PE=1 SV=2 - [CCDC6_HUMAN]	0.115613	0.327371
P12532	9	8	475.23	1.1691	LAPC-4_ARres	LAPC-4_p	Creatine kinase U-type, mitochondrial OS=Homo sapiens GN=CKMT1A PE=1 SV=1 - [KCRU_HUMAN]	0.11568	0.327371
Q9UGV2	3	3	352.09	1.42985	LAPC-4_ARres	LAPC-4_p	Protein NDRG3 OS=Homo sapiens GN=NDRG3 PE=1 SV=2 - [NDRG3_HUMAN]	0.115976	0.327715
Q9GZT8	1	1	54.18	1.5399	LAPC-4_p	LAPC-4_ARres	NIF3-like protein 1 OS=Homo sapiens GN=NIF3L1 PE=1 SV=2 - [NIF3L_HUMAN]	0.116013	0.327715
P00491	6	6	617.55	1.17887	LAPC-4_ARres	LAPC-4_p	Purine nucleoside phosphorylase OS=Homo sapiens GN=PNP PE=1 SV=2 - [PNPH_HUMAN]	0.116867	0.329828
Q96KR1	3	3	198.83	1.55381	LAPC-4_ARres	LAPC-4_p	Zinc finger RNA-binding protein OS=Homo sapiens GN=ZFR PE=1 SV=2 - [ZFR_HUMAN]	0.117278	0.330639
Q9UBQ5	4	4	233.73	1.25955	LAPC-4_p	LAPC-4_ARres	Eukaryotic translation initiation factor 3 subunit K OS=Homo sapiens GN=EIF3K PE=1 SV=1 - [EIF3K_HUMAN]	0.117368	0.330639
Q9Y3R5	2	2	206.28	2.38645	LAPC-4_p	LAPC-4_ARres	Protein dopey-2 OS=Homo sapiens GN=DOPEY2 PE=1 SV=5 - [DOP2_HUMAN]	0.117731	0.331186
P51965	1	1	46.54	1.57292	LAPC-4_p	LAPC-4_ARres	Ubiquitin-conjugating enzyme E2 E1 OS=Homo sapiens GN=UBE2E1 PE=1 SV=1 - [UB2E1_HUMAN]	0.117776	0.331186
Q9NXR7	2	2	114.96	1.2918	LAPC-4_ARres	LAPC-4_p	BRCA1-A complex subunit BRE OS=Homo sapiens GN=BRE PE=1 SV=2 - [BRE_HUMAN]	0.118687	0.333443
P82933	2	2	225.54	1.38355	LAPC-4_p	LAPC-4_ARres	28S ribosomal protein S9, mitochondrial OS=Homo sapiens GN=MRPS9 PE=1 SV=2 - [RT09_HUMAN]	0.119119	0.333889
O60502	5	5	298.29	1.18117	LAPC-4_p	LAPC-4_ARres	Bifunctional protein NCOAT OS=Homo sapiens GN=MGEA5 PE=1 SV=2 - [NCOAT_HUMAN]	0.119123	0.333889
Q9H0D6	12	12	588.79	1.17925	LAPC-4_ARres	LAPC-4_p	5'-3' exoribonuclease 2 OS=Homo sapiens GN=XRN2 PE=1 SV=1 - [XRN2_HUMAN]	0.119169	0.333889
Q5T6V5	3	3	206.72	1.67295	LAPC-4_p	LAPC-4_ARres	UPF0553 protein C9orf64 OS=Homo sapiens GN=C9orf64 PE=1 SV=1 - [CI064_HUMAN]	0.119913	0.335274
Q12874	10	10	672.12	1.29545	LAPC-4_ARres	LAPC-4_p	Splicing factor 3A subunit 3 OS=Homo sapiens GN=SF3A3 PE=1 SV=1 - [SF3A3_HUMAN]	0.120036	0.335274
Q9Y314	2	2	139.57	1.28074	LAPC-4_p	LAPC-4_ARres	Nitric oxide synthase-interacting protein OS=Homo sapiens GN=NOSIP PE=1 SV=1 - [NOSIP_HUMAN]	0.120051	0.335274
Q13572	4	4	184.08	1.29845	LAPC-4_ARres	LAPC-4_p	Inositol-tetrakisphosphate 1-kinase OS=Homo sapiens GN=ITPK1 PE=1 SV=2 - [ITPK1_HUMAN]	0.120115	0.335274
O00571	9	2	617.47	1.72194	LAPC-4_p	LAPC-4_ARres	ATP-dependent RNA helicase DDX3X OS=Homo sapiens GN=DDX3X PE=1 SV=3 - [DDX3X_HUMAN]	0.120205	0.335274
Q13630	6	5	386.29	1.23584	LAPC-4_ARres	LAPC-4_p	GDP-L-fucose synthase OS=Homo sapiens GN=TSTA3 PE=1 SV=1 - [FCL_HUMAN]	0.120805	0.336172
P09758	1	1	100.86	1.38449	LAPC-4_ARres	LAPC-4_p	Tumor-associated calcium signal transducer 2 OS=Homo sapiens GN=TACSTD2 PE=1 SV=3 - [TACD2_HUMAN]	0.120828	0.336172
P67936	6	5	487.39	1.23025	LAPC-4_p	LAPC-4_ARres	Tropomyosin alpha-4 chain OS=Homo sapiens GN=TPM4 PE=1 SV=3 - [TPM4_HUMAN]	0.120943	0.336172
P18124	9	7	512.04	1.32032	LAPC-4_p	LAPC-4_ARres	60S ribosomal protein L7 OS=Homo sapiens GN=RPL7 PE=1 SV=1 - [RL7_HUMAN]	0.120961	0.336172
Q96DI7	6	6	329.42	1.28975	LAPC-4_p	LAPC-4_ARres	U5 small nuclear ribonucleoprotein 40 kDa protein OS=Homo sapiens GN=SNRNP40 PE=1 SV=1 - [SNR40_HUMAN]	0.121085	0.336214
Q9BQG0	9	9	559.12	1.27554	LAPC-4_p	LAPC-4_ARres	Myb-binding protein 1A OS=Homo sapiens GN=MYBBP1A PE=1 SV=2 - [MBB1A_HUMAN]	0.121301	0.336404
Q8N1G2	1	1	53.35	1.53381	LAPC-4_p	LAPC-4_ARres	Cap-specific mRNA (nucleoside-2'-O-)-methyltransferase 1 OS=Homo sapiens GN=FTSJD2 PE=1 SV=1 - [MTR1_HUMAN]	0.121464	0.336404
P20936	1	1	60.24	2.14369	LAPC-4_p	LAPC-4_ARres	Ras GTPase-activating protein 1 OS=Homo sapiens GN=RASA1 PE=1 SV=1 - [RASA1_HUMAN]	0.121511	0.336404
Q15785	5	5	329.8	1.37699	LAPC-4_p	LAPC-4_ARres	Mitochondrial import receptor subunit TOM34 OS=Homo sapiens GN=TOMM34 PE=1 SV=2 - [TOM34_HUMAN]	0.121683	0.336404
P11142	23	20	2363.52	1.19568	LAPC-4_p	LAPC-4_ARres	Heat shock cognate 71 kDa protein OS=Homo sapiens GN=HSPA8 PE=1 SV=1 - [HSP7C_HUMAN]	0.121703	0.336404
P53004	6	6	382.91	1.21305	LAPC-4_ARres	LAPC-4_p	Biliverdin reductase A OS=Homo sapiens GN=BLVRA PE=1 SV=2 - [BIEA_HUMAN]	0.121805	0.336404
Q9NZ01	2	2	105.54	2.55548	LAPC-4_p	LAPC-4_ARres	Trans-2,3-enoyl-CoA reductase OS=Homo sapiens GN=TECR PE=1 SV=1 - [TECR_HUMAN]	0.121926	0.336438
O14618	1	1	36.92	1.36062	LAPC-4_ARres	LAPC-4_p	Copper chaperone for superoxide dismutase OS=Homo sapiens GN=CCS PE=1 SV=1 - [CCS_HUMAN]	0.122162	0.336772
Q9Y678	15	13	1053.32	1.09821	LAPC-4_ARres	LAPC-4_p	Coatomer subunit gamma-1 OS=Homo sapiens GN=COPG1 PE=1 SV=1 - [COPG1_HUMAN]	0.122265	0.336772
Q8NFH4	1	1	39.01	1.42207	LAPC-4_ARres	LAPC-4_p	Nucleoporin Nup37 OS=Homo sapiens GN=NUP37 PE=1 SV=1 - [NUP37_HUMAN]	0.12247	0.337037
P52209	10	9	736.83	1.29478	LAPC-4_ARres	LAPC-4_p	6-phosphogluconate dehydrogenase, decarboxylating OS=Homo sapiens GN=PGD PE=1 SV=3 - [6PGD_HUMAN]	0.122665	0.337056
O60506	19	14	1537.43	1.19445	LAPC-4_p	LAPC-4_ARres	Heterogeneous nuclear ribonucleoprotein Q OS=Homo sapiens GN=SYNCRIP PE=1 SV=2 - [HNRPQ_HUMAN]	0.122717	0.337056
Q96JB5	3	2	117.31	3.96896	LAPC-4_p	LAPC-4_ARres	CDK5 regulatory subunit-associated protein 3 OS=Homo sapiens GN=CDK5RAP3 PE=1 SV=2 - [CK5P3_HUMAN]	0.122803	0.337056
P61006	3	1	226.02	1.39743	LAPC-4_p	LAPC-4_ARres	Ras-related protein Rab-8A OS=Homo sapiens GN=RAB8A PE=1 SV=1 - [RAB8A_HUMAN]	0.123282	0.33785
P21980	2	2	95.04	1.4369	LAPC-4_p	LAPC-4_ARres	Protein-glutamine gamma-glutamyltransferase 2 OS=Homo sapiens GN=TGM2 PE=1 SV=2 - [TGM2_HUMAN]	0.123311	0.33785
P21964	8	7	973.89	1.25043	LAPC-4_p	LAPC-4_ARres	Catechol O-methyltransferase OS=Homo sapiens GN=COMT PE=1 SV=2 - [COMT_HUMAN]	0.124233	0.339787
P30050	6	5	648.69	1.26064	LAPC-4_p	LAPC-4_ARres	60S ribosomal protein L12 OS=Homo sapiens GN=RPL12 PE=1 SV=1 - [RL12_HUMAN]	0.124237	0.339787
O00515	2	2	150.65	1.27154	LAPC-4_ARres	LAPC-4_p	Ladinin-1 OS=Homo sapiens GN=LAD1 PE=1 SV=2 - [LAD1_HUMAN]	0.125178	0.342057
O95881	1	1	120.56	1.30947	LAPC-4_ARres	LAPC-4_p	Thioredoxin domain-containing protein 12 OS=Homo sapiens GN=TXNDC12 PE=1 SV=1 - [TXD12_HUMAN]	0.125578	0.342848
P10809	25	22	2753.91	1.1841	LAPC-4_ARres	LAPC-4_p	60 kDa heat shock protein, mitochondrial OS=Homo sapiens GN=HSPD1 PE=1 SV=2 - [CH60_HUMAN]	0.126062	0.343801
O60264	5	5	303.69	1.25738	LAPC-4_p	LAPC-4_ARres	SWI/SNF-related matrix-associated actin-dependent regulator of chromatin subfamily A member 5 OS=Homo sapiens GN=SMARCA5 PE=1 SV=1 - [SMCA5_HUMAN]	0.126149	0.343801
Q5JVF3	1	1	63.45	1.29473	LAPC-4_ARres	LAPC-4_p	PCI domain-containing protein 2 OS=Homo sapiens GN=PCID2 PE=1 SV=2 - [PCID2_HUMAN]	0.126398	0.343979
Q8WVM8	5	5	340.12	1.31202	LAPC-4_ARres	LAPC-4_p	Sec1 family domain-containing protein 1 OS=Homo sapiens GN=SCFD1 PE=1 SV=4 - [SCFD1_HUMAN]	0.126477	0.343979
Q99622	3	3	274.06	1.18329	LAPC-4_ARres	LAPC-4_p	Protein C10 OS=Homo sapiens GN=C12orf57 PE=1 SV=1 - [C10_HUMAN]	0.126548	0.343979
Q8TEM1	4	4	268.52	2.02109	LAPC-4_p	LAPC-4_ARres	Nuclear pore membrane glycoprotein 210 OS=Homo sapiens GN=NUP210 PE=1 SV=3 - [PO210_HUMAN]	0.126788	0.34433
P57737	1	1	67.19	1.55066	LAPC-4_ARres	LAPC-4_p	Coronin-7 OS=Homo sapiens GN=CORO7 PE=1 SV=2 - [CORO7_HUMAN]	0.126944	0.344452
Q15126	7	6	492.58	1.20277	LAPC-4_ARres	LAPC-4_p	Phosphomevalonate kinase OS=Homo sapiens GN=PMVK PE=1 SV=3 - [PMVK_HUMAN]	0.127208	0.344864
O95777	3	3	403.71	1.40043	LAPC-4_p	LAPC-4_ARres	N-alpha-acetyltransferase 38, NatC auxiliary subunit OS=Homo sapiens GN=NAA38 PE=1 SV=3 - [NAA38_HUMAN]	0.127341	0.344925
P84098	1	1	172.13	1.37309	LAPC-4_p	LAPC-4_ARres	60S ribosomal protein L19 OS=Homo sapiens GN=RPL19 PE=1 SV=1 - [RL19_HUMAN]	0.127526	0.345035
Q5VT52	5	5	384.45	1.21558	LAPC-4_ARres	LAPC-4_p	Regulation of nuclear pre-mRNA domain-containing protein 2 OS=Homo sapiens GN=RPRD2 PE=1 SV=1 - [RPRD2_HUMAN]	0.127612	0.345035
P19525	3	3	190.86	1.92337	LAPC-4_p	LAPC-4_ARres	Interferon-induced, double-stranded RNA-activated protein kinase OS=Homo sapiens GN=EIF2AK2 PE=1 SV=2 - [E2AK2_HUMAN]	0.12781	0.345035
Q14166	12	11	596.94	1.13454	LAPC-4_p	LAPC-4_ARres	Tubulin--tyrosine ligase-like protein 12 OS=Homo sapiens GN=TTLL12 PE=1 SV=2 - [TTL12_HUMAN]	0.127828	0.345035
Q9NVI1	3	3	144.85	1.54139	LAPC-4_p	LAPC-4_ARres	Fanconi anemia group I protein OS=Homo sapiens GN=FANCI PE=1 SV=4 - [FANCI_HUMAN]	0.128377	0.346216
Q9Y2R5	2	2	92.96	1.43426	LAPC-4_p	LAPC-4_ARres	28S ribosomal protein S17, mitochondrial OS=Homo sapiens GN=MRPS17 PE=1 SV=1 - [RT17_HUMAN]	0.128747	0.346537
Q9H9T3	2	2	62.48	1.40298	LAPC-4_p	LAPC-4_ARres	Elongator complex protein 3 OS=Homo sapiens GN=ELP3 PE=1 SV=2 - [ELP3_HUMAN]	0.128811	0.346537
Q15233	2	2	124.57	1.90897	LAPC-4_p	LAPC-4_ARres	Non-POU domain-containing octamer-binding protein OS=Homo sapiens GN=NONO PE=1 SV=4 - [NONO_HUMAN]	0.128918	0.346537
P07195	8	8	665.39	1.17065	LAPC-4_ARres	LAPC-4_p	L-lactate dehydrogenase B chain OS=Homo sapiens GN=LDHB PE=1 SV=2 - [LDHB_HUMAN]	0.128944	0.346537
Q01082	25	22	1883.12	1.3228	LAPC-4_p	LAPC-4_ARres	Spectrin beta chain, non-erythrocytic 1 OS=Homo sapiens GN=SPTBN1 PE=1 SV=2 - [SPTB2_HUMAN]	0.129532	0.347153
P43307	3	3	229.79	1.68169	LAPC-4_p	LAPC-4_ARres	Translocon-associated protein subunit alpha OS=Homo sapiens GN=SSR1 PE=1 SV=3 - [SSRA_HUMAN]	0.129673	0.347153
P68400	7	7	542.16	1.16264	LAPC-4_p	LAPC-4_ARres	Casein kinase II subunit alpha OS=Homo sapiens GN=CSNK2A1 PE=1 SV=1 - [CSK21_HUMAN]	0.129679	0.347153
Q08945	4	4	233.21	1.25	LAPC-4_p	LAPC-4_ARres	FACT complex subunit SSRP1 OS=Homo sapiens GN=SSRP1 PE=1 SV=1 - [SSRP1_HUMAN]	0.129684	0.347153
Q6UB35	5	5	273.66	1.31067	LAPC-4_ARres	LAPC-4_p	Monofunctional C1-tetrahydrofolate synthase, mitochondrial OS=Homo sapiens GN=MTHFD1L PE=1 SV=1 - [C1TM_HUMAN]	0.129753	0.347153
Q5T8P6	2	1	159.86	3.57703	LAPC-4_p	LAPC-4_ARres	RNA-binding protein 26 OS=Homo sapiens GN=RBM26 PE=1 SV=3 - [RBM26_HUMAN]	0.129846	0.347153
Q9Y294	1	1	39.66	1.55443	LAPC-4_ARres	LAPC-4_p	Histone chaperone ASF1A OS=Homo sapiens GN=ASF1A PE=1 SV=1 - [ASF1A_HUMAN]	0.130585	0.348827
P15954	1	1	30.76	1.63962	LAPC-4_p	LAPC-4_ARres	Cytochrome c oxidase subunit 7C, mitochondrial OS=Homo sapiens GN=COX7C PE=1 SV=1 - [COX7C_HUMAN]	0.130798	0.348913
O76062	2	1	114.84	2.56236	LAPC-4_p	LAPC-4_ARres	Delta(14)-sterol reductase OS=Homo sapiens GN=TM7SF2 PE=2 SV=3 - [ERG24_HUMAN]	0.130902	0.348913
Q04917	6	4	486.95	1.19155	LAPC-4_ARres	LAPC-4_p	14-3-3 protein eta OS=Homo sapiens GN=YWHAH PE=1 SV=4 - [1433F_HUMAN]	0.130955	0.348913
Q13542	2	2	89.24	1.74666	LAPC-4_p	LAPC-4_ARres	Eukaryotic translation initiation factor 4E-binding protein 2 OS=Homo sapiens GN=EIF4EBP2 PE=1 SV=1 - [4EBP2_HUMAN]	0.131991	0.35137
Q7L576	5	5	212.57	1.22744	LAPC-4_p	LAPC-4_ARres	Cytoplasmic FMR1-interacting protein 1 OS=Homo sapiens GN=CYFIP1 PE=1 SV=1 - [CYFP1_HUMAN]	0.132229	0.351703
O15484	2	1	101.02	6.23329	LAPC-4_ARres	LAPC-4_p	Calpain-5 OS=Homo sapiens GN=CAPN5 PE=1 SV=2 - [CAN5_HUMAN]	0.132394	0.351837
P54803	1	1	41.36	1.94804	LAPC-4_p	LAPC-4_ARres	Galactocerebrosidase OS=Homo sapiens GN=GALC PE=1 SV=3 - [GALC_HUMAN]	0.132711	0.352378
Q02952	5	5	331.43	1.34069	LAPC-4_ARres	LAPC-4_p	A-kinase anchor protein 12 OS=Homo sapiens GN=AKAP12 PE=1 SV=4 - [AKA12_HUMAN]	0.132826	0.352381
O75616	1	1	84.27	2.40761	LAPC-4_p	LAPC-4_ARres	GTPase Era, mitochondrial OS=Homo sapiens GN=ERAL1 PE=1 SV=2 - [ERAL1_HUMAN]	0.133187	0.353037
P36776	9	8	470.33	1.34297	LAPC-4_ARres	LAPC-4_p	Lon protease homolog, mitochondrial OS=Homo sapiens GN=LONP1 PE=1 SV=2 - [LONM_HUMAN]	0.133577	0.353516
P48739	3	1	122.17	1.48881	LAPC-4_p	LAPC-4_ARres	Phosphatidylinositol transfer protein beta isoform OS=Homo sapiens GN=PITPNB PE=1 SV=2 - [PIPNB_HUMAN]	0.133598	0.353516
P09211	8	8	855.72	1.14375	LAPC-4_ARres	LAPC-4_p	Glutathione S-transferase P OS=Homo sapiens GN=GSTP1 PE=1 SV=2 - [GSTP1_HUMAN]	0.133781	0.353516
Q9GZS3	4	4	302.64	1.50328	LAPC-4_p	LAPC-4_ARres	WD repeat-containing protein 61 OS=Homo sapiens GN=WDR61 PE=1 SV=1 - [WDR61_HUMAN]	0.133825	0.353516
Q9BRP4	3	3	186.94	1.51515	LAPC-4_p	LAPC-4_ARres	Proteasomal ATPase-associated factor 1 OS=Homo sapiens GN=PAAF1 PE=1 SV=2 - [PAAF1_HUMAN]	0.134879	0.355998
P48681	1	1	28.74	1.29173	LAPC-4_ARres	LAPC-4_p	Nestin OS=Homo sapiens GN=NES PE=1 SV=2 - [NEST_HUMAN]	0.135535	0.357425
Q99536	3	3	168.79	1.22306	LAPC-4_ARres	LAPC-4_p	Synaptic vesicle membrane protein VAT-1 homolog OS=Homo sapiens GN=VAT1 PE=1 SV=2 - [VAT1_HUMAN]	0.136018	0.3582
Q04726	7	4	554.17	1.30375	LAPC-4_ARres	LAPC-4_p	Transducin-like enhancer protein 3 OS=Homo sapiens GN=TLE3 PE=1 SV=2 - [TLE3_HUMAN]	0.13606	0.3582
P49756	4	4	353.89	1.19689	LAPC-4_ARres	LAPC-4_p	RNA-binding protein 25 OS=Homo sapiens GN=RBM25 PE=1 SV=3 - [RBM25_HUMAN]	0.13655	0.359024
Q96GK7	1	1	33.36	3.81666	LAPC-4_ARres	LAPC-4_p	Fumarylacetoacetate hydrolase domain-containing protein 2A OS=Homo sapiens GN=FAHD2A PE=1 SV=1 - [FAH2A_HUMAN]	0.136635	0.359024
P15531	7	2	522.46	1.37155	LAPC-4_ARres	LAPC-4_p	Nucleoside diphosphate kinase A OS=Homo sapiens GN=NME1 PE=1 SV=1 - [NDKA_HUMAN]	0.136721	0.359024
Q7Z5K2	2	2	93.04	1.71758	LAPC-4_ARres	LAPC-4_p	Wings apart-like protein homolog OS=Homo sapiens GN=WAPAL PE=1 SV=1 - [WAPL_HUMAN]	0.13723	0.359725
P62891	1	1	29.41	1.29535	LAPC-4_p	LAPC-4_ARres	60S ribosomal protein L39 OS=Homo sapiens GN=RPL39 PE=2 SV=2 - [RL39_HUMAN]	0.137242	0.359725
P02533	3	1	250.05	1.67115	LAPC-4_ARres	LAPC-4_p	Keratin, type I cytoskeletal 14 OS=Homo sapiens GN=KRT14 PE=1 SV=4 - [K1C14_HUMAN]	0.137337	0.359725
Q9Y262	12	12	835.9	1.17322	LAPC-4_p	LAPC-4_ARres	Eukaryotic translation initiation factor 3 subunit L OS=Homo sapiens GN=EIF3L PE=1 SV=1 - [EIF3L_HUMAN]	0.137755	0.360515
P43897	2	2	190.97	1.24645	LAPC-4_ARres	LAPC-4_p	Elongation factor Ts, mitochondrial OS=Homo sapiens GN=TSFM PE=1 SV=2 - [EFTS_HUMAN]	0.138138	0.361074
Q9HAU5	2	1	67.73	1.25104	LAPC-4_ARres	LAPC-4_p	Regulator of nonsense transcripts 2 OS=Homo sapiens GN=UPF2 PE=1 SV=1 - [RENT2_HUMAN]	0.138371	0.361074
Q92621	6	5	327.49	1.43685	LAPC-4_ARres	LAPC-4_p	Nuclear pore complex protein Nup205 OS=Homo sapiens GN=NUP205 PE=1 SV=3 - [NU205_HUMAN]	0.138372	0.361074
Q7Z4H8	1	1	71.39	17.1545	LAPC-4_p	LAPC-4_ARres	KDEL motif-containing protein 2 OS=Homo sapiens GN=KDELC2 PE=1 SV=2 - [KDEL2_HUMAN]	0.138887	0.361074
Q5ZPR3	3	3	130.34	1.22308	LAPC-4_p	LAPC-4_ARres	CD276 antigen OS=Homo sapiens GN=CD276 PE=1 SV=1 - [CD276_HUMAN]	0.138923	0.361074
Q9BR76	5	5	332.11	1.30448	LAPC-4_p	LAPC-4_ARres	Coronin-1B OS=Homo sapiens GN=CORO1B PE=1 SV=1 - [COR1B_HUMAN]	0.138933	0.361074
P61020	4	2	362.49	1.17894	LAPC-4_ARres	LAPC-4_p	Ras-related protein Rab-5B OS=Homo sapiens GN=RAB5B PE=1 SV=1 - [RAB5B_HUMAN]	0.139013	0.361074
O15126	1	1	30.11	2.18713	LAPC-4_p	LAPC-4_ARres	Secretory carrier-associated membrane protein 1 OS=Homo sapiens GN=SCAMP1 PE=1 SV=2 - [SCAM1_HUMAN]	0.139034	0.361074
Q9H501	1	1	47.04	1.67965	LAPC-4_ARres	LAPC-4_p	ESF1 homolog OS=Homo sapiens GN=ESF1 PE=1 SV=1 - [ESF1_HUMAN]	0.139111	0.361074
Q6P3W7	2	1	98.46	1.39212	LAPC-4_p	LAPC-4_ARres	SCY1-like protein 2 OS=Homo sapiens GN=SCYL2 PE=1 SV=1 - [SCYL2_HUMAN]	0.139135	0.361074
Q69YN2	2	2	88.8	1.34555	LAPC-4_p	LAPC-4_ARres	CWF19-like protein 1 OS=Homo sapiens GN=CWF19L1 PE=1 SV=2 - [C19L1_HUMAN]	0.139456	0.361604
O00148	7	1	516.03	1.42478	LAPC-4_p	LAPC-4_ARres	ATP-dependent RNA helicase DDX39A OS=Homo sapiens GN=DDX39A PE=1 SV=2 - [DX39A_HUMAN]	0.13965	0.361803
Q9Y2R0	1	1	61.77	2.27832	LAPC-4_p	LAPC-4_ARres	Cytochrome C oxidase assembly factor 3 homolog, mitochondrial OS=Homo sapiens GN=COA3 PE=1 SV=1 - [COA3_HUMAN]	0.140101	0.36267
Q9UGP8	3	3	151.01	1.19322	LAPC-4_p	LAPC-4_ARres	Translocation protein SEC63 homolog OS=Homo sapiens GN=SEC63 PE=1 SV=2 - [SEC63_HUMAN]	0.140234	0.36271
P52907	7	5	612.77	1.19466	LAPC-4_ARres	LAPC-4_p	F-actin-capping protein subunit alpha-1 OS=Homo sapiens GN=CAPZA1 PE=1 SV=3 - [CAZA1_HUMAN]	0.140636	0.363448
P62158	5	4	488.48	1.2032	LAPC-4_ARres	LAPC-4_p	Calmodulin OS=Homo sapiens GN=CALM1 PE=1 SV=2 - [CALM_HUMAN]	0.140855	0.36371
O95208	2	1	97.3	1.31447	LAPC-4_ARres	LAPC-4_p	Epsin-2 OS=Homo sapiens GN=EPN2 PE=1 SV=3 - [EPN2_HUMAN]	0.14142	0.364523
P40763	7	7	483.54	1.27072	LAPC-4_p	LAPC-4_ARres	Signal transducer and activator of transcription 3 OS=Homo sapiens GN=STAT3 PE=1 SV=2 - [STAT3_HUMAN]	0.141481	0.364523
Q8NH61	1	1	28	1.29793	LAPC-4_ARres	LAPC-4_p	Olfactory receptor 51F2 OS=Homo sapiens GN=OR51F2 PE=2 SV=2 - [O51F2_HUMAN]	0.141524	0.364523
Q6NXG1	2	1	78.18	1.3811	LAPC-4_ARres	LAPC-4_p	Epithelial splicing regulatory protein 1 OS=Homo sapiens GN=ESRP1 PE=1 SV=2 - [ESRP1_HUMAN]	0.142058	0.365597
Q08209	3	3	139.32	1.20942	LAPC-4_ARres	LAPC-4_p	Serine/threonine-protein phosphatase 2B catalytic subunit alpha isoform OS=Homo sapiens GN=PPP3CA PE=1 SV=1 - [PP2BA_HUMAN]	0.14225	0.365654
Q9BVG4	2	2	111.55	1.36982	LAPC-4_ARres	LAPC-4_p	UPF0368 protein Cxorf26 OS=Homo sapiens GN=CXorf26 PE=1 SV=1 - [CX026_HUMAN]	0.142317	0.365654
Q99828	1	1	59.28	4.1199	LAPC-4_ARres	LAPC-4_p	Calcium and integrin-binding protein 1 OS=Homo sapiens GN=CIB1 PE=1 SV=4 - [CIB1_HUMAN]	0.142599	0.366075
O60925	1	1	56.42	1.30857	LAPC-4_ARres	LAPC-4_p	Prefoldin subunit 1 OS=Homo sapiens GN=PFDN1 PE=1 SV=2 - [PFD1_HUMAN]	0.14288	0.366492
Q9BXJ9	2	2	158.97	1.38674	LAPC-4_p	LAPC-4_ARres	N-alpha-acetyltransferase 15, NatA auxiliary subunit OS=Homo sapiens GN=NAA15 PE=1 SV=1 - [NAA15_HUMAN]	0.143371	0.367385
Q9GZS1	2	2	68.27	1.28523	LAPC-4_p	LAPC-4_ARres	DNA-directed RNA polymerase I subunit RPA49 OS=Homo sapiens OX=9606 GN=POLR1E PE=1 SV=3 - [RPA49_HUMAN]	0.143465	0.367385
Q8N3C0	2	1	72.18	1.2878	LAPC-4_p	LAPC-4_ARres	Activating signal cointegrator 1 complex subunit 3 OS=Homo sapiens GN=ASCC3 PE=1 SV=3 - [ASCC3_HUMAN]	0.143815	0.367962
Q9NNW7	5	3	322.18	1.46441	LAPC-4_p	LAPC-4_ARres	Thioredoxin reductase 2, mitochondrial OS=Homo sapiens GN=TXNRD2 PE=1 SV=3 - [TRXR2_HUMAN]	0.144071	0.367962
P07814	30	30	2327.39	1.17014	LAPC-4_ARres	LAPC-4_p	Bifunctional glutamate/proline--tRNA ligase OS=Homo sapiens GN=EPRS PE=1 SV=5 - [SYEP_HUMAN]	0.144143	0.367962
Q13501	3	3	241.52	1.27093	LAPC-4_p	LAPC-4_ARres	Sequestosome-1 OS=Homo sapiens GN=SQSTM1 PE=1 SV=1 - [SQSTM_HUMAN]	0.144166	0.367962
Q9Y4W2	1	1	28.4	1.64259	LAPC-4_ARres	LAPC-4_p	Ribosomal biogenesis protein LAS1L OS=Homo sapiens GN=LAS1L PE=1 SV=2 - [LAS1L_HUMAN]	0.144351	0.368129
P62314	1	1	118.51	1.2966	LAPC-4_ARres	LAPC-4_p	Small nuclear ribonucleoprotein Sm D1 OS=Homo sapiens GN=SNRPD1 PE=1 SV=1 - [SMD1_HUMAN]	0.144631	0.368541
Q13257	3	3	262.06	1.3482	LAPC-4_p	LAPC-4_ARres	Mitotic spindle assembly checkpoint protein MAD2A OS=Homo sapiens GN=MAD2L1 PE=1 SV=1 - [MD2L1_HUMAN]	0.145115	0.36945
Q9P2N5	2	1	107.53	1.22336	LAPC-4_p	LAPC-4_ARres	RNA-binding protein 27 OS=Homo sapiens GN=RBM27 PE=1 SV=2 - [RBM27_HUMAN]	0.145226	0.36945
O95433	6	6	333.41	1.13183	LAPC-4_ARres	LAPC-4_p	Activator of 90 kDa heat shock protein ATPase homolog 1 OS=Homo sapiens GN=AHSA1 PE=1 SV=1 - [AHSA1_HUMAN]	0.145404	0.369516
P13639	28	27	2362.94	1.15422	LAPC-4_p	LAPC-4_ARres	Elongation factor 2 OS=Homo sapiens GN=EEF2 PE=1 SV=4 - [EF2_HUMAN]	0.145524	0.369516
P12268	12	11	1257.83	1.2324	LAPC-4_p	LAPC-4_ARres	Inosine-5'-monophosphate dehydrogenase 2 OS=Homo sapiens GN=IMPDH2 PE=1 SV=2 - [IMDH2_HUMAN]	0.145808	0.369516
Q13085	34	34	2075.57	1.17234	LAPC-4_p	LAPC-4_ARres	Acetyl-CoA carboxylase 1 OS=Homo sapiens GN=ACACA PE=1 SV=2 - [ACACA_HUMAN]	0.145873	0.369516
P18583	6	6	336.32	1.9656	LAPC-4_p	LAPC-4_ARres	Protein SON OS=Homo sapiens GN=SON PE=1 SV=4 - [SON_HUMAN]	0.145918	0.369516
Q9Y4X5	1	1	78.79	1.35228	LAPC-4_ARres	LAPC-4_p	E3 ubiquitin-protein ligase ARIH1 OS=Homo sapiens GN=ARIH1 PE=1 SV=2 - [ARI1_HUMAN]	0.145968	0.369516
Q9UKV3	5	5	251.43	1.37677	LAPC-4_ARres	LAPC-4_p	Apoptotic chromatin condensation inducer in the nucleus OS=Homo sapiens GN=ACIN1 PE=1 SV=2 - [ACINU_HUMAN]	0.146706	0.371081
Q12789	4	4	163.84	1.32167	LAPC-4_ARres	LAPC-4_p	General transcription factor 3C polypeptide 1 OS=Homo sapiens GN=GTF3C1 PE=1 SV=4 - [TF3C1_HUMAN]	0.14714	0.371819
P04843	16	14	1043.04	1.61338	LAPC-4_p	LAPC-4_ARres	Dolichyl-diphosphooligosaccharide--protein glycosyltransferase subunit 1 OS=Homo sapiens GN=RPN1 PE=1 SV=1 - [RPN1_HUMAN]	0.147238	0.371819
O43924	1	1	32.24	3.11162	LAPC-4_p	LAPC-4_ARres	Retinal rod rhodopsin-sensitive cGMP 3',5'-cyclic phosphodiesterase subunit delta OS=Homo sapiens GN=PDE6D PE=1 SV=1 - [PDE6D_HUMAN]	0.147575	0.372352
P46459	12	12	765.96	1.22663	LAPC-4_ARres	LAPC-4_p	Vesicle-fusing ATPase OS=Homo sapiens GN=NSF PE=1 SV=3 - [NSF_HUMAN]	0.147715	0.372352
Q9UM54	26	26	2228.24	1.2089	LAPC-4_p	LAPC-4_ARres	Unconventional myosin-VI OS=Homo sapiens GN=MYO6 PE=1 SV=4 - [MYO6_HUMAN]	0.14781	0.372352
P55769	3	3	204.33	1.23175	LAPC-4_ARres	LAPC-4_p	NHP2-like protein 1 OS=Homo sapiens GN=NHP2L1 PE=1 SV=3 - [NH2L1_HUMAN]	0.148264	0.373192
P46939	11	9	683.14	1.2041	LAPC-4_ARres	LAPC-4_p	Utrophin OS=Homo sapiens GN=UTRN PE=1 SV=2 - [UTRO_HUMAN]	0.1486	0.373734
P42696	1	1	64.94	1.89534	LAPC-4_ARres	LAPC-4_p	RNA-binding protein 34 OS=Homo sapiens GN=RBM34 PE=1 SV=2 - [RBM34_HUMAN]	0.148936	0.374169
Q96GY0	1	1	42.88	1.35278	LAPC-4_ARres	LAPC-4_p	Zinc finger C2HC domain-containing protein 1A OS=Homo sapiens GN=ZC2HC1A PE=1 SV=2 - [ZC21A_HUMAN]	0.149086	0.374169
P31943	8	4	926.95	1.42116	LAPC-4_p	LAPC-4_ARres	Heterogeneous nuclear ribonucleoprotein H OS=Homo sapiens GN=HNRNPH1 PE=1 SV=4 - [HNRH1_HUMAN]	0.149136	0.374169
P07108	4	4	258.57	1.20056	LAPC-4_ARres	LAPC-4_p	Acyl-CoA-binding protein OS=Homo sapiens GN=DBI PE=1 SV=2 - [ACBP_HUMAN]	0.149472	0.374708
Q8N2K0	1	1	96.93	1.5063	LAPC-4_ARres	LAPC-4_p	Monoacylglycerol lipase ABHD12 OS=Homo sapiens GN=ABHD12 PE=2 SV=2 - [ABD12_HUMAN]	0.149772	0.375158
Q15287	1	1	72.02	1.37697	LAPC-4_p	LAPC-4_ARres	RNA-binding protein with serine-rich domain 1 OS=Homo sapiens GN=RNPS1 PE=1 SV=1 - [RNPS1_HUMAN]	0.149973	0.375356
P67809	5	1	549.68	1.25184	LAPC-4_p	LAPC-4_ARres	Nuclease-sensitive element-binding protein 1 OS=Homo sapiens GN=YBX1 PE=1 SV=3 - [YBOX1_HUMAN]	0.150386	0.376086
Q8N6H7	1	1	42.53	1.23266	LAPC-4_ARres	LAPC-4_p	ADP-ribosylation factor GTPase-activating protein 2 OS=Homo sapiens GN=ARFGAP2 PE=1 SV=1 - [ARFG2_HUMAN]	0.151216	0.377685
Q7LBC6	9	9	507.68	1.2306	LAPC-4_p	LAPC-4_ARres	Lysine-specific demethylase 3B OS=Homo sapiens GN=KDM3B PE=1 SV=2 - [KDM3B_HUMAN]	0.15127	0.377685
Q8WW12	3	3	259.4	1.18596	LAPC-4_ARres	LAPC-4_p	PEST proteolytic signal-containing nuclear protein OS=Homo sapiens GN=PCNP PE=1 SV=2 - [PCNP_HUMAN]	0.151391	0.377685
Q8TCB0	1	1	28.69	1.33756	LAPC-4_p	LAPC-4_ARres	Interferon-induced protein 44 OS=Homo sapiens GN=IFI44 PE=2 SV=2 - [IFI44_HUMAN]	0.151647	0.378018
P45974	11	10	850.51	1.16828	LAPC-4_p	LAPC-4_ARres	Ubiquitin carboxyl-terminal hydrolase 5 OS=Homo sapiens GN=USP5 PE=1 SV=2 - [UBP5_HUMAN]	0.151878	0.378289
Q9Y305	1	1	26.42	2.42898	LAPC-4_ARres	LAPC-4_p	Acyl-coenzyme A thioesterase 9, mitochondrial OS=Homo sapiens GN=ACOT9 PE=1 SV=2 - [ACOT9_HUMAN]	0.152235	0.378875
P67812	1	1	46.73	2.55608	LAPC-4_p	LAPC-4_ARres	Signal peptidase complex catalytic subunit SEC11A OS=Homo sapiens GN=SEC11A PE=1 SV=1 - [SC11A_HUMAN]	0.152417	0.379024
Q9Y450	5	5	310.17	1.37135	LAPC-4_p	LAPC-4_ARres	HBS1-like protein OS=Homo sapiens GN=HBS1L PE=1 SV=1 - [HBS1L_HUMAN]	0.152935	0.37996
Q05086	2	2	180.57	1.36994	LAPC-4_p	LAPC-4_ARres	Ubiquitin-protein ligase E3A OS=Homo sapiens GN=UBE3A PE=1 SV=4 - [UBE3A_HUMAN]	0.15306	0.37996
P78406	1	1	60.21	1.29024	LAPC-4_ARres	LAPC-4_p	mRNA export factor OS=Homo sapiens GN=RAE1 PE=1 SV=1 - [RAE1L_HUMAN]	0.153162	0.37996
Q9NRX1	2	2	111.8	1.33069	LAPC-4_p	LAPC-4_ARres	RNA-binding protein PNO1 OS=Homo sapiens GN=PNO1 PE=1 SV=1 - [PNO1_HUMAN]	0.153852	0.381366
Q96C19	1	1	58.04	2.6135	LAPC-4_p	LAPC-4_ARres	EF-hand domain-containing protein D2 OS=Homo sapiens GN=EFHD2 PE=1 SV=1 - [EFHD2_HUMAN]	0.154722	0.383216
Q8WUY1	2	1	75.9	1.51995	LAPC-4_ARres	LAPC-4_p	UPF0670 protein THEM6 OS=Homo sapiens GN=THEM6 PE=1 SV=2 - [THEM6_HUMAN]	0.155119	0.383486
Q7L5D6	3	3	247.74	1.26848	LAPC-4_p	LAPC-4_ARres	Golgi to ER traffic protein 4 homolog OS=Homo sapiens GN=GET4 PE=1 SV=1 - [GET4_HUMAN]	0.155178	0.383486
Q9UNF0	4	4	234.44	1.24007	LAPC-4_ARres	LAPC-4_p	Protein kinase C and casein kinase substrate in neurons protein 2 OS=Homo sapiens GN=PACSIN2 PE=1 SV=2 - [PACN2_HUMAN]	0.155203	0.383486
O95573	9	9	642.42	1.4464	LAPC-4_p	LAPC-4_ARres	Long-chain-fatty-acid--CoA ligase 3 OS=Homo sapiens GN=ACSL3 PE=1 SV=3 - [ACSL3_HUMAN]	0.155416	0.383486
P51571	2	2	82.53	2.09418	LAPC-4_p	LAPC-4_ARres	Translocon-associated protein subunit delta OS=Homo sapiens GN=SSR4 PE=1 SV=1 - [SSRD_HUMAN]	0.15545	0.383486
Q9BV86	1	1	82.18	1.27517	LAPC-4_ARres	LAPC-4_p	N-terminal Xaa-Pro-Lys N-methyltransferase 1 OS=Homo sapiens GN=NTMT1 PE=1 SV=3 - [NTM1A_HUMAN]	0.155875	0.383892
Q9NRP2	1	1	27.05	4.43532	LAPC-4_p	LAPC-4_ARres	COX assembly mitochondrial protein 2 homolog OS=Homo sapiens GN=CMC2 PE=1 SV=1 - [COXM2_HUMAN]	0.155959	0.383892
Q8TB61	1	1	30.56	1.61766	LAPC-4_p	LAPC-4_ARres	Adenosine 3'-phospho 5'-phosphosulfate transporter 1 OS=Homo sapiens GN=SLC35B2 PE=1 SV=1 - [S35B2_HUMAN]	0.155987	0.383892
Q8N7H5	4	4	258.1	1.17504	LAPC-4_p	LAPC-4_ARres	RNA polymerase II-associated factor 1 homolog OS=Homo sapiens GN=PAF1 PE=1 SV=2 - [PAF1_HUMAN]	0.156229	0.384182
Q09472	1	1	52.78	1.73319	LAPC-4_ARres	LAPC-4_p	Histone acetyltransferase p300 OS=Homo sapiens GN=EP300 PE=1 SV=2 - [EP300_HUMAN]	0.156691	0.385011
O14772	1	1	32.45	1.24132	LAPC-4_ARres	LAPC-4_p	Fucose-1-phosphate guanylyltransferase OS=Homo sapiens OX=9606 GN=FPGT PE=1 SV=3 - [FPGT_HUMAN]	0.157666	0.386995
Q96GW9	2	2	90.71	1.4564	LAPC-4_ARres	LAPC-4_p	Methionine--tRNA ligase, mitochondrial OS=Homo sapiens GN=MARS2 PE=1 SV=2 - [SYMM_HUMAN]	0.157748	0.386995
O75795	5	5	216.09	1.24264	LAPC-4_ARres	LAPC-4_p	UDP-glucuronosyltransferase 2B17 OS=Homo sapiens GN=UGT2B17 PE=2 SV=1 - [UDB17_HUMAN]	0.158701	0.388662
P23526	13	10	1065.76	1.14525	LAPC-4_ARres	LAPC-4_p	Adenosylhomocysteinase OS=Homo sapiens GN=AHCY PE=1 SV=4 - [SAHH_HUMAN]	0.158747	0.388662
Q9Y5A9	3	3	159.55	1.22994	LAPC-4_p	LAPC-4_ARres	YTH domain family protein 2 OS=Homo sapiens GN=YTHDF2 PE=1 SV=2 - [YTHD2_HUMAN]	0.158804	0.388662
Q15397	1	1	59.53	1.80268	LAPC-4_p	LAPC-4_ARres	Pumilio domain-containing protein KIAA0020 OS=Homo sapiens GN=KIAA0020 PE=1 SV=3 - [K0020_HUMAN]	0.158947	0.388704
P11279	1	1	60.78	1.23496	LAPC-4_p	LAPC-4_ARres	Lysosome-associated membrane glycoprotein 1 OS=Homo sapiens GN=LAMP1 PE=1 SV=3 - [LAMP1_HUMAN]	0.159271	0.389106
P57772	1	1	61.35	1.20577	LAPC-4_p	LAPC-4_ARres	Selenocysteine-specific elongation factor OS=Homo sapiens GN=EEFSEC PE=1 SV=4 - [SELB_HUMAN]	0.159362	0.389106
Q5VV41	1	1	84.59	1.23784	LAPC-4_ARres	LAPC-4_p	Rho guanine nucleotide exchange factor 16 OS=Homo sapiens GN=ARHGEF16 PE=1 SV=1 - [ARHGG_HUMAN]	0.159648	0.389497
Q9Y5Q9	2	2	113.53	1.35495	LAPC-4_ARres	LAPC-4_p	General transcription factor 3C polypeptide 3 OS=Homo sapiens GN=GTF3C3 PE=1 SV=1 - [TF3C3_HUMAN]	0.159971	0.389977
Q9UI09	1	1	84.93	33.3516	LAPC-4_p	LAPC-4_ARres	NADH dehydrogenase [ubiquinone] 1 alpha subcomplex subunit 12 OS=Homo sapiens GN=NDUFA12 PE=1 SV=1 - [NDUAC_HUMAN]	0.160201	0.39023
Q8NF37	2	2	126.43	1.77339	LAPC-4_p	LAPC-4_ARres	Lysophosphatidylcholine acyltransferase 1 OS=Homo sapiens GN=LPCAT1 PE=1 SV=2 - [PCAT1_HUMAN]	0.160399	0.390405
Q99757	1	1	53.98	1.54361	LAPC-4_ARres	LAPC-4_p	Thioredoxin, mitochondrial OS=Homo sapiens GN=TXN2 PE=1 SV=2 - [THIOM_HUMAN]	0.160579	0.390536
Q5VTR2	3	1	221.95	1.37135	LAPC-4_ARres	LAPC-4_p	E3 ubiquitin-protein ligase BRE1A OS=Homo sapiens GN=RNF20 PE=1 SV=2 - [BRE1A_HUMAN]	0.161764	0.39263
Q16626	1	1	64.84	1.77999	LAPC-4_p	LAPC-4_ARres	Male-enhanced antigen 1 OS=Homo sapiens GN=MEA1 PE=1 SV=2 - [MEA1_HUMAN]	0.161852	0.39263
P55072	26	26	2225.04	1.17468	LAPC-4_p	LAPC-4_ARres	Transitional endoplasmic reticulum ATPase OS=Homo sapiens GN=VCP PE=1 SV=4 - [TERA_HUMAN]	0.161889	0.39263
P48426	2	2	126.69	1.22165	LAPC-4_ARres	LAPC-4_p	Phosphatidylinositol 5-phosphate 4-kinase type-2 alpha OS=Homo sapiens GN=PIP4K2A PE=1 SV=2 - [PI42A_HUMAN]	0.161999	0.39263
A6NDU8	2	2	131.31	1.20367	LAPC-4_p	LAPC-4_ARres	UPF0600 protein C5orf51 OS=Homo sapiens GN=C5orf51 PE=1 SV=1 - [CE051_HUMAN]	0.162074	0.39263
O43765	3	3	177.95	1.20335	LAPC-4_ARres	LAPC-4_p	Small glutamine-rich tetratricopeptide repeat-containing protein alpha OS=Homo sapiens GN=SGTA PE=1 SV=1 - [SGTA_HUMAN]	0.162266	0.392688
Q16629	3	2	241.28	2.05432	LAPC-4_p	LAPC-4_ARres	Serine/arginine-rich splicing factor 7 OS=Homo sapiens GN=SRSF7 PE=1 SV=1 - [SRSF7_HUMAN]	0.162423	0.392688
Q9NQG5	5	4	355.28	1.18324	LAPC-4_ARres	LAPC-4_p	Regulation of nuclear pre-mRNA domain-containing protein 1B OS=Homo sapiens GN=RPRD1B PE=1 SV=1 - [RPR1B_HUMAN]	0.162537	0.392688
P56545	2	1	94.42	1.30686	LAPC-4_ARres	LAPC-4_p	C-terminal-binding protein 2 OS=Homo sapiens GN=CTBP2 PE=1 SV=1 - [CTBP2_HUMAN]	0.162605	0.392688
O14672	1	1	38.91	1.36796	LAPC-4_p	LAPC-4_ARres	Disintegrin and metalloproteinase domain-containing protein 10 OS=Homo sapiens GN=ADAM10 PE=1 SV=1 - [ADA10_HUMAN]	0.163223	0.393834
O75884	2	2	74.69	1.51851	LAPC-4_p	LAPC-4_ARres	Putative hydrolase RBBP9 OS=Homo sapiens GN=RBBP9 PE=1 SV=2 - [RBBP9_HUMAN]	0.163334	0.393834
P33316	3	2	228.07	1.2494	LAPC-4_p	LAPC-4_ARres	Deoxyuridine 5'-triphosphate nucleotidohydrolase, mitochondrial OS=Homo sapiens GN=DUT PE=1 SV=4 - [DUT_HUMAN]	0.165033	0.397538
Q9UG63	3	3	172.43	1.18651	LAPC-4_p	LAPC-4_ARres	ATP-binding cassette sub-family F member 2 OS=Homo sapiens GN=ABCF2 PE=1 SV=2 - [ABCF2_HUMAN]	0.165127	0.397538
Q86VS8	2	2	144.45	1.22216	LAPC-4_ARres	LAPC-4_p	Protein Hook homolog 3 OS=Homo sapiens GN=HOOK3 PE=1 SV=2 - [HOOK3_HUMAN]	0.165592	0.398346
Q96CW1	4	4	231.38	1.19777	LAPC-4_p	LAPC-4_ARres	AP-2 complex subunit mu OS=Homo sapiens GN=AP2M1 PE=1 SV=2 - [AP2M1_HUMAN]	0.165914	0.398592
P30154	4	2	386.25	1.44931	LAPC-4_p	LAPC-4_ARres	Serine/threonine-protein phosphatase 2A 65 kDa regulatory subunit A beta isoform OS=Homo sapiens GN=PPP2R1B PE=1 SV=3 - [2AAB_HUMAN]	0.165951	0.398592
Q9H0B6	10	6	617.99	1.25141	LAPC-4_ARres	LAPC-4_p	Kinesin light chain 2 OS=Homo sapiens GN=KLC2 PE=1 SV=1 - [KLC2_HUMAN]	0.166791	0.400179
Q7KZF4	19	17	1609.32	1.17343	LAPC-4_p	LAPC-4_ARres	Staphylococcal nuclease domain-containing protein 1 OS=Homo sapiens GN=SND1 PE=1 SV=1 - [SND1_HUMAN]	0.16687	0.400179
Q15121	3	3	181.47	1.33978	LAPC-4_p	LAPC-4_ARres	Astrocytic phosphoprotein PEA-15 OS=Homo sapiens GN=PEA15 PE=1 SV=2 - [PEA15_HUMAN]	0.167183	0.400548
O00231	12	12	853.63	1.13176	LAPC-4_p	LAPC-4_ARres	26S proteasome non-ATPase regulatory subunit 11 OS=Homo sapiens GN=PSMD11 PE=1 SV=3 - [PSD11_HUMAN]	0.167297	0.400548
Q9NZL9	5	4	379.49	1.30362	LAPC-4_ARres	LAPC-4_p	Methionine adenosyltransferase 2 subunit beta OS=Homo sapiens GN=MAT2B PE=1 SV=1 - [MAT2B_HUMAN]	0.167413	0.400548
P52429	1	1	29.53	7.0263	LAPC-4_p	LAPC-4_ARres	Diacylglycerol kinase epsilon OS=Homo sapiens GN=DGKE PE=2 SV=1 - [DGKE_HUMAN]	0.168085	0.401703
Q9Y4L1	24	23	1921.72	1.13706	LAPC-4_ARres	LAPC-4_p	Hypoxia up-regulated protein 1 OS=Homo sapiens GN=HYOU1 PE=1 SV=1 - [HYOU1_HUMAN]	0.168285	0.401703
Q8N335	4	4	293.44	1.26892	LAPC-4_p	LAPC-4_ARres	Glycerol-3-phosphate dehydrogenase 1-like protein OS=Homo sapiens GN=GPD1L PE=1 SV=1 - [GPD1L_HUMAN]	0.168522	0.401703
O14828	2	2	243.11	1.25119	LAPC-4_p	LAPC-4_ARres	Secretory carrier-associated membrane protein 3 OS=Homo sapiens GN=SCAMP3 PE=1 SV=3 - [SCAM3_HUMAN]	0.168616	0.401703
Q92484	3	3	129.82	1.37232	LAPC-4_p	LAPC-4_ARres	Acid sphingomyelinase-like phosphodiesterase 3a OS=Homo sapiens GN=SMPDL3A PE=1 SV=2 - [ASM3A_HUMAN]	0.168659	0.401703
P18754	5	5	563.94	1.1947	LAPC-4_p	LAPC-4_ARres	Regulator of chromosome condensation OS=Homo sapiens GN=RCC1 PE=1 SV=1 - [RCC1_HUMAN]	0.168761	0.401703
Q9BV44	2	2	91.27	1.39637	LAPC-4_ARres	LAPC-4_p	THUMP domain-containing protein 3 OS=Homo sapiens GN=THUMPD3 PE=1 SV=1 - [THUM3_HUMAN]	0.168934	0.401703
O15357	1	1	63.65	1.83786	LAPC-4_p	LAPC-4_ARres	Phosphatidylinositol 3,4,5-trisphosphate 5-phosphatase 2 OS=Homo sapiens GN=INPPL1 PE=1 SV=2 - [SHIP2_HUMAN]	0.168938	0.401703
Q96P16	5	3	347.74	1.2714	LAPC-4_ARres	LAPC-4_p	Regulation of nuclear pre-mRNA domain-containing protein 1A OS=Homo sapiens GN=RPRD1A PE=1 SV=1 - [RPR1A_HUMAN]	0.169063	0.401703
P50395	17	11	1553.48	1.14327	LAPC-4_ARres	LAPC-4_p	Rab GDP dissociation inhibitor beta OS=Homo sapiens GN=GDI2 PE=1 SV=2 - [GDIB_HUMAN]	0.169904	0.403391
Q9UIA9	9	9	546.44	1.14727	LAPC-4_ARres	LAPC-4_p	Exportin-7 OS=Homo sapiens GN=XPO7 PE=1 SV=3 - [XPO7_HUMAN]	0.170409	0.404281
Q13087	4	4	362.57	1.25186	LAPC-4_ARres	LAPC-4_p	Protein disulfide-isomerase A2 OS=Homo sapiens GN=PDIA2 PE=1 SV=2 - [PDIA2_HUMAN]	0.170957	0.405271
P28066	5	4	467.59	1.10545	LAPC-4_ARres	LAPC-4_p	Proteasome subunit alpha type-5 OS=Homo sapiens GN=PSMA5 PE=1 SV=3 - [PSA5_HUMAN]	0.171275	0.40557
Q9UBE0	7	7	402.33	1.28212	LAPC-4_ARres	LAPC-4_p	SUMO-activating enzyme subunit 1 OS=Homo sapiens GN=SAE1 PE=1 SV=1 - [SAE1_HUMAN]	0.171345	0.40557
Q7L1Q6	6	2	363.45	1.46994	LAPC-4_p	LAPC-4_ARres	Basic leucine zipper and W2 domain-containing protein 1 OS=Homo sapiens GN=BZW1 PE=1 SV=1 - [BZW1_HUMAN]	0.171539	0.405612
O96000	1	1	39.18	1.69073	LAPC-4_p	LAPC-4_ARres	NADH dehydrogenase [ubiquinone] 1 beta subcomplex subunit 10 OS=Homo sapiens GN=NDUFB10 PE=1 SV=3 - [NDUBA_HUMAN]	0.171625	0.405612
Q86U44	1	1	34.85	2.30788	LAPC-4_ARres	LAPC-4_p	N6-adenosine-methyltransferase 70 kDa subunit OS=Homo sapiens GN=METTL3 PE=1 SV=2 - [MTA70_HUMAN]	0.171952	0.406074
P49821	5	5	345.23	1.69486	LAPC-4_p	LAPC-4_ARres	NADH dehydrogenase [ubiquinone] flavoprotein 1, mitochondrial OS=Homo sapiens GN=NDUFV1 PE=1 SV=4 - [NDUV1_HUMAN]	0.172862	0.407912
Q9NX24	2	2	256.23	1.24041	LAPC-4_ARres	LAPC-4_p	H/ACA ribonucleoprotein complex subunit 2 OS=Homo sapiens GN=NHP2 PE=1 SV=1 - [NHP2_HUMAN]	0.173138	0.4082
Q96ED9	1	1	48.46	1.58132	LAPC-4_ARres	LAPC-4_p	Protein Hook homolog 2 OS=Homo sapiens GN=HOOK2 PE=1 SV=3 - [HOOK2_HUMAN]	0.173248	0.4082
Q00796	11	10	881.89	1.18055	LAPC-4_ARres	LAPC-4_p	Sorbitol dehydrogenase OS=Homo sapiens GN=SORD PE=1 SV=4 - [DHSO_HUMAN]	0.173392	0.40823
Q6UN15	2	2	113.49	1.27452	LAPC-4_p	LAPC-4_ARres	Pre-mRNA 3'-end-processing factor FIP1 OS=Homo sapiens GN=FIP1L1 PE=1 SV=1 - [FIP1_HUMAN]	0.173687	0.408613
Q9H6V9	2	1	138.73	1.46173	LAPC-4_p	LAPC-4_ARres	UPF0554 protein C2orf43 OS=Homo sapiens GN=C2orf43 PE=1 SV=1 - [CB043_HUMAN]	0.174566	0.410113
P08240	4	3	184.13	1.27602	LAPC-4_p	LAPC-4_ARres	Signal recognition particle receptor subunit alpha OS=Homo sapiens GN=SRPR PE=1 SV=2 - [SRPR_HUMAN]	0.174795	0.410113
Q9NY12	2	2	89.93	1.22133	LAPC-4_ARres	LAPC-4_p	H/ACA ribonucleoprotein complex subunit 1 OS=Homo sapiens GN=GAR1 PE=1 SV=1 - [GAR1_HUMAN]	0.174852	0.410113
Q9NVU7	1	1	41.06	1.38891	LAPC-4_p	LAPC-4_ARres	Protein SDA1 homolog OS=Homo sapiens GN=SDAD1 PE=1 SV=3 - [SDA1_HUMAN]	0.174854	0.410113
Q14694	5	4	169.86	1.49076	LAPC-4_p	LAPC-4_ARres	Ubiquitin carboxyl-terminal hydrolase 10 OS=Homo sapiens GN=USP10 PE=1 SV=2 - [UBP10_HUMAN]	0.175142	0.410477
Q6ZWT7	1	1	42.75	1.75699	LAPC-4_p	LAPC-4_ARres	Lysophospholipid acyltransferase 2 OS=Homo sapiens GN=MBOAT2 PE=2 SV=2 - [MBOA2_HUMAN]	0.175772	0.411641
Q96AB3	3	3	252.13	1.9089	LAPC-4_ARres	LAPC-4_p	Isochorismatase domain-containing protein 2, mitochondrial OS=Homo sapiens GN=ISOC2 PE=1 SV=1 - [ISOC2_HUMAN]	0.176397	0.412793
P30519	1	1	48.22	1.79795	LAPC-4_p	LAPC-4_ARres	Heme oxygenase 2 OS=Homo sapiens GN=HMOX2 PE=1 SV=2 - [HMOX2_HUMAN]	0.17661	0.412979
Q03252	2	2	103.8	1.95015	LAPC-4_p	LAPC-4_ARres	Lamin-B2 OS=Homo sapiens GN=LMNB2 PE=1 SV=4 - [LMNB2_HUMAN]	0.177048	0.41329
Q8NHP8	2	2	79.7	1.56996	LAPC-4_ARres	LAPC-4_p	Putative phospholipase B-like 2 OS=Homo sapiens GN=PLBD2 PE=1 SV=2 - [PLBL2_HUMAN]	0.177082	0.41329
O95757	8	7	524.03	1.111	LAPC-4_ARres	LAPC-4_p	Heat shock 70 kDa protein 4L OS=Homo sapiens GN=HSPA4L PE=1 SV=3 - [HS74L_HUMAN]	0.177243	0.41329
P07203	1	1	38.65	2.44974	LAPC-4_ARres	LAPC-4_p	Glutathione peroxidase 1 OS=Homo sapiens GN=GPX1 PE=1 SV=4 - [GPX1_HUMAN]	0.177391	0.41329
Q9BTE3	6	6	289.48	1.24503	LAPC-4_ARres	LAPC-4_p	Mini-chromosome maintenance complex-binding protein OS=Homo sapiens GN=MCMBP PE=1 SV=2 - [MCMBP_HUMAN]	0.17741	0.41329
Q96SI9	5	2	281.35	1.2186	LAPC-4_ARres	LAPC-4_p	Spermatid perinuclear RNA-binding protein OS=Homo sapiens GN=STRBP PE=1 SV=1 - [STRBP_HUMAN]	0.177923	0.414172
P49755	3	3	393.72	1.18377	LAPC-4_p	LAPC-4_ARres	Transmembrane emp24 domain-containing protein 10 OS=Homo sapiens GN=TMED10 PE=1 SV=2 - [TMEDA_HUMAN]	0.17837	0.414622
Q01081	2	2	88.41	1.54567	LAPC-4_p	LAPC-4_ARres	Splicing factor U2AF 35 kDa subunit OS=Homo sapiens GN=U2AF1 PE=1 SV=3 - [U2AF1_HUMAN]	0.178419	0.414622
Q9H078	1	1	64.31	1.44263	LAPC-4_ARres	LAPC-4_p	Caseinolytic peptidase B protein homolog OS=Homo sapiens GN=CLPB PE=1 SV=1 - [CLPB_HUMAN]	0.178746	0.414622
P08865	7	7	727.5	1.11547	LAPC-4_p	LAPC-4_ARres	40S ribosomal protein SA OS=Homo sapiens GN=RPSA PE=1 SV=4 - [RSSA_HUMAN]	0.178795	0.414622
P01893	1	1	49.11	1.7443	LAPC-4_p	LAPC-4_ARres	Putative HLA class I histocompatibility antigen, alpha chain H OS=Homo sapiens GN=HLA-H PE=5 SV=3 - [HLAH_HUMAN]	0.178846	0.414622
Q99567	2	2	74.47	1.35104	LAPC-4_ARres	LAPC-4_p	Nuclear pore complex protein Nup88 OS=Homo sapiens GN=NUP88 PE=1 SV=2 - [NUP88_HUMAN]	0.178969	0.414622
Q13151	5	3	409.67	1.43937	LAPC-4_p	LAPC-4_ARres	Heterogeneous nuclear ribonucleoprotein A0 OS=Homo sapiens GN=HNRNPA0 PE=1 SV=1 - [ROA0_HUMAN]	0.179197	0.414622
Q7Z7E8	1	1	38.46	2.92447	LAPC-4_p	LAPC-4_ARres	Ubiquitin-conjugating enzyme E2 Q1 OS=Homo sapiens GN=UBE2Q1 PE=1 SV=1 - [UB2Q1_HUMAN]	0.179441	0.414622
Q9H9S4	2	1	173.9	1.51975	LAPC-4_p	LAPC-4_ARres	Calcium-binding protein 39-like OS=Homo sapiens GN=CAB39L PE=1 SV=3 - [CB39L_HUMAN]	0.17946	0.414622
Q92734	4	3	175.43	1.15229	LAPC-4_ARres	LAPC-4_p	Protein TFG OS=Homo sapiens GN=TFG PE=1 SV=2 - [TFG_HUMAN]	0.179614	0.414622
O14562	1	1	75.34	1.71617	LAPC-4_ARres	LAPC-4_p	Ubiquitin domain-containing protein UBFD1 OS=Homo sapiens GN=UBFD1 PE=1 SV=2 - [UBFD1_HUMAN]	0.179647	0.414622
Q9Y676	3	3	155.53	1.28857	LAPC-4_ARres	LAPC-4_p	28S ribosomal protein S18b, mitochondrial OS=Homo sapiens GN=MRPS18B PE=1 SV=1 - [RT18B_HUMAN]	0.17994	0.414622
Q14651	6	4	329.4	1.17144	LAPC-4_ARres	LAPC-4_p	Plastin-1 OS=Homo sapiens GN=PLS1 PE=1 SV=2 - [PLSI_HUMAN]	0.180011	0.414622
O15254	2	2	157.71	1.5671	LAPC-4_p	LAPC-4_ARres	Peroxisomal acyl-coenzyme A oxidase 3 OS=Homo sapiens GN=ACOX3 PE=1 SV=2 - [ACOX3_HUMAN]	0.180075	0.414622
Q9H2H9	1	1	67.06	6.20422	LAPC-4_ARres	LAPC-4_p	Sodium-coupled neutral amino acid transporter 1 OS=Homo sapiens GN=SLC38A1 PE=1 SV=1 - [S38A1_HUMAN]	0.180125	0.414622
P11182	1	1	92.92	1.72521	LAPC-4_p	LAPC-4_ARres	Lipoamide acyltransferase component of branched-chain alpha-keto acid dehydrogenase complex, mitochondrial OS=Homo sapiens GN=DBT PE=1 SV=3 - [ODB2_HUMAN]	0.180277	0.414664
P06733	13	9	1817.8	1.13965	LAPC-4_ARres	LAPC-4_p	Alpha-enolase OS=Homo sapiens GN=ENO1 PE=1 SV=2 - [ENOA_HUMAN]	0.180568	0.415024
P36915	3	3	206.4	1.24119	LAPC-4_p	LAPC-4_ARres	Guanine nucleotide-binding protein-like 1 OS=Homo sapiens GN=GNL1 PE=1 SV=2 - [GNL1_HUMAN]	0.181067	0.415497
Q5JTZ9	3	3	196.73	1.2969	LAPC-4_ARres	LAPC-4_p	Alanine--tRNA ligase, mitochondrial OS=Homo sapiens GN=AARS2 PE=1 SV=1 - [SYAM_HUMAN]	0.181209	0.415497
Q12959	2	1	89.67	1.29378	LAPC-4_ARres	LAPC-4_p	Disks large homolog 1 OS=Homo sapiens GN=DLG1 PE=1 SV=2 - [DLG1_HUMAN]	0.181275	0.415497
Q9H3P7	5	5	450.34	1.22289	LAPC-4_ARres	LAPC-4_p	Golgi resident protein GCP60 OS=Homo sapiens GN=ACBD3 PE=1 SV=4 - [GCP60_HUMAN]	0.18131	0.415497
Q9Y673	1	1	73.85	8.31688	LAPC-4_p	LAPC-4_ARres	Dolichyl-phosphate beta-glucosyltransferase OS=Homo sapiens GN=ALG5 PE=1 SV=1 - [ALG5_HUMAN]	0.181819	0.416354
Q9NR30	14	13	1092.1	1.18194	LAPC-4_p	LAPC-4_ARres	Nucleolar RNA helicase 2 OS=Homo sapiens GN=DDX21 PE=1 SV=5 - [DDX21_HUMAN]	0.182367	0.417302
P17900	1	1	53.63	1.18849	LAPC-4_ARres	LAPC-4_p	Ganglioside GM2 activator OS=Homo sapiens GN=GM2A PE=1 SV=4 - [SAP3_HUMAN]	0.183254	0.418856
Q9Y221	1	1	29.56	1.39574	LAPC-4_p	LAPC-4_ARres	60S ribosome subunit biogenesis protein NIP7 homolog OS=Homo sapiens GN=NIP7 PE=1 SV=1 - [NIP7_HUMAN]	0.183486	0.418856
Q86TI2	2	2	117.39	1.44183	LAPC-4_p	LAPC-4_ARres	Dipeptidyl peptidase 9 OS=Homo sapiens GN=DPP9 PE=1 SV=3 - [DPP9_HUMAN]	0.183598	0.418856
Q9Y6Y8	2	2	116.16	1.22367	LAPC-4_ARres	LAPC-4_p	SEC23-interacting protein OS=Homo sapiens GN=SEC23IP PE=1 SV=1 - [S23IP_HUMAN]	0.183691	0.418856
Q7Z3K3	1	1	104.67	2.05064	LAPC-4_ARres	LAPC-4_p	Pogo transposable element with ZNF domain OS=Homo sapiens GN=POGZ PE=1 SV=2 - [POGZ_HUMAN]	0.183901	0.418856
Q8TAT6	2	2	182.1	1.13153	LAPC-4_ARres	LAPC-4_p	Nuclear protein localization protein 4 homolog OS=Homo sapiens GN=NPLOC4 PE=1 SV=3 - [NPL4_HUMAN]	0.183947	0.418856
O94760	5	5	297.57	1.23649	LAPC-4_ARres	LAPC-4_p	N(G),N(G)-dimethylarginine dimethylaminohydrolase 1 OS=Homo sapiens GN=DDAH1 PE=1 SV=3 - [DDAH1_HUMAN]	0.184044	0.418856
P19387	3	3	220.06	1.22462	LAPC-4_ARres	LAPC-4_p	DNA-directed RNA polymerase II subunit RPB3 OS=Homo sapiens GN=POLR2C PE=1 SV=2 - [RPB3_HUMAN]	0.184129	0.418856
Q9H0C8	1	1	51.82	1.28047	LAPC-4_p	LAPC-4_ARres	Integrin-linked kinase-associated serine/threonine phosphatase 2C OS=Homo sapiens GN=ILKAP PE=1 SV=1 - [ILKAP_HUMAN]	0.184378	0.419114
P22307	7	6	481.51	1.41239	LAPC-4_ARres	LAPC-4_p	Non-specific lipid-transfer protein OS=Homo sapiens GN=SCP2 PE=1 SV=2 - [NLTP_HUMAN]	0.184606	0.419325
Q13126	5	5	327.42	1.23457	LAPC-4_p	LAPC-4_ARres	S-methyl-5'-thioadenosine phosphorylase OS=Homo sapiens GN=MTAP PE=1 SV=2 - [MTAP_HUMAN]	0.185504	0.420765
Q9NZN8	1	1	70.08	1.59744	LAPC-4_ARres	LAPC-4_p	CCR4-NOT transcription complex subunit 2 OS=Homo sapiens GN=CNOT2 PE=1 SV=1 - [CNOT2_HUMAN]	0.185532	0.420765
Q96BM9	2	2	78.65	1.38687	LAPC-4_p	LAPC-4_ARres	ADP-ribosylation factor-like protein 8A OS=Homo sapiens GN=ARL8A PE=1 SV=1 - [ARL8A_HUMAN]	0.185703	0.420765
P62910	2	2	202.69	1.23607	LAPC-4_p	LAPC-4_ARres	60S ribosomal protein L32 OS=Homo sapiens GN=RPL32 PE=1 SV=2 - [RL32_HUMAN]	0.185933	0.420765
Q92900	16	16	1217.05	1.14928	LAPC-4_p	LAPC-4_ARres	Regulator of nonsense transcripts 1 OS=Homo sapiens GN=UPF1 PE=1 SV=2 - [RENT1_HUMAN]	0.186029	0.420765
O14841	2	2	185.99	2.0582	LAPC-4_ARres	LAPC-4_p	5-oxoprolinase OS=Homo sapiens GN=OPLAH PE=1 SV=3 - [OPLA_HUMAN]	0.186055	0.420765
P07942	1	1	78.46	Inf	LAPC-4_ARres	LAPC-4_p	Laminin subunit beta-1 OS=Homo sapiens GN=LAMB1 PE=1 SV=2 - [LAMB1_HUMAN]	0.186462	0.421076
P06730	3	3	187.66	1.18148	LAPC-4_ARres	LAPC-4_p	Eukaryotic translation initiation factor 4E OS=Homo sapiens GN=EIF4E PE=1 SV=2 - [IF4E_HUMAN]	0.186657	0.421076
P29353	1	1	46.44	Inf	LAPC-4_ARres	LAPC-4_p	SHC-transforming protein 1 OS=Homo sapiens GN=SHC1 PE=1 SV=4 - [SHC1_HUMAN]	0.186673	0.421076
Q9NVT9	1	1	78.95	1.28916	LAPC-4_ARres	LAPC-4_p	Armadillo repeat-containing protein 1 OS=Homo sapiens GN=ARMC1 PE=1 SV=1 - [ARMC1_HUMAN]	0.186812	0.421076
Q9Y5X3	3	3	247.67	1.1237	LAPC-4_ARres	LAPC-4_p	Sorting nexin-5 OS=Homo sapiens GN=SNX5 PE=1 SV=1 - [SNX5_HUMAN]	0.18699	0.421076
Q9H1B7	4	3	298.95	1.41811	LAPC-4_ARres	LAPC-4_p	Interferon regulatory factor 2-binding protein-like OS=Homo sapiens GN=IRF2BPL PE=1 SV=1 - [I2BPL_HUMAN]	0.187115	0.421076
Q8TEX9	7	7	573.33	1.20555	LAPC-4_p	LAPC-4_ARres	Importin-4 OS=Homo sapiens GN=IPO4 PE=1 SV=2 - [IPO4_HUMAN]	0.187145	0.421076
Q9BX68	3	3	350.18	1.4405	LAPC-4_ARres	LAPC-4_p	Histidine triad nucleotide-binding protein 2, mitochondrial OS=Homo sapiens GN=HINT2 PE=1 SV=1 - [HINT2_HUMAN]	0.187615	0.421826
Q07955	6	6	336.87	1.71783	LAPC-4_p	LAPC-4_ARres	Serine/arginine-rich splicing factor 1 OS=Homo sapiens GN=SRSF1 PE=1 SV=2 - [SRSF1_HUMAN]	0.187887	0.422062
P04899	3	1	130.02	1.29212	LAPC-4_ARres	LAPC-4_p	Guanine nucleotide-binding protein G(i) subunit alpha-2 OS=Homo sapiens GN=GNAI2 PE=1 SV=3 - [GNAI2_HUMAN]	0.187992	0.422062
A0AVT1	8	8	555.55	1.22044	LAPC-4_ARres	LAPC-4_p	Ubiquitin-like modifier-activating enzyme 6 OS=Homo sapiens GN=UBA6 PE=1 SV=1 - [UBA6_HUMAN]	0.188254	0.422344
O00566	1	1	29.39	1.76837	LAPC-4_ARres	LAPC-4_p	U3 small nucleolar ribonucleoprotein protein MPP10 OS=Homo sapiens GN=MPHOSPH10 PE=1 SV=2 - [MPP10_HUMAN]	0.188491	0.422569
O00232	3	3	311.26	1.12788	LAPC-4_p	LAPC-4_ARres	26S proteasome non-ATPase regulatory subunit 12 OS=Homo sapiens GN=PSMD12 PE=1 SV=3 - [PSD12_HUMAN]	0.189332	0.424148
O95721	1	1	67.06	1.18363	LAPC-4_p	LAPC-4_ARres	Synaptosomal-associated protein 29 OS=Homo sapiens GN=SNAP29 PE=1 SV=1 - [SNP29_HUMAN]	0.190439	0.426319
Q13557	3	3	183.78	1.49902	LAPC-4_ARres	LAPC-4_p	Calcium/calmodulin-dependent protein kinase type II subunit delta OS=Homo sapiens GN=CAMK2D PE=1 SV=3 - [KCC2D_HUMAN]	0.190722	0.426579
P15170	8	8	441.51	1.23283	LAPC-4_p	LAPC-4_ARres	Eukaryotic peptide chain release factor GTP-binding subunit ERF3A OS=Homo sapiens GN=GSPT1 PE=1 SV=1 - [ERF3A_HUMAN]	0.190831	0.426579
Q93034	4	4	273.28	1.17506	LAPC-4_p	LAPC-4_ARres	Cullin-5 OS=Homo sapiens GN=CUL5 PE=1 SV=4 - [CUL5_HUMAN]	0.19115	0.426984
Q5U5X0	2	2	107.95	1.31511	LAPC-4_ARres	LAPC-4_p	LYR motif-containing protein 7 OS=Homo sapiens GN=LYRM7 PE=1 SV=1 - [LYRM7_HUMAN]	0.191668	0.427832
P52272	6	6	497.2	1.25524	LAPC-4_p	LAPC-4_ARres	Heterogeneous nuclear ribonucleoprotein M OS=Homo sapiens GN=HNRNPM PE=1 SV=3 - [HNRPM_HUMAN]	0.191872	0.42798
P21926	2	2	122.89	1.24168	LAPC-4_p	LAPC-4_ARres	CD9 antigen OS=Homo sapiens GN=CD9 PE=1 SV=4 - [CD9_HUMAN]	0.192628	0.429239
Q14165	2	1	124.82	1.77128	LAPC-4_p	LAPC-4_ARres	Malectin OS=Homo sapiens GN=MLEC PE=1 SV=1 - [MLEC_HUMAN]	0.192714	0.429239
Q14683	4	3	245.11	1.41805	LAPC-4_p	LAPC-4_ARres	Structural maintenance of chromosomes protein 1A OS=Homo sapiens GN=SMC1A PE=1 SV=2 - [SMC1A_HUMAN]	0.192902	0.429349
Q96QR8	1	1	58.72	1.56325	LAPC-4_p	LAPC-4_ARres	Transcriptional activator protein Pur-beta OS=Homo sapiens GN=PURB PE=1 SV=3 - [PURB_HUMAN]	0.193443	0.430046
P62753	3	3	146.9	1.24398	LAPC-4_p	LAPC-4_ARres	40S ribosomal protein S6 OS=Homo sapiens GN=RPS6 PE=1 SV=1 - [RS6_HUMAN]	0.193568	0.430046
Q9NVP1	2	2	113.13	1.70661	LAPC-4_p	LAPC-4_ARres	ATP-dependent RNA helicase DDX18 OS=Homo sapiens GN=DDX18 PE=1 SV=2 - [DDX18_HUMAN]	0.193632	0.430046
P61011	1	1	58	1.26344	LAPC-4_p	LAPC-4_ARres	Signal recognition particle 54 kDa protein OS=Homo sapiens GN=SRP54 PE=1 SV=1 - [SRP54_HUMAN]	0.194038	0.430428
Q5KU26	1	1	68.5	1.89202	LAPC-4_p	LAPC-4_ARres	Collectin-12 OS=Homo sapiens GN=COLEC12 PE=1 SV=3 - [COL12_HUMAN]	0.194082	0.430428
Q02878	6	6	597.52	1.21044	LAPC-4_p	LAPC-4_ARres	60S ribosomal protein L6 OS=Homo sapiens GN=RPL6 PE=1 SV=3 - [RL6_HUMAN]	0.19429	0.43058
Q9H773	4	4	299.62	1.3245	LAPC-4_ARres	LAPC-4_p	dCTP pyrophosphatase 1 OS=Homo sapiens GN=DCTPP1 PE=1 SV=1 - [DCTP1_HUMAN]	0.194502	0.430742
Q7L5Y1	1	1	83.64	1.23391	LAPC-4_p	LAPC-4_ARres	Mitochondrial enolase superfamily member 1 OS=Homo sapiens GN=ENOSF1 PE=1 SV=1 - [ENOF1_HUMAN]	0.194852	0.43121
Q9NZT2	2	2	164.85	1.51086	LAPC-4_ARres	LAPC-4_p	Opioid growth factor receptor OS=Homo sapiens GN=OGFR PE=1 SV=3 - [OGFR_HUMAN]	0.195546	0.432436
Q8IWV7	1	1	32.46	2.11727	LAPC-4_p	LAPC-4_ARres	E3 ubiquitin-protein ligase UBR1 OS=Homo sapiens GN=UBR1 PE=1 SV=1 - [UBR1_HUMAN]	0.19591	0.43248
P35637	5	4	404.36	1.52051	LAPC-4_p	LAPC-4_ARres	RNA-binding protein FUS OS=Homo sapiens GN=FUS PE=1 SV=1 - [FUS_HUMAN]	0.195992	0.43248
Q01130	1	1	52.14	1.4253	LAPC-4_p	LAPC-4_ARres	Serine/arginine-rich splicing factor 2 OS=Homo sapiens GN=SRSF2 PE=1 SV=4 - [SRSF2_HUMAN]	0.196118	0.43248
P67870	4	3	209.11	1.22907	LAPC-4_p	LAPC-4_ARres	Casein kinase II subunit beta OS=Homo sapiens GN=CSNK2B PE=1 SV=1 - [CSK2B_HUMAN]	0.196127	0.43248
Q15118	1	1	73.92	1.4365	LAPC-4_ARres	LAPC-4_p	[Pyruvate dehydrogenase [lipoamide]] kinase isozyme 1, mitochondrial OS=Homo sapiens GN=PDK1 PE=1 SV=1 - [PDK1_HUMAN]	0.196264	0.43248
Q5UIP0	1	1	64.11	2.25573	LAPC-4_p	LAPC-4_ARres	Telomere-associated protein RIF1 OS=Homo sapiens GN=RIF1 PE=1 SV=2 - [RIF1_HUMAN]	0.196885	0.433329
Q13153	3	1	252.09	2.46552	LAPC-4_ARres	LAPC-4_p	Serine/threonine-protein kinase PAK 1 OS=Homo sapiens GN=PAK1 PE=1 SV=2 - [PAK1_HUMAN]	0.19693	0.433329
Q96T17	1	1	34.01	Inf	LAPC-4_ARres	LAPC-4_p	MAP7 domain-containing protein 2 OS=Homo sapiens GN=MAP7D2 PE=1 SV=2 - [MA7D2_HUMAN]	0.197534	0.434351
P36404	1	1	92.16	1.40996	LAPC-4_ARres	LAPC-4_p	ADP-ribosylation factor-like protein 2 OS=Homo sapiens GN=ARL2 PE=1 SV=4 - [ARL2_HUMAN]	0.197977	0.434938
Q14919	1	1	38.27	1.95741	LAPC-4_p	LAPC-4_ARres	Dr1-associated corepressor OS=Homo sapiens GN=DRAP1 PE=1 SV=3 - [NC2A_HUMAN]	0.198082	0.434938
Q9UMS4	8	7	712.35	1.24688	LAPC-4_p	LAPC-4_ARres	Pre-mRNA-processing factor 19 OS=Homo sapiens GN=PRPF19 PE=1 SV=1 - [PRP19_HUMAN]	0.198504	0.435462
O76094	5	5	311.58	1.08596	LAPC-4_ARres	LAPC-4_p	Signal recognition particle 72 kDa protein OS=Homo sapiens GN=SRP72 PE=1 SV=3 - [SRP72_HUMAN]	0.198705	0.435462
Q9UPN9	3	3	224.86	1.20108	LAPC-4_ARres	LAPC-4_p	E3 ubiquitin-protein ligase TRIM33 OS=Homo sapiens GN=TRIM33 PE=1 SV=3 - [TRI33_HUMAN]	0.198743	0.435462
Q6P1A2	1	1	28.68	1.81748	LAPC-4_ARres	LAPC-4_p	Lysophospholipid acyltransferase 5 OS=Homo sapiens GN=LPCAT3 PE=1 SV=1 - [MBOA5_HUMAN]	0.199126	0.435838
Q9H3P2	4	4	201.02	1.15055	LAPC-4_p	LAPC-4_ARres	Negative elongation factor A OS=Homo sapiens GN=NELFA PE=1 SV=3 - [NELFA_HUMAN]	0.199196	0.435838
Q9H0S4	1	1	50.65	2.21549	LAPC-4_p	LAPC-4_ARres	Probable ATP-dependent RNA helicase DDX47 OS=Homo sapiens GN=DDX47 PE=1 SV=1 - [DDX47_HUMAN]	0.199544	0.436291
Q9Y383	4	3	256.79	1.27196	LAPC-4_p	LAPC-4_ARres	Putative RNA-binding protein Luc7-like 2 OS=Homo sapiens GN=LUC7L2 PE=1 SV=2 - [LC7L2_HUMAN]	0.200351	0.437747
Q9H3S7	1	1	56.76	1.38103	LAPC-4_ARres	LAPC-4_p	Tyrosine-protein phosphatase non-receptor type 23 OS=Homo sapiens GN=PTPN23 PE=1 SV=1 - [PTN23_HUMAN]	0.200887	0.438496
P20810	4	4	209.66	1.18941	LAPC-4_ARres	LAPC-4_p	Calpastatin OS=Homo sapiens GN=CAST PE=1 SV=4 - [ICAL_HUMAN]	0.200977	0.438496
P06748	6	6	468.66	1.31527	LAPC-4_p	LAPC-4_ARres	Nucleophosmin OS=Homo sapiens GN=NPM1 PE=1 SV=2 - [NPM_HUMAN]	0.201273	0.438768
Q13263	16	15	1408.48	1.21111	LAPC-4_ARres	LAPC-4_p	Transcription intermediary factor 1-beta OS=Homo sapiens GN=TRIM28 PE=1 SV=5 - [TIF1B_HUMAN]	0.201386	0.438768
Q9UI26	1	1	53.13	1.22379	LAPC-4_ARres	LAPC-4_p	Importin-11 OS=Homo sapiens GN=IPO11 PE=1 SV=1 - [IPO11_HUMAN]	0.201708	0.439011
P26640	21	19	1453.88	1.15182	LAPC-4_p	LAPC-4_ARres	Valine--tRNA ligase OS=Homo sapiens GN=VARS PE=1 SV=4 - [SYVC_HUMAN]	0.201781	0.439011
Q9BUQ8	5	4	265.04	1.14902	LAPC-4_p	LAPC-4_ARres	Probable ATP-dependent RNA helicase DDX23 OS=Homo sapiens GN=DDX23 PE=1 SV=3 - [DDX23_HUMAN]	0.202032	0.43925
P43304	7	7	445.39	1.27009	LAPC-4_p	LAPC-4_ARres	Glycerol-3-phosphate dehydrogenase, mitochondrial OS=Homo sapiens GN=GPD2 PE=1 SV=3 - [GPDM_HUMAN]	0.202883	0.440424
P20839	4	3	261.75	1.19676	LAPC-4_p	LAPC-4_ARres	Inosine-5'-monophosphate dehydrogenase 1 OS=Homo sapiens GN=IMPDH1 PE=1 SV=2 - [IMDH1_HUMAN]	0.203018	0.440424
Q96S21	1	1	22.3	1.31819	LAPC-4_ARres	LAPC-4_p	Ras-related protein Rab-40C OS=Homo sapiens GN=RAB40C PE=1 SV=1 - [RB40C_HUMAN]	0.203242	0.440424
Q9NPA3	1	1	55.95	1.34933	LAPC-4_ARres	LAPC-4_p	Mid1-interacting protein 1 OS=Homo sapiens GN=MID1IP1 PE=1 SV=1 - [M1IP1_HUMAN]	0.203269	0.440424
P60842	12	5	1093.26	1.16349	LAPC-4_p	LAPC-4_ARres	Eukaryotic initiation factor 4A-I OS=Homo sapiens GN=EIF4A1 PE=1 SV=1 - [IF4A1_HUMAN]	0.203356	0.440424
P42126	3	3	217.09	1.30491	LAPC-4_ARres	LAPC-4_p	Enoyl-CoA delta isomerase 1, mitochondrial OS=Homo sapiens GN=ECI1 PE=1 SV=1 - [ECI1_HUMAN]	0.203489	0.440424
P61457	5	5	349.55	1.20748	LAPC-4_ARres	LAPC-4_p	Pterin-4-alpha-carbinolamine dehydratase OS=Homo sapiens GN=PCBD1 PE=1 SV=2 - [PHS_HUMAN]	0.203568	0.440424
Q9Y3B3	1	1	36.51	1.4081	LAPC-4_p	LAPC-4_ARres	Transmembrane emp24 domain-containing protein 7 OS=Homo sapiens GN=TMED7 PE=1 SV=2 - [TMED7_HUMAN]	0.204009	0.44098
Q9BV57	2	2	87.77	1.22865	LAPC-4_p	LAPC-4_ARres	1,2-dihydroxy-3-keto-5-methylthiopentene dioxygenase OS=Homo sapiens GN=ADI1 PE=1 SV=1 - [MTND_HUMAN]	0.20411	0.44098
P60953	3	3	225.81	1.21781	LAPC-4_p	LAPC-4_ARres	Cell division control protein 42 homolog OS=Homo sapiens GN=CDC42 PE=1 SV=2 - [CDC42_HUMAN]	0.205081	0.442768
Q96RU2	3	3	171.97	1.37822	LAPC-4_ARres	LAPC-4_p	Ubiquitin carboxyl-terminal hydrolase 28 OS=Homo sapiens GN=USP28 PE=1 SV=1 - [UBP28_HUMAN]	0.205402	0.443154
P62380	3	2	178.2	1.29859	LAPC-4_ARres	LAPC-4_p	TATA box-binding protein-like protein 1 OS=Homo sapiens GN=TBPL1 PE=1 SV=1 - [TBPL1_HUMAN]	0.20619	0.444388
Q9BQ39	2	1	126.79	1.03095	LAPC-4_ARres	LAPC-4_p	ATP-dependent RNA helicase DDX50 OS=Homo sapiens GN=DDX50 PE=1 SV=1 - [DDX50_HUMAN]	0.206261	0.444388
Q13423	1	1	103.86	2.11706	LAPC-4_p	LAPC-4_ARres	NAD(P) transhydrogenase, mitochondrial OS=Homo sapiens GN=NNT PE=1 SV=3 - [NNTM_HUMAN]	0.20674	0.445109
Q9Y399	1	1	32.6	1.47153	LAPC-4_p	LAPC-4_ARres	28S ribosomal protein S2, mitochondrial OS=Homo sapiens GN=MRPS2 PE=1 SV=1 - [RT02_HUMAN]	0.208099	0.447724
Q96RS6	2	1	132.29	1.55202	LAPC-4_p	LAPC-4_ARres	NudC domain-containing protein 1 OS=Homo sapiens GN=NUDCD1 PE=1 SV=2 - [NUDC1_HUMAN]	0.209243	0.449872
Q1KMD3	8	6	558.19	1.19724	LAPC-4_ARres	LAPC-4_p	Heterogeneous nuclear ribonucleoprotein U-like protein 2 OS=Homo sapiens GN=HNRNPUL2 PE=1 SV=1 - [HNRL2_HUMAN]	0.209628	0.450387
Q9H6R4	1	1	72.17	1.5888	LAPC-4_p	LAPC-4_ARres	Nucleolar protein 6 OS=Homo sapiens GN=NOL6 PE=1 SV=2 - [NOL6_HUMAN]	0.210307	0.451533
P38919	7	6	582.05	1.31863	LAPC-4_p	LAPC-4_ARres	Eukaryotic initiation factor 4A-III OS=Homo sapiens GN=EIF4A3 PE=1 SV=4 - [IF4A3_HUMAN]	0.210502	0.451638
P10155	6	6	270	1.11182	LAPC-4_ARres	LAPC-4_p	60 kDa SS-A/Ro ribonucleoprotein OS=Homo sapiens GN=TROVE2 PE=1 SV=2 - [RO60_HUMAN]	0.210969	0.452326
P49590	6	1	301.41	1.57976	LAPC-4_ARres	LAPC-4_p	Probable histidine--tRNA ligase, mitochondrial OS=Homo sapiens GN=HARS2 PE=1 SV=1 - [SYHM_HUMAN]	0.211282	0.4524
Q5H9R7	7	6	425.21	1.1913	LAPC-4_p	LAPC-4_ARres	Serine/threonine-protein phosphatase 6 regulatory subunit 3 OS=Homo sapiens GN=PPP6R3 PE=1 SV=2 - [PP6R3_HUMAN]	0.211295	0.4524
Q99729	4	3	171.31	1.63218	LAPC-4_p	LAPC-4_ARres	Heterogeneous nuclear ribonucleoprotein A/B OS=Homo sapiens GN=HNRNPAB PE=1 SV=2 - [ROAA_HUMAN]	0.212199	0.453773
Q8TD47	3	1	226.96	1.90798	LAPC-4_p	LAPC-4_ARres	40S ribosomal protein S4, Y isoform 2 OS=Homo sapiens GN=RPS4Y2 PE=1 SV=3 - [RS4Y2_HUMAN]	0.212232	0.453773
Q9Y5Z4	3	3	362.22	1.14443	LAPC-4_ARres	LAPC-4_p	Heme-binding protein 2 OS=Homo sapiens GN=HEBP2 PE=1 SV=1 - [HEBP2_HUMAN]	0.212426	0.453773
Q06124	4	4	305.44	1.23719	LAPC-4_ARres	LAPC-4_p	Tyrosine-protein phosphatase non-receptor type 11 OS=Homo sapiens GN=PTPN11 PE=1 SV=2 - [PTN11_HUMAN]	0.21265	0.453773
P82979	4	3	266.1	1.16145	LAPC-4_p	LAPC-4_ARres	SAP domain-containing ribonucleoprotein OS=Homo sapiens GN=SARNP PE=1 SV=3 - [SARNP_HUMAN]	0.21267	0.453773
P53602	1	1	41.5	2.6063	LAPC-4_p	LAPC-4_ARres	Diphosphomevalonate decarboxylase OS=Homo sapiens GN=MVD PE=1 SV=1 - [MVD1_HUMAN]	0.213001	0.454167
Q9UQR0	3	3	142.88	1.73938	LAPC-4_ARres	LAPC-4_p	Sex comb on midleg-like protein 2 OS=Homo sapiens GN=SCML2 PE=1 SV=1 - [SCML2_HUMAN]	0.213641	0.455218
P35579	59	45	5779.44	1.49552	LAPC-4_p	LAPC-4_ARres	Myosin-9 OS=Homo sapiens GN=MYH9 PE=1 SV=4 - [MYH9_HUMAN]	0.2143	0.456165
P35998	12	10	664.79	1.13467	LAPC-4_ARres	LAPC-4_p	26S protease regulatory subunit 7 OS=Homo sapiens GN=PSMC2 PE=1 SV=3 - [PRS7_HUMAN]	0.214658	0.456165
Q92945	13	13	1158.33	1.24495	LAPC-4_p	LAPC-4_ARres	Far upstream element-binding protein 2 OS=Homo sapiens GN=KHSRP PE=1 SV=4 - [FUBP2_HUMAN]	0.214695	0.456165
A0FGR8	2	2	83.66	1.28499	LAPC-4_p	LAPC-4_ARres	Extended synaptotagmin-2 OS=Homo sapiens GN=ESYT2 PE=1 SV=1 - [ESYT2_HUMAN]	0.214753	0.456165
Q8WZA0	2	2	155.59	1.22944	LAPC-4_ARres	LAPC-4_p	Protein LZIC OS=Homo sapiens GN=LZIC PE=1 SV=1 - [LZIC_HUMAN]	0.214822	0.456165
Q96N66	3	3	194.28	1.60316	LAPC-4_p	LAPC-4_ARres	Lysophospholipid acyltransferase 7 OS=Homo sapiens GN=MBOAT7 PE=1 SV=2 - [MBOA7_HUMAN]	0.215092	0.456425
P62873	3	2	254.43	1.68899	LAPC-4_p	LAPC-4_ARres	Guanine nucleotide-binding protein G(I)/G(S)/G(T) subunit beta-1 OS=Homo sapiens GN=GNB1 PE=1 SV=3 - [GBB1_HUMAN]	0.215442	0.456723
O94888	2	2	188.79	1.28392	LAPC-4_ARres	LAPC-4_p	UBX domain-containing protein 7 OS=Homo sapiens GN=UBXN7 PE=1 SV=2 - [UBXN7_HUMAN]	0.215527	0.456723
Q9UJW0	2	2	141.16	1.18203	LAPC-4_ARres	LAPC-4_p	Dynactin subunit 4 OS=Homo sapiens GN=DCTN4 PE=1 SV=1 - [DCTN4_HUMAN]	0.215963	0.457333
Q96S19	1	1	52.39	1.83671	LAPC-4_ARres	LAPC-4_p	UPF0585 protein C16orf13 OS=Homo sapiens GN=C16orf13 PE=1 SV=2 - [CP013_HUMAN]	0.216247	0.457358
Q16795	6	5	242.31	1.78805	LAPC-4_p	LAPC-4_ARres	NADH dehydrogenase [ubiquinone] 1 alpha subcomplex subunit 9, mitochondrial OS=Homo sapiens GN=NDUFA9 PE=1 SV=2 - [NDUA9_HUMAN]	0.21627	0.457358
P55884	15	15	907.24	1.14896	LAPC-4_p	LAPC-4_ARres	Eukaryotic translation initiation factor 3 subunit B OS=Homo sapiens GN=EIF3B PE=1 SV=3 - [EIF3B_HUMAN]	0.216968	0.458483
P21266	4	4	226.24	1.1952	LAPC-4_ARres	LAPC-4_p	Glutathione S-transferase Mu 3 OS=Homo sapiens GN=GSTM3 PE=1 SV=3 - [GSTM3_HUMAN]	0.217098	0.458483
P60468	1	1	44.67	1.24304	LAPC-4_ARres	LAPC-4_p	Protein transport protein Sec61 subunit beta OS=Homo sapiens GN=SEC61B PE=1 SV=2 - [SC61B_HUMAN]	0.21747	0.458955
Q96P11	1	1	60.61	1.55963	LAPC-4_p	LAPC-4_ARres	Putative methyltransferase NSUN5 OS=Homo sapiens GN=NSUN5 PE=1 SV=2 - [NSUN5_HUMAN]	0.217813	0.459365
Q8N8N7	4	4	188.46	1.22233	LAPC-4_ARres	LAPC-4_p	Prostaglandin reductase 2 OS=Homo sapiens GN=PTGR2 PE=1 SV=1 - [PTGR2_HUMAN]	0.217962	0.459366
O15260	1	1	112.97	1.68437	LAPC-4_p	LAPC-4_ARres	Surfeit locus protein 4 OS=Homo sapiens GN=SURF4 PE=1 SV=3 - [SURF4_HUMAN]	0.218823	0.460856
O60927	1	1	45.12	1.54872	LAPC-4_ARres	LAPC-4_p	Protein phosphatase 1 regulatory subunit 11 OS=Homo sapiens GN=PPP1R11 PE=1 SV=1 - [PP1RB_HUMAN]	0.218966	0.460856
Q9HB90	1	1	41.62	1.50058	LAPC-4_ARres	LAPC-4_p	Ras-related GTP-binding protein C OS=Homo sapiens GN=RRAGC PE=1 SV=1 - [RRAGC_HUMAN]	0.219447	0.461257
Q9UMX0	5	2	546.56	1.37407	LAPC-4_ARres	LAPC-4_p	Ubiquilin-1 OS=Homo sapiens GN=UBQLN1 PE=1 SV=2 - [UBQL1_HUMAN]	0.219503	0.461257
O75937	2	2	84.94	1.18299	LAPC-4_ARres	LAPC-4_p	DnaJ homolog subfamily C member 8 OS=Homo sapiens GN=DNAJC8 PE=1 SV=2 - [DNJC8_HUMAN]	0.219603	0.461257
Q96T76	2	2	80.36	1.18983	LAPC-4_p	LAPC-4_ARres	MMS19 nucleotide excision repair protein homolog OS=Homo sapiens GN=MMS19 PE=1 SV=2 - [MMS19_HUMAN]	0.220311	0.462428
P52788	10	10	816.03	1.28818	LAPC-4_ARres	LAPC-4_p	Spermine synthase OS=Homo sapiens GN=SMS PE=1 SV=2 - [SPSY_HUMAN]	0.220545	0.462606
Q04724	5	2	258.57	1.2767	LAPC-4_ARres	LAPC-4_p	Transducin-like enhancer protein 1 OS=Homo sapiens GN=TLE1 PE=1 SV=2 - [TLE1_HUMAN]	0.220909	0.463014
P26368	6	6	445.07	1.47338	LAPC-4_p	LAPC-4_ARres	Splicing factor U2AF 65 kDa subunit OS=Homo sapiens GN=U2AF2 PE=1 SV=4 - [U2AF2_HUMAN]	0.221038	0.463014
Q9C0C9	5	5	203.62	1.18258	LAPC-4_ARres	LAPC-4_p	Ubiquitin-conjugating enzyme E2 O OS=Homo sapiens GN=UBE2O PE=1 SV=3 - [UBE2O_HUMAN]	0.221618	0.463072
Q96M27	3	3	291.03	1.1454	LAPC-4_ARres	LAPC-4_p	Protein PRRC1 OS=Homo sapiens GN=PRRC1 PE=1 SV=1 - [PRRC1_HUMAN]	0.221862	0.463072
Q9P2E9	11	11	1075.39	1.44059	LAPC-4_ARres	LAPC-4_p	Ribosome-binding protein 1 OS=Homo sapiens OX=9606 GN=RRBP1 PE=1 SV=5 - [RRBP1_HUMAN]	0.221968	0.463072
P18031	3	3	151.41	1.1827	LAPC-4_ARres	LAPC-4_p	Tyrosine-protein phosphatase non-receptor type 1 OS=Homo sapiens GN=PTPN1 PE=1 SV=1 - [PTN1_HUMAN]	0.22206	0.463072
Q9Y6A4	1	1	44.89	1.23805	LAPC-4_ARres	LAPC-4_p	UPF0468 protein C16orf80 OS=Homo sapiens GN=C16orf80 PE=1 SV=1 - [CP080_HUMAN]	0.222303	0.463072
Q9H0U4	5	1	591.57	1.17105	LAPC-4_p	LAPC-4_ARres	Ras-related protein Rab-1B OS=Homo sapiens GN=RAB1B PE=1 SV=1 - [RAB1B_HUMAN]	0.222357	0.463072
Q9HCJ6	1	1	54.22	4.11878	LAPC-4_p	LAPC-4_ARres	Synaptic vesicle membrane protein VAT-1 homolog-like OS=Homo sapiens GN=VAT1L PE=1 SV=2 - [VAT1L_HUMAN]	0.22242	0.463072
P62263	3	3	196.28	1.20585	LAPC-4_p	LAPC-4_ARres	40S ribosomal protein S14 OS=Homo sapiens GN=RPS14 PE=1 SV=3 - [RS14_HUMAN]	0.222569	0.463072
Q8WWY3	3	2	137.15	1.39564	LAPC-4_ARres	LAPC-4_p	U4/U6 small nuclear ribonucleoprotein Prp31 OS=Homo sapiens GN=PRPF31 PE=1 SV=2 - [PRP31_HUMAN]	0.222595	0.463072
Q69YL0	1	1	53.39	1.57233	LAPC-4_ARres	LAPC-4_p	Uncharacterized protein DKFZp762I1415 OS=Homo sapiens PE=4 SV=1 - [YC029_HUMAN]	0.222719	0.463072
O00116	5	5	219.73	1.22898	LAPC-4_p	LAPC-4_ARres	Alkyldihydroxyacetonephosphate synthase, peroxisomal OS=Homo sapiens GN=AGPS PE=1 SV=1 - [ADAS_HUMAN]	0.222839	0.463072
O43172	2	2	56.46	1.26342	LAPC-4_ARres	LAPC-4_p	U4/U6 small nuclear ribonucleoprotein Prp4 OS=Homo sapiens GN=PRPF4 PE=1 SV=2 - [PRP4_HUMAN]	0.222974	0.463072
Q99497	7	7	567.82	1.15597	LAPC-4_ARres	LAPC-4_p	Protein DJ-1 OS=Homo sapiens GN=PARK7 PE=1 SV=2 - [PARK7_HUMAN]	0.223011	0.463072
Q9BW91	5	5	211.63	1.16089	LAPC-4_ARres	LAPC-4_p	ADP-ribose pyrophosphatase, mitochondrial OS=Homo sapiens GN=NUDT9 PE=1 SV=1 - [NUDT9_HUMAN]	0.223868	0.464541
P27361	2	1	171.34	1.20417	LAPC-4_ARres	LAPC-4_p	Mitogen-activated protein kinase 3 OS=Homo sapiens GN=MAPK3 PE=1 SV=4 - [MK03_HUMAN]	0.224585	0.465585
P56537	5	4	340.98	1.14403	LAPC-4_p	LAPC-4_ARres	Eukaryotic translation initiation factor 6 OS=Homo sapiens GN=EIF6 PE=1 SV=1 - [IF6_HUMAN]	0.224672	0.465585
Q9NRF8	5	3	308.69	1.20594	LAPC-4_ARres	LAPC-4_p	CTP synthase 2 OS=Homo sapiens GN=CTPS2 PE=1 SV=1 - [PYRG2_HUMAN]	0.224906	0.465758
P62879	3	2	234.85	1.25763	LAPC-4_p	LAPC-4_ARres	Guanine nucleotide-binding protein G(I)/G(S)/G(T) subunit beta-2 OS=Homo sapiens GN=GNB2 PE=1 SV=3 - [GBB2_HUMAN]	0.22533	0.466314
O60524	2	2	117.2	1.2339	LAPC-4_p	LAPC-4_ARres	Nuclear export mediator factor NEMF OS=Homo sapiens GN=NEMF PE=1 SV=4 - [NEMF_HUMAN]	0.225475	0.466314
P49585	1	1	45.67	1.19269	LAPC-4_ARres	LAPC-4_p	Choline-phosphate cytidylyltransferase A OS=Homo sapiens GN=PCYT1A PE=1 SV=2 - [PCY1A_HUMAN]	0.225838	0.466751
P04179	1	1	56.45	1.32877	LAPC-4_ARres	LAPC-4_p	Superoxide dismutase [Mn], mitochondrial OS=Homo sapiens OX=9606 GN=SOD2 PE=1 SV=3 - [SODM_HUMAN]	0.226514	0.467697
O15382	4	4	211.34	1.33948	LAPC-4_ARres	LAPC-4_p	Branched-chain-amino-acid aminotransferase, mitochondrial OS=Homo sapiens GN=BCAT2 PE=1 SV=2 - [BCAT2_HUMAN]	0.226597	0.467697
Q6YP21	1	1	71.8	1.31541	LAPC-4_ARres	LAPC-4_p	Kynurenine--oxoglutarate transaminase 3 OS=Homo sapiens GN=CCBL2 PE=1 SV=1 - [KAT3_HUMAN]	0.226774	0.467727
P13645	15	15	1361.03	1.19119	LAPC-4_p	LAPC-4_ARres	Keratin, type I cytoskeletal 10 OS=Homo sapiens GN=KRT10 PE=1 SV=6 - [K1C10_HUMAN]	0.227183	0.467727
Q8NEC7	1	1	42.18	1.85416	LAPC-4_ARres	LAPC-4_p	Glutathione S-transferase C-terminal domain-containing protein OS=Homo sapiens GN=GSTCD PE=1 SV=2 - [GSTCD_HUMAN]	0.227301	0.467727
Q9UBB6	4	4	283.08	1.36708	LAPC-4_p	LAPC-4_ARres	Neurochondrin OS=Homo sapiens GN=NCDN PE=1 SV=1 - [NCDN_HUMAN]	0.227466	0.467727
Q9HC38	4	4	220.25	1.1249	LAPC-4_ARres	LAPC-4_p	Glyoxalase domain-containing protein 4 OS=Homo sapiens GN=GLOD4 PE=1 SV=1 - [GLOD4_HUMAN]	0.22753	0.467727
Q9HBM1	2	2	83.42	2.56071	LAPC-4_p	LAPC-4_ARres	Kinetochore protein Spc25 OS=Homo sapiens GN=SPC25 PE=1 SV=1 - [SPC25_HUMAN]	0.227775	0.467727
Q14203	10	9	607.56	1.21155	LAPC-4_ARres	LAPC-4_p	Dynactin subunit 1 OS=Homo sapiens GN=DCTN1 PE=1 SV=3 - [DCTN1_HUMAN]	0.227788	0.467727
P22059	10	9	498.65	1.09045	LAPC-4_p	LAPC-4_ARres	Oxysterol-binding protein 1 OS=Homo sapiens GN=OSBP PE=1 SV=1 - [OSBP1_HUMAN]	0.227821	0.467727
Q5T0D9	1	1	27.86	1.22758	LAPC-4_ARres	LAPC-4_p	Tumor protein p63-regulated gene 1-like protein OS=Homo sapiens GN=TPRG1L PE=1 SV=1 - [TPRGL_HUMAN]	0.22808	0.467948
Q92878	6	6	480.48	1.15124	LAPC-4_ARres	LAPC-4_p	DNA repair protein RAD50 OS=Homo sapiens GN=RAD50 PE=1 SV=1 - [RAD50_HUMAN]	0.229202	0.46994
P36551	2	2	82.77	1.28753	LAPC-4_ARres	LAPC-4_p	Coproporphyrinogen-III oxidase, mitochondrial OS=Homo sapiens GN=CPOX PE=1 SV=3 - [HEM6_HUMAN]	0.229538	0.470068
Q14160	2	2	112.97	1.70807	LAPC-4_p	LAPC-4_ARres	Protein scribble homolog OS=Homo sapiens GN=SCRIB PE=1 SV=4 - [SCRIB_HUMAN]	0.229568	0.470068
Q8WUY3	13	13	849.65	1.14489	LAPC-4_ARres	LAPC-4_p	Protein prune homolog 2 OS=Homo sapiens GN=PRUNE2 PE=1 SV=3 - [PRUN2_HUMAN]	0.23004	0.470423
Q8WVV9	6	5	293.86	1.12649	LAPC-4_ARres	LAPC-4_p	Heterogeneous nuclear ribonucleoprotein L-like OS=Homo sapiens GN=HNRPLL PE=1 SV=1 - [HNRLL_HUMAN]	0.230045	0.470423
Q9NUQ9	5	5	378.61	1.30136	LAPC-4_ARres	LAPC-4_p	Protein FAM49B OS=Homo sapiens GN=FAM49B PE=1 SV=1 - [FA49B_HUMAN]	0.230875	0.471808
O75323	2	2	95.29	1.22949	LAPC-4_p	LAPC-4_ARres	Protein NipSnap homolog 2 OS=Homo sapiens GN=GBAS PE=1 SV=1 - [NIPS2_HUMAN]	0.231053	0.47186
P31749	3	2	116.9	1.35256	LAPC-4_ARres	LAPC-4_p	RAC-alpha serine/threonine-protein kinase OS=Homo sapiens GN=AKT1 PE=1 SV=2 - [AKT1_HUMAN]	0.231745	0.47296
P49368	13	12	1011.6	1.1299	LAPC-4_ARres	LAPC-4_p	T-complex protein 1 subunit gamma OS=Homo sapiens GN=CCT3 PE=1 SV=4 - [TCPG_HUMAN]	0.232431	0.473453
Q16543	3	3	307.86	1.15368	LAPC-4_ARres	LAPC-4_p	Hsp90 co-chaperone Cdc37 OS=Homo sapiens GN=CDC37 PE=1 SV=1 - [CDC37_HUMAN]	0.232494	0.473453
P11172	5	5	350.25	1.14176	LAPC-4_p	LAPC-4_ARres	Uridine 5'-monophosphate synthase OS=Homo sapiens GN=UMPS PE=1 SV=1 - [UMPS_HUMAN]	0.232495	0.473453
P51991	8	5	434.75	1.4326	LAPC-4_p	LAPC-4_ARres	Heterogeneous nuclear ribonucleoprotein A3 OS=Homo sapiens GN=HNRNPA3 PE=1 SV=2 - [ROA3_HUMAN]	0.232625	0.473453
Q13867	1	1	27.15	5.00456	LAPC-4_p	LAPC-4_ARres	Bleomycin hydrolase OS=Homo sapiens GN=BLMH PE=1 SV=1 - [BLMH_HUMAN]	0.232801	0.473453
Q9NYP7	1	1	41.52	1.55027	LAPC-4_p	LAPC-4_ARres	Elongation of very long chain fatty acids protein 5 OS=Homo sapiens GN=ELOVL5 PE=1 SV=1 - [ELOV5_HUMAN]	0.232903	0.473453
Q709C8	1	1	90.68	1.63487	LAPC-4_p	LAPC-4_ARres	Vacuolar protein sorting-associated protein 13C OS=Homo sapiens GN=VPS13C PE=1 SV=1 - [VP13C_HUMAN]	0.233227	0.473518
Q9Y3D0	1	1	61.04	1.47435	LAPC-4_ARres	LAPC-4_p	Mitotic spindle-associated MMXD complex subunit MIP18 OS=Homo sapiens GN=FAM96B PE=1 SV=1 - [MIP18_HUMAN]	0.23336	0.473518
Q9Y5L0	1	1	50.04	1.36656	LAPC-4_p	LAPC-4_ARres	Transportin-3 OS=Homo sapiens GN=TNPO3 PE=1 SV=3 - [TNPO3_HUMAN]	0.233545	0.473518
Q96AY3	2	2	121.33	1.34541	LAPC-4_ARres	LAPC-4_p	Peptidyl-prolyl cis-trans isomerase FKBP10 OS=Homo sapiens GN=FKBP10 PE=1 SV=1 - [FKB10_HUMAN]	0.233744	0.473518
Q53S08	1	1	231.39	1.32074	LAPC-4_p	LAPC-4_ARres	Ras-related protein Rab-6D OS=Homo sapiens OX=9606 GN=RAB6D PE=2 SV=1 - [RAB6D_HUMAN]	0.234055	0.473518
Q12972	1	1	81.82	1.25269	LAPC-4_ARres	LAPC-4_p	Nuclear inhibitor of protein phosphatase 1 OS=Homo sapiens GN=PPP1R8 PE=1 SV=2 - [PP1R8_HUMAN]	0.234072	0.473518
Q96JP5	1	1	41.81	1.71408	LAPC-4_p	LAPC-4_ARres	E3 ubiquitin-protein ligase ZFP91 OS=Homo sapiens GN=ZFP91 PE=1 SV=1 - [ZFP91_HUMAN]	0.234137	0.473518
Q9NWV4	1	1	77.95	1.99688	LAPC-4_p	LAPC-4_ARres	UPF0587 protein C1orf123 OS=Homo sapiens GN=C1orf123 PE=1 SV=1 - [CA123_HUMAN]	0.234169	0.473518
P42694	1	1	66.57	1.94723	LAPC-4_p	LAPC-4_ARres	Probable helicase with zinc finger domain OS=Homo sapiens GN=HELZ PE=1 SV=2 - [HELZ_HUMAN]	0.234312	0.473518
Q15031	1	1	39.05	1.51478	LAPC-4_ARres	LAPC-4_p	Probable leucine--tRNA ligase, mitochondrial OS=Homo sapiens GN=LARS2 PE=1 SV=2 - [SYLM_HUMAN]	0.235112	0.474825
P11940	17	11	1458.22	1.16124	LAPC-4_p	LAPC-4_ARres	Polyadenylate-binding protein 1 OS=Homo sapiens GN=PABPC1 PE=1 SV=2 - [PABP1_HUMAN]	0.235473	0.475245
Q9NQW7	8	8	560.04	1.20693	LAPC-4_ARres	LAPC-4_p	Xaa-Pro aminopeptidase 1 OS=Homo sapiens GN=XPNPEP1 PE=1 SV=3 - [XPP1_HUMAN]	0.235687	0.475365
Q8N584	1	1	50.53	1.9705	LAPC-4_p	LAPC-4_ARres	Tetratricopeptide repeat protein 39C OS=Homo sapiens GN=TTC39C PE=2 SV=2 - [TT39C_HUMAN]	0.236134	0.475957
Q9BTD8	2	2	123.34	1.20857	LAPC-4_ARres	LAPC-4_p	RNA-binding protein 42 OS=Homo sapiens GN=RBM42 PE=1 SV=1 - [RBM42_HUMAN]	0.236718	0.476825
O60566	1	1	42.03	1.59241	LAPC-4_p	LAPC-4_ARres	Mitotic checkpoint serine/threonine-protein kinase BUB1 beta OS=Homo sapiens GN=BUB1B PE=1 SV=3 - [BUB1B_HUMAN]	0.237424	0.477935
Q5JRX3	6	6	327.54	1.1487	LAPC-4_ARres	LAPC-4_p	Presequence protease, mitochondrial OS=Homo sapiens GN=PITRM1 PE=1 SV=3 - [PREP_HUMAN]	0.237817	0.4783
Q9UNN8	1	1	33.86	1.80315	LAPC-4_p	LAPC-4_ARres	Endothelial protein C receptor OS=Homo sapiens GN=PROCR PE=1 SV=1 - [EPCR_HUMAN]	0.237979	0.4783
Q9UBM7	3	3	250.02	2.6492	LAPC-4_p	LAPC-4_ARres	7-dehydrocholesterol reductase OS=Homo sapiens GN=DHCR7 PE=1 SV=1 - [DHCR7_HUMAN]	0.238068	0.4783
O76021	8	8	471.83	1.3126	LAPC-4_p	LAPC-4_ARres	Ribosomal L1 domain-containing protein 1 OS=Homo sapiens GN=RSL1D1 PE=1 SV=3 - [RL1D1_HUMAN]	0.23868	0.479161
Q9Y4C2	2	2	108.92	1.21777	LAPC-4_p	LAPC-4_ARres	Protein FAM115A OS=Homo sapiens GN=FAM115A PE=1 SV=3 - [F115A_HUMAN]	0.238807	0.479161
O15084	1	1	27.12	1.23784	LAPC-4_ARres	LAPC-4_p	Serine/threonine-protein phosphatase 6 regulatory ankyrin repeat subunit A OS=Homo sapiens GN=ANKRD28 PE=1 SV=5 - [ANR28_HUMAN]	0.239556	0.480353
Q13618	5	5	294.5	1.23175	LAPC-4_ARres	LAPC-4_p	Cullin-3 OS=Homo sapiens GN=CUL3 PE=1 SV=2 - [CUL3_HUMAN]	0.240216	0.480971
Q9Y520	4	4	191.1	1.23155	LAPC-4_ARres	LAPC-4_p	Protein PRRC2C OS=Homo sapiens GN=PRRC2C PE=1 SV=4 - [PRC2C_HUMAN]	0.240244	0.480971
Q9P270	1	1	61.72	1.65436	LAPC-4_p	LAPC-4_ARres	SLAIN motif-containing protein 2 OS=Homo sapiens GN=SLAIN2 PE=1 SV=2 - [SLAI2_HUMAN]	0.240359	0.480971
O75886	3	1	162	1.33559	LAPC-4_ARres	LAPC-4_p	Signal transducing adapter molecule 2 OS=Homo sapiens GN=STAM2 PE=1 SV=1 - [STAM2_HUMAN]	0.240505	0.480971
P08195	5	5	260.53	1.17005	LAPC-4_ARres	LAPC-4_p	4F2 cell-surface antigen heavy chain OS=Homo sapiens GN=SLC3A2 PE=1 SV=3 - [4F2_HUMAN]	0.240641	0.480971
Q8WXH0	1	1	56.81	1.22567	LAPC-4_p	LAPC-4_ARres	Nesprin-2 OS=Homo sapiens GN=SYNE2 PE=1 SV=3 - [SYNE2_HUMAN]	0.241173	0.481638
Q8WUA2	2	2	114.18	1.33513	LAPC-4_p	LAPC-4_ARres	Peptidyl-prolyl cis-trans isomerase-like 4 OS=Homo sapiens GN=PPIL4 PE=1 SV=1 - [PPIL4_HUMAN]	0.241322	0.481638
P78540	2	2	119.76	1.16905	LAPC-4_p	LAPC-4_ARres	Arginase-2, mitochondrial OS=Homo sapiens GN=ARG2 PE=1 SV=1 - [ARGI2_HUMAN]	0.24156	0.481638
Q9Y5Y2	2	2	160.44	1.45565	LAPC-4_p	LAPC-4_ARres	Cytosolic Fe-S cluster assembly factor NUBP2 OS=Homo sapiens GN=NUBP2 PE=1 SV=1 - [NUBP2_HUMAN]	0.241672	0.481638
Q7Z6Z7	18	18	1056.16	1.12899	LAPC-4_ARres	LAPC-4_p	E3 ubiquitin-protein ligase HUWE1 OS=Homo sapiens GN=HUWE1 PE=1 SV=3 - [HUWE1_HUMAN]	0.241752	0.481638
Q9H9J2	2	2	216.89	1.33873	LAPC-4_p	LAPC-4_ARres	39S ribosomal protein L44, mitochondrial OS=Homo sapiens GN=MRPL44 PE=1 SV=1 - [RM44_HUMAN]	0.242202	0.482223
Q13838	8	2	570.38	1.3023	LAPC-4_p	LAPC-4_ARres	Spliceosome RNA helicase DDX39B OS=Homo sapiens GN=DDX39B PE=1 SV=1 - [DX39B_HUMAN]	0.242389	0.482285
Q15382	1	1	77.8	1.186	LAPC-4_p	LAPC-4_ARres	GTP-binding protein Rheb OS=Homo sapiens GN=RHEB PE=1 SV=1 - [RHEB_HUMAN]	0.24268	0.482553
P61026	5	3	358.29	1.39287	LAPC-4_p	LAPC-4_ARres	Ras-related protein Rab-10 OS=Homo sapiens GN=RAB10 PE=1 SV=1 - [RAB10_HUMAN]	0.243106	0.482884
P30040	6	6	465.44	1.23503	LAPC-4_ARres	LAPC-4_p	Endoplasmic reticulum resident protein 29 OS=Homo sapiens GN=ERP29 PE=1 SV=4 - [ERP29_HUMAN]	0.243577	0.482884
P62917	4	3	362.38	1.16128	LAPC-4_p	LAPC-4_ARres	60S ribosomal protein L8 OS=Homo sapiens GN=RPL8 PE=1 SV=2 - [RL8_HUMAN]	0.243718	0.482884
Q93100	1	1	56.83	1.63909	LAPC-4_p	LAPC-4_ARres	Phosphorylase b kinase regulatory subunit beta OS=Homo sapiens GN=PHKB PE=1 SV=3 - [KPBB_HUMAN]	0.243823	0.482884
Q6P1L8	1	1	75.75	1.23263	LAPC-4_p	LAPC-4_ARres	39S ribosomal protein L14, mitochondrial OS=Homo sapiens GN=MRPL14 PE=1 SV=1 - [RM14_HUMAN]	0.243845	0.482884
Q9Y697	3	3	216.37	1.37412	LAPC-4_p	LAPC-4_ARres	Cysteine desulfurase, mitochondrial OS=Homo sapiens GN=NFS1 PE=1 SV=3 - [NFS1_HUMAN]	0.243973	0.482884
P17987	17	17	1271.8	1.11817	LAPC-4_ARres	LAPC-4_p	T-complex protein 1 subunit alpha OS=Homo sapiens GN=TCP1 PE=1 SV=1 - [TCPA_HUMAN]	0.244013	0.482884
Q9H1I8	1	1	59.53	1.23432	LAPC-4_p	LAPC-4_ARres	Activating signal cointegrator 1 complex subunit 2 OS=Homo sapiens GN=ASCC2 PE=1 SV=3 - [ASCC2_HUMAN]	0.244094	0.482884
Q9H936	3	3	137.79	1.47702	LAPC-4_p	LAPC-4_ARres	Mitochondrial glutamate carrier 1 OS=Homo sapiens GN=SLC25A22 PE=1 SV=1 - [GHC1_HUMAN]	0.244462	0.483304
Q96HY6	4	4	277.81	1.43294	LAPC-4_p	LAPC-4_ARres	DDRGK domain-containing protein 1 OS=Homo sapiens GN=DDRGK1 PE=1 SV=2 - [DDRGK_HUMAN]	0.244872	0.483684
Q9UJY4	1	1	64.75	1.39554	LAPC-4_ARres	LAPC-4_p	ADP-ribosylation factor-binding protein GGA2 OS=Homo sapiens GN=GGA2 PE=1 SV=3 - [GGA2_HUMAN]	0.244967	0.483684
O15212	3	3	148.45	1.1782	LAPC-4_ARres	LAPC-4_p	Prefoldin subunit 6 OS=Homo sapiens GN=PFDN6 PE=1 SV=1 - [PFD6_HUMAN]	0.245644	0.484712
O43808	1	1	25.71	1.69849	LAPC-4_p	LAPC-4_ARres	Peroxisomal membrane protein PMP34 OS=Homo sapiens GN=SLC25A17 PE=1 SV=1 - [PM34_HUMAN]	0.24649	0.486071
P51003	5	5	263.14	1.17415	LAPC-4_ARres	LAPC-4_p	Poly(A) polymerase alpha OS=Homo sapiens GN=PAPOLA PE=1 SV=4 - [PAPOA_HUMAN]	0.247152	0.487067
P08243	7	6	276.43	1.14399	LAPC-4_ARres	LAPC-4_p	Asparagine synthetase [glutamine-hydrolyzing] OS=Homo sapiens GN=ASNS PE=1 SV=4 - [ASNS_HUMAN]	0.247843	0.488118
Q9NQE9	3	3	130.18	1.24075	LAPC-4_ARres	LAPC-4_p	Histidine triad nucleotide-binding protein 3 OS=Homo sapiens GN=HINT3 PE=1 SV=1 - [HINT3_HUMAN]	0.248317	0.488741
Q16774	1	1	54.44	1.1834	LAPC-4_p	LAPC-4_ARres	Guanylate kinase OS=Homo sapiens GN=GUK1 PE=1 SV=2 - [KGUA_HUMAN]	0.249079	0.489783
Q9UBF2	9	7	749.15	1.15501	LAPC-4_p	LAPC-4_ARres	Coatomer subunit gamma-2 OS=Homo sapiens GN=COPG2 PE=1 SV=1 - [COPG2_HUMAN]	0.249163	0.489783
Q96RT7	1	1	41.31	1.27712	LAPC-4_ARres	LAPC-4_p	Gamma-tubulin complex component 6 OS=Homo sapiens GN=TUBGCP6 PE=1 SV=3 - [GCP6_HUMAN]	0.249908	0.490937
P15309	8	8	431.81	1.16371	LAPC-4_p	LAPC-4_ARres	Prostatic acid phosphatase OS=Homo sapiens GN=ACPP PE=1 SV=3 - [PPAP_HUMAN]	0.250351	0.491486
O95168	1	1	93.44	1.79898	LAPC-4_p	LAPC-4_ARres	NADH dehydrogenase [ubiquinone] 1 beta subcomplex subunit 4 OS=Homo sapiens GN=NDUFB4 PE=1 SV=3 - [NDUB4_HUMAN]	0.250505	0.491486
P04626	1	1	30.7	1.47715	LAPC-4_ARres	LAPC-4_p	Receptor tyrosine-protein kinase erbB-2 OS=Homo sapiens GN=ERBB2 PE=1 SV=1 - [ERBB2_HUMAN]	0.250664	0.491486
Q5XKP0	2	2	84.23	4.13561	LAPC-4_p	LAPC-4_ARres	Protein QIL1 OS=Homo sapiens GN=QIL1 PE=1 SV=1 - [QIL1_HUMAN]	0.250993	0.49182
Q8NFW8	1	1	64.2	2.30211	LAPC-4_p	LAPC-4_ARres	N-acylneuraminate cytidylyltransferase OS=Homo sapiens GN=CMAS PE=1 SV=2 - [NEUA_HUMAN]	0.251292	0.491851
Q68CQ7	1	1	32.86	1.5791	LAPC-4_ARres	LAPC-4_p	Glycosyltransferase 8 domain-containing protein 1 OS=Homo sapiens GN=GLT8D1 PE=1 SV=2 - [GL8D1_HUMAN]	0.251327	0.491851
Q92973	9	7	622.82	1.11059	LAPC-4_p	LAPC-4_ARres	Transportin-1 OS=Homo sapiens GN=TNPO1 PE=1 SV=2 - [TNPO1_HUMAN]	0.251604	0.491933
Q9BXP5	8	8	604.68	1.11994	LAPC-4_ARres	LAPC-4_p	Serrate RNA effector molecule homolog OS=Homo sapiens GN=SRRT PE=1 SV=1 - [SRRT_HUMAN]	0.251687	0.491933
P54725	3	3	232.83	1.19526	LAPC-4_ARres	LAPC-4_p	UV excision repair protein RAD23 homolog A OS=Homo sapiens GN=RAD23A PE=1 SV=1 - [RD23A_HUMAN]	0.251887	0.492014
O75146	2	2	99.03	1.39729	LAPC-4_p	LAPC-4_ARres	Huntingtin-interacting protein 1-related protein OS=Homo sapiens GN=HIP1R PE=1 SV=2 - [HIP1R_HUMAN]	0.252169	0.492253
P16220	1	1	78.78	1.47377	LAPC-4_ARres	LAPC-4_p	Cyclic AMP-responsive element-binding protein 1 OS=Homo sapiens GN=CREB1 PE=1 SV=2 - [CREB1_HUMAN]	0.252834	0.493241
P16435	2	2	105.44	1.44808	LAPC-4_p	LAPC-4_ARres	NADPH--cytochrome P450 reductase OS=Homo sapiens GN=POR PE=1 SV=2 - [NCPR_HUMAN]	0.253276	0.493639
Q8WUH6	1	1	67.64	1.86747	LAPC-4_p	LAPC-4_ARres	UPF0444 transmembrane protein C12orf23 OS=Homo sapiens GN=C12orf23 PE=1 SV=1 - [CL023_HUMAN]	0.253405	0.493639
Q92614	1	1	33.16	1.35577	LAPC-4_ARres	LAPC-4_p	Unconventional myosin-XVIIIa OS=Homo sapiens GN=MYO18A PE=1 SV=3 - [MY18A_HUMAN]	0.25353	0.493639
P21953	1	1	37.71	1.25572	LAPC-4_p	LAPC-4_ARres	2-oxoisovalerate dehydrogenase subunit beta, mitochondrial OS=Homo sapiens GN=BCKDHB PE=1 SV=2 - [ODBB_HUMAN]	0.253676	0.493639
A0JNW5	1	1	49.79	1.21646	LAPC-4_ARres	LAPC-4_p	UHRF1-binding protein 1-like OS=Homo sapiens GN=UHRF1BP1L PE=1 SV=2 - [UH1BL_HUMAN]	0.254266	0.494176
Q8IXI1	2	2	76.16	2.2646	LAPC-4_p	LAPC-4_ARres	Mitochondrial Rho GTPase 2 OS=Homo sapiens GN=RHOT2 PE=1 SV=2 - [MIRO2_HUMAN]	0.254389	0.494176
O00273	4	4	260.94	1.20483	LAPC-4_ARres	LAPC-4_p	DNA fragmentation factor subunit alpha OS=Homo sapiens GN=DFFA PE=1 SV=1 - [DFFA_HUMAN]	0.254604	0.494176
Q9ULV4	2	2	119.77	1.39214	LAPC-4_p	LAPC-4_ARres	Coronin-1C OS=Homo sapiens GN=CORO1C PE=1 SV=1 - [COR1C_HUMAN]	0.254741	0.494176
Q96K76	3	1	141.35	1.2366	LAPC-4_p	LAPC-4_ARres	Ubiquitin carboxyl-terminal hydrolase 47 OS=Homo sapiens GN=USP47 PE=1 SV=3 - [UBP47_HUMAN]	0.254896	0.494176
Q96ST2	2	2	86.14	1.19097	LAPC-4_ARres	LAPC-4_p	Protein IWS1 homolog OS=Homo sapiens GN=IWS1 PE=1 SV=2 - [IWS1_HUMAN]	0.25491	0.494176
Q96I99	7	7	626.12	1.19143	LAPC-4_p	LAPC-4_ARres	Succinyl-CoA ligase [GDP-forming] subunit beta, mitochondrial OS=Homo sapiens GN=SUCLG2 PE=1 SV=2 - [SUCB2_HUMAN]	0.255293	0.494611
Q9GZP4	3	3	291.99	1.21476	LAPC-4_ARres	LAPC-4_p	PITH domain-containing protein 1 OS=Homo sapiens GN=PITHD1 PE=1 SV=1 - [PITH1_HUMAN]	0.255528	0.494756
Q9BUT1	1	1	66.65	4.90048	LAPC-4_ARres	LAPC-4_p	3-hydroxybutyrate dehydrogenase type 2 OS=Homo sapiens GN=BDH2 PE=1 SV=2 - [BDH2_HUMAN]	0.255809	0.49499
Q92696	3	3	154.44	1.26787	LAPC-4_ARres	LAPC-4_p	Geranylgeranyl transferase type-2 subunit alpha OS=Homo sapiens GN=RABGGTA PE=1 SV=2 - [PGTA_HUMAN]	0.256067	0.495179
Q9BRX8	1	1	78.62	1.07837	LAPC-4_ARres	LAPC-4_p	Redox-regulatory protein FAM213A OS=Homo sapiens GN=FAM213A PE=1 SV=3 - [F213A_HUMAN]	0.256647	0.495991
Q9Y296	2	2	95.76	1.52337	LAPC-4_ARres	LAPC-4_p	Trafficking protein particle complex subunit 4 OS=Homo sapiens GN=TRAPPC4 PE=1 SV=1 - [TPPC4_HUMAN]	0.257867	0.497888
Q14204	78	78	4980.79	1.14208	LAPC-4_p	LAPC-4_ARres	Cytoplasmic dynein 1 heavy chain 1 OS=Homo sapiens GN=DYNC1H1 PE=1 SV=5 - [DYHC1_HUMAN]	0.25795	0.497888
Q9NQ88	2	2	112.9	1.15005	LAPC-4_ARres	LAPC-4_p	Fructose-2,6-bisphosphatase TIGAR OS=Homo sapiens GN=TIGAR PE=1 SV=1 - [TIGAR_HUMAN]	0.258796	0.498705
Q15477	1	1	27.23	1.59562	LAPC-4_p	LAPC-4_ARres	Helicase SKI2W OS=Homo sapiens GN=SKIV2L PE=1 SV=3 - [SKIV2_HUMAN]	0.25881	0.498705
Q9NYU2	19	18	1211.54	1.10973	LAPC-4_ARres	LAPC-4_p	UDP-glucose:glycoprotein glucosyltransferase 1 OS=Homo sapiens GN=UGGT1 PE=1 SV=3 - [UGGG1_HUMAN]	0.258856	0.498705
Q13596	4	4	264.37	1.41582	LAPC-4_ARres	LAPC-4_p	Sorting nexin-1 OS=Homo sapiens GN=SNX1 PE=1 SV=3 - [SNX1_HUMAN]	0.259556	0.499743
Q13347	5	5	209.34	1.13575	LAPC-4_p	LAPC-4_ARres	Eukaryotic translation initiation factor 3 subunit I OS=Homo sapiens GN=EIF3I PE=1 SV=1 - [EIF3I_HUMAN]	0.260649	0.501534
Q9HB71	6	6	381.77	1.21477	LAPC-4_p	LAPC-4_ARres	Calcyclin-binding protein OS=Homo sapiens GN=CACYBP PE=1 SV=2 - [CYBP_HUMAN]	0.261569	0.50255
P49207	2	2	82.46	1.14997	LAPC-4_p	LAPC-4_ARres	60S ribosomal protein L34 OS=Homo sapiens GN=RPL34 PE=1 SV=3 - [RL34_HUMAN]	0.261585	0.50255
Q5JSH3	1	1	47.51	1.25176	LAPC-4_ARres	LAPC-4_p	WD repeat-containing protein 44 OS=Homo sapiens GN=WDR44 PE=1 SV=1 - [WDR44_HUMAN]	0.261823	0.50255
Q9Y646	3	3	210.74	1.61069	LAPC-4_ARres	LAPC-4_p	Carboxypeptidase Q OS=Homo sapiens GN=CPQ PE=1 SV=1 - [CBPQ_HUMAN]	0.261826	0.50255
Q9UBC2	7	6	462.64	1.22757	LAPC-4_p	LAPC-4_ARres	Epidermal growth factor receptor substrate 15-like 1 OS=Homo sapiens GN=EPS15L1 PE=1 SV=1 - [EP15R_HUMAN]	0.262014	0.5026
Q9P035	4	3	231.63	1.89034	LAPC-4_p	LAPC-4_ARres	3-hydroxyacyl-CoA dehydratase 3 OS=Homo sapiens GN=PTPLAD1 PE=1 SV=2 - [HACD3_HUMAN]	0.262532	0.503227
O75947	5	5	382.18	1.65487	LAPC-4_p	LAPC-4_ARres	ATP synthase subunit d, mitochondrial OS=Homo sapiens GN=ATP5H PE=1 SV=3 - [ATP5H_HUMAN]	0.262666	0.503227
P08238	31	13	3244.88	1.19554	LAPC-4_p	LAPC-4_ARres	Heat shock protein HSP 90-beta OS=Homo sapiens GN=HSP90AB1 PE=1 SV=4 - [HS90B_HUMAN]	0.263519	0.504548
P08237	8	8	514.85	1.11791	LAPC-4_ARres	LAPC-4_p	6-phosphofructokinase, muscle type OS=Homo sapiens GN=PFKM PE=1 SV=2 - [K6PF_HUMAN]	0.264123	0.505334
P17655	6	6	698.97	1.18664	LAPC-4_p	LAPC-4_ARres	Calpain-2 catalytic subunit OS=Homo sapiens GN=CAPN2 PE=1 SV=6 - [CAN2_HUMAN]	0.264256	0.505334
Q8NBJ7	2	2	103.21	1.27636	LAPC-4_ARres	LAPC-4_p	Sulfatase-modifying factor 2 OS=Homo sapiens GN=SUMF2 PE=1 SV=2 - [SUMF2_HUMAN]	0.264909	0.50627
P46736	4	4	234.91	1.17222	LAPC-4_ARres	LAPC-4_p	Lys-63-specific deubiquitinase BRCC36 OS=Homo sapiens GN=BRCC3 PE=1 SV=2 - [BRCC3_HUMAN]	0.265421	0.506936
Q9H2J4	2	2	98.7	1.35374	LAPC-4_p	LAPC-4_ARres	Phosducin-like protein 3 OS=Homo sapiens GN=PDCL3 PE=1 SV=1 - [PDCL3_HUMAN]	0.265974	0.50712
P34897	9	9	495.69	1.14882	LAPC-4_ARres	LAPC-4_p	Serine hydroxymethyltransferase, mitochondrial OS=Homo sapiens GN=SHMT2 PE=1 SV=3 - [GLYM_HUMAN]	0.26609	0.50712
Q00839	16	16	1222.47	1.14532	LAPC-4_p	LAPC-4_ARres	Heterogeneous nuclear ribonucleoprotein U OS=Homo sapiens GN=HNRNPU PE=1 SV=6 - [HNRPU_HUMAN]	0.266119	0.50712
P17480	1	1	40.58	1.30633	LAPC-4_ARres	LAPC-4_p	Nucleolar transcription factor 1 OS=Homo sapiens GN=UBTF PE=1 SV=1 - [UBF1_HUMAN]	0.266213	0.50712
P49903	2	2	123.91	1.29125	LAPC-4_ARres	LAPC-4_p	Selenide, water dikinase 1 OS=Homo sapiens GN=SEPHS1 PE=1 SV=2 - [SPS1_HUMAN]	0.266336	0.50712
Q9H8H3	2	2	150.94	1.23671	LAPC-4_ARres	LAPC-4_p	Methyltransferase-like protein 7A OS=Homo sapiens GN=METTL7A PE=1 SV=1 - [MET7A_HUMAN]	0.266595	0.507302
P51398	5	5	303.69	1.22835	LAPC-4_p	LAPC-4_ARres	28S ribosomal protein S29, mitochondrial OS=Homo sapiens GN=DAP3 PE=1 SV=1 - [RT29_HUMAN]	0.267256	0.508246
P21399	3	3	267.42	1.12519	LAPC-4_p	LAPC-4_ARres	Cytoplasmic aconitate hydratase OS=Homo sapiens GN=ACO1 PE=1 SV=3 - [ACOC_HUMAN]	0.267454	0.50831
O75475	2	2	110.65	1.32577	LAPC-4_p	LAPC-4_ARres	PC4 and SFRS1-interacting protein OS=Homo sapiens GN=PSIP1 PE=1 SV=1 - [PSIP1_HUMAN]	0.267873	0.50848
Q14103	4	1	209.7	1.31624	LAPC-4_p	LAPC-4_ARres	Heterogeneous nuclear ribonucleoprotein D0 OS=Homo sapiens GN=HNRNPD PE=1 SV=1 - [HNRPD_HUMAN]	0.268004	0.50848
O75380	1	1	47.53	2.36807	LAPC-4_p	LAPC-4_ARres	NADH dehydrogenase [ubiquinone] iron-sulfur protein 6, mitochondrial OS=Homo sapiens GN=NDUFS6 PE=1 SV=1 - [NDUS6_HUMAN]	0.268036	0.50848
Q12996	1	1	29.07	1.42869	LAPC-4_p	LAPC-4_ARres	Cleavage stimulation factor subunit 3 OS=Homo sapiens GN=CSTF3 PE=1 SV=1 - [CSTF3_HUMAN]	0.269172	0.510323
P30837	6	5	382.07	1.19476	LAPC-4_ARres	LAPC-4_p	Aldehyde dehydrogenase X, mitochondrial OS=Homo sapiens GN=ALDH1B1 PE=1 SV=3 - [AL1B1_HUMAN]	0.270399	0.511759
Q9H9Q2	3	2	136.21	1.22443	LAPC-4_p	LAPC-4_ARres	COP9 signalosome complex subunit 7b OS=Homo sapiens GN=COPS7B PE=1 SV=1 - [CSN7B_HUMAN]	0.27044	0.511759
Q8N2M8	1	1	27.32	1.47702	LAPC-4_p	LAPC-4_ARres	CLK4-associating serine/arginine rich protein OS=Homo sapiens GN=CLASRP PE=1 SV=4 - [CLASR_HUMAN]	0.270746	0.511759
Q14011	3	2	349.21	1.44502	LAPC-4_p	LAPC-4_ARres	Cold-inducible RNA-binding protein OS=Homo sapiens GN=CIRBP PE=1 SV=1 - [CIRBP_HUMAN]	0.270809	0.511759
Q86TI0	1	1	49.17	1.0647	LAPC-4_p	LAPC-4_ARres	TBC1 domain family member 1 OS=Homo sapiens GN=TBC1D1 PE=1 SV=2 - [TBCD1_HUMAN]	0.270826	0.511759
Q86TG7	1	1	98.58	11.4515	LAPC-4_ARres	LAPC-4_p	Retrotransposon-derived protein PEG10 OS=Homo sapiens GN=PEG10 PE=1 SV=2 - [PEG10_HUMAN]	0.270921	0.511759
Q8NBM8	1	1	78.1	1.01103	LAPC-4_p	LAPC-4_ARres	Prenylcysteine oxidase-like OS=Homo sapiens GN=PCYOX1L PE=1 SV=2 - [PCYXL_HUMAN]	0.271403	0.512169
Q8IXJ6	1	1	45.43	1.24549	LAPC-4_p	LAPC-4_ARres	NAD-dependent protein deacetylase sirtuin-2 OS=Homo sapiens GN=SIRT2 PE=1 SV=2 - [SIR2_HUMAN]	0.271469	0.512169
Q9Y3B9	1	1	21.87	1.25203	LAPC-4_p	LAPC-4_ARres	RRP15-like protein OS=Homo sapiens GN=RRP15 PE=1 SV=2 - [RRP15_HUMAN]	0.27168	0.512254
P15428	7	6	608.68	1.31102	LAPC-4_p	LAPC-4_ARres	15-hydroxyprostaglandin dehydrogenase [NAD(+)] OS=Homo sapiens GN=HPGD PE=1 SV=1 - [PGDH_HUMAN]	0.272229	0.512318
P49419	11	11	1103.69	1.07378	LAPC-4_p	LAPC-4_ARres	Alpha-aminoadipic semialdehyde dehydrogenase OS=Homo sapiens GN=ALDH7A1 PE=1 SV=5 - [AL7A1_HUMAN]	0.272284	0.512318
Q15648	1	1	33.05	1.46066	LAPC-4_ARres	LAPC-4_p	Mediator of RNA polymerase II transcription subunit 1 OS=Homo sapiens GN=MED1 PE=1 SV=4 - [MED1_HUMAN]	0.272325	0.512318
P61088	3	3	200.41	1.11758	LAPC-4_ARres	LAPC-4_p	Ubiquitin-conjugating enzyme E2 N OS=Homo sapiens GN=UBE2N PE=1 SV=1 - [UBE2N_HUMAN]	0.272376	0.512318
Q9Y6C9	5	5	302.31	2.48741	LAPC-4_p	LAPC-4_ARres	Mitochondrial carrier homolog 2 OS=Homo sapiens GN=MTCH2 PE=1 SV=1 - [MTCH2_HUMAN]	0.2728	0.51235
Q9UNF1	4	3	299.82	1.3414	LAPC-4_p	LAPC-4_ARres	Melanoma-associated antigen D2 OS=Homo sapiens GN=MAGED2 PE=1 SV=2 - [MAGD2_HUMAN]	0.272802	0.51235
P41221	1	1	80.46	1.22244	LAPC-4_p	LAPC-4_ARres	Protein Wnt-5a OS=Homo sapiens GN=WNT5A PE=1 SV=2 - [WNT5A_HUMAN]	0.273045	0.51235
Q9BYD6	4	4	277.02	1.29822	LAPC-4_p	LAPC-4_ARres	39S ribosomal protein L1, mitochondrial OS=Homo sapiens GN=MRPL1 PE=1 SV=2 - [RM01_HUMAN]	0.273191	0.51235
P35610	1	1	86	1.41842	LAPC-4_p	LAPC-4_ARres	Sterol O-acyltransferase 1 OS=Homo sapiens GN=SOAT1 PE=1 SV=3 - [SOAT1_HUMAN]	0.27322	0.51235
Q9Y5K5	6	5	362.39	1.14071	LAPC-4_ARres	LAPC-4_p	Ubiquitin carboxyl-terminal hydrolase isozyme L5 OS=Homo sapiens GN=UCHL5 PE=1 SV=3 - [UCHL5_HUMAN]	0.27399	0.513199
O95758	1	1	37.98	1.20668	LAPC-4_ARres	LAPC-4_p	Polypyrimidine tract-binding protein 3 OS=Homo sapiens GN=PTBP3 PE=1 SV=2 - [PTBP3_HUMAN]	0.274005	0.513199
O14494	1	1	208.37	1.28828	LAPC-4_ARres	LAPC-4_p	Lipid phosphate phosphohydrolase 1 OS=Homo sapiens GN=PPAP2A PE=1 SV=1 - [LPP1_HUMAN]	0.274251	0.513351
Q99627	3	3	252.25	1.26265	LAPC-4_ARres	LAPC-4_p	COP9 signalosome complex subunit 8 OS=Homo sapiens GN=COPS8 PE=1 SV=1 - [CSN8_HUMAN]	0.274727	0.513931
P51970	1	1	52.75	2.70838	LAPC-4_p	LAPC-4_ARres	NADH dehydrogenase [ubiquinone] 1 alpha subcomplex subunit 8 OS=Homo sapiens GN=NDUFA8 PE=1 SV=3 - [NDUA8_HUMAN]	0.274984	0.5141
P04792	11	11	694.24	1.20852	LAPC-4_ARres	LAPC-4_p	Heat shock protein beta-1 OS=Homo sapiens GN=HSPB1 PE=1 SV=2 - [HSPB1_HUMAN]	0.275891	0.515485
Q8N128	2	2	118.19	1.23473	LAPC-4_ARres	LAPC-4_p	Protein FAM177A1 OS=Homo sapiens GN=FAM177A1 PE=1 SV=1 - [F177A_HUMAN]	0.276422	0.516166
Q8NFH5	1	1	73.27	1.67483	LAPC-4_ARres	LAPC-4_p	Nucleoporin NUP53 OS=Homo sapiens GN=NUP35 PE=1 SV=1 - [NUP53_HUMAN]	0.276662	0.516302
P28288	5	5	253.89	1.32552	LAPC-4_p	LAPC-4_ARres	ATP-binding cassette sub-family D member 3 OS=Homo sapiens GN=ABCD3 PE=1 SV=1 - [ABCD3_HUMAN]	0.277134	0.516871
P05091	4	3	314.63	1.29206	LAPC-4_p	LAPC-4_ARres	Aldehyde dehydrogenase, mitochondrial OS=Homo sapiens GN=ALDH2 PE=1 SV=2 - [ALDH2_HUMAN]	0.277631	0.517487
P21283	3	3	234.47	1.29218	LAPC-4_ARres	LAPC-4_p	V-type proton ATPase subunit C 1 OS=Homo sapiens GN=ATP6V1C1 PE=1 SV=4 - [VATC1_HUMAN]	0.277884	0.517646
Q4G0F5	1	1	37.81	1.30382	LAPC-4_p	LAPC-4_ARres	Vacuolar protein sorting-associated protein 26B OS=Homo sapiens GN=VPS26B PE=1 SV=2 - [VP26B_HUMAN]	0.278841	0.519118
Q9UKD2	1	1	24.36	1.66671	LAPC-4_p	LAPC-4_ARres	mRNA turnover protein 4 homolog OS=Homo sapiens GN=MRTO4 PE=1 SV=2 - [MRT4_HUMAN]	0.279409	0.519704
Q96BP2	1	1	85.81	1.71001	LAPC-4_p	LAPC-4_ARres	Coiled-coil-helix-coiled-coil-helix domain-containing protein 1 OS=Homo sapiens GN=CHCHD1 PE=1 SV=1 - [CHCH1_HUMAN]	0.279562	0.519704
Q92747	7	7	499.36	1.16153	LAPC-4_ARres	LAPC-4_p	Actin-related protein 2/3 complex subunit 1A OS=Homo sapiens GN=ARPC1A PE=1 SV=2 - [ARC1A_HUMAN]	0.27966	0.519704
Q9Y624	2	2	99.69	1.76848	LAPC-4_p	LAPC-4_ARres	Junctional adhesion molecule A OS=Homo sapiens GN=F11R PE=1 SV=1 - [JAM1_HUMAN]	0.280065	0.520145
P63167	2	2	97.28	1.13131	LAPC-4_p	LAPC-4_ARres	Dynein light chain 1, cytoplasmic OS=Homo sapiens GN=DYNLL1 PE=1 SV=1 - [DYL1_HUMAN]	0.280744	0.521094
P05165	1	1	96.08	1.27419	LAPC-4_ARres	LAPC-4_p	Propionyl-CoA carboxylase alpha chain, mitochondrial OS=Homo sapiens GN=PCCA PE=1 SV=4 - [PCCA_HUMAN]	0.281804	0.522448
Q8IY81	3	3	208.69	1.86551	LAPC-4_p	LAPC-4_ARres	pre-rRNA processing protein FTSJ3 OS=Homo sapiens GN=FTSJ3 PE=1 SV=2 - [RRMJ3_HUMAN]	0.281811	0.522448
P50502	6	1	414.71	1.04328	LAPC-4_ARres	LAPC-4_p	Hsc70-interacting protein OS=Homo sapiens GN=ST13 PE=1 SV=2 - [F10A1_HUMAN]	0.282062	0.522599
P51149	8	8	504.72	1.12928	LAPC-4_p	LAPC-4_ARres	Ras-related protein Rab-7a OS=Homo sapiens GN=RAB7A PE=1 SV=1 - [RAB7A_HUMAN]	0.282274	0.52268
Q8NC51	5	5	407.13	1.12575	LAPC-4_p	LAPC-4_ARres	Plasminogen activator inhibitor 1 RNA-binding protein OS=Homo sapiens GN=SERBP1 PE=1 SV=2 - [PAIRB_HUMAN]	0.28267	0.5231
Q9NW13	3	3	177.37	1.31698	LAPC-4_p	LAPC-4_ARres	RNA-binding protein 28 OS=Homo sapiens GN=RBM28 PE=1 SV=3 - [RBM28_HUMAN]	0.283095	0.523528
O43504	1	1	52.05	2.50169	LAPC-4_p	LAPC-4_ARres	Hepatitis B virus X-interacting protein OS=Homo sapiens GN=HBXIP PE=1 SV=1 - [HBXIP_HUMAN]	0.283346	0.523528
O75600	3	3	165.35	1.24725	LAPC-4_ARres	LAPC-4_p	2-amino-3-ketobutyrate coenzyme A ligase, mitochondrial OS=Homo sapiens GN=GCAT PE=1 SV=1 - [KBL_HUMAN]	0.283481	0.523528
Q8IXH7	1	1	87.78	1.20832	LAPC-4_p	LAPC-4_ARres	Negative elongation factor C/D OS=Homo sapiens GN=TH1L PE=1 SV=2 - [NELFD_HUMAN]	0.283578	0.523528
O60568	4	4	286.86	1.15955	LAPC-4_ARres	LAPC-4_p	Procollagen-lysine,2-oxoglutarate 5-dioxygenase 3 OS=Homo sapiens GN=PLOD3 PE=1 SV=1 - [PLOD3_HUMAN]	0.283764	0.52356
Q9Y2T2	1	1	85.51	1.72569	LAPC-4_p	LAPC-4_ARres	AP-3 complex subunit mu-1 OS=Homo sapiens GN=AP3M1 PE=1 SV=1 - [AP3M1_HUMAN]	0.284866	0.52528
P42575	1	1	66.79	1.91315	LAPC-4_p	LAPC-4_ARres	Caspase-2 OS=Homo sapiens GN=CASP2 PE=1 SV=2 - [CASP2_HUMAN]	0.285255	0.525684
P40616	4	4	213.49	1.14636	LAPC-4_p	LAPC-4_ARres	ADP-ribosylation factor-like protein 1 OS=Homo sapiens GN=ARL1 PE=1 SV=1 - [ARL1_HUMAN]	0.285437	0.525707
P22087	6	6	651.42	1.23932	LAPC-4_p	LAPC-4_ARres	rRNA 2'-O-methyltransferase fibrillarin OS=Homo sapiens GN=FBL PE=1 SV=2 - [FBRL_HUMAN]	0.285752	0.525974
Q3LXA3	8	8	650.75	1.17276	LAPC-4_ARres	LAPC-4_p	Bifunctional ATP-dependent dihydroxyacetone kinase/FAD-AMP lyase (cyclizing) OS=Homo sapiens GN=DAK PE=1 SV=2 - [DHAK_HUMAN]	0.285952	0.52603
Q9H7D7	2	2	80.77	1.22988	LAPC-4_p	LAPC-4_ARres	WD repeat-containing protein 26 OS=Homo sapiens GN=WDR26 PE=1 SV=3 - [WDR26_HUMAN]	0.286377	0.526477
O95486	5	4	292.88	1.21854	LAPC-4_p	LAPC-4_ARres	Protein transport protein Sec24A OS=Homo sapiens GN=SEC24A PE=1 SV=2 - [SC24A_HUMAN]	0.286535	0.526477
Q16850	4	4	232.7	1.3101	LAPC-4_p	LAPC-4_ARres	Lanosterol 14-alpha demethylase OS=Homo sapiens GN=CYP51A1 PE=1 SV=3 - [CP51A_HUMAN]	0.287173	0.527336
P53621	22	21	1560.22	1.08385	LAPC-4_p	LAPC-4_ARres	Coatomer subunit alpha OS=Homo sapiens GN=COPA PE=1 SV=2 - [COPA_HUMAN]	0.287855	0.528275
Q08211	25	24	1991.45	1.27434	LAPC-4_p	LAPC-4_ARres	ATP-dependent RNA helicase A OS=Homo sapiens GN=DHX9 PE=1 SV=4 - [DHX9_HUMAN]	0.288116	0.528439
Q9Y6E0	4	2	238.46	1.27349	LAPC-4_p	LAPC-4_ARres	Serine/threonine-protein kinase 24 OS=Homo sapiens GN=STK24 PE=1 SV=1 - [STK24_HUMAN]	0.288708	0.528997
O96011	2	1	67.46	1.36608	LAPC-4_p	LAPC-4_ARres	Peroxisomal membrane protein 11B OS=Homo sapiens GN=PEX11B PE=1 SV=1 - [PX11B_HUMAN]	0.288762	0.528997
Q9NXV6	1	1	37.55	1.58873	LAPC-4_ARres	LAPC-4_p	CDKN2A-interacting protein OS=Homo sapiens GN=CDKN2AIP PE=1 SV=3 - [CARF_HUMAN]	0.289341	0.529456
Q96PK6	6	5	382.88	1.12073	LAPC-4_p	LAPC-4_ARres	RNA-binding protein 14 OS=Homo sapiens GN=RBM14 PE=1 SV=2 - [RBM14_HUMAN]	0.289397	0.529456
Q01459	1	1	87.19	1.21702	LAPC-4_ARres	LAPC-4_p	Di-N-acetylchitobiase OS=Homo sapiens GN=CTBS PE=1 SV=1 - [DIAC_HUMAN]	0.289609	0.529456
P52306	2	1	87.23	1.38995	LAPC-4_p	LAPC-4_ARres	Rap1 GTPase-GDP dissociation stimulator 1 OS=Homo sapiens GN=RAP1GDS1 PE=1 SV=3 - [GDS1_HUMAN]	0.289696	0.529456
Q8IYQ7	2	2	122.56	1.23685	LAPC-4_ARres	LAPC-4_p	Threonine synthase-like 1 OS=Homo sapiens GN=THNSL1 PE=1 SV=2 - [THNS1_HUMAN]	0.290475	0.530567
Q9BX40	2	2	152.6	1.17033	LAPC-4_p	LAPC-4_ARres	Protein LSM14 homolog B OS=Homo sapiens GN=LSM14B PE=1 SV=1 - [LS14B_HUMAN]	0.290824	0.530892
O60825	3	3	166.12	1.14156	LAPC-4_ARres	LAPC-4_p	6-phosphofructo-2-kinase/fructose-2,6-bisphosphatase 2 OS=Homo sapiens GN=PFKFB2 PE=1 SV=2 - [F262_HUMAN]	0.291023	0.530941
Q86UP2	8	7	623.31	1.1492	LAPC-4_p	LAPC-4_ARres	Kinectin OS=Homo sapiens GN=KTN1 PE=1 SV=1 - [KTN1_HUMAN]	0.292045	0.532492
P14866	5	5	403.77	1.62183	LAPC-4_p	LAPC-4_ARres	Heterogeneous nuclear ribonucleoprotein L OS=Homo sapiens GN=HNRNPL PE=1 SV=2 - [HNRPL_HUMAN]	0.292247	0.532546
Q9UKN8	3	3	108.89	1.21437	LAPC-4_ARres	LAPC-4_p	General transcription factor 3C polypeptide 4 OS=Homo sapiens GN=GTF3C4 PE=1 SV=2 - [TF3C4_HUMAN]	0.29283	0.532889
Q9BSJ8	9	8	539.69	1.5495	LAPC-4_p	LAPC-4_ARres	Extended synaptotagmin-1 OS=Homo sapiens GN=ESYT1 PE=1 SV=1 - [ESYT1_HUMAN]	0.292998	0.532889
P11047	4	4	324.64	1.32329	LAPC-4_p	LAPC-4_ARres	Laminin subunit gamma-1 OS=Homo sapiens GN=LAMC1 PE=1 SV=3 - [LAMC1_HUMAN]	0.293029	0.532889
Q14576	4	2	199.66	2.2528	LAPC-4_ARres	LAPC-4_p	ELAV-like protein 3 OS=Homo sapiens GN=ELAVL3 PE=1 SV=3 - [ELAV3_HUMAN]	0.293231	0.532889
Q96RQ1	1	1	29.53	1.24586	LAPC-4_p	LAPC-4_ARres	Endoplasmic reticulum-Golgi intermediate compartment protein 2 OS=Homo sapiens GN=ERGIC2 PE=1 SV=2 - [ERGI2_HUMAN]	0.293492	0.532889
P30419	2	2	74.12	1.21093	LAPC-4_p	LAPC-4_ARres	Glycylpeptide N-tetradecanoyltransferase 1 OS=Homo sapiens GN=NMT1 PE=1 SV=2 - [NMT1_HUMAN]	0.293905	0.532889
Q7L0Y3	3	3	137.11	1.14914	LAPC-4_ARres	LAPC-4_p	Mitochondrial ribonuclease P protein 1 OS=Homo sapiens GN=TRMT10C PE=1 SV=2 - [MRRP1_HUMAN]	0.294194	0.532889
Q9BWU0	1	1	57.84	1.45026	LAPC-4_p	LAPC-4_ARres	Kanadaptin OS=Homo sapiens GN=SLC4A1AP PE=1 SV=1 - [NADAP_HUMAN]	0.29428	0.532889
P60709	13	7	1591.62	1.10515	LAPC-4_p	LAPC-4_ARres	Actin, cytoplasmic 1 OS=Homo sapiens GN=ACTB PE=1 SV=1 - [ACTB_HUMAN]	0.294295	0.532889
P78537	1	1	48.71	1.33006	LAPC-4_p	LAPC-4_ARres	Biogenesis of lysosome-related organelles complex 1 subunit 1 OS=Homo sapiens GN=BLOC1S1 PE=1 SV=2 - [BL1S1_HUMAN]	0.294397	0.532889
Q9Y5Y6	1	1	38.52	9.56879	LAPC-4_p	LAPC-4_ARres	Suppressor of tumorigenicity 14 protein OS=Homo sapiens GN=ST14 PE=1 SV=2 - [ST14_HUMAN]	0.294474	0.532889
O95747	6	6	438.12	1.15241	LAPC-4_ARres	LAPC-4_p	Serine/threonine-protein kinase OSR1 OS=Homo sapiens GN=OXSR1 PE=1 SV=1 - [OXSR1_HUMAN]	0.2945	0.532889
O95400	1	1	70.54	1.72505	LAPC-4_p	LAPC-4_ARres	CD2 antigen cytoplasmic tail-binding protein 2 OS=Homo sapiens GN=CD2BP2 PE=1 SV=1 - [CD2B2_HUMAN]	0.295193	0.533829
O60306	2	1	64.24	1.65571	LAPC-4_p	LAPC-4_ARres	Intron-binding protein aquarius OS=Homo sapiens GN=AQR PE=1 SV=4 - [AQR_HUMAN]	0.295944	0.534015
Q16880	1	1	70.51	Inf	LAPC-4_p	LAPC-4_ARres	2-hydroxyacylsphingosine 1-beta-galactosyltransferase OS=Homo sapiens GN=UGT8 PE=2 SV=2 - [CGT_HUMAN]	0.296665	0.534015
P33897	1	1	72.1	Inf	LAPC-4_p	LAPC-4_ARres	ATP-binding cassette sub-family D member 1 OS=Homo sapiens GN=ABCD1 PE=1 SV=2 - [ABCD1_HUMAN]	0.296665	0.534015
P04181	1	1	70.51	Inf	LAPC-4_p	LAPC-4_ARres	Ornithine aminotransferase, mitochondrial OS=Homo sapiens GN=OAT PE=1 SV=1 - [OAT_HUMAN]	0.296665	0.534015
Q86UD0	1	1	100.48	Inf	LAPC-4_p	LAPC-4_ARres	Suppressor APC domain-containing protein 2 OS=Homo sapiens GN=SAPCD2 PE=2 SV=2 - [SAPC2_HUMAN]	0.296665	0.534015
Q9Y2Q5	1	1	25.69	Inf	LAPC-4_p	LAPC-4_ARres	Ragulator complex protein LAMTOR2 OS=Homo sapiens GN=LAMTOR2 PE=1 SV=1 - [LTOR2_HUMAN]	0.296665	0.534015
Q9Y4F1	1	1	14.19	Inf	LAPC-4_p	LAPC-4_ARres	FERM, RhoGEF and pleckstrin domain-containing protein 1 OS=Homo sapiens GN=FARP1 PE=1 SV=1 - [FARP1_HUMAN]	0.296665	0.534015
P62820	5	1	612.75	1.19762	LAPC-4_p	LAPC-4_ARres	Ras-related protein Rab-1A OS=Homo sapiens GN=RAB1A PE=1 SV=3 - [RAB1A_HUMAN]	0.296768	0.534015
Q9NTJ3	8	7	458	1.22734	LAPC-4_p	LAPC-4_ARres	Structural maintenance of chromosomes protein 4 OS=Homo sapiens GN=SMC4 PE=1 SV=2 - [SMC4_HUMAN]	0.296848	0.534015
O75935	3	3	151.49	1.14902	LAPC-4_ARres	LAPC-4_p	Dynactin subunit 3 OS=Homo sapiens GN=DCTN3 PE=1 SV=1 - [DCTN3_HUMAN]	0.29788	0.535008
Q9Y2W2	2	2	64.48	1.17924	LAPC-4_ARres	LAPC-4_p	WW domain-binding protein 11 OS=Homo sapiens GN=WBP11 PE=1 SV=1 - [WBP11_HUMAN]	0.29792	0.535008
P15056	2	1	133.83	1.74951	LAPC-4_p	LAPC-4_ARres	Serine/threonine-protein kinase B-raf OS=Homo sapiens GN=BRAF PE=1 SV=4 - [BRAF_HUMAN]	0.298048	0.535008
P18085	8	4	687.61	1.1059	LAPC-4_ARres	LAPC-4_p	ADP-ribosylation factor 4 OS=Homo sapiens GN=ARF4 PE=1 SV=3 - [ARF4_HUMAN]	0.298091	0.535008
O94973	5	5	263.7	1.22488	LAPC-4_p	LAPC-4_ARres	AP-2 complex subunit alpha-2 OS=Homo sapiens GN=AP2A2 PE=1 SV=2 - [AP2A2_HUMAN]	0.29849	0.535415
P34932	18	17	1422.98	1.09338	LAPC-4_ARres	LAPC-4_p	Heat shock 70 kDa protein 4 OS=Homo sapiens GN=HSPA4 PE=1 SV=4 - [HSP74_HUMAN]	0.300061	0.537921
Q9NV88	1	1	37.34	1.24479	LAPC-4_p	LAPC-4_ARres	Integrator complex subunit 9 OS=Homo sapiens GN=INTS9 PE=1 SV=2 - [INT9_HUMAN]	0.301027	0.539142
P06132	3	3	180.49	1.14995	LAPC-4_p	LAPC-4_ARres	Uroporphyrinogen decarboxylase OS=Homo sapiens GN=UROD PE=1 SV=2 - [DCUP_HUMAN]	0.301091	0.539142
O95336	6	6	320.88	1.10834	LAPC-4_ARres	LAPC-4_p	6-phosphogluconolactonase OS=Homo sapiens GN=PGLS PE=1 SV=2 - [6PGL_HUMAN]	0.301945	0.54036
P31939	22	21	1772.98	1.07728	LAPC-4_ARres	LAPC-4_p	Bifunctional purine biosynthesis protein PURH OS=Homo sapiens GN=ATIC PE=1 SV=3 - [PUR9_HUMAN]	0.302457	0.540741
P61978	12	12	1090.4	1.36259	LAPC-4_p	LAPC-4_ARres	Heterogeneous nuclear ribonucleoprotein K OS=Homo sapiens GN=HNRNPK PE=1 SV=1 - [HNRPK_HUMAN]	0.302624	0.540741
Q9GZT9	1	1	60.68	1.14295	LAPC-4_p	LAPC-4_ARres	Egl nine homolog 1 OS=Homo sapiens GN=EGLN1 PE=1 SV=1 - [EGLN1_HUMAN]	0.302682	0.540741
Q14764	2	2	91.56	1.23004	LAPC-4_ARres	LAPC-4_p	Major vault protein OS=Homo sapiens GN=MVP PE=1 SV=4 - [MVP_HUMAN]	0.302993	0.540985
P48147	10	10	888.97	1.14991	LAPC-4_ARres	LAPC-4_p	Prolyl endopeptidase OS=Homo sapiens GN=PREP PE=1 SV=2 - [PPCE_HUMAN]	0.303171	0.54099
P22234	17	17	1339.36	1.10915	LAPC-4_ARres	LAPC-4_p	Multifunctional protein ADE2 OS=Homo sapiens GN=PAICS PE=1 SV=3 - [PUR6_HUMAN]	0.303629	0.541495
O95297	1	1	26.53	1.23678	LAPC-4_p	LAPC-4_ARres	Myelin protein zero-like protein 1 OS=Homo sapiens GN=MPZL1 PE=1 SV=1 - [MPZL1_HUMAN]	0.304064	0.541959
O75400	3	3	294.43	1.24795	LAPC-4_ARres	LAPC-4_p	Pre-mRNA-processing factor 40 homolog A OS=Homo sapiens GN=PRPF40A PE=1 SV=2 - [PR40A_HUMAN]	0.30452	0.542459
P22694	8	3	556.32	1.11666	LAPC-4_p	LAPC-4_ARres	cAMP-dependent protein kinase catalytic subunit beta OS=Homo sapiens GN=PRKACB PE=1 SV=2 - [KAPCB_HUMAN]	0.305247	0.543441
O15160	4	4	312.59	1.55485	LAPC-4_p	LAPC-4_ARres	DNA-directed RNA polymerases I and III subunit RPAC1 OS=Homo sapiens GN=POLR1C PE=1 SV=1 - [RPAC1_HUMAN]	0.308293	0.548549
P68036	4	4	577.18	1.17083	LAPC-4_ARres	LAPC-4_p	Ubiquitin-conjugating enzyme E2 L3 OS=Homo sapiens GN=UBE2L3 PE=1 SV=1 - [UB2L3_HUMAN]	0.308534	0.548662
Q9UL25	3	3	223.83	1.11611	LAPC-4_ARres	LAPC-4_p	Ras-related protein Rab-21 OS=Homo sapiens GN=RAB21 PE=1 SV=3 - [RAB21_HUMAN]	0.309566	0.550181
P49327	85	84	9044.2	1.12045	LAPC-4_ARres	LAPC-4_p	Fatty acid synthase OS=Homo sapiens GN=FASN PE=1 SV=3 - [FAS_HUMAN]	0.310001	0.550638
Q86X55	5	5	257	1.11262	LAPC-4_ARres	LAPC-4_p	Histone-arginine methyltransferase CARM1 OS=Homo sapiens GN=CARM1 PE=1 SV=3 - [CARM1_HUMAN]	0.310543	0.551285
Q9UNM6	6	6	369.32	1.1312	LAPC-4_ARres	LAPC-4_p	26S proteasome non-ATPase regulatory subunit 13 OS=Homo sapiens GN=PSMD13 PE=1 SV=2 - [PSD13_HUMAN]	0.310826	0.551472
Q16650	1	1	41.55	1.22246	LAPC-4_p	LAPC-4_ARres	T-box brain protein 1 OS=Homo sapiens GN=TBR1 PE=1 SV=1 - [TBR1_HUMAN]	0.311042	0.551538
Q99538	2	2	104.85	1.16759	LAPC-4_ARres	LAPC-4_p	Legumain OS=Homo sapiens GN=LGMN PE=1 SV=1 - [LGMN_HUMAN]	0.311895	0.552735
P35250	2	2	137.72	1.11092	LAPC-4_ARres	LAPC-4_p	Replication factor C subunit 2 OS=Homo sapiens GN=RFC2 PE=1 SV=3 - [RFC2_HUMAN]	0.312224	0.552873
Q9Y3E5	1	1	55.68	1.93845	LAPC-4_p	LAPC-4_ARres	Peptidyl-tRNA hydrolase 2, mitochondrial OS=Homo sapiens GN=PTRH2 PE=1 SV=1 - [PTH2_HUMAN]	0.31233	0.552873
O43242	10	10	716.1	1.1067	LAPC-4_ARres	LAPC-4_p	26S proteasome non-ATPase regulatory subunit 3 OS=Homo sapiens GN=PSMD3 PE=1 SV=2 - [PSMD3_HUMAN]	0.312541	0.552929
P29372	1	1	29.32	1.32341	LAPC-4_p	LAPC-4_ARres	DNA-3-methyladenine glycosylase OS=Homo sapiens GN=MPG PE=1 SV=3 - [3MG_HUMAN]	0.312943	0.553028
P12956	19	18	1668.11	1.10843	LAPC-4_ARres	LAPC-4_p	X-ray repair cross-complementing protein 6 OS=Homo sapiens GN=XRCC6 PE=1 SV=2 - [XRCC6_HUMAN]	0.312954	0.553028
P61201	5	5	291.45	1.18127	LAPC-4_ARres	LAPC-4_p	COP9 signalosome complex subunit 2 OS=Homo sapiens GN=COPS2 PE=1 SV=1 - [CSN2_HUMAN]	0.313263	0.553259
Q9Y666	1	1	26.65	1.19243	LAPC-4_p	LAPC-4_ARres	Solute carrier family 12 member 7 OS=Homo sapiens GN=SLC12A7 PE=1 SV=3 - [S12A7_HUMAN]	0.313465	0.5533
O60341	2	2	121.83	1.18566	LAPC-4_p	LAPC-4_ARres	Lysine-specific histone demethylase 1A OS=Homo sapiens GN=KDM1A PE=1 SV=2 - [KDM1A_HUMAN]	0.314599	0.554985
O43913	1	1	59.42	1.12558	LAPC-4_ARres	LAPC-4_p	Origin recognition complex subunit 5 OS=Homo sapiens GN=ORC5 PE=1 SV=1 - [ORC5_HUMAN]	0.31516	0.555584
Q13813	47	44	3607.2	1.21759	LAPC-4_p	LAPC-4_ARres	Spectrin alpha chain, non-erythrocytic 1 OS=Homo sapiens GN=SPTAN1 PE=1 SV=3 - [SPTN1_HUMAN]	0.315298	0.555584
P30520	8	6	531.13	1.09493	LAPC-4_p	LAPC-4_ARres	Adenylosuccinate synthetase isozyme 2 OS=Homo sapiens GN=ADSS PE=1 SV=3 - [PURA2_HUMAN]	0.315813	0.555897
P31930	8	8	604.27	1.36735	LAPC-4_p	LAPC-4_ARres	Cytochrome b-c1 complex subunit 1, mitochondrial OS=Homo sapiens GN=UQCRC1 PE=1 SV=3 - [QCR1_HUMAN]	0.315834	0.555897
P49720	3	2	312.22	1.15301	LAPC-4_ARres	LAPC-4_p	Proteasome subunit beta type-3 OS=Homo sapiens GN=PSMB3 PE=1 SV=2 - [PSB3_HUMAN]	0.316097	0.556044
Q9P2K5	1	1	59.36	1.35914	LAPC-4_ARres	LAPC-4_p	Myelin expression factor 2 OS=Homo sapiens GN=MYEF2 PE=1 SV=3 - [MYEF2_HUMAN]	0.316999	0.556896
Q8IWT0	1	1	54.3	1.00712	LAPC-4_ARres	LAPC-4_p	Protein archease OS=Homo sapiens GN=ZBTB8OS PE=1 SV=2 - [ARCH_HUMAN]	0.317012	0.556896
Q9ULH7	1	1	40.83	1.29371	LAPC-4_p	LAPC-4_ARres	MKL/myocardin-like protein 2 OS=Homo sapiens GN=MKL2 PE=1 SV=3 - [MKL2_HUMAN]	0.317294	0.556896
Q9Y285	4	3	321.29	1.11862	LAPC-4_p	LAPC-4_ARres	Phenylalanine--tRNA ligase alpha subunit OS=Homo sapiens GN=FARSA PE=1 SV=3 - [SYFA_HUMAN]	0.317348	0.556896
Q8WUM4	17	16	1190.96	1.10605	LAPC-4_ARres	LAPC-4_p	Programmed cell death 6-interacting protein OS=Homo sapiens GN=PDCD6IP PE=1 SV=1 - [PDC6I_HUMAN]	0.317481	0.556896
P13010	18	18	1136.2	1.09533	LAPC-4_p	LAPC-4_ARres	X-ray repair cross-complementing protein 5 OS=Homo sapiens GN=XRCC5 PE=1 SV=3 - [XRCC5_HUMAN]	0.318087	0.557643
Q15813	5	5	332.86	1.33596	LAPC-4_p	LAPC-4_ARres	Tubulin-specific chaperone E OS=Homo sapiens GN=TBCE PE=1 SV=1 - [TBCE_HUMAN]	0.31829	0.557683
P07900	32	17	3036.7	1.12266	LAPC-4_ARres	LAPC-4_p	Heat shock protein HSP 90-alpha OS=Homo sapiens GN=HSP90AA1 PE=1 SV=5 - [HS90A_HUMAN]	0.319384	0.559283
Q92823	4	4	232.51	1.25064	LAPC-4_p	LAPC-4_ARres	Neuronal cell adhesion molecule OS=Homo sapiens GN=NRCAM PE=1 SV=3 - [NRCAM_HUMAN]	0.319643	0.559421
Q99459	8	8	534.71	1.17353	LAPC-4_p	LAPC-4_ARres	Cell division cycle 5-like protein OS=Homo sapiens GN=CDC5L PE=1 SV=2 - [CDC5L_HUMAN]	0.320282	0.56018
Q99615	4	4	322.51	1.22823	LAPC-4_p	LAPC-4_ARres	DnaJ homolog subfamily C member 7 OS=Homo sapiens GN=DNAJC7 PE=1 SV=2 - [DNJC7_HUMAN]	0.320629	0.56018
Q14997	1	1	52.32	1.30619	LAPC-4_p	LAPC-4_ARres	Proteasome activator complex subunit 4 OS=Homo sapiens GN=PSME4 PE=1 SV=2 - [PSME4_HUMAN]	0.32077	0.56018
Q99643	1	1	35.07	1.63424	LAPC-4_p	LAPC-4_ARres	Succinate dehydrogenase cytochrome b560 subunit, mitochondrial OS=Homo sapiens GN=SDHC PE=1 SV=1 - [C560_HUMAN]	0.320801	0.56018
Q96QD9	1	1	37.02	1.43336	LAPC-4_p	LAPC-4_ARres	UAP56-interacting factor OS=Homo sapiens GN=FYTTD1 PE=1 SV=3 - [UIF_HUMAN]	0.321179	0.560524
P14923	17	12	1146.97	1.09442	LAPC-4_ARres	LAPC-4_p	Junction plakoglobin OS=Homo sapiens GN=JUP PE=1 SV=3 - [PLAK_HUMAN]	0.322719	0.562894
P46776	3	3	175.07	1.14415	LAPC-4_p	LAPC-4_ARres	60S ribosomal protein L27a OS=Homo sapiens GN=RPL27A PE=1 SV=2 - [RL27A_HUMAN]	0.323432	0.56382
Q13510	3	3	207.18	1.13926	LAPC-4_p	LAPC-4_ARres	Acid ceramidase OS=Homo sapiens GN=ASAH1 PE=1 SV=5 - [ASAH1_HUMAN]	0.323943	0.564394
Q14108	3	3	236.35	1.23092	LAPC-4_p	LAPC-4_ARres	Lysosome membrane protein 2 OS=Homo sapiens GN=SCARB2 PE=1 SV=2 - [SCRB2_HUMAN]	0.324464	0.564831
P62316	4	4	349.96	1.14755	LAPC-4_p	LAPC-4_ARres	Small nuclear ribonucleoprotein Sm D2 OS=Homo sapiens GN=SNRPD2 PE=1 SV=1 - [SMD2_HUMAN]	0.32462	0.564831
P78345	1	1	35.24	3.6754	LAPC-4_p	LAPC-4_ARres	Ribonuclease P protein subunit p38 OS=Homo sapiens GN=RPP38 PE=1 SV=2 - [RPP38_HUMAN]	0.324792	0.564831
Q53FZ2	1	1	42.25	1.64859	LAPC-4_ARres	LAPC-4_p	Acyl-coenzyme A synthetase ACSM3, mitochondrial OS=Homo sapiens GN=ACSM3 PE=1 SV=2 - [ACSM3_HUMAN]	0.324924	0.564831
Q9BYG3	1	1	62.56	2.06167	LAPC-4_p	LAPC-4_ARres	MKI67 FHA domain-interacting nucleolar phosphoprotein OS=Homo sapiens GN=MKI67IP PE=1 SV=1 - [MK67I_HUMAN]	0.325366	0.565283
Q93052	4	4	218.77	1.1257	LAPC-4_ARres	LAPC-4_p	Lipoma-preferred partner OS=Homo sapiens GN=LPP PE=1 SV=1 - [LPP_HUMAN]	0.326709	0.567298
Q9P265	2	2	110.97	1.30834	LAPC-4_ARres	LAPC-4_p	Disco-interacting protein 2 homolog B OS=Homo sapiens GN=DIP2B PE=1 SV=3 - [DIP2B_HUMAN]	0.327149	0.567447
Q96QK1	14	14	1132.1	1.06647	LAPC-4_p	LAPC-4_ARres	Vacuolar protein sorting-associated protein 35 OS=Homo sapiens GN=VPS35 PE=1 SV=2 - [VPS35_HUMAN]	0.327162	0.567447
Q96S82	1	1	66.2	1.30995	LAPC-4_p	LAPC-4_ARres	Ubiquitin-like protein 7 OS=Homo sapiens GN=UBL7 PE=1 SV=2 - [UBL7_HUMAN]	0.327624	0.56793
Q14019	4	4	179.57	1.13873	LAPC-4_ARres	LAPC-4_p	Coactosin-like protein OS=Homo sapiens GN=COTL1 PE=1 SV=3 - [COTL1_HUMAN]	0.329002	0.569673
Q9NR09	4	4	248.56	1.49639	LAPC-4_p	LAPC-4_ARres	Baculoviral IAP repeat-containing protein 6 OS=Homo sapiens GN=BIRC6 PE=1 SV=2 - [BIRC6_HUMAN]	0.329255	0.569673
Q8WWH5	1	1	42.76	1.07678	LAPC-4_p	LAPC-4_ARres	Probable tRNA pseudouridine synthase 1 OS=Homo sapiens GN=TRUB1 PE=1 SV=1 - [TRUB1_HUMAN]	0.329364	0.569673
Q9GZZ9	2	2	137.84	1.20276	LAPC-4_p	LAPC-4_ARres	Ubiquitin-like modifier-activating enzyme 5 OS=Homo sapiens GN=UBA5 PE=1 SV=1 - [UBA5_HUMAN]	0.329516	0.569673
Q9Y5B9	2	2	105.05	1.2776	LAPC-4_p	LAPC-4_ARres	FACT complex subunit SPT16 OS=Homo sapiens GN=SUPT16H PE=1 SV=1 - [SP16H_HUMAN]	0.329549	0.569673
P41236	2	2	74.18	1.35687	LAPC-4_ARres	LAPC-4_p	Protein phosphatase inhibitor 2 OS=Homo sapiens GN=PPP1R2 PE=1 SV=2 - [IPP2_HUMAN]	0.331067	0.571978
O00461	3	3	153.81	1.34873	LAPC-4_ARres	LAPC-4_p	Golgi integral membrane protein 4 OS=Homo sapiens GN=GOLIM4 PE=1 SV=1 - [GOLI4_HUMAN]	0.332214	0.57364
Q7L5N1	6	5	233.72	1.13024	LAPC-4_ARres	LAPC-4_p	COP9 signalosome complex subunit 6 OS=Homo sapiens GN=COPS6 PE=1 SV=1 - [CSN6_HUMAN]	0.333236	0.575083
Q9NV06	1	1	88.61	1.10714	LAPC-4_p	LAPC-4_ARres	DDB1- and CUL4-associated factor 13 OS=Homo sapiens GN=DCAF13 PE=1 SV=2 - [DCA13_HUMAN]	0.334345	0.576601
Q9NYK5	2	2	101.62	1.2696	LAPC-4_ARres	LAPC-4_p	39S ribosomal protein L39, mitochondrial OS=Homo sapiens GN=MRPL39 PE=1 SV=3 - [RM39_HUMAN]	0.334508	0.576601
Q16576	4	1	246.38	1.23383	LAPC-4_p	LAPC-4_ARres	Histone-binding protein RBBP7 OS=Homo sapiens GN=RBBP7 PE=1 SV=1 - [RBBP7_HUMAN]	0.334712	0.576601
Q9Y3U8	1	1	44.57	1.20252	LAPC-4_ARres	LAPC-4_p	60S ribosomal protein L36 OS=Homo sapiens GN=RPL36 PE=1 SV=3 - [RL36_HUMAN]	0.334861	0.576601
Q13206	1	1	26.69	2.16507	LAPC-4_p	LAPC-4_ARres	Probable ATP-dependent RNA helicase DDX10 OS=Homo sapiens GN=DDX10 PE=1 SV=2 - [DDX10_HUMAN]	0.335336	0.576955
Q96A26	1	1	37.33	1.72407	LAPC-4_p	LAPC-4_ARres	Protein FAM162A OS=Homo sapiens GN=FAM162A PE=1 SV=2 - [F162A_HUMAN]	0.335439	0.576955
O75439	7	7	635.63	1.20576	LAPC-4_ARres	LAPC-4_p	Mitochondrial-processing peptidase subunit beta OS=Homo sapiens GN=PMPCB PE=1 SV=2 - [MPPB_HUMAN]	0.335952	0.577516
Q9BWF3	5	5	291.22	1.15484	LAPC-4_p	LAPC-4_ARres	RNA-binding protein 4 OS=Homo sapiens GN=RBM4 PE=1 SV=1 - [RBM4_HUMAN]	0.337543	0.57993
P49354	2	2	146.87	1.37242	LAPC-4_p	LAPC-4_ARres	Protein farnesyltransferase/geranylgeranyltransferase type-1 subunit alpha OS=Homo sapiens GN=FNTA PE=1 SV=1 - [FNTA_HUMAN]	0.337834	0.580107
Q13509	16	3	1452.79	1.33506	LAPC-4_p	LAPC-4_ARres	Tubulin beta-3 chain OS=Homo sapiens GN=TUBB3 PE=1 SV=2 - [TBB3_HUMAN]	0.338268	0.580531
Q96DV4	1	1	36.09	1.41131	LAPC-4_p	LAPC-4_ARres	39S ribosomal protein L38, mitochondrial OS=Homo sapiens GN=MRPL38 PE=1 SV=2 - [RM38_HUMAN]	0.339318	0.581756
Q15738	3	3	198.8	1.48803	LAPC-4_p	LAPC-4_ARres	Sterol-4-alpha-carboxylate 3-dehydrogenase, decarboxylating OS=Homo sapiens GN=NSDHL PE=1 SV=2 - [NSDHL_HUMAN]	0.339358	0.581756
Q9UIJ7	5	5	341.61	1.07445	LAPC-4_ARres	LAPC-4_p	GTP:AMP phosphotransferase, mitochondrial OS=Homo sapiens GN=AK3 PE=1 SV=4 - [KAD3_HUMAN]	0.339665	0.58196
Q9UI10	2	2	136.04	1.20089	LAPC-4_p	LAPC-4_ARres	Translation initiation factor eIF-2B subunit delta OS=Homo sapiens GN=EIF2B4 PE=1 SV=2 - [EI2BD_HUMAN]	0.34002	0.582246
P60228	8	8	662.65	1.09739	LAPC-4_p	LAPC-4_ARres	Eukaryotic translation initiation factor 3 subunit E OS=Homo sapiens GN=EIF3E PE=1 SV=1 - [EIF3E_HUMAN]	0.340669	0.583036
Q16537	4	3	260.09	1.18593	LAPC-4_ARres	LAPC-4_p	Serine/threonine-protein phosphatase 2A 56 kDa regulatory subunit epsilon isoform OS=Homo sapiens GN=PPP2R5E PE=1 SV=1 - [2A5E_HUMAN]	0.341015	0.583305
Q9NTG7	1	1	76.26	1.86028	LAPC-4_ARres	LAPC-4_p	NAD-dependent protein deacetylase sirtuin-3, mitochondrial OS=Homo sapiens GN=SIRT3 PE=1 SV=2 - [SIR3_HUMAN]	0.341387	0.583491
P62306	1	1	57.44	1.10539	LAPC-4_ARres	LAPC-4_p	Small nuclear ribonucleoprotein F OS=Homo sapiens GN=SNRPF PE=1 SV=1 - [RUXF_HUMAN]	0.341501	0.583491
Q9NX20	1	1	39.79	1.60879	LAPC-4_p	LAPC-4_ARres	39S ribosomal protein L16, mitochondrial OS=Homo sapiens GN=MRPL16 PE=1 SV=1 - [RM16_HUMAN]	0.341909	0.583555
Q9ULT8	2	1	131.47	1.24424	LAPC-4_p	LAPC-4_ARres	E3 ubiquitin-protein ligase HECTD1 OS=Homo sapiens GN=HECTD1 PE=1 SV=3 - [HECD1_HUMAN]	0.342074	0.583555
Q8NBX0	1	1	32.14	1.98774	LAPC-4_p	LAPC-4_ARres	Saccharopine dehydrogenase-like oxidoreductase OS=Homo sapiens GN=SCCPDH PE=1 SV=1 - [SCPDL_HUMAN]	0.342103	0.583555
P53618	13	13	956.79	1.07684	LAPC-4_ARres	LAPC-4_p	Coatomer subunit beta OS=Homo sapiens GN=COPB1 PE=1 SV=3 - [COPB_HUMAN]	0.343062	0.58478
Q8TBQ9	2	2	89.99	1.41874	LAPC-4_p	LAPC-4_ARres	Protein kish-A OS=Homo sapiens GN=TMEM167A PE=2 SV=1 - [KISHA_HUMAN]	0.343333	0.58478
O43837	5	5	266.97	1.17804	LAPC-4_ARres	LAPC-4_p	Isocitrate dehydrogenase [NAD] subunit beta, mitochondrial OS=Homo sapiens GN=IDH3B PE=1 SV=2 - [IDH3B_HUMAN]	0.343388	0.58478
P21291	3	3	246.7	1.18698	LAPC-4_p	LAPC-4_ARres	Cysteine and glycine-rich protein 1 OS=Homo sapiens GN=CSRP1 PE=1 SV=3 - [CSRP1_HUMAN]	0.343678	0.584951
O95900	1	1	41.36	1.90209	LAPC-4_p	LAPC-4_ARres	Probable tRNA pseudouridine synthase 2 OS=Homo sapiens GN=TRUB2 PE=2 SV=1 - [TRUB2_HUMAN]	0.344439	0.585624
Q02413	1	1	33.71	1.20702	LAPC-4_p	LAPC-4_ARres	Desmoglein-1 OS=Homo sapiens GN=DSG1 PE=1 SV=2 - [DSG1_HUMAN]	0.344457	0.585624
O00487	2	2	99.5	1.16468	LAPC-4_ARres	LAPC-4_p	26S proteasome non-ATPase regulatory subunit 14 OS=Homo sapiens GN=PSMD14 PE=1 SV=1 - [PSDE_HUMAN]	0.34464	0.585624
Q8IW45	5	5	357.94	1.15704	LAPC-4_p	LAPC-4_ARres	ATP-dependent (S)-NAD(P)H-hydrate dehydratase OS=Homo sapiens GN=CARKD PE=1 SV=1 - [NNRD_HUMAN]	0.34557	0.586881
P10586	4	4	198.63	1.13161	LAPC-4_p	LAPC-4_ARres	Receptor-type tyrosine-protein phosphatase F OS=Homo sapiens GN=PTPRF PE=1 SV=2 - [PTPRF_HUMAN]	0.345896	0.587113
P49770	1	1	63.12	1.26233	LAPC-4_ARres	LAPC-4_p	Translation initiation factor eIF-2B subunit beta OS=Homo sapiens GN=EIF2B2 PE=1 SV=3 - [EI2BB_HUMAN]	0.346366	0.587588
Q4J6C6	1	1	30.04	1.00475	LAPC-4_p	LAPC-4_ARres	Prolyl endopeptidase-like OS=Homo sapiens GN=PREPL PE=1 SV=1 - [PPCEL_HUMAN]	0.346557	0.587591
O15144	8	8	279.09	1.1	LAPC-4_ARres	LAPC-4_p	Actin-related protein 2/3 complex subunit 2 OS=Homo sapiens GN=ARPC2 PE=1 SV=1 - [ARPC2_HUMAN]	0.346828	0.587728
Q8NCA5	1	1	53.45	1.21784	LAPC-4_p	LAPC-4_ARres	Protein FAM98A OS=Homo sapiens GN=FAM98A PE=1 SV=1 - [FA98A_HUMAN]	0.348179	0.589694
Q15847	1	1	199.57	1.42797	LAPC-4_ARres	LAPC-4_p	Adipogenesis regulatory factor OS=Homo sapiens GN=ADIRF PE=1 SV=1 - [ADIRF_HUMAN]	0.349166	0.590916
Q9Y4E6	1	1	31.21	1.27736	LAPC-4_p	LAPC-4_ARres	WD repeat-containing protein 7 OS=Homo sapiens GN=WDR7 PE=2 SV=2 - [WDR7_HUMAN]	0.349467	0.590916
Q12765	1	1	30.86	1.29116	LAPC-4_p	LAPC-4_ARres	Secernin-1 OS=Homo sapiens GN=SCRN1 PE=1 SV=2 - [SCRN1_HUMAN]	0.349472	0.590916
Q01105	10	10	829.47	1.22201	LAPC-4_ARres	LAPC-4_p	Protein SET OS=Homo sapiens GN=SET PE=1 SV=3 - [SET_HUMAN]	0.350137	0.591716
Q9NQR4	7	7	535.92	1.15542	LAPC-4_ARres	LAPC-4_p	Omega-amidase NIT2 OS=Homo sapiens GN=NIT2 PE=1 SV=1 - [NIT2_HUMAN]	0.350627	0.592222
Q14376	5	5	357.54	1.27026	LAPC-4_ARres	LAPC-4_p	UDP-glucose 4-epimerase OS=Homo sapiens GN=GALE PE=1 SV=2 - [GALE_HUMAN]	0.351687	0.593688
Q9Y5M8	5	5	415.17	1.24024	LAPC-4_p	LAPC-4_ARres	Signal recognition particle receptor subunit beta OS=Homo sapiens GN=SRPRB PE=1 SV=3 - [SRPRB_HUMAN]	0.351939	0.593789
O75592	2	2	100.68	1.13408	LAPC-4_p	LAPC-4_ARres	E3 ubiquitin-protein ligase MYCBP2 OS=Homo sapiens OX=9606 GN=MYCBP2 PE=1 SV=4 - [MYCB2_HUMAN]	0.352424	0.594061
P52434	2	2	187.47	1.15447	LAPC-4_p	LAPC-4_ARres	DNA-directed RNA polymerases I, II, and III subunit RPABC3 OS=Homo sapiens GN=POLR2H PE=1 SV=4 - [RPAB3_HUMAN]	0.35262	0.594061
Q96EY8	2	2	165.3	1.68061	LAPC-4_p	LAPC-4_ARres	Cob(I)yrinic acid a,c-diamide adenosyltransferase, mitochondrial OS=Homo sapiens GN=MMAB PE=1 SV=1 - [MMAB_HUMAN]	0.352706	0.594061
Q7Z434	4	4	202.35	1.35058	LAPC-4_ARres	LAPC-4_p	Mitochondrial antiviral-signaling protein OS=Homo sapiens GN=MAVS PE=1 SV=2 - [MAVS_HUMAN]	0.352868	0.594061
P23396	9	8	634.26	1.11577	LAPC-4_p	LAPC-4_ARres	40S ribosomal protein S3 OS=Homo sapiens GN=RPS3 PE=1 SV=2 - [RS3_HUMAN]	0.353154	0.594221
Q9UHB9	6	6	345.06	1.08651	LAPC-4_p	LAPC-4_ARres	Signal recognition particle 68 kDa protein OS=Homo sapiens GN=SRP68 PE=1 SV=2 - [SRP68_HUMAN]	0.354936	0.596893
P62857	1	1	81.75	1.23039	LAPC-4_p	LAPC-4_ARres	40S ribosomal protein S28 OS=Homo sapiens GN=RPS28 PE=1 SV=1 - [RS28_HUMAN]	0.355456	0.597444
P08107	17	16	1899.67	1.08432	LAPC-4_p	LAPC-4_ARres	Heat shock 70 kDa protein 1A/1B OS=Homo sapiens GN=HSPA1A PE=1 SV=5 - [HSP71_HUMAN]	0.355903	0.597871
Q8N806	4	4	253.35	1.16606	LAPC-4_ARres	LAPC-4_p	Putative E3 ubiquitin-protein ligase UBR7 OS=Homo sapiens GN=UBR7 PE=1 SV=2 - [UBR7_HUMAN]	0.356495	0.59854
P62942	2	1	110.34	1.1261	LAPC-4_ARres	LAPC-4_p	Peptidyl-prolyl cis-trans isomerase FKBP1A OS=Homo sapiens GN=FKBP1A PE=1 SV=2 - [FKB1A_HUMAN]	0.356956	0.598989
O75352	2	2	122.16	1.84162	LAPC-4_p	LAPC-4_ARres	Mannose-P-dolichol utilization defect 1 protein OS=Homo sapiens GN=MPDU1 PE=1 SV=2 - [MPU1_HUMAN]	0.357448	0.599357
Q15436	8	7	647.26	1.09225	LAPC-4_ARres	LAPC-4_p	Protein transport protein Sec23A OS=Homo sapiens GN=SEC23A PE=1 SV=2 - [SC23A_HUMAN]	0.357562	0.599357
O00519	3	2	153.32	2.47343	LAPC-4_p	LAPC-4_ARres	Fatty-acid amide hydrolase 1 OS=Homo sapiens GN=FAAH PE=1 SV=2 - [FAAH1_HUMAN]	0.358129	0.599704
P09132	2	2	120.13	1.13768	LAPC-4_p	LAPC-4_ARres	Signal recognition particle 19 kDa protein OS=Homo sapiens GN=SRP19 PE=1 SV=3 - [SRP19_HUMAN]	0.358711	0.599704
Q3ZCW2	1	1	44.2	1.21401	LAPC-4_p	LAPC-4_ARres	Galectin-related protein OS=Homo sapiens GN=LGALSL PE=1 SV=2 - [LEGL_HUMAN]	0.358813	0.599704
Q9UKI8	2	1	142.86	1.303	LAPC-4_ARres	LAPC-4_p	Serine/threonine-protein kinase tousled-like 1 OS=Homo sapiens GN=TLK1 PE=1 SV=2 - [TLK1_HUMAN]	0.358929	0.599704
Q15054	1	1	54.02	1.19434	LAPC-4_p	LAPC-4_ARres	DNA polymerase delta subunit 3 OS=Homo sapiens GN=POLD3 PE=1 SV=2 - [DPOD3_HUMAN]	0.359055	0.599704
P40306	1	1	38.41	1.17378	LAPC-4_ARres	LAPC-4_p	Proteasome subunit beta type-10 OS=Homo sapiens GN=PSMB10 PE=1 SV=1 - [PSB10_HUMAN]	0.359101	0.599704
P27707	3	3	137.96	1.10992	LAPC-4_ARres	LAPC-4_p	Deoxycytidine kinase OS=Homo sapiens GN=DCK PE=1 SV=1 - [DCK_HUMAN]	0.359125	0.599704
Q86WQ0	1	1	68.31	1.17013	LAPC-4_p	LAPC-4_ARres	Nuclear receptor 2C2-associated protein OS=Homo sapiens GN=NR2C2AP PE=1 SV=1 - [NR2CA_HUMAN]	0.359795	0.600499
Q9BRT3	2	2	184.86	1.18454	LAPC-4_p	LAPC-4_ARres	Migration and invasion enhancer 1 OS=Homo sapiens GN=MIEN1 PE=1 SV=1 - [MIEN1_HUMAN]	0.360131	0.600736
P62851	3	2	207.75	1.15981	LAPC-4_p	LAPC-4_ARres	40S ribosomal protein S25 OS=Homo sapiens GN=RPS25 PE=1 SV=1 - [RS25_HUMAN]	0.360965	0.601635
P30405	1	1	67.72	1.29854	LAPC-4_p	LAPC-4_ARres	Peptidyl-prolyl cis-trans isomerase F, mitochondrial OS=Homo sapiens GN=PPIF PE=1 SV=1 - [PPIF_HUMAN]	0.361059	0.601635
Q15286	4	2	307.82	1.29441	LAPC-4_p	LAPC-4_ARres	Ras-related protein Rab-35 OS=Homo sapiens GN=RAB35 PE=1 SV=1 - [RAB35_HUMAN]	0.361455	0.601971
Q9NZU5	1	1	47.92	11.1134	LAPC-4_p	LAPC-4_ARres	LIM and cysteine-rich domains protein 1 OS=Homo sapiens GN=LMCD1 PE=1 SV=1 - [LMCD1_HUMAN]	0.361695	0.602047
P11233	2	2	165.67	1.40973	LAPC-4_p	LAPC-4_ARres	Ras-related protein Ral-A OS=Homo sapiens GN=RALA PE=1 SV=1 - [RALA_HUMAN]	0.3621	0.602398
Q9HCM4	1	1	52.64	1.09623	LAPC-4_ARres	LAPC-4_p	Band 4.1-like protein 5 OS=Homo sapiens GN=EPB41L5 PE=1 SV=3 - [E41L5_HUMAN]	0.362877	0.603116
P55060	24	21	2192.14	1.06121	LAPC-4_ARres	LAPC-4_p	Exportin-2 OS=Homo sapiens GN=CSE1L PE=1 SV=3 - [XPO2_HUMAN]	0.362921	0.603116
P50990	17	16	1569.4	1.09337	LAPC-4_ARres	LAPC-4_p	T-complex protein 1 subunit theta OS=Homo sapiens GN=CCT8 PE=1 SV=4 - [TCPQ_HUMAN]	0.363747	0.604164
Q10471	1	1	105.78	1.38178	LAPC-4_p	LAPC-4_ARres	Polypeptide N-acetylgalactosaminyltransferase 2 OS=Homo sapiens GN=GALNT2 PE=1 SV=1 - [GALT2_HUMAN]	0.364434	0.604979
Q15631	4	4	403.4	1.11539	LAPC-4_ARres	LAPC-4_p	Translin OS=Homo sapiens GN=TSN PE=1 SV=1 - [TSN_HUMAN]	0.365102	0.605764
Q9UQB8	1	1	57.58	1.46013	LAPC-4_p	LAPC-4_ARres	Brain-specific angiogenesis inhibitor 1-associated protein 2 OS=Homo sapiens GN=BAIAP2 PE=1 SV=1 - [BAIP2_HUMAN]	0.365308	0.605781
Q9UHG3	5	5	351.88	1.22261	LAPC-4_ARres	LAPC-4_p	Prenylcysteine oxidase 1 OS=Homo sapiens GN=PCYOX1 PE=1 SV=3 - [PCYOX_HUMAN]	0.365758	0.605932
P00367	11	11	742.37	1.17697	LAPC-4_p	LAPC-4_ARres	Glutamate dehydrogenase 1, mitochondrial OS=Homo sapiens GN=GLUD1 PE=1 SV=2 - [DHE3_HUMAN]	0.36579	0.605932
Q9Y4E8	2	2	91.05	1.30197	LAPC-4_p	LAPC-4_ARres	Ubiquitin carboxyl-terminal hydrolase 15 OS=Homo sapiens GN=USP15 PE=1 SV=3 - [UBP15_HUMAN]	0.366306	0.606201
O60716	15	15	766.98	1.13116	LAPC-4_ARres	LAPC-4_p	Catenin delta-1 OS=Homo sapiens GN=CTNND1 PE=1 SV=1 - [CTND1_HUMAN]	0.366345	0.606201
P45880	10	10	649	2.67459	LAPC-4_p	LAPC-4_ARres	Voltage-dependent anion-selective channel protein 2 OS=Homo sapiens GN=VDAC2 PE=1 SV=2 - [VDAC2_HUMAN]	0.366616	0.606231
P04632	4	4	332.79	1.09354	LAPC-4_ARres	LAPC-4_p	Calpain small subunit 1 OS=Homo sapiens GN=CAPNS1 PE=1 SV=1 - [CPNS1_HUMAN]	0.366778	0.606231
Q8TC29	1	1	29.14	1.78205	LAPC-4_ARres	LAPC-4_p	Enkurin OS=Homo sapiens GN=ENKUR PE=2 SV=1 - [ENKUR_HUMAN]	0.367093	0.606231
P49736	14	14	933.52	1.13453	LAPC-4_p	LAPC-4_ARres	DNA replication licensing factor MCM2 OS=Homo sapiens GN=MCM2 PE=1 SV=4 - [MCM2_HUMAN]	0.367145	0.606231
Q15008	6	6	416.05	1.11092	LAPC-4_ARres	LAPC-4_p	26S proteasome non-ATPase regulatory subunit 6 OS=Homo sapiens GN=PSMD6 PE=1 SV=1 - [PSMD6_HUMAN]	0.367798	0.606449
Q8TDD1	1	1	39.86	1.26955	LAPC-4_p	LAPC-4_ARres	ATP-dependent RNA helicase DDX54 OS=Homo sapiens GN=DDX54 PE=1 SV=2 - [DDX54_HUMAN]	0.367976	0.606449
P18077	1	1	45.26	1.23723	LAPC-4_p	LAPC-4_ARres	60S ribosomal protein L35a OS=Homo sapiens GN=RPL35A PE=1 SV=2 - [RL35A_HUMAN]	0.368037	0.606449
Q14696	2	2	135.91	1.19618	LAPC-4_ARres	LAPC-4_p	LDLR chaperone MESD OS=Homo sapiens GN=MESDC2 PE=1 SV=2 - [MESD_HUMAN]	0.368169	0.606449
Q9UBQ0	4	4	221.25	1.1096	LAPC-4_ARres	LAPC-4_p	Vacuolar protein sorting-associated protein 29 OS=Homo sapiens GN=VPS29 PE=1 SV=1 - [VPS29_HUMAN]	0.368257	0.606449
P05141	7	3	529.43	1.59562	LAPC-4_p	LAPC-4_ARres	ADP/ATP translocase 2 OS=Homo sapiens GN=SLC25A5 PE=1 SV=7 - [ADT2_HUMAN]	0.368685	0.606574
Q8IWZ3	2	1	201.6	1.37326	LAPC-4_ARres	LAPC-4_p	Ankyrin repeat and KH domain-containing protein 1 OS=Homo sapiens GN=ANKHD1 PE=1 SV=1 - [ANKH1_HUMAN]	0.368725	0.606574
Q16513	2	2	113.15	1.24278	LAPC-4_ARres	LAPC-4_p	Serine/threonine-protein kinase N2 OS=Homo sapiens GN=PKN2 PE=1 SV=1 - [PKN2_HUMAN]	0.369359	0.607295
P48444	8	7	471	1.05809	LAPC-4_p	LAPC-4_ARres	Coatomer subunit delta OS=Homo sapiens GN=ARCN1 PE=1 SV=1 - [COPD_HUMAN]	0.369755	0.607623
O75044	1	1	32.28	1.15569	LAPC-4_p	LAPC-4_ARres	SLIT-ROBO Rho GTPase-activating protein 2 OS=Homo sapiens OX=9606 GN=SRGAP2 PE=1 SV=3 - [SRGP2_HUMAN]	0.371117	0.609537
P83436	2	2	70.35	1.15436	LAPC-4_ARres	LAPC-4_p	Conserved oligomeric Golgi complex subunit 7 OS=Homo sapiens GN=COG7 PE=1 SV=1 - [COG7_HUMAN]	0.37144	0.609745
P20340	3	2	223.41	1.11817	LAPC-4_ARres	LAPC-4_p	Ras-related protein Rab-6A OS=Homo sapiens GN=RAB6A PE=1 SV=3 - [RAB6A_HUMAN]	0.372337	0.610775
P35237	2	2	84.89	1.14916	LAPC-4_p	LAPC-4_ARres	Serpin B6 OS=Homo sapiens GN=SERPINB6 PE=1 SV=3 - [SPB6_HUMAN]	0.372577	0.610775
Q15005	1	1	62.13	1.65238	LAPC-4_p	LAPC-4_ARres	Signal peptidase complex subunit 2 OS=Homo sapiens GN=SPCS2 PE=1 SV=3 - [SPCS2_HUMAN]	0.372705	0.610775
P53611	3	3	175.24	1.20838	LAPC-4_ARres	LAPC-4_p	Geranylgeranyl transferase type-2 subunit beta OS=Homo sapiens GN=RABGGTB PE=1 SV=2 - [PGTB2_HUMAN]	0.372857	0.610775
Q96GZ6	1	1	26.29	1.88139	LAPC-4_p	LAPC-4_ARres	Solute carrier family 41 member 3 OS=Homo sapiens GN=SLC41A3 PE=2 SV=2 - [S41A3_HUMAN]	0.373288	0.611002
Q9UKM9	5	5	232.83	1.89701	LAPC-4_p	LAPC-4_ARres	RNA-binding protein Raly OS=Homo sapiens GN=RALY PE=1 SV=1 - [RALY_HUMAN]	0.373567	0.611002
Q9HB07	3	3	252.55	1.16185	LAPC-4_ARres	LAPC-4_p	UPF0160 protein MYG1, mitochondrial OS=Homo sapiens GN=C12orf10 PE=1 SV=2 - [MYG1_HUMAN]	0.373587	0.611002
P29144	17	17	920.44	1.15164	LAPC-4_ARres	LAPC-4_p	Tripeptidyl-peptidase 2 OS=Homo sapiens GN=TPP2 PE=1 SV=4 - [TPP2_HUMAN]	0.374154	0.611605
Q9HCS7	2	2	81	1.16672	LAPC-4_ARres	LAPC-4_p	Pre-mRNA-splicing factor SYF1 OS=Homo sapiens GN=XAB2 PE=1 SV=2 - [SYF1_HUMAN]	0.374512	0.611867
P04150	4	3	319	1.15744	LAPC-4_p	LAPC-4_ARres	Glucocorticoid receptor OS=Homo sapiens GN=NR3C1 PE=1 SV=1 - [GCR_HUMAN]	0.375112	0.612525
Q49A26	1	1	70.36	1.2483	LAPC-4_ARres	LAPC-4_p	Putative oxidoreductase GLYR1 OS=Homo sapiens OX=9606 GN=GLYR1 PE=1 SV=4 - [GLYR1_HUMAN]	0.376945	0.615193
Q9H8Y5	1	1	46.14	1.14624	LAPC-4_p	LAPC-4_ARres	Ankyrin repeat and zinc finger domain-containing protein 1 OS=Homo sapiens GN=ANKZF1 PE=1 SV=1 - [ANKZ1_HUMAN]	0.377687	0.61608
O00399	1	1	21.64	1.16968	LAPC-4_ARres	LAPC-4_p	Dynactin subunit 6 OS=Homo sapiens GN=DCTN6 PE=1 SV=1 - [DCTN6_HUMAN]	0.378479	0.617046
P35908	8	5	473.76	1.28231	LAPC-4_p	LAPC-4_ARres	Keratin, type II cytoskeletal 2 epidermal OS=Homo sapiens GN=KRT2 PE=1 SV=2 - [K22E_HUMAN]	0.379971	0.618929
Q9UBU9	3	3	194.15	1.17014	LAPC-4_p	LAPC-4_ARres	Nuclear RNA export factor 1 OS=Homo sapiens GN=NXF1 PE=1 SV=1 - [NXF1_HUMAN]	0.380181	0.618929
Q86Y56	3	3	141.59	1.1503	LAPC-4_p	LAPC-4_ARres	HEAT repeat-containing protein 2 OS=Homo sapiens GN=HEATR2 PE=1 SV=4 - [HEAT2_HUMAN]	0.380233	0.618929
Q96JJ7	1	1	31.88	1.11884	LAPC-4_ARres	LAPC-4_p	Protein disulfide-isomerase TMX3 OS=Homo sapiens GN=TMX3 PE=1 SV=2 - [TMX3_HUMAN]	0.381698	0.620524
O43252	6	4	415.1	1.14055	LAPC-4_ARres	LAPC-4_p	Bifunctional 3'-phosphoadenosine 5'-phosphosulfate synthase 1 OS=Homo sapiens GN=PAPSS1 PE=1 SV=2 - [PAPS1_HUMAN]	0.381792	0.620524
Q13724	1	1	64.27	1.36507	LAPC-4_p	LAPC-4_ARres	Mannosyl-oligosaccharide glucosidase OS=Homo sapiens GN=MOGS PE=1 SV=5 - [MOGS_HUMAN]	0.382061	0.620524
Q6NXE6	3	3	246.19	1.19718	LAPC-4_p	LAPC-4_ARres	Armadillo repeat-containing protein 6 OS=Homo sapiens GN=ARMC6 PE=1 SV=2 - [ARMC6_HUMAN]	0.382685	0.620524
Q99674	1	1	80.76	1.69966	LAPC-4_ARres	LAPC-4_p	Cell growth regulator with EF hand domain protein 1 OS=Homo sapiens GN=CGREF1 PE=2 SV=2 - [CGRE1_HUMAN]	0.382909	0.620524
Q9NUQ8	4	4	286.42	1.19933	LAPC-4_p	LAPC-4_ARres	ATP-binding cassette sub-family F member 3 OS=Homo sapiens GN=ABCF3 PE=1 SV=2 - [ABCF3_HUMAN]	0.382979	0.620524
Q9HC07	4	4	193.07	1.32164	LAPC-4_p	LAPC-4_ARres	Transmembrane protein 165 OS=Homo sapiens GN=TMEM165 PE=1 SV=1 - [TM165_HUMAN]	0.383163	0.620524
Q92542	2	2	51.83	1.18079	LAPC-4_ARres	LAPC-4_p	Nicastrin OS=Homo sapiens GN=NCSTN PE=1 SV=2 - [NICA_HUMAN]	0.383792	0.620524
Q96JB2	4	4	253.03	1.18562	LAPC-4_p	LAPC-4_ARres	Conserved oligomeric Golgi complex subunit 3 OS=Homo sapiens GN=COG3 PE=1 SV=3 - [COG3_HUMAN]	0.384111	0.620524
Q9Y2Z4	4	4	132.57	1.16387	LAPC-4_ARres	LAPC-4_p	Tyrosine--tRNA ligase, mitochondrial OS=Homo sapiens GN=YARS2 PE=1 SV=2 - [SYYM_HUMAN]	0.384173	0.620524
Q9NZB2	5	5	266.78	1.17287	LAPC-4_ARres	LAPC-4_p	Constitutive coactivator of PPAR-gamma-like protein 1 OS=Homo sapiens GN=FAM120A PE=1 SV=2 - [F120A_HUMAN]	0.384491	0.620524
O75832	3	2	213.08	1.28671	LAPC-4_p	LAPC-4_ARres	26S proteasome non-ATPase regulatory subunit 10 OS=Homo sapiens GN=PSMD10 PE=1 SV=1 - [PSD10_HUMAN]	0.38453	0.620524
Q5T9A4	1	1	57.02	1.80453	LAPC-4_p	LAPC-4_ARres	ATPase family AAA domain-containing protein 3B OS=Homo sapiens GN=ATAD3B PE=1 SV=1 - [ATD3B_HUMAN]	0.384697	0.620524
Q15036	1	1	88.96	1.58401	LAPC-4_p	LAPC-4_ARres	Sorting nexin-17 OS=Homo sapiens GN=SNX17 PE=1 SV=1 - [SNX17_HUMAN]	0.384733	0.620524
Q86WA6	1	1	43.07	1.12795	LAPC-4_ARres	LAPC-4_p	Valacyclovir hydrolase OS=Homo sapiens GN=BPHL PE=1 SV=1 - [BPHL_HUMAN]	0.384835	0.620524
P29218	5	5	278.25	1.16916	LAPC-4_p	LAPC-4_ARres	Inositol monophosphatase 1 OS=Homo sapiens GN=IMPA1 PE=1 SV=1 - [IMPA1_HUMAN]	0.384842	0.620524
P51808	2	2	90.3	2.25594	LAPC-4_p	LAPC-4_ARres	Dynein light chain Tctex-type 3 OS=Homo sapiens GN=DYNLT3 PE=1 SV=1 - [DYLT3_HUMAN]	0.384938	0.620524
Q8IWB7	1	1	51.22	1.33334	LAPC-4_p	LAPC-4_ARres	WD repeat and FYVE domain-containing protein 1 OS=Homo sapiens GN=WDFY1 PE=1 SV=1 - [WDFY1_HUMAN]	0.385216	0.620524
Q08170	3	1	124.33	2.64917	LAPC-4_p	LAPC-4_ARres	Serine/arginine-rich splicing factor 4 OS=Homo sapiens GN=SRSF4 PE=1 SV=2 - [SRSF4_HUMAN]	0.385238	0.620524
P54136	15	15	1357.45	1.08855	LAPC-4_ARres	LAPC-4_p	Arginine--tRNA ligase, cytoplasmic OS=Homo sapiens GN=RARS PE=1 SV=2 - [SYRC_HUMAN]	0.385811	0.620524
P19367	18	16	1381.39	1.09328	LAPC-4_p	LAPC-4_ARres	Hexokinase-1 OS=Homo sapiens GN=HK1 PE=1 SV=3 - [HXK1_HUMAN]	0.386106	0.620524
P62273	2	2	158.98	1.22838	LAPC-4_p	LAPC-4_ARres	40S ribosomal protein S29 OS=Homo sapiens GN=RPS29 PE=1 SV=2 - [RS29_HUMAN]	0.38658	0.620524
Q6NYC1	1	1	69.7	1.22589	LAPC-4_p	LAPC-4_ARres	Bifunctional arginine demethylase and lysyl-hydroxylase JMJD6 OS=Homo sapiens GN=JMJD6 PE=1 SV=1 - [JMJD6_HUMAN]	0.386646	0.620524
Q9UBX3	3	3	295.75	1.62472	LAPC-4_p	LAPC-4_ARres	Mitochondrial dicarboxylate carrier OS=Homo sapiens GN=SLC25A10 PE=1 SV=2 - [DIC_HUMAN]	0.386742	0.620524
Q9UKU7	2	1	91.01	1.28488	LAPC-4_ARres	LAPC-4_p	Isobutyryl-CoA dehydrogenase, mitochondrial OS=Homo sapiens GN=ACAD8 PE=1 SV=1 - [ACAD8_HUMAN]	0.386753	0.620524
P60866	3	3	239.39	1.16055	LAPC-4_p	LAPC-4_ARres	40S ribosomal protein S20 OS=Homo sapiens GN=RPS20 PE=1 SV=1 - [RS20_HUMAN]	0.386928	0.620524
Q96KK5	4	1	311.83	1.45772	LAPC-4_p	LAPC-4_ARres	Histone H2A type 1-H OS=Homo sapiens GN=HIST1H2AH PE=1 SV=3 - [H2A1H_HUMAN]	0.386988	0.620524
P60891	5	2	432.39	1.20705	LAPC-4_p	LAPC-4_ARres	Ribose-phosphate pyrophosphokinase 1 OS=Homo sapiens GN=PRPS1 PE=1 SV=2 - [PRPS1_HUMAN]	0.386994	0.620524
Q9NP58	1	1	39.57	1.576	LAPC-4_ARres	LAPC-4_p	ATP-binding cassette sub-family B member 6, mitochondrial OS=Homo sapiens GN=ABCB6 PE=1 SV=1 - [ABCB6_HUMAN]	0.387063	0.620524
Q9NRY5	2	1	95.95	1.14043	LAPC-4_p	LAPC-4_ARres	Protein FAM114A2 OS=Homo sapiens GN=FAM114A2 PE=1 SV=4 - [F1142_HUMAN]	0.387226	0.620524
Q9UKK9	7	7	525.68	1.16569	LAPC-4_ARres	LAPC-4_p	ADP-sugar pyrophosphatase OS=Homo sapiens GN=NUDT5 PE=1 SV=1 - [NUDT5_HUMAN]	0.387496	0.620636
Q9H2K8	1	1	45.18	1.12924	LAPC-4_ARres	LAPC-4_p	Serine/threonine-protein kinase TAO3 OS=Homo sapiens GN=TAOK3 PE=1 SV=2 - [TAOK3_HUMAN]	0.388551	0.622002
Q9BT22	1	1	66.89	2.31879	LAPC-4_p	LAPC-4_ARres	Chitobiosyldiphosphodolichol beta-mannosyltransferase OS=Homo sapiens GN=ALG1 PE=1 SV=2 - [ALG1_HUMAN]	0.389053	0.622355
Q5TGY1	1	1	40.37	Inf	LAPC-4_ARres	LAPC-4_p	Transmembrane and coiled-coil domain-containing protein 4 OS=Homo sapiens GN=TMCO4 PE=2 SV=1 - [TMCO4_HUMAN]	0.389283	0.622355
Q09028	6	3	391.55	1.11444	LAPC-4_p	LAPC-4_ARres	Histone-binding protein RBBP4 OS=Homo sapiens GN=RBBP4 PE=1 SV=3 - [RBBP4_HUMAN]	0.389374	0.622355
Q9NSD9	9	9	538.39	1.09639	LAPC-4_p	LAPC-4_ARres	Phenylalanine--tRNA ligase beta subunit OS=Homo sapiens GN=FARSB PE=1 SV=3 - [SYFB_HUMAN]	0.390371	0.622977
Q92783	5	3	325.67	1.14444	LAPC-4_ARres	LAPC-4_p	Signal transducing adapter molecule 1 OS=Homo sapiens GN=STAM PE=1 SV=3 - [STAM1_HUMAN]	0.390371	0.622977
Q6UXN9	2	2	119.77	1.15693	LAPC-4_p	LAPC-4_ARres	WD repeat-containing protein 82 OS=Homo sapiens GN=WDR82 PE=1 SV=1 - [WDR82_HUMAN]	0.390501	0.622977
Q9NRR5	3	1	373.8	1.16181	LAPC-4_ARres	LAPC-4_p	Ubiquilin-4 OS=Homo sapiens GN=UBQLN4 PE=1 SV=2 - [UBQL4_HUMAN]	0.390602	0.622977
A6NHR9	2	1	73.73	1.20264	LAPC-4_p	LAPC-4_ARres	Structural maintenance of chromosomes flexible hinge domain-containing protein 1 OS=Homo sapiens GN=SMCHD1 PE=1 SV=2 - [SMHD1_HUMAN]	0.390769	0.622977
Q13405	2	2	164.2	1.14799	LAPC-4_ARres	LAPC-4_p	39S ribosomal protein L49, mitochondrial OS=Homo sapiens GN=MRPL49 PE=1 SV=1 - [RM49_HUMAN]	0.391039	0.623086
Q08380	4	4	278.61	1.26953	LAPC-4_p	LAPC-4_ARres	Galectin-3-binding protein OS=Homo sapiens GN=LGALS3BP PE=1 SV=1 - [LG3BP_HUMAN]	0.391339	0.623244
O00483	1	1	59.94	1.50747	LAPC-4_p	LAPC-4_ARres	NADH dehydrogenase [ubiquinone] 1 alpha subcomplex subunit 4 OS=Homo sapiens GN=NDUFA4 PE=1 SV=1 - [NDUA4_HUMAN]	0.391818	0.623686
Q8IUF8	1	1	36.71	14.4281	LAPC-4_p	LAPC-4_ARres	MYC-induced nuclear antigen OS=Homo sapiens GN=MINA PE=1 SV=1 - [MINA_HUMAN]	0.393677	0.626322
O14974	2	2	92.45	1.18457	LAPC-4_p	LAPC-4_ARres	Protein phosphatase 1 regulatory subunit 12A OS=Homo sapiens GN=PPP1R12A PE=1 SV=1 - [MYPT1_HUMAN]	0.394168	0.626553
Q3ZCQ8	2	2	145.93	1.34356	LAPC-4_p	LAPC-4_ARres	Mitochondrial import inner membrane translocase subunit TIM50 OS=Homo sapiens GN=TIMM50 PE=1 SV=2 - [TIM50_HUMAN]	0.394226	0.626553
Q9ULU4	1	1	56.81	1.43984	LAPC-4_p	LAPC-4_ARres	Protein kinase C-binding protein 1 OS=Homo sapiens GN=ZMYND8 PE=1 SV=2 - [PKCB1_HUMAN]	0.395177	0.627394
Q99575	3	3	238.18	1.14655	LAPC-4_ARres	LAPC-4_p	Ribonucleases P/MRP protein subunit POP1 OS=Homo sapiens GN=POP1 PE=1 SV=2 - [POP1_HUMAN]	0.395203	0.627394
P51572	1	1	130.32	1.66314	LAPC-4_p	LAPC-4_ARres	B-cell receptor-associated protein 31 OS=Homo sapiens GN=BCAP31 PE=1 SV=3 - [BAP31_HUMAN]	0.395548	0.627394
A0A0U1RRL7	1	1	72.13	1.17215	LAPC-4_p	LAPC-4_ARres	Protein MMP24OS OS=Homo sapiens OX=9606 GN=MMP24OS PE=1 SV=1 - [MMPOS_HUMAN]	0.39589	0.627394
O75533	14	14	1053.46	1.06352	LAPC-4_ARres	LAPC-4_p	Splicing factor 3B subunit 1 OS=Homo sapiens GN=SF3B1 PE=1 SV=3 - [SF3B1_HUMAN]	0.395996	0.627394
P22061	3	2	300.45	1.09382	LAPC-4_ARres	LAPC-4_p	Protein-L-isoaspartate(D-aspartate) O-methyltransferase OS=Homo sapiens GN=PCMT1 PE=1 SV=4 - [PIMT_HUMAN]	0.396057	0.627394
P49459	1	1	30.61	1.78514	LAPC-4_p	LAPC-4_ARres	Ubiquitin-conjugating enzyme E2 A OS=Homo sapiens GN=UBE2A PE=1 SV=2 - [UBE2A_HUMAN]	0.39626	0.627394
Q9NYF8	6	5	369.79	1.50763	LAPC-4_p	LAPC-4_ARres	Bcl-2-associated transcription factor 1 OS=Homo sapiens GN=BCLAF1 PE=1 SV=2 - [BCLF1_HUMAN]	0.396377	0.627394
P53365	2	2	158.72	1.28297	LAPC-4_ARres	LAPC-4_p	Arfaptin-2 OS=Homo sapiens GN=ARFIP2 PE=1 SV=1 - [ARFP2_HUMAN]	0.39711	0.628233
Q9H5Q4	1	1	71.16	1.66575	LAPC-4_p	LAPC-4_ARres	Dimethyladenosine transferase 2, mitochondrial OS=Homo sapiens GN=TFB2M PE=1 SV=1 - [TFB2M_HUMAN]	0.397434	0.62827
P57088	3	3	196.94	1.38839	LAPC-4_p	LAPC-4_ARres	Transmembrane protein 33 OS=Homo sapiens GN=TMEM33 PE=1 SV=2 - [TMM33_HUMAN]	0.397539	0.62827
Q9UNN5	4	4	237.21	1.1097	LAPC-4_ARres	LAPC-4_p	FAS-associated factor 1 OS=Homo sapiens GN=FAF1 PE=1 SV=2 - [FAF1_HUMAN]	0.398131	0.628884
P62253	1	1	127.29	1.14937	LAPC-4_p	LAPC-4_ARres	Ubiquitin-conjugating enzyme E2 G1 OS=Homo sapiens GN=UBE2G1 PE=1 SV=3 - [UB2G1_HUMAN]	0.399756	0.630737
Q8TDQ7	1	1	74.19	1.40032	LAPC-4_ARres	LAPC-4_p	Glucosamine-6-phosphate isomerase 2 OS=Homo sapiens GN=GNPDA2 PE=1 SV=1 - [GNPI2_HUMAN]	0.399896	0.630737
O00244	1	1	37.47	1.12913	LAPC-4_ARres	LAPC-4_p	Copper transport protein ATOX1 OS=Homo sapiens GN=ATOX1 PE=1 SV=1 - [ATOX1_HUMAN]	0.399915	0.630737
Q15003	1	1	71.11	1.58502	LAPC-4_p	LAPC-4_ARres	Condensin complex subunit 2 OS=Homo sapiens GN=NCAPH PE=1 SV=3 - [CND2_HUMAN]	0.400966	0.631869
Q9Y3F4	13	13	956.02	1.07521	LAPC-4_p	LAPC-4_ARres	Serine-threonine kinase receptor-associated protein OS=Homo sapiens GN=STRAP PE=1 SV=1 - [STRAP_HUMAN]	0.401041	0.631869
Q9Y3A3	1	1	57.54	1.19516	LAPC-4_ARres	LAPC-4_p	MOB-like protein phocein OS=Homo sapiens GN=MOB4 PE=1 SV=1 - [PHOCN_HUMAN]	0.401381	0.632083
Q96BJ8	1	1	32.26	1.91976	LAPC-4_p	LAPC-4_ARres	Engulfment and cell motility protein 3 OS=Homo sapiens GN=ELMO3 PE=2 SV=3 - [ELMO3_HUMAN]	0.401613	0.632127
P27824	9	8	743.03	1.19988	LAPC-4_p	LAPC-4_ARres	Calnexin OS=Homo sapiens GN=CANX PE=1 SV=2 - [CALX_HUMAN]	0.401977	0.632379
Q8IZE3	2	2	105.3	1.33068	LAPC-4_ARres	LAPC-4_p	Protein-associating with the carboxyl-terminal domain of ezrin OS=Homo sapiens GN=SCYL3 PE=1 SV=3 - [PACE1_HUMAN]	0.402235	0.632462
P35219	4	4	255.48	1.05864	LAPC-4_ARres	LAPC-4_p	Carbonic anhydrase-related protein OS=Homo sapiens GN=CA8 PE=1 SV=3 - [CAH8_HUMAN]	0.402505	0.632566
Q8N684	3	1	149.31	1.52692	LAPC-4_p	LAPC-4_ARres	Cleavage and polyadenylation specificity factor subunit 7 OS=Homo sapiens GN=CPSF7 PE=1 SV=1 - [CPSF7_HUMAN]	0.403128	0.632961
P45954	9	9	456.43	1.12763	LAPC-4_ARres	LAPC-4_p	Short/branched chain specific acyl-CoA dehydrogenase, mitochondrial OS=Homo sapiens GN=ACADSB PE=1 SV=1 - [ACDSB_HUMAN]	0.403788	0.632961
Q13616	4	4	186.39	1.16083	LAPC-4_p	LAPC-4_ARres	Cullin-1 OS=Homo sapiens GN=CUL1 PE=1 SV=2 - [CUL1_HUMAN]	0.403816	0.632961
O94906	4	4	264.22	1.09005	LAPC-4_p	LAPC-4_ARres	Pre-mRNA-processing factor 6 OS=Homo sapiens GN=PRPF6 PE=1 SV=1 - [PRP6_HUMAN]	0.403849	0.632961
Q9UK76	3	3	200.48	1.25516	LAPC-4_p	LAPC-4_ARres	Hematological and neurological expressed 1 protein OS=Homo sapiens GN=HN1 PE=1 SV=3 - [HN1_HUMAN]	0.403935	0.632961
P50991	15	13	1462.62	1.06862	LAPC-4_ARres	LAPC-4_p	T-complex protein 1 subunit delta OS=Homo sapiens GN=CCT4 PE=1 SV=4 - [TCPD_HUMAN]	0.403983	0.632961
Q9NVA2	5	3	359.82	1.1286	LAPC-4_ARres	LAPC-4_p	Septin-11 OS=Homo sapiens GN=SEPT11 PE=1 SV=3 - [SEP11_HUMAN]	0.404379	0.633169
Q5SZD4	1	1	77.46	3.71621	LAPC-4_p	LAPC-4_ARres	Glycine N-acyltransferase-like protein 3 OS=Homo sapiens GN=GLYATL3 PE=2 SV=3 - [GLYL3_HUMAN]	0.404525	0.633169
P08133	11	10	705.15	1.13095	LAPC-4_ARres	LAPC-4_p	Annexin A6 OS=Homo sapiens GN=ANXA6 PE=1 SV=3 - [ANXA6_HUMAN]	0.406607	0.635863
Q96S44	1	1	53.32	1.41092	LAPC-4_ARres	LAPC-4_p	TP53-regulating kinase OS=Homo sapiens GN=TP53RK PE=1 SV=2 - [PRPK_HUMAN]	0.406674	0.635863
P05787	10	7	642.53	1.09032	LAPC-4_p	LAPC-4_ARres	Keratin, type II cytoskeletal 8 OS=Homo sapiens GN=KRT8 PE=1 SV=7 - [K2C8_HUMAN]	0.406949	0.635863
Q14738	3	1	192.65	1.36165	LAPC-4_ARres	LAPC-4_p	Serine/threonine-protein phosphatase 2A 56 kDa regulatory subunit delta isoform OS=Homo sapiens GN=PPP2R5D PE=1 SV=1 - [2A5D_HUMAN]	0.407113	0.635863
O00193	1	1	188.63	1.42731	LAPC-4_ARres	LAPC-4_p	Small acidic protein OS=Homo sapiens GN=SMAP PE=1 SV=1 - [SMAP_HUMAN]	0.407273	0.635863
Q5T160	2	2	108.92	1.60677	LAPC-4_ARres	LAPC-4_p	Probable arginine--tRNA ligase, mitochondrial OS=Homo sapiens GN=RARS2 PE=1 SV=1 - [SYRM_HUMAN]	0.407782	0.636032
P49914	1	1	82.83	1.21024	LAPC-4_ARres	LAPC-4_p	5-formyltetrahydrofolate cyclo-ligase OS=Homo sapiens GN=MTHFS PE=1 SV=2 - [MTHFS_HUMAN]	0.407792	0.636032
O75396	1	1	111.56	1.13416	LAPC-4_ARres	LAPC-4_p	Vesicle-trafficking protein SEC22b OS=Homo sapiens GN=SEC22B PE=1 SV=4 - [SC22B_HUMAN]	0.409626	0.638571
Q969Z0	4	4	281.44	1.2518	LAPC-4_p	LAPC-4_ARres	Protein TBRG4 OS=Homo sapiens GN=TBRG4 PE=1 SV=1 - [TBRG4_HUMAN]	0.410109	0.639002
P35527	9	9	1014.34	2.17992	LAPC-4_p	LAPC-4_ARres	Keratin, type I cytoskeletal 9 OS=Homo sapiens GN=KRT9 PE=1 SV=3 - [K1C9_HUMAN]	0.410384	0.639011
P14618	23	20	2103.24	1.05984	LAPC-4_ARres	LAPC-4_p	Pyruvate kinase isozymes M1/M2 OS=Homo sapiens GN=PKM PE=1 SV=4 - [KPYM_HUMAN]	0.410527	0.639011
Q8IWF2	1	1	66.79	2.51203	LAPC-4_ARres	LAPC-4_p	FAD-dependent oxidoreductase domain-containing protein 2 OS=Homo sapiens GN=FOXRED2 PE=1 SV=1 - [FXRD2_HUMAN]	0.410908	0.639283
P49023	2	2	102.92	1.10257	LAPC-4_ARres	LAPC-4_p	Paxillin OS=Homo sapiens GN=PXN PE=1 SV=3 - [PAXI_HUMAN]	0.411932	0.640554
Q9BQ69	1	1	134.5	1.4097	LAPC-4_ARres	LAPC-4_p	O-acetyl-ADP-ribose deacetylase MACROD1 OS=Homo sapiens GN=MACROD1 PE=1 SV=2 - [MACD1_HUMAN]	0.412519	0.640764
P63279	3	3	152.83	1.12299	LAPC-4_ARres	LAPC-4_p	SUMO-conjugating enzyme UBC9 OS=Homo sapiens GN=UBE2I PE=1 SV=1 - [UBC9_HUMAN]	0.412707	0.640764
Q9Y2V2	1	1	43.94	1.13865	LAPC-4_p	LAPC-4_ARres	Calcium-regulated heat stable protein 1 OS=Homo sapiens GN=CARHSP1 PE=1 SV=2 - [CHSP1_HUMAN]	0.41287	0.640764
Q99829	4	4	215.53	1.109	LAPC-4_ARres	LAPC-4_p	Copine-1 OS=Homo sapiens GN=CPNE1 PE=1 SV=1 - [CPNE1_HUMAN]	0.412956	0.640764
Q8N6M0	4	4	277.96	1.1378	LAPC-4_p	LAPC-4_ARres	OTU domain-containing protein 6B OS=Homo sapiens GN=OTUD6B PE=1 SV=1 - [OTU6B_HUMAN]	0.413238	0.640764
Q9UN36	1	1	33.24	1.124	LAPC-4_ARres	LAPC-4_p	Protein NDRG2 OS=Homo sapiens GN=NDRG2 PE=1 SV=2 - [NDRG2_HUMAN]	0.41331	0.640764
Q96H79	1	1	33.79	10.8903	LAPC-4_p	LAPC-4_ARres	Zinc finger CCCH-type antiviral protein 1-like OS=Homo sapiens GN=ZC3HAV1L PE=1 SV=2 - [ZCCHL_HUMAN]	0.413729	0.641094
[truncated: 1,102 more rows]
