# Supplementary material for: Comparative proteome and serum analysis identified FSCN1 as a marker of abiraterone resistance in castration-resistant prostate cancer
Source: Prostate Cancer Prostatic Dis. 2023 Aug 26;27(3):451–6. doi: 10.1038/s41391-023-00713-y (PMC11319194; doi:10.1038/s41391-023-00713-y)
Supplement: Supplementary file 6 — Supplementary Table 3 [file 41391_2023_713_MOESM6_ESM.xlsx]

## Sheet: Munka1
Supplementary Table 3: Output dataset of LC-MS/MS based proteome analysis of DuCaP vs. DuCaP-Abi cell lines.
Accession	Peptide count	Unique peptides	Confidence score	Max fold change	Highest mean condition	Lowest mean condition	Description	p-value (t-Test, unpaired)	Corredted p-value (Benjamini and Hochberg)
P05090	3	3	181.54	3.72639	DuCaP_ARres	DuCaP_p	Apolipoprotein D OS=Homo sapiens GN=APOD PE=1 SV=1 - [APOD_HUMAN]	6.29444e-06	0.00766712
Q9HCC0	9	9	753.85	2.77562	DuCaP_ARres	DuCaP_p	Methylcrotonoyl-CoA carboxylase beta chain, mitochondrial OS=Homo sapiens GN=MCCC2 PE=1 SV=1 - [MCCB_HUMAN]	6.97339e-06	0.00766712
P18510	1	1	114.91	204.658	DuCaP_ARres	DuCaP_p	Interleukin-1 receptor antagonist protein OS=Homo sapiens GN=IL1RN PE=1 SV=1 - [IL1RA_HUMAN]	9.79251e-06	0.00766712
Q02952	5	5	331.43	5.57968	DuCaP_ARres	DuCaP_p	A-kinase anchor protein 12 OS=Homo sapiens GN=AKAP12 PE=1 SV=4 - [AKA12_HUMAN]	9.91865e-06	0.00766712
Q01581	7	6	629.34	2.39171	DuCaP_p	DuCaP_ARres	Hydroxymethylglutaryl-CoA synthase, cytoplasmic OS=Homo sapiens GN=HMGCS1 PE=1 SV=2 - [HMCS1_HUMAN]	2.65695e-05	0.0164306
P05091	4	3	314.63	3.72711	DuCaP_ARres	DuCaP_p	Aldehyde dehydrogenase, mitochondrial OS=Homo sapiens GN=ALDH2 PE=1 SV=2 - [ALDH2_HUMAN]	3.50479e-05	0.0180613
P15309	8	8	431.81	2.09824	DuCaP_p	DuCaP_ARres	Prostatic acid phosphatase OS=Homo sapiens GN=ACPP PE=1 SV=3 - [PPAP_HUMAN]	4.76031e-05	0.0194048
Q13576	14	13	1061.26	2.02102	DuCaP_p	DuCaP_ARres	Ras GTPase-activating-like protein IQGAP2 OS=Homo sapiens GN=IQGAP2 PE=1 SV=4 - [IQGA2_HUMAN]	5.02066e-05	0.0194048
Q16658	9	9	718.38	1.98214	DuCaP_ARres	DuCaP_p	Fascin OS=Homo sapiens GN=FSCN1 PE=1 SV=3 - [FSCN1_HUMAN]	6.92354e-05	0.0237862
Q27J81	2	2	124.75	2.24887	DuCaP_p	DuCaP_ARres	Inverted formin-2 OS=Homo sapiens GN=INF2 PE=1 SV=2 - [INF2_HUMAN]	8.20075e-05	0.0249195
O43491	3	3	186.89	5.76423	DuCaP_p	DuCaP_ARres	Band 4.1-like protein 2 OS=Homo sapiens GN=EPB41L2 PE=1 SV=1 - [E41L2_HUMAN]	8.8653e-05	0.0249195
Q9HCJ6	1	1	54.22	29.9489	DuCaP_ARres	DuCaP_p	Synaptic vesicle membrane protein VAT-1 homolog-like OS=Homo sapiens GN=VAT1L PE=1 SV=2 - [VAT1L_HUMAN]	0.000117317	0.0297423
O94979	10	10	780.98	2.02229	DuCaP_ARres	DuCaP_p	Protein transport protein Sec31A OS=Homo sapiens GN=SEC31A PE=1 SV=3 - [SC31A_HUMAN]	0.000125049	0.0297423
P15428	7	6	608.68	2.00376	DuCaP_p	DuCaP_ARres	15-hydroxyprostaglandin dehydrogenase [NAD(+)] OS=Homo sapiens GN=HPGD PE=1 SV=1 - [PGDH_HUMAN]	0.00015647	0.0345576
P18065	3	3	145.6	2.23226	DuCaP_p	DuCaP_ARres	Insulin-like growth factor-binding protein 2 OS=Homo sapiens GN=IGFBP2 PE=1 SV=2 - [IBP2_HUMAN]	0.000170567	0.0351595
Q9BRA2	5	5	431.72	1.39121	DuCaP_p	DuCaP_ARres	Thioredoxin domain-containing protein 17 OS=Homo sapiens GN=TXNDC17 PE=1 SV=1 - [TXD17_HUMAN]	0.000201983	0.0390332
Q16222	5	5	429.76	2.46228	DuCaP_p	DuCaP_ARres	UDP-N-acetylhexosamine pyrophosphorylase OS=Homo sapiens GN=UAP1 PE=1 SV=3 - [UAP1_HUMAN]	0.000235615	0.0428542
P07954	8	8	853.06	1.75425	DuCaP_ARres	DuCaP_p	Fumarate hydratase, mitochondrial OS=Homo sapiens GN=FH PE=1 SV=3 - [FUMH_HUMAN]	0.000430146	0.0704014
Q96TA1	2	2	117.62	1.81289	DuCaP_p	DuCaP_ARres	Niban-like protein 1 OS=Homo sapiens GN=FAM129B PE=1 SV=3 - [NIBL1_HUMAN]	0.000469746	0.0704014
O94855	2	2	185.11	2.95158	DuCaP_p	DuCaP_ARres	Protein transport protein Sec24D OS=Homo sapiens GN=SEC24D PE=1 SV=2 - [SC24D_HUMAN]	0.0004732	0.0704014
Q9UHB6	7	7	553.87	1.52699	DuCaP_p	DuCaP_ARres	LIM domain and actin-binding protein 1 OS=Homo sapiens GN=LIMA1 PE=1 SV=1 - [LIMA1_HUMAN]	0.000478147	0.0704014
Q16890	2	2	167.33	2.02403	DuCaP_p	DuCaP_ARres	Tumor protein D53 OS=Homo sapiens GN=TPD52L1 PE=1 SV=1 - [TPD53_HUMAN]	0.000585405	0.082276
P31939	22	21	1772.98	1.67308	DuCaP_p	DuCaP_ARres	Bifunctional purine biosynthesis protein PURH OS=Homo sapiens GN=ATIC PE=1 SV=3 - [PUR9_HUMAN]	0.000645319	0.0867533
P52907	7	5	612.77	1.41313	DuCaP_p	DuCaP_ARres	F-actin-capping protein subunit alpha-1 OS=Homo sapiens GN=CAPZA1 PE=1 SV=3 - [CAZA1_HUMAN]	0.00086209	0.111066
P11310	8	8	452.9	1.5667	DuCaP_ARres	DuCaP_p	Medium-chain specific acyl-CoA dehydrogenase, mitochondrial OS=Homo sapiens GN=ACADM PE=1 SV=1 - [ACADM_HUMAN]	0.000903754	0.111776
Q05193	3	1	209.49	3.59514	DuCaP_ARres	DuCaP_p	Dynamin-1 OS=Homo sapiens GN=DNM1 PE=1 SV=2 - [DYN1_HUMAN]	0.0009432	0.112168
P62829	4	4	443.35	1.5822	DuCaP_p	DuCaP_ARres	60S ribosomal protein L23 OS=Homo sapiens GN=RPL23 PE=1 SV=1 - [RL23_HUMAN]	0.00109052	0.118824
P09936	5	4	394.34	1.94635	DuCaP_ARres	DuCaP_p	Ubiquitin carboxyl-terminal hydrolase isozyme L1 OS=Homo sapiens GN=UCHL1 PE=1 SV=2 - [UCHL1_HUMAN]	0.00111145	0.118824
Q14195	7	5	404.05	1.8639	DuCaP_ARres	DuCaP_p	Dihydropyrimidinase-related protein 3 OS=Homo sapiens GN=DPYSL3 PE=1 SV=1 - [DPYL3_HUMAN]	0.00111446	0.118824
P80723	3	3	297.99	3.1579	DuCaP_p	DuCaP_ARres	Brain acid soluble protein 1 OS=Homo sapiens GN=BASP1 PE=1 SV=2 - [BASP1_HUMAN]	0.0014971	0.15321
Q9Y6U3	6	6	486.84	2.43687	DuCaP_p	DuCaP_ARres	Adseverin OS=Homo sapiens GN=SCIN PE=1 SV=4 - [ADSV_HUMAN]	0.00153607	0.15321
O60635	1	1	116.32	1.57593	DuCaP_p	DuCaP_ARres	Tetraspanin-1 OS=Homo sapiens GN=TSPAN1 PE=1 SV=2 - [TSN1_HUMAN]	0.00161966	0.1565
P53597	3	2	285.03	1.81933	DuCaP_ARres	DuCaP_p	Succinyl-CoA ligase [ADP/GDP-forming] subunit alpha, mitochondrial OS=Homo sapiens GN=SUCLG1 PE=1 SV=4 - [SUCA_HUMAN]	0.0017594	0.16485
Q6L8Q7	11	11	703.54	1.62899	DuCaP_ARres	DuCaP_p	2',5'-phosphodiesterase 12 OS=Homo sapiens GN=PDE12 PE=1 SV=2 - [PDE12_HUMAN]	0.00184129	0.167449
P12277	16	14	1504.34	2.20803	DuCaP_ARres	DuCaP_p	Creatine kinase B-type OS=Homo sapiens GN=CKB PE=1 SV=1 - [KCRB_HUMAN]	0.00194343	0.167785
Q02218	11	11	676.98	1.77042	DuCaP_ARres	DuCaP_p	2-oxoglutarate dehydrogenase, mitochondrial OS=Homo sapiens GN=OGDH PE=1 SV=3 - [ODO1_HUMAN]	0.00202266	0.167785
Q96PU8	1	1	57.81	26.5299	DuCaP_ARres	DuCaP_p	Protein quaking OS=Homo sapiens GN=QKI PE=1 SV=1 - [QKI_HUMAN]	0.00204294	0.167785
Q9NSD9	9	9	538.39	1.31016	DuCaP_p	DuCaP_ARres	Phenylalanine--tRNA ligase beta subunit OS=Homo sapiens GN=FARSB PE=1 SV=3 - [SYFB_HUMAN]	0.00210441	0.167785
O60701	19	18	1725.37	1.44846	DuCaP_p	DuCaP_ARres	UDP-glucose 6-dehydrogenase OS=Homo sapiens GN=UGDH PE=1 SV=1 - [UGDH_HUMAN]	0.0021619	0.167785
P50213	5	5	407.23	1.62063	DuCaP_ARres	DuCaP_p	Isocitrate dehydrogenase [NAD] subunit alpha, mitochondrial OS=Homo sapiens GN=IDH3A PE=1 SV=1 - [IDH3A_HUMAN]	0.00217056	0.167785
P04406	11	11	1601.31	1.65145	DuCaP_p	DuCaP_ARres	Glyceraldehyde-3-phosphate dehydrogenase OS=Homo sapiens GN=GAPDH PE=1 SV=3 - [G3P_HUMAN]	0.00234625	0.175368
P41252	25	25	1413.64	1.39094	DuCaP_p	DuCaP_ARres	Isoleucine--tRNA ligase, cytoplasmic OS=Homo sapiens GN=IARS PE=1 SV=2 - [SYIC_HUMAN]	0.0023821	0.175368
P27708	23	22	1597.2	1.38778	DuCaP_p	DuCaP_ARres	CAD protein OS=Homo sapiens GN=CAD PE=1 SV=3 - [PYR1_HUMAN]	0.00268522	0.193086
O75369	73	69	6299.89	1.36187	DuCaP_ARres	DuCaP_p	Filamin-B OS=Homo sapiens GN=FLNB PE=1 SV=2 - [FLNB_HUMAN]	0.00311221	0.21418
O15240	2	2	98.73	12.3691	DuCaP_ARres	DuCaP_p	Neurosecretory protein VGF OS=Homo sapiens GN=VGF PE=1 SV=2 - [VGF_HUMAN]	0.00311712	0.21418
P31937	5	5	401.41	1.69594	DuCaP_ARres	DuCaP_p	3-hydroxyisobutyrate dehydrogenase, mitochondrial OS=Homo sapiens GN=HIBADH PE=1 SV=2 - [3HIDH_HUMAN]	0.00324757	0.215298
Q12841	1	1	49.41	3.15129	DuCaP_ARres	DuCaP_p	Follistatin-related protein 1 OS=Homo sapiens GN=FSTL1 PE=1 SV=1 - [FSTL1_HUMAN]	0.00327264	0.215298
P00352	6	6	469.14	1.83114	DuCaP_p	DuCaP_ARres	Retinal dehydrogenase 1 OS=Homo sapiens GN=ALDH1A1 PE=1 SV=2 - [AL1A1_HUMAN]	0.00341779	0.220163
Q9UDY2	1	1	65.29	4.35586	DuCaP_p	DuCaP_ARres	Tight junction protein ZO-2 OS=Homo sapiens GN=TJP2 PE=1 SV=2 - [ZO2_HUMAN]	0.00358143	0.221223
Q96DB5	3	3	181.11	1.43438	DuCaP_ARres	DuCaP_p	Regulator of microtubule dynamics protein 1 OS=Homo sapiens GN=FAM82B PE=1 SV=1 - [RMD1_HUMAN]	0.00362826	0.221223
Q00341	13	13	758.43	1.26918	DuCaP_p	DuCaP_ARres	Vigilin OS=Homo sapiens GN=HDLBP PE=1 SV=2 - [VIGLN_HUMAN]	0.00364889	0.221223
Q9HBM1	2	2	83.42	2.1022	DuCaP_p	DuCaP_ARres	Kinetochore protein Spc25 OS=Homo sapiens GN=SPC25 PE=1 SV=1 - [SPC25_HUMAN]	0.00387403	0.230356
Q8WUM4	17	16	1190.96	1.49081	DuCaP_ARres	DuCaP_p	Programmed cell death 6-interacting protein OS=Homo sapiens GN=PDCD6IP PE=1 SV=1 - [PDC6I_HUMAN]	0.00443546	0.258763
Q9UKG1	5	5	261.17	2.1351	DuCaP_ARres	DuCaP_p	DCC-interacting protein 13-alpha OS=Homo sapiens GN=APPL1 PE=1 SV=1 - [DP13A_HUMAN]	0.00470853	0.268143
Q5JSZ5	1	1	45.48	2.46606	DuCaP_p	DuCaP_ARres	Protein PRRC2B OS=Homo sapiens GN=PRRC2B PE=1 SV=2 - [PRC2B_HUMAN]	0.00476969	0.268143
P10620	3	3	237.55	2.09749	DuCaP_p	DuCaP_ARres	Microsomal glutathione S-transferase 1 OS=Homo sapiens GN=MGST1 PE=1 SV=1 - [MGST1_HUMAN]	0.0048564	0.268143
Q96AQ6	1	1	61.19	3.34476	DuCaP_p	DuCaP_ARres	Pre-B-cell leukemia transcription factor-interacting protein 1 OS=Homo sapiens GN=PBXIP1 PE=1 SV=1 - [PBIP1_HUMAN]	0.00515783	0.27979
O76038	2	2	108.6	1.84761	DuCaP_ARres	DuCaP_p	Secretagogin OS=Homo sapiens GN=SCGN PE=1 SV=2 - [SEGN_HUMAN]	0.00537528	0.286558
O15084	1	1	27.12	4.24966	DuCaP_ARres	DuCaP_p	Serine/threonine-protein phosphatase 6 regulatory ankyrin repeat subunit A OS=Homo sapiens GN=ANKRD28 PE=1 SV=5 - [ANR28_HUMAN]	0.00561845	0.294445
P35249	3	3	171.82	1.38249	DuCaP_p	DuCaP_ARres	Replication factor C subunit 4 OS=Homo sapiens GN=RFC4 PE=1 SV=2 - [RFC4_HUMAN]	0.00606499	0.309862
P08621	2	2	116.1	1.86189	DuCaP_ARres	DuCaP_p	U1 small nuclear ribonucleoprotein 70 kDa OS=Homo sapiens GN=SNRNP70 PE=1 SV=2 - [RU17_HUMAN]	0.006177	0.309862
Q13510	3	3	207.18	1.56297	DuCaP_p	DuCaP_ARres	Acid ceramidase OS=Homo sapiens GN=ASAH1 PE=1 SV=5 - [ASAH1_HUMAN]	0.00626574	0.309862
Q9P2K5	1	1	59.36	1.61953	DuCaP_ARres	DuCaP_p	Myelin expression factor 2 OS=Homo sapiens GN=MYEF2 PE=1 SV=3 - [MYEF2_HUMAN]	0.00631348	0.309862
O00625	2	2	147.77	1.56515	DuCaP_p	DuCaP_ARres	Pirin OS=Homo sapiens GN=PIR PE=1 SV=1 - [PIR_HUMAN]	0.00656401	0.317124
P02786	11	10	753.19	1.71691	DuCaP_p	DuCaP_ARres	Transferrin receptor protein 1 OS=Homo sapiens GN=TFRC PE=1 SV=2 - [TFR1_HUMAN]	0.00671652	0.317711
Q96RQ3	6	6	440.68	1.99665	DuCaP_ARres	DuCaP_p	Methylcrotonoyl-CoA carboxylase subunit alpha, mitochondrial OS=Homo sapiens GN=MCCC1 PE=1 SV=3 - [MCCA_HUMAN]	0.00678166	0.317711
Q9UEE9	1	1	77.2	2.2987	DuCaP_p	DuCaP_ARres	Craniofacial development protein 1 OS=Homo sapiens GN=CFDP1 PE=1 SV=1 - [CFDP1_HUMAN]	0.00702592	0.319746
Q92615	1	1	69.11	2.3203	DuCaP_ARres	DuCaP_p	La-related protein 4B OS=Homo sapiens GN=LARP4B PE=1 SV=3 - [LAR4B_HUMAN]	0.00703194	0.319746
O00754	5	5	242.35	1.42371	DuCaP_p	DuCaP_ARres	Lysosomal alpha-mannosidase OS=Homo sapiens GN=MAN2B1 PE=1 SV=3 - [MA2B1_HUMAN]	0.00721482	0.321066
P12830	8	8	521.65	1.33372	DuCaP_p	DuCaP_ARres	Cadherin-1 OS=Homo sapiens GN=CDH1 PE=1 SV=3 - [CADH1_HUMAN]	0.00728345	0.321066
P04075	13	11	1322.56	1.45748	DuCaP_p	DuCaP_ARres	Fructose-bisphosphate aldolase A OS=Homo sapiens GN=ALDOA PE=1 SV=2 - [ALDOA_HUMAN]	0.00737246	0.321066
P26440	4	4	294.48	1.3502	DuCaP_ARres	DuCaP_p	Isovaleryl-CoA dehydrogenase, mitochondrial OS=Homo sapiens OX=9606 GN=IVD PE=1 SV=2 - [IVD_HUMAN]	0.00761879	0.324109
P50454	7	7	463.42	1.44269	DuCaP_p	DuCaP_ARres	Serpin H1 OS=Homo sapiens GN=SERPINH1 PE=1 SV=2 - [SERPH_HUMAN]	0.007652	0.324109
P31323	6	5	443.21	1.6115	DuCaP_ARres	DuCaP_p	cAMP-dependent protein kinase type II-beta regulatory subunit OS=Homo sapiens GN=PRKAR2B PE=1 SV=3 - [KAP3_HUMAN]	0.00789921	0.330059
P07099	11	11	746.04	1.53355	DuCaP_p	DuCaP_ARres	Epoxide hydrolase 1 OS=Homo sapiens GN=EPHX1 PE=1 SV=1 - [HYEP_HUMAN]	0.00836887	0.345021
Q8TC29	1	1	29.14	1.81812	DuCaP_p	DuCaP_ARres	Enkurin OS=Homo sapiens GN=ENKUR PE=2 SV=1 - [ENKUR_HUMAN]	0.00865308	0.352044
Q9BRJ6	2	2	110.42	1.67494	DuCaP_ARres	DuCaP_p	Uncharacterized protein C7orf50 OS=Homo sapiens GN=C7orf50 PE=1 SV=1 - [CG050_HUMAN]	0.0090413	0.363061
O00429	10	10	757.77	1.53776	DuCaP_p	DuCaP_ARres	Dynamin-1-like protein OS=Homo sapiens GN=DNM1L PE=1 SV=2 - [DNM1L_HUMAN]	0.00985558	0.390685
Q9Y3F4	13	13	956.02	1.27121	DuCaP_p	DuCaP_ARres	Serine-threonine kinase receptor-associated protein OS=Homo sapiens GN=STRAP PE=1 SV=1 - [STRAP_HUMAN]	0.0101034	0.39544
O43813	4	4	250.83	1.45004	DuCaP_p	DuCaP_ARres	LanC-like protein 1 OS=Homo sapiens GN=LANCL1 PE=1 SV=1 - [LANC1_HUMAN]	0.0104199	0.402729
O60885	1	1	38.26	3.79548	DuCaP_ARres	DuCaP_p	Bromodomain-containing protein 4 OS=Homo sapiens GN=BRD4 PE=1 SV=2 - [BRD4_HUMAN]	0.010802	0.412342
Q9UIJ7	5	5	341.61	1.68837	DuCaP_ARres	DuCaP_p	GTP:AMP phosphotransferase, mitochondrial OS=Homo sapiens GN=AK3 PE=1 SV=4 - [KAD3_HUMAN]	0.0115487	0.435471
P02042	1	1	43	2.30754	DuCaP_p	DuCaP_ARres	Hemoglobin subunit delta OS=Homo sapiens GN=HBD PE=1 SV=2 - [HBD_HUMAN]	0.0119266	0.444303
Q8NHH9	2	2	107.7	1.73762	DuCaP_p	DuCaP_ARres	Atlastin-2 OS=Homo sapiens GN=ATL2 PE=1 SV=2 - [ATLA2_HUMAN]	0.012153	0.447345
Q00796	11	10	881.89	1.46181	DuCaP_p	DuCaP_ARres	Sorbitol dehydrogenase OS=Homo sapiens GN=SORD PE=1 SV=4 - [DHSO_HUMAN]	0.0127011	0.454414
O95758	1	1	37.98	1.53143	DuCaP_p	DuCaP_ARres	Polypyrimidine tract-binding protein 3 OS=Homo sapiens GN=PTBP3 PE=1 SV=2 - [PTBP3_HUMAN]	0.0127014	0.454414
P09104	12	8	1503.43	1.62681	DuCaP_ARres	DuCaP_p	Gamma-enolase OS=Homo sapiens GN=ENO2 PE=1 SV=3 - [ENOG_HUMAN]	0.0128173	0.454414
Q8WVM8	5	5	340.12	1.39519	DuCaP_p	DuCaP_ARres	Sec1 family domain-containing protein 1 OS=Homo sapiens GN=SCFD1 PE=1 SV=4 - [SCFD1_HUMAN]	0.0129473	0.454414
Q15819	3	1	160.71	1.49291	DuCaP_p	DuCaP_ARres	Ubiquitin-conjugating enzyme E2 variant 2 OS=Homo sapiens GN=UBE2V2 PE=1 SV=4 - [UB2V2_HUMAN]	0.0130798	0.454414
Q16555	12	9	689.85	1.30992	DuCaP_ARres	DuCaP_p	Dihydropyrimidinase-related protein 2 OS=Homo sapiens GN=DPYSL2 PE=1 SV=1 - [DPYL2_HUMAN]	0.0136707	0.469087
Q03468	1	1	27.49	2.15331	DuCaP_p	DuCaP_ARres	DNA excision repair protein ERCC-6 OS=Homo sapiens GN=ERCC6 PE=1 SV=1 - [ERCC6_HUMAN]	0.0138624	0.469087
P60709	13	7	1591.62	1.22804	DuCaP_p	DuCaP_ARres	Actin, cytoplasmic 1 OS=Homo sapiens GN=ACTB PE=1 SV=1 - [ACTB_HUMAN]	0.0140979	0.469087
Q9UK45	2	2	69.27	1.59992	DuCaP_ARres	DuCaP_p	U6 snRNA-associated Sm-like protein LSm7 OS=Homo sapiens GN=LSM7 PE=1 SV=1 - [LSM7_HUMAN]	0.0143481	0.469087
Q13243	5	4	355.34	1.55224	DuCaP_ARres	DuCaP_p	Serine/arginine-rich splicing factor 5 OS=Homo sapiens GN=SRSF5 PE=1 SV=1 - [SRSF5_HUMAN]	0.0146235	0.469087
P12532	9	8	475.23	1.39212	DuCaP_ARres	DuCaP_p	Creatine kinase U-type, mitochondrial OS=Homo sapiens GN=CKMT1A PE=1 SV=1 - [KCRU_HUMAN]	0.0148979	0.469087
O15164	3	3	116.79	1.35202	DuCaP_p	DuCaP_ARres	Transcription intermediary factor 1-alpha OS=Homo sapiens GN=TRIM24 PE=1 SV=3 - [TIF1A_HUMAN]	0.0150702	0.469087
P23921	15	15	991.67	1.26442	DuCaP_p	DuCaP_ARres	Ribonucleoside-diphosphate reductase large subunit OS=Homo sapiens GN=RRM1 PE=1 SV=1 - [RIR1_HUMAN]	0.0151296	0.469087
Q9H845	3	3	165.5	1.57123	DuCaP_p	DuCaP_ARres	Acyl-CoA dehydrogenase family member 9, mitochondrial OS=Homo sapiens GN=ACAD9 PE=1 SV=1 - [ACAD9_HUMAN]	0.0152151	0.469087
P08107	17	16	1899.67	1.35034	DuCaP_p	DuCaP_ARres	Heat shock 70 kDa protein 1A/1B OS=Homo sapiens GN=HSPA1A PE=1 SV=5 - [HSP71_HUMAN]	0.0154067	0.469087
Q9BUD6	3	3	175.18	1.4415	DuCaP_p	DuCaP_ARres	Spondin-2 OS=Homo sapiens GN=SPON2 PE=1 SV=3 - [SPON2_HUMAN]	0.0154298	0.469087
Q14697	23	23	1779.34	1.31497	DuCaP_p	DuCaP_ARres	Neutral alpha-glucosidase AB OS=Homo sapiens GN=GANAB PE=1 SV=3 - [GANAB_HUMAN]	0.0154396	0.469087
Q7KZF4	19	17	1609.32	1.40848	DuCaP_p	DuCaP_ARres	Staphylococcal nuclease domain-containing protein 1 OS=Homo sapiens GN=SND1 PE=1 SV=1 - [SND1_HUMAN]	0.0154744	0.469087
P24666	5	4	395.91	1.15511	DuCaP_p	DuCaP_ARres	Low molecular weight phosphotyrosine protein phosphatase OS=Homo sapiens GN=ACP1 PE=1 SV=3 - [PPAC_HUMAN]	0.0160318	0.477236
Q92900	16	16	1217.05	1.20221	DuCaP_p	DuCaP_ARres	Regulator of nonsense transcripts 1 OS=Homo sapiens GN=UPF1 PE=1 SV=2 - [RENT1_HUMAN]	0.0160519	0.477236
Q15645	7	7	326.39	1.42163	DuCaP_p	DuCaP_ARres	Pachytene checkpoint protein 2 homolog OS=Homo sapiens GN=TRIP13 PE=1 SV=2 - [PCH2_HUMAN]	0.016456	0.484164
P49711	1	1	42.28	2.72966	DuCaP_ARres	DuCaP_p	Transcriptional repressor CTCF OS=Homo sapiens GN=CTCF PE=1 SV=1 - [CTCF_HUMAN]	0.0166227	0.484164
Q9H6E4	1	1	33.9	1.80097	DuCaP_p	DuCaP_ARres	Coiled-coil domain-containing protein 134 OS=Homo sapiens GN=CCDC134 PE=1 SV=1 - [CC134_HUMAN]	0.0167547	0.484164
P10644	4	4	269.11	1.59341	DuCaP_p	DuCaP_ARres	cAMP-dependent protein kinase type I-alpha regulatory subunit OS=Homo sapiens GN=PRKAR1A PE=1 SV=1 - [KAP0_HUMAN]	0.0174091	0.494614
Q16563	1	1	55.06	1.47085	DuCaP_p	DuCaP_ARres	Synaptophysin-like protein 1 OS=Homo sapiens GN=SYPL1 PE=1 SV=1 - [SYPL1_HUMAN]	0.0175531	0.494614
Q9BYD1	2	1	88.9	2.98249	DuCaP_ARres	DuCaP_p	39S ribosomal protein L13, mitochondrial OS=Homo sapiens GN=MRPL13 PE=1 SV=1 - [RM13_HUMAN]	0.0175962	0.494614
Q96D71	2	2	97.04	2.16595	DuCaP_p	DuCaP_ARres	RalBP1-associated Eps domain-containing protein 1 OS=Homo sapiens GN=REPS1 PE=1 SV=3 - [REPS1_HUMAN]	0.0181431	0.4997
P17931	4	4	151.14	1.41807	DuCaP_ARres	DuCaP_p	Galectin-3 OS=Homo sapiens GN=LGALS3 PE=1 SV=5 - [LEG3_HUMAN]	0.0183311	0.4997
Q9NQG5	5	4	355.28	1.31054	DuCaP_ARres	DuCaP_p	Regulation of nuclear pre-mRNA domain-containing protein 1B OS=Homo sapiens GN=RPRD1B PE=1 SV=1 - [RPR1B_HUMAN]	0.0183771	0.4997
P06865	3	3	121.82	1.43881	DuCaP_p	DuCaP_ARres	Beta-hexosaminidase subunit alpha OS=Homo sapiens GN=HEXA PE=1 SV=2 - [HEXA_HUMAN]	0.0189273	0.4997
P13796	6	4	351.14	1.91519	DuCaP_ARres	DuCaP_p	Plastin-2 OS=Homo sapiens GN=LCP1 PE=1 SV=6 - [PLSL_HUMAN]	0.0190523	0.4997
P62942	2	1	110.34	1.5812	DuCaP_ARres	DuCaP_p	Peptidyl-prolyl cis-trans isomerase FKBP1A OS=Homo sapiens GN=FKBP1A PE=1 SV=2 - [FKB1A_HUMAN]	0.0192292	0.4997
O95571	3	2	250.1	1.56411	DuCaP_ARres	DuCaP_p	Protein ETHE1, mitochondrial OS=Homo sapiens GN=ETHE1 PE=1 SV=2 - [ETHE1_HUMAN]	0.0193021	0.4997
P14324	6	6	442.36	1.49225	DuCaP_p	DuCaP_ARres	Farnesyl pyrophosphate synthase OS=Homo sapiens GN=FDPS PE=1 SV=4 - [FPPS_HUMAN]	0.0193665	0.4997
P02788	1	1	29.71	2.94997	DuCaP_p	DuCaP_ARres	Lactotransferrin OS=Homo sapiens GN=LTF PE=1 SV=6 - [TRFL_HUMAN]	0.019467	0.4997
P52566	2	2	120.69	1.79747	DuCaP_p	DuCaP_ARres	Rho GDP-dissociation inhibitor 2 OS=Homo sapiens GN=ARHGDIB PE=1 SV=3 - [GDIR2_HUMAN]	0.0194981	0.4997
Q12904	7	7	552.98	1.34813	DuCaP_ARres	DuCaP_p	Aminoacyl tRNA synthase complex-interacting multifunctional protein 1 OS=Homo sapiens GN=AIMP1 PE=1 SV=2 - [AIMP1_HUMAN]	0.0198315	0.4997
Q06830	10	8	808.76	1.54057	DuCaP_p	DuCaP_ARres	Peroxiredoxin-1 OS=Homo sapiens GN=PRDX1 PE=1 SV=1 - [PRDX1_HUMAN]	0.019962	0.4997
P52758	2	2	134.95	1.97102	DuCaP_ARres	DuCaP_p	Ribonuclease UK114 OS=Homo sapiens GN=HRSP12 PE=1 SV=1 - [UK114_HUMAN]	0.0200555	0.4997
P06400	1	1	21.03	1.86371	DuCaP_p	DuCaP_ARres	Retinoblastoma-associated protein OS=Homo sapiens GN=RB1 PE=1 SV=2 - [RB_HUMAN]	0.0202277	0.4997
O75915	1	1	55.46	1.68913	DuCaP_ARres	DuCaP_p	PRA1 family protein 3 OS=Homo sapiens GN=ARL6IP5 PE=1 SV=1 - [PRAF3_HUMAN]	0.0203766	0.4997
Q14558	6	5	402.62	1.41889	DuCaP_p	DuCaP_ARres	Phosphoribosyl pyrophosphate synthase-associated protein 1 OS=Homo sapiens GN=PRPSAP1 PE=1 SV=2 - [KPRA_HUMAN]	0.0205044	0.4997
P38606	7	7	639.8	1.26582	DuCaP_ARres	DuCaP_p	V-type proton ATPase catalytic subunit A OS=Homo sapiens GN=ATP6V1A PE=1 SV=2 - [VATA_HUMAN]	0.0205246	0.4997
Q02083	2	2	172.02	1.46887	DuCaP_ARres	DuCaP_p	N-acylethanolamine-hydrolyzing acid amidase OS=Homo sapiens GN=NAAA PE=1 SV=3 - [NAAA_HUMAN]	0.0208671	0.500817
P26640	21	19	1453.88	1.34831	DuCaP_p	DuCaP_ARres	Valine--tRNA ligase OS=Homo sapiens GN=VARS PE=1 SV=4 - [SYVC_HUMAN]	0.020952	0.500817
Q8NEC7	1	1	42.18	3.18371	DuCaP_p	DuCaP_ARres	Glutathione S-transferase C-terminal domain-containing protein OS=Homo sapiens GN=GSTCD PE=1 SV=2 - [GSTCD_HUMAN]	0.0212989	0.500817
Q14739	1	1	106.74	2.18522	DuCaP_p	DuCaP_ARres	Lamin-B receptor OS=Homo sapiens GN=LBR PE=1 SV=2 - [LBR_HUMAN]	0.0213116	0.500817
O00303	3	3	251.09	1.27022	DuCaP_p	DuCaP_ARres	Eukaryotic translation initiation factor 3 subunit F OS=Homo sapiens GN=EIF3F PE=1 SV=1 - [EIF3F_HUMAN]	0.0213803	0.500817
Q08380	4	4	278.61	1.73118	DuCaP_p	DuCaP_ARres	Galectin-3-binding protein OS=Homo sapiens GN=LGALS3BP PE=1 SV=1 - [LG3BP_HUMAN]	0.0217314	0.505215
Q9GZT3	3	3	164.43	1.60335	DuCaP_ARres	DuCaP_p	SRA stem-loop-interacting RNA-binding protein, mitochondrial OS=Homo sapiens GN=SLIRP PE=1 SV=1 - [SLIRP_HUMAN]	0.0219489	0.506463
P20290	4	4	380.65	1.55794	DuCaP_p	DuCaP_ARres	Transcription factor BTF3 OS=Homo sapiens GN=BTF3 PE=1 SV=1 - [BTF3_HUMAN]	0.0223094	0.510967
Q96KR6	1	1	40.76	3.48566	DuCaP_ARres	DuCaP_p	Protein FAM210B OS=Homo sapiens GN=FAM210B PE=1 SV=2 - [F210B_HUMAN]	0.0228452	0.519393
P11137	3	3	272.6	1.26573	DuCaP_ARres	DuCaP_p	Microtubule-associated protein 2 OS=Homo sapiens GN=MAP2 PE=1 SV=4 - [MAP2_HUMAN]	0.0230645	0.520551
P42166	11	6	912.21	1.83705	DuCaP_p	DuCaP_ARres	Lamina-associated polypeptide 2, isoform alpha OS=Homo sapiens GN=TMPO PE=1 SV=2 - [LAP2A_HUMAN]	0.0237317	0.524263
Q5TFE4	7	7	479.84	1.59154	DuCaP_p	DuCaP_ARres	5'-nucleotidase domain-containing protein 1 OS=Homo sapiens GN=NT5DC1 PE=1 SV=1 - [NT5D1_HUMAN]	0.0240288	0.524263
P20711	2	2	105.85	1.82812	DuCaP_ARres	DuCaP_p	Aromatic-L-amino-acid decarboxylase OS=Homo sapiens GN=DDC PE=1 SV=2 - [DDC_HUMAN]	0.0242431	0.524263
P23229	1	1	76.93	2.08741	DuCaP_ARres	DuCaP_p	Integrin alpha-6 OS=Homo sapiens GN=ITGA6 PE=1 SV=5 - [ITA6_HUMAN]	0.0243601	0.524263
P05388	9	9	940.98	1.25937	DuCaP_p	DuCaP_ARres	60S acidic ribosomal protein P0 OS=Homo sapiens GN=RPLP0 PE=1 SV=1 - [RLA0_HUMAN]	0.0246134	0.524263
Q9Y2U8	1	1	86.96	2.24812	DuCaP_p	DuCaP_ARres	Inner nuclear membrane protein Man1 OS=Homo sapiens GN=LEMD3 PE=1 SV=2 - [MAN1_HUMAN]	0.0250497	0.524263
Q13451	10	10	945.32	1.25854	DuCaP_ARres	DuCaP_p	Peptidyl-prolyl cis-trans isomerase FKBP5 OS=Homo sapiens GN=FKBP5 PE=1 SV=2 - [FKBP5_HUMAN]	0.0250877	0.524263
Q96A49	6	6	508.48	1.33083	DuCaP_p	DuCaP_ARres	Synapse-associated protein 1 OS=Homo sapiens GN=SYAP1 PE=1 SV=1 - [SYAP1_HUMAN]	0.0251007	0.524263
P14314	9	9	640.6	1.34631	DuCaP_p	DuCaP_ARres	Glucosidase 2 subunit beta OS=Homo sapiens GN=PRKCSH PE=1 SV=2 - [GLU2B_HUMAN]	0.0251011	0.524263
O00203	2	2	77.17	1.53075	DuCaP_p	DuCaP_ARres	AP-3 complex subunit beta-1 OS=Homo sapiens GN=AP3B1 PE=1 SV=3 - [AP3B1_HUMAN]	0.0251408	0.524263
P12268	12	11	1257.83	1.4838	DuCaP_ARres	DuCaP_p	Inosine-5'-monophosphate dehydrogenase 2 OS=Homo sapiens GN=IMPDH2 PE=1 SV=2 - [IMDH2_HUMAN]	0.0251491	0.524263
Q96ER9	1	1	63.65	3.06702	DuCaP_ARres	DuCaP_p	Coiled-coil domain-containing protein 51 OS=Homo sapiens GN=CCDC51 PE=1 SV=2 - [CCD51_HUMAN]	0.0252636	0.524263
P51649	5	4	340.48	1.64521	DuCaP_ARres	DuCaP_p	Succinate-semialdehyde dehydrogenase, mitochondrial OS=Homo sapiens GN=ALDH5A1 PE=1 SV=2 - [SSDH_HUMAN]	0.0257529	0.530852
O43818	2	2	88.16	1.60941	DuCaP_ARres	DuCaP_p	U3 small nucleolar RNA-interacting protein 2 OS=Homo sapiens GN=RRP9 PE=1 SV=1 - [U3IP2_HUMAN]	0.0269898	0.549927
O60884	3	3	213.72	1.62692	DuCaP_p	DuCaP_ARres	DnaJ homolog subfamily A member 2 OS=Homo sapiens GN=DNAJA2 PE=1 SV=1 - [DNJA2_HUMAN]	0.0270339	0.549927
O43324	4	3	206.75	1.43156	DuCaP_ARres	DuCaP_p	Eukaryotic translation elongation factor 1 epsilon-1 OS=Homo sapiens GN=EEF1E1 PE=1 SV=1 - [MCA3_HUMAN]	0.0273128	0.551969
Q7L2H7	5	5	325.22	1.34744	DuCaP_p	DuCaP_ARres	Eukaryotic translation initiation factor 3 subunit M OS=Homo sapiens GN=EIF3M PE=1 SV=1 - [EIF3M_HUMAN]	0.0282063	0.561543
P11021	20	19	2136.29	1.35245	DuCaP_p	DuCaP_ARres	78 kDa glucose-regulated protein OS=Homo sapiens GN=HSPA5 PE=1 SV=2 - [GRP78_HUMAN]	0.0283026	0.561543
Q8WW12	3	3	259.4	1.48411	DuCaP_ARres	DuCaP_p	PEST proteolytic signal-containing nuclear protein OS=Homo sapiens GN=PCNP PE=1 SV=2 - [PCNP_HUMAN]	0.0283314	0.561543
P16455	2	2	153.51	2.61941	DuCaP_ARres	DuCaP_p	Methylated-DNA--protein-cysteine methyltransferase OS=Homo sapiens GN=MGMT PE=1 SV=1 - [MGMT_HUMAN]	0.0286786	0.562473
P36871	8	8	672.78	1.4578	DuCaP_ARres	DuCaP_p	Phosphoglucomutase-1 OS=Homo sapiens GN=PGM1 PE=1 SV=3 - [PGM1_HUMAN]	0.0287421	0.562473
Q9BW27	1	1	129.05	1.77929	DuCaP_ARres	DuCaP_p	Nuclear pore complex protein Nup85 OS=Homo sapiens GN=NUP85 PE=1 SV=1 - [NUP85_HUMAN]	0.0290383	0.564694
Q92506	2	1	126.25	1.77558	DuCaP_ARres	DuCaP_p	Estradiol 17-beta-dehydrogenase 8 OS=Homo sapiens GN=HSD17B8 PE=1 SV=2 - [DHB8_HUMAN]	0.0302298	0.575042
Q9UBW8	3	3	248.79	1.69593	DuCaP_p	DuCaP_ARres	COP9 signalosome complex subunit 7a OS=Homo sapiens GN=COPS7A PE=1 SV=1 - [CSN7A_HUMAN]	0.0302718	0.575042
Q86U90	2	2	126.48	2.11844	DuCaP_p	DuCaP_ARres	YrdC domain-containing protein, mitochondrial OS=Homo sapiens GN=YRDC PE=1 SV=1 - [YRDC_HUMAN]	0.0303227	0.575042
Q9Y5P6	5	5	272.16	1.3128	DuCaP_ARres	DuCaP_p	Mannose-1-phosphate guanyltransferase beta OS=Homo sapiens GN=GMPPB PE=1 SV=2 - [GMPPB_HUMAN]	0.0304476	0.575042
Q15847	1	1	199.57	2.20054	DuCaP_p	DuCaP_ARres	Adipogenesis regulatory factor OS=Homo sapiens GN=ADIRF PE=1 SV=1 - [ADIRF_HUMAN]	0.0306319	0.575042
Q9UBU9	3	3	194.15	1.39936	DuCaP_ARres	DuCaP_p	Nuclear RNA export factor 1 OS=Homo sapiens GN=NXF1 PE=1 SV=1 - [NXF1_HUMAN]	0.0308097	0.575042
Q96I99	7	7	626.12	1.49348	DuCaP_ARres	DuCaP_p	Succinyl-CoA ligase [GDP-forming] subunit beta, mitochondrial OS=Homo sapiens GN=SUCLG2 PE=1 SV=2 - [SUCB2_HUMAN]	0.0313078	0.575042
Q9UGV2	3	3	352.09	1.68126	DuCaP_ARres	DuCaP_p	Protein NDRG3 OS=Homo sapiens GN=NDRG3 PE=1 SV=2 - [NDRG3_HUMAN]	0.0314052	0.575042
P16930	2	2	117.79	1.76022	DuCaP_p	DuCaP_ARres	Fumarylacetoacetase OS=Homo sapiens GN=FAH PE=1 SV=2 - [FAAA_HUMAN]	0.0316611	0.575042
P46379	5	5	362.97	1.37129	DuCaP_ARres	DuCaP_p	Large proline-rich protein BAG6 OS=Homo sapiens GN=BAG6 PE=1 SV=2 - [BAG6_HUMAN]	0.0318146	0.575042
P37268	2	2	151.33	1.93533	DuCaP_p	DuCaP_ARres	Squalene synthase OS=Homo sapiens GN=FDFT1 PE=1 SV=1 - [FDFT_HUMAN]	0.0321597	0.575042
P68366	20	5	1786.84	1.31607	DuCaP_p	DuCaP_ARres	Tubulin alpha-4A chain OS=Homo sapiens GN=TUBA4A PE=1 SV=1 - [TBA4A_HUMAN]	0.0322227	0.575042
P38159	2	1	121.7	2.56287	DuCaP_ARres	DuCaP_p	RNA-binding motif protein, X chromosome OS=Homo sapiens GN=RBMX PE=1 SV=3 - [RBMX_HUMAN]	0.0324785	0.575042
P35244	3	3	161.8	1.23144	DuCaP_p	DuCaP_ARres	Replication protein A 14 kDa subunit OS=Homo sapiens GN=RPA3 PE=1 SV=1 - [RFA3_HUMAN]	0.032578	0.575042
Q14061	1	1	102.23	1.54142	DuCaP_ARres	DuCaP_p	Cytochrome c oxidase copper chaperone OS=Homo sapiens GN=COX17 PE=1 SV=2 - [COX17_HUMAN]	0.0327957	0.575042
Q9Y4C2	2	2	108.92	1.50078	DuCaP_p	DuCaP_ARres	Protein FAM115A OS=Homo sapiens GN=FAM115A PE=1 SV=3 - [F115A_HUMAN]	0.0328282	0.575042
Q5QJE6	1	1	28.57	1.74877	DuCaP_p	DuCaP_ARres	Deoxynucleotidyltransferase terminal-interacting protein 2 OS=Homo sapiens GN=DNTTIP2 PE=1 SV=2 - [TDIF2_HUMAN]	0.0330673	0.575042
Q9UNQ2	1	1	44.14	2.22336	DuCaP_ARres	DuCaP_p	Probable dimethyladenosine transferase OS=Homo sapiens GN=DIMT1 PE=1 SV=1 - [DIM1_HUMAN]	0.0331099	0.575042
P13667	22	21	1879.85	1.29299	DuCaP_p	DuCaP_ARres	Protein disulfide-isomerase A4 OS=Homo sapiens GN=PDIA4 PE=1 SV=2 - [PDIA4_HUMAN]	0.0331175	0.575042
Q9BRP4	3	3	186.94	1.45286	DuCaP_p	DuCaP_ARres	Proteasomal ATPase-associated factor 1 OS=Homo sapiens GN=PAAF1 PE=1 SV=2 - [PAAF1_HUMAN]	0.03329	0.575042
P29144	17	17	920.44	1.32726	DuCaP_p	DuCaP_ARres	Tripeptidyl-peptidase 2 OS=Homo sapiens GN=TPP2 PE=1 SV=4 - [TPP2_HUMAN]	0.0336942	0.577962
Q16630	1	1	50.71	1.93424	DuCaP_ARres	DuCaP_p	Cleavage and polyadenylation specificity factor subunit 6 OS=Homo sapiens GN=CPSF6 PE=1 SV=2 - [CPSF6_HUMAN]	0.0340657	0.577962
P60174	13	13	1518.83	1.39032	DuCaP_p	DuCaP_ARres	Triosephosphate isomerase OS=Homo sapiens GN=TPI1 PE=1 SV=3 - [TPIS_HUMAN]	0.0344443	0.577962
P26196	10	9	744.8	1.24403	DuCaP_p	DuCaP_ARres	Probable ATP-dependent RNA helicase DDX6 OS=Homo sapiens GN=DDX6 PE=1 SV=2 - [DDX6_HUMAN]	0.0344788	0.577962
P63172	2	1	240.64	1.67244	DuCaP_ARres	DuCaP_p	Dynein light chain Tctex-type 1 OS=Homo sapiens GN=DYNLT1 PE=1 SV=1 - [DYLT1_HUMAN]	0.0346122	0.577962
Q9BTT0	9	9	937.33	1.55614	DuCaP_ARres	DuCaP_p	Acidic leucine-rich nuclear phosphoprotein 32 family member E OS=Homo sapiens GN=ANP32E PE=1 SV=1 - [AN32E_HUMAN]	0.0347005	0.577962
O14561	1	1	24.76	1.60508	DuCaP_ARres	DuCaP_p	Acyl carrier protein, mitochondrial OS=Homo sapiens GN=NDUFAB1 PE=1 SV=3 - [ACPM_HUMAN]	0.0347674	0.577962
Q16762	1	1	52.86	2.06593	DuCaP_ARres	DuCaP_p	Thiosulfate sulfurtransferase OS=Homo sapiens GN=TST PE=1 SV=4 - [THTR_HUMAN]	0.0358311	0.590247
O43159	1	1	55.7	2.04173	DuCaP_ARres	DuCaP_p	Ribosomal RNA-processing protein 8 OS=Homo sapiens GN=RRP8 PE=1 SV=2 - [RRP8_HUMAN]	0.0358882	0.590247
O60941	1	1	35.76	2.46632	DuCaP_ARres	DuCaP_p	Dystrobrevin beta OS=Homo sapiens GN=DTNB PE=1 SV=1 - [DTNB_HUMAN]	0.0367998	0.600891
P17098	1	1	28.58	2.025	DuCaP_ARres	DuCaP_p	Zinc finger protein 8 OS=Homo sapiens GN=ZNF8 PE=1 SV=2 - [ZNF8_HUMAN]	0.0370038	0.600891
P34913	2	2	144.74	1.56271	DuCaP_ARres	DuCaP_p	Bifunctional epoxide hydrolase 2 OS=Homo sapiens GN=EPHX2 PE=1 SV=2 - [HYES_HUMAN]	0.0372605	0.600891
P52789	2	1	65.06	1.93125	DuCaP_p	DuCaP_ARres	Hexokinase-2 OS=Homo sapiens GN=HK2 PE=1 SV=2 - [HXK2_HUMAN]	0.0373128	0.600891
P60891	5	2	432.39	1.45222	DuCaP_p	DuCaP_ARres	Ribose-phosphate pyrophosphokinase 1 OS=Homo sapiens GN=PRPS1 PE=1 SV=2 - [PRPS1_HUMAN]	0.0376917	0.603848
Q4ZHG4	1	1	28.73	2.17463	DuCaP_ARres	DuCaP_p	Fibronectin type III domain-containing protein 1 OS=Homo sapiens GN=FNDC1 PE=1 SV=4 - [FNDC1_HUMAN]	0.038145	0.605868
P54803	1	1	41.36	1.86625	DuCaP_ARres	DuCaP_p	Galactocerebrosidase OS=Homo sapiens GN=GALC PE=1 SV=3 - [GALC_HUMAN]	0.0384222	0.605868
Q04446	2	2	63.34	1.44616	DuCaP_ARres	DuCaP_p	1,4-alpha-glucan-branching enzyme OS=Homo sapiens GN=GBE1 PE=1 SV=3 - [GLGB_HUMAN]	0.0385906	0.605868
Q5VV41	1	1	84.59	8.4874	DuCaP_ARres	DuCaP_p	Rho guanine nucleotide exchange factor 16 OS=Homo sapiens GN=ARHGEF16 PE=1 SV=1 - [ARHGG_HUMAN]	0.0387593	0.605868
P54578	9	9	876.41	1.29162	DuCaP_p	DuCaP_ARres	Ubiquitin carboxyl-terminal hydrolase 14 OS=Homo sapiens GN=USP14 PE=1 SV=3 - [UBP14_HUMAN]	0.0389056	0.605868
Q9Y5Y2	2	2	160.44	1.91085	DuCaP_p	DuCaP_ARres	Cytosolic Fe-S cluster assembly factor NUBP2 OS=Homo sapiens GN=NUBP2 PE=1 SV=1 - [NUBP2_HUMAN]	0.0392409	0.605868
Q7L5N1	6	5	233.72	1.26871	DuCaP_p	DuCaP_ARres	COP9 signalosome complex subunit 6 OS=Homo sapiens GN=COPS6 PE=1 SV=1 - [CSN6_HUMAN]	0.039255	0.605868
P25705	14	14	1229.74	1.44049	DuCaP_ARres	DuCaP_p	ATP synthase subunit alpha, mitochondrial OS=Homo sapiens GN=ATP5A1 PE=1 SV=1 - [ATPA_HUMAN]	0.0393854	0.605868
Q9H078	1	1	64.31	1.69453	DuCaP_ARres	DuCaP_p	Caseinolytic peptidase B protein homolog OS=Homo sapiens GN=CLPB PE=1 SV=1 - [CLPB_HUMAN]	0.0399397	0.611354
Q92598	18	17	1377.74	1.25346	DuCaP_p	DuCaP_ARres	Heat shock protein 105 kDa OS=Homo sapiens GN=HSPH1 PE=1 SV=1 - [HS105_HUMAN]	0.0404332	0.613411
P09622	8	7	923.68	1.2621	DuCaP_ARres	DuCaP_p	Dihydrolipoyl dehydrogenase, mitochondrial OS=Homo sapiens GN=DLD PE=1 SV=2 - [DLDH_HUMAN]	0.0406752	0.613411
O95861	4	4	338.47	1.31257	DuCaP_p	DuCaP_ARres	3'(2'),5'-bisphosphate nucleotidase 1 OS=Homo sapiens GN=BPNT1 PE=1 SV=1 - [BPNT1_HUMAN]	0.040788	0.613411
Q9C0C2	10	10	619.95	1.44148	DuCaP_p	DuCaP_ARres	182 kDa tankyrase-1-binding protein OS=Homo sapiens GN=TNKS1BP1 PE=1 SV=4 - [TB182_HUMAN]	0.0408676	0.613411
P04792	11	11	694.24	1.31721	DuCaP_p	DuCaP_ARres	Heat shock protein beta-1 OS=Homo sapiens GN=HSPB1 PE=1 SV=2 - [HSPB1_HUMAN]	0.0411223	0.614252
P16070	1	1	31.51	1.32736	DuCaP_p	DuCaP_ARres	CD44 antigen OS=Homo sapiens GN=CD44 PE=1 SV=3 - [CD44_HUMAN]	0.0417646	0.620846
Q96R06	1	1	78.75	1.76241	DuCaP_p	DuCaP_ARres	Sperm-associated antigen 5 OS=Homo sapiens GN=SPAG5 PE=1 SV=2 - [SPAG5_HUMAN]	0.042135	0.623357
P51153	3	2	237.89	1.42659	DuCaP_p	DuCaP_ARres	Ras-related protein Rab-13 OS=Homo sapiens GN=RAB13 PE=1 SV=1 - [RAB13_HUMAN]	0.0425854	0.624935
P23368	4	3	235.92	1.25175	DuCaP_ARres	DuCaP_p	NAD-dependent malic enzyme, mitochondrial OS=Homo sapiens GN=ME2 PE=1 SV=1 - [MAOM_HUMAN]	0.0430169	0.624935
P55036	8	7	731.92	1.23868	DuCaP_p	DuCaP_ARres	26S proteasome non-ATPase regulatory subunit 4 OS=Homo sapiens GN=PSMD4 PE=1 SV=1 - [PSMD4_HUMAN]	0.0430952	0.624935
O60825	3	3	166.12	1.83378	DuCaP_ARres	DuCaP_p	6-phosphofructo-2-kinase/fructose-2,6-bisphosphatase 2 OS=Homo sapiens GN=PFKFB2 PE=1 SV=2 - [F262_HUMAN]	0.0434774	0.624935
P82650	4	3	240.79	1.32198	DuCaP_ARres	DuCaP_p	28S ribosomal protein S22, mitochondrial OS=Homo sapiens GN=MRPS22 PE=1 SV=1 - [RT22_HUMAN]	0.0435653	0.624935
P22234	17	17	1339.36	1.19102	DuCaP_p	DuCaP_ARres	Multifunctional protein ADE2 OS=Homo sapiens GN=PAICS PE=1 SV=3 - [PUR6_HUMAN]	0.0436695	0.624935
Q9BZA8	1	1	39.23	2.9861	DuCaP_ARres	DuCaP_p	Protocadherin-11 Y-linked OS=Homo sapiens GN=PCDH11Y PE=1 SV=1 - [PC11Y_HUMAN]	0.0441295	0.624935
Q14320	3	3	151.45	1.35121	DuCaP_ARres	DuCaP_p	Protein FAM50A OS=Homo sapiens GN=FAM50A PE=1 SV=2 - [FA50A_HUMAN]	0.0441392	0.624935
P15311	8	4	553.23	1.47928	DuCaP_p	DuCaP_ARres	Ezrin OS=Homo sapiens GN=EZR PE=1 SV=4 - [EZRI_HUMAN]	0.0441825	0.624935
P02768	3	2	229.74	1.92179	DuCaP_p	DuCaP_ARres	Serum albumin OS=Homo sapiens GN=ALB PE=1 SV=2 - [ALBU_HUMAN]	0.0442628	0.624935
Q9HCE5	2	2	62.12	1.14952	DuCaP_p	DuCaP_ARres	Methyltransferase-like protein 14 OS=Homo sapiens GN=METTL14 PE=1 SV=2 - [MET14_HUMAN]	0.0448142	0.629844
P49137	1	1	43.77	1.85141	DuCaP_ARres	DuCaP_p	MAP kinase-activated protein kinase 2 OS=Homo sapiens GN=MAPKAPK2 PE=1 SV=1 - [MAPK2_HUMAN]	0.0453303	0.634214
P53384	2	2	114.95	1.94944	DuCaP_p	DuCaP_ARres	Cytosolic Fe-S cluster assembly factor NUBP1 OS=Homo sapiens GN=NUBP1 PE=1 SV=2 - [NUBP1_HUMAN]	0.045723	0.636827
Q8N5M4	1	1	27.43	1.8058	DuCaP_p	DuCaP_ARres	Tetratricopeptide repeat protein 9C OS=Homo sapiens GN=TTC9C PE=1 SV=1 - [TTC9C_HUMAN]	0.046501	0.644118
Q96RU2	3	3	171.97	1.5099	DuCaP_p	DuCaP_ARres	Ubiquitin carboxyl-terminal hydrolase 28 OS=Homo sapiens GN=USP28 PE=1 SV=1 - [UBP28_HUMAN]	0.0467079	0.644118
Q96GW9	2	2	90.71	1.73588	DuCaP_p	DuCaP_ARres	Methionine--tRNA ligase, mitochondrial OS=Homo sapiens GN=MARS2 PE=1 SV=2 - [SYMM_HUMAN]	0.0468715	0.644118
P31689	5	3	293.94	1.57916	DuCaP_p	DuCaP_ARres	DnaJ homolog subfamily A member 1 OS=Homo sapiens GN=DNAJA1 PE=1 SV=2 - [DNJA1_HUMAN]	0.0474263	0.647132
Q7Z6E9	1	1	27.87	1.37186	DuCaP_ARres	DuCaP_p	E3 ubiquitin-protein ligase RBBP6 OS=Homo sapiens GN=RBBP6 PE=1 SV=1 - [RBBP6_HUMAN]	0.0476976	0.647132
P56556	2	1	119.01	1.89096	DuCaP_ARres	DuCaP_p	NADH dehydrogenase [ubiquinone] 1 alpha subcomplex subunit 6 OS=Homo sapiens OX=9606 GN=NDUFA6 PE=1 SV=4 - [NDUA6_HUMAN]	0.0477824	0.647132
Q8IZ83	1	1	70.84	1.90393	DuCaP_ARres	DuCaP_p	Aldehyde dehydrogenase family 16 member A1 OS=Homo sapiens GN=ALDH16A1 PE=1 SV=2 - [A16A1_HUMAN]	0.047928	0.647132
Q96S19	1	1	52.39	1.8705	DuCaP_p	DuCaP_ARres	UPF0585 protein C16orf13 OS=Homo sapiens GN=C16orf13 PE=1 SV=2 - [CP013_HUMAN]	0.0483692	0.65025
P38117	10	10	682.78	1.2657	DuCaP_ARres	DuCaP_p	Electron transfer flavoprotein subunit beta OS=Homo sapiens GN=ETFB PE=1 SV=3 - [ETFB_HUMAN]	0.0490672	0.656778
O60282	8	3	577.31	1.69134	DuCaP_ARres	DuCaP_p	Kinesin heavy chain isoform 5C OS=Homo sapiens GN=KIF5C PE=1 SV=1 - [KIF5C_HUMAN]	0.0493471	0.657678
Q8IV36	6	5	398.69	1.6782	DuCaP_p	DuCaP_ARres	Protein hid-1 homolog OS=Homo sapiens GN=C17orf28 PE=1 SV=1 - [HID1_HUMAN]	0.0496281	0.658584
Q9UI30	2	2	276.86	1.4746	DuCaP_ARres	DuCaP_p	tRNA methyltransferase 112 homolog OS=Homo sapiens GN=TRMT112 PE=1 SV=1 - [TR112_HUMAN]	0.0502719	0.661787
Q96KG9	1	1	36.17	2.01375	DuCaP_p	DuCaP_ARres	N-terminal kinase-like protein OS=Homo sapiens GN=SCYL1 PE=1 SV=1 - [NTKL_HUMAN]	0.0502975	0.661787
P83436	2	2	70.35	1.57877	DuCaP_p	DuCaP_ARres	Conserved oligomeric Golgi complex subunit 7 OS=Homo sapiens GN=COG7 PE=1 SV=1 - [COG7_HUMAN]	0.0510265	0.666444
Q9BZX2	1	1	54.82	1.64832	DuCaP_p	DuCaP_ARres	Uridine-cytidine kinase 2 OS=Homo sapiens GN=UCK2 PE=1 SV=1 - [UCK2_HUMAN]	0.0511491	0.666444
O60313	4	4	175.78	1.50298	DuCaP_ARres	DuCaP_p	Dynamin-like 120 kDa protein, mitochondrial OS=Homo sapiens GN=OPA1 PE=1 SV=3 - [OPA1_HUMAN]	0.0514168	0.666444
O00399	1	1	21.64	1.87408	DuCaP_ARres	DuCaP_p	Dynactin subunit 6 OS=Homo sapiens GN=DCTN6 PE=1 SV=1 - [DCTN6_HUMAN]	0.0515136	0.666444
Q9UJM8	1	1	34.78	16.7884	DuCaP_p	DuCaP_ARres	Hydroxyacid oxidase 1 OS=Homo sapiens GN=HAO1 PE=1 SV=1 - [HAOX1_HUMAN]	0.0521573	0.668235
Q6AI12	1	1	31.08	3.67363	DuCaP_ARres	DuCaP_p	Ankyrin repeat domain-containing protein 40 OS=Homo sapiens GN=ANKRD40 PE=1 SV=2 - [ANR40_HUMAN]	0.0523878	0.668235
Q9Y6E2	6	2	499.21	1.84074	DuCaP_ARres	DuCaP_p	Basic leucine zipper and W2 domain-containing protein 2 OS=Homo sapiens GN=BZW2 PE=1 SV=1 - [BZW2_HUMAN]	0.0528135	0.668235
Q8WUY3	13	13	849.65	1.42155	DuCaP_p	DuCaP_ARres	Protein prune homolog 2 OS=Homo sapiens GN=PRUNE2 PE=1 SV=3 - [PRUN2_HUMAN]	0.0529898	0.668235
P78540	2	2	119.76	1.43692	DuCaP_p	DuCaP_ARres	Arginase-2, mitochondrial OS=Homo sapiens GN=ARG2 PE=1 SV=1 - [ARGI2_HUMAN]	0.053312	0.668235
Q9Y6N5	5	5	253.53	1.4343	DuCaP_p	DuCaP_ARres	Sulfide:quinone oxidoreductase, mitochondrial OS=Homo sapiens GN=SQRDL PE=1 SV=1 - [SQRD_HUMAN]	0.0534186	0.668235
Q9Y3E2	2	2	55.08	1.95174	DuCaP_ARres	DuCaP_p	BolA-like protein 1 OS=Homo sapiens GN=BOLA1 PE=1 SV=1 - [BOLA1_HUMAN]	0.0537234	0.668235
Q9Y262	12	12	835.9	1.23892	DuCaP_p	DuCaP_ARres	Eukaryotic translation initiation factor 3 subunit L OS=Homo sapiens GN=EIF3L PE=1 SV=1 - [EIF3L_HUMAN]	0.0537895	0.668235
Q9UEW8	2	2	139.4	1.90133	DuCaP_ARres	DuCaP_p	STE20/SPS1-related proline-alanine-rich protein kinase OS=Homo sapiens GN=STK39 PE=1 SV=3 - [STK39_HUMAN]	0.0539848	0.668235
P04040	8	8	605.28	1.37539	DuCaP_ARres	DuCaP_p	Catalase OS=Homo sapiens GN=CAT PE=1 SV=3 - [CATA_HUMAN]	0.0540711	0.668235
Q14839	8	6	407.22	1.44943	DuCaP_p	DuCaP_ARres	Chromodomain-helicase-DNA-binding protein 4 OS=Homo sapiens GN=CHD4 PE=1 SV=2 - [CHD4_HUMAN]	0.0543585	0.668235
O75694	8	8	484.29	1.2713	DuCaP_ARres	DuCaP_p	Nuclear pore complex protein Nup155 OS=Homo sapiens GN=NUP155 PE=1 SV=1 - [NU155_HUMAN]	0.0543924	0.668235
Q07157	5	4	220.22	1.32838	DuCaP_p	DuCaP_ARres	Tight junction protein ZO-1 OS=Homo sapiens GN=TJP1 PE=1 SV=3 - [ZO1_HUMAN]	0.0545365	0.668235
P27635	1	1	35.48	1.71424	DuCaP_ARres	DuCaP_p	60S ribosomal protein L10 OS=Homo sapiens GN=RPL10 PE=1 SV=4 - [RL10_HUMAN]	0.0546777	0.668235
P41250	10	10	734.57	1.26332	DuCaP_ARres	DuCaP_p	Glycine--tRNA ligase OS=Homo sapiens GN=GARS PE=1 SV=3 - [SYG_HUMAN]	0.055755	0.678345
O43805	2	2	149.35	1.56891	DuCaP_p	DuCaP_ARres	Sjoegren syndrome nuclear autoantigen 1 OS=Homo sapiens GN=SSNA1 PE=1 SV=2 - [SSNA1_HUMAN]	0.0559437	0.678345
P37198	4	4	168.2	1.25091	DuCaP_ARres	DuCaP_p	Nuclear pore glycoprotein p62 OS=Homo sapiens GN=NUP62 PE=1 SV=3 - [NUP62_HUMAN]	0.0565916	0.680146
P06737	3	1	141.56	4.43535	DuCaP_p	DuCaP_ARres	Glycogen phosphorylase, liver form OS=Homo sapiens GN=PYGL PE=1 SV=4 - [PYGL_HUMAN]	0.0566466	0.680146
P46939	11	9	683.14	1.31125	DuCaP_ARres	DuCaP_p	Utrophin OS=Homo sapiens GN=UTRN PE=1 SV=2 - [UTRO_HUMAN]	0.0567522	0.680146
O75083	12	12	926.24	1.27653	DuCaP_p	DuCaP_ARres	WD repeat-containing protein 1 OS=Homo sapiens GN=WDR1 PE=1 SV=4 - [WDR1_HUMAN]	0.0571239	0.681558
Q5T6V5	3	3	206.72	1.46098	DuCaP_p	DuCaP_ARres	UPF0553 protein C9orf64 OS=Homo sapiens GN=C9orf64 PE=1 SV=1 - [CI064_HUMAN]	0.0573108	0.681558
Q8WVX9	4	4	313.11	1.38861	DuCaP_p	DuCaP_ARres	Fatty acyl-CoA reductase 1 OS=Homo sapiens GN=FAR1 PE=1 SV=1 - [FACR1_HUMAN]	0.0577594	0.682203
P62937	11	11	792.91	1.19907	DuCaP_ARres	DuCaP_p	Peptidyl-prolyl cis-trans isomerase A OS=Homo sapiens GN=PPIA PE=1 SV=2 - [PPIA_HUMAN]	0.0578411	0.682203
Q5VT52	5	5	384.45	1.44752	DuCaP_p	DuCaP_ARres	Regulation of nuclear pre-mRNA domain-containing protein 2 OS=Homo sapiens GN=RPRD2 PE=1 SV=1 - [RPRD2_HUMAN]	0.0580269	0.682203
Q32P44	1	1	82.38	1.59591	DuCaP_ARres	DuCaP_p	Echinoderm microtubule-associated protein-like 3 OS=Homo sapiens GN=EML3 PE=1 SV=1 - [EMAL3_HUMAN]	0.0589097	0.689958
O94906	4	4	264.22	1.29128	DuCaP_ARres	DuCaP_p	Pre-mRNA-processing factor 6 OS=Homo sapiens GN=PRPF6 PE=1 SV=1 - [PRP6_HUMAN]	0.0595779	0.691022
Q9BR76	5	5	332.11	1.45884	DuCaP_p	DuCaP_ARres	Coronin-1B OS=Homo sapiens GN=CORO1B PE=1 SV=1 - [COR1B_HUMAN]	0.0598168	0.691022
P19367	18	16	1381.39	1.34288	DuCaP_p	DuCaP_ARres	Hexokinase-1 OS=Homo sapiens GN=HK1 PE=1 SV=3 - [HXK1_HUMAN]	0.0599574	0.691022
O00170	6	6	341.02	1.24718	DuCaP_p	DuCaP_ARres	AH receptor-interacting protein OS=Homo sapiens GN=AIP PE=1 SV=2 - [AIP_HUMAN]	0.060002	0.691022
Q9HAV7	2	2	147.05	1.29141	DuCaP_ARres	DuCaP_p	GrpE protein homolog 1, mitochondrial OS=Homo sapiens GN=GRPEL1 PE=1 SV=2 - [GRPE1_HUMAN]	0.060118	0.691022
P61006	3	1	226.02	1.46412	DuCaP_p	DuCaP_ARres	Ras-related protein Rab-8A OS=Homo sapiens GN=RAB8A PE=1 SV=1 - [RAB8A_HUMAN]	0.0608597	0.694841
Q9NRV9	2	2	109.63	1.40801	DuCaP_p	DuCaP_ARres	Heme-binding protein 1 OS=Homo sapiens GN=HEBP1 PE=1 SV=1 - [HEBP1_HUMAN]	0.0610065	0.694841
Q5R3I4	2	2	141.08	2.81574	DuCaP_p	DuCaP_ARres	Tetratricopeptide repeat protein 38 OS=Homo sapiens GN=TTC38 PE=1 SV=1 - [TTC38_HUMAN]	0.0611245	0.694841
Q8N3Y7	3	3	200.37	2.75107	DuCaP_ARres	DuCaP_p	Epidermal retinol dehydrogenase 2 OS=Homo sapiens GN=SDR16C5 PE=2 SV=2 - [RDHE2_HUMAN]	0.0619217	0.701326
Q13405	2	2	164.2	1.5157	DuCaP_ARres	DuCaP_p	39S ribosomal protein L49, mitochondrial OS=Homo sapiens GN=MRPL49 PE=1 SV=1 - [RM49_HUMAN]	0.0624012	0.704177
P99999	3	2	195.23	1.41515	DuCaP_ARres	DuCaP_p	Cytochrome c OS=Homo sapiens GN=CYCS PE=1 SV=2 - [CYC_HUMAN]	0.0633251	0.711296
P50583	3	3	144.94	1.32164	DuCaP_p	DuCaP_ARres	Bis(5'-nucleosyl)-tetraphosphatase [asymmetrical] OS=Homo sapiens GN=NUDT2 PE=1 SV=3 - [AP4A_HUMAN]	0.0637192	0.711296
Q13439	1	1	33	2.2364	DuCaP_ARres	DuCaP_p	Golgin subfamily A member 4 OS=Homo sapiens GN=GOLGA4 PE=1 SV=1 - [GOGA4_HUMAN]	0.0639933	0.711296
Q9UFW8	1	1	44.28	4.62816	DuCaP_ARres	DuCaP_p	CGG triplet repeat-binding protein 1 OS=Homo sapiens GN=CGGBP1 PE=1 SV=2 - [CGBP1_HUMAN]	0.0642733	0.711296
Q15758	4	4	322.9	1.76302	DuCaP_p	DuCaP_ARres	Neutral amino acid transporter B(0) OS=Homo sapiens GN=SLC1A5 PE=1 SV=2 - [AAAT_HUMAN]	0.0645829	0.711296
Q04837	3	3	277.92	1.49931	DuCaP_ARres	DuCaP_p	Single-stranded DNA-binding protein, mitochondrial OS=Homo sapiens GN=SSBP1 PE=1 SV=1 - [SSBP_HUMAN]	0.0647765	0.711296
Q9H4A3	2	2	121.82	1.34487	DuCaP_p	DuCaP_ARres	Serine/threonine-protein kinase WNK1 OS=Homo sapiens GN=WNK1 PE=1 SV=2 - [WNK1_HUMAN]	0.0651921	0.711296
P53602	1	1	41.5	3.10076	DuCaP_p	DuCaP_ARres	Diphosphomevalonate decarboxylase OS=Homo sapiens GN=MVD PE=1 SV=1 - [MVD1_HUMAN]	0.0659009	0.711296
Q9GZP4	3	3	291.99	1.82981	DuCaP_p	DuCaP_ARres	PITH domain-containing protein 1 OS=Homo sapiens GN=PITHD1 PE=1 SV=1 - [PITH1_HUMAN]	0.0664793	0.711296
O75643	26	26	1885.95	1.1603	DuCaP_ARres	DuCaP_p	U5 small nuclear ribonucleoprotein 200 kDa helicase OS=Homo sapiens GN=SNRNP200 PE=1 SV=2 - [U520_HUMAN]	0.0666256	0.711296
Q99541	1	1	20.28	1.98075	DuCaP_ARres	DuCaP_p	Perilipin-2 OS=Homo sapiens GN=PLIN2 PE=1 SV=2 - [PLIN2_HUMAN]	0.067021	0.711296
Q5JTJ3	2	2	132.62	1.67479	DuCaP_ARres	DuCaP_p	Uncharacterized protein C1orf31 OS=Homo sapiens GN=C1orf31 PE=1 SV=1 - [CA031_HUMAN]	0.0672725	0.711296
O95674	1	1	39.88	2.50657	DuCaP_ARres	DuCaP_p	Phosphatidate cytidylyltransferase 2 OS=Homo sapiens GN=CDS2 PE=1 SV=1 - [CDS2_HUMAN]	0.0678234	0.711296
O15270	1	1	66.65	2.42472	DuCaP_p	DuCaP_ARres	Serine palmitoyltransferase 2 OS=Homo sapiens GN=SPTLC2 PE=1 SV=1 - [SPTC2_HUMAN]	0.0679508	0.711296
Q5TH69	11	11	781.34	1.32991	DuCaP_p	DuCaP_ARres	Brefeldin A-inhibited guanine nucleotide-exchange protein 3 OS=Homo sapiens GN=ARFGEF3 PE=1 SV=3 - [BIG3_HUMAN]	0.0679772	0.711296
Q96ST3	5	4	260.6	1.44601	DuCaP_ARres	DuCaP_p	Paired amphipathic helix protein Sin3a OS=Homo sapiens GN=SIN3A PE=1 SV=2 - [SIN3A_HUMAN]	0.068206	0.711296
P36957	5	5	469.33	1.42556	DuCaP_ARres	DuCaP_p	Dihydrolipoyllysine-residue succinyltransferase component of 2-oxoglutarate dehydrogenase complex, mitochondrial OS=Homo sapiens GN=DLST PE=1 SV=4 - [ODO2_HUMAN]	0.0682357	0.711296
P08727	14	11	1087.12	1.27353	DuCaP_p	DuCaP_ARres	Keratin, type I cytoskeletal 19 OS=Homo sapiens GN=KRT19 PE=1 SV=4 - [K1C19_HUMAN]	0.0683577	0.711296
Q9NVM4	1	1	55.75	1.56146	DuCaP_ARres	DuCaP_p	Protein arginine N-methyltransferase 7 OS=Homo sapiens GN=PRMT7 PE=1 SV=1 - [ANM7_HUMAN]	0.0683631	0.711296
Q9UI12	3	3	190.61	1.42326	DuCaP_ARres	DuCaP_p	V-type proton ATPase subunit H OS=Homo sapiens GN=ATP6V1H PE=1 SV=1 - [VATH_HUMAN]	0.068459	0.711296
P22102	22	20	1737.79	1.25003	DuCaP_p	DuCaP_ARres	Trifunctional purine biosynthetic protein adenosine-3 OS=Homo sapiens GN=GART PE=1 SV=1 - [PUR2_HUMAN]	0.0688811	0.711296
Q14257	8	8	640.27	1.69265	DuCaP_ARres	DuCaP_p	Reticulocalbin-2 OS=Homo sapiens GN=RCN2 PE=1 SV=1 - [RCN2_HUMAN]	0.0696488	0.711296
P30622	5	5	332.23	1.69319	DuCaP_p	DuCaP_ARres	CAP-Gly domain-containing linker protein 1 OS=Homo sapiens GN=CLIP1 PE=1 SV=2 - [CLIP1_HUMAN]	0.0698595	0.711296
O95292	3	2	225.51	1.60971	DuCaP_ARres	DuCaP_p	Vesicle-associated membrane protein-associated protein B/C OS=Homo sapiens GN=VAPB PE=1 SV=3 - [VAPB_HUMAN]	0.0701549	0.711296
Q8IX12	6	6	266.62	1.14943	DuCaP_ARres	DuCaP_p	Cell division cycle and apoptosis regulator protein 1 OS=Homo sapiens GN=CCAR1 PE=1 SV=2 - [CCAR1_HUMAN]	0.0701831	0.711296
P35606	13	12	755.91	1.09641	DuCaP_p	DuCaP_ARres	Coatomer subunit beta' OS=Homo sapiens GN=COPB2 PE=1 SV=2 - [COPB2_HUMAN]	0.0703474	0.711296
P59780	1	1	29.3	1.53259	DuCaP_ARres	DuCaP_p	AP-3 complex subunit sigma-2 OS=Homo sapiens GN=AP3S2 PE=2 SV=1 - [AP3S2_HUMAN]	0.0704549	0.711296
P63244	14	13	1312.16	1.21319	DuCaP_p	DuCaP_ARres	Guanine nucleotide-binding protein subunit beta-2-like 1 OS=Homo sapiens GN=GNB2L1 PE=1 SV=3 - [GBLP_HUMAN]	0.0706268	0.711296
P04637	1	1	48.5	1.57846	DuCaP_p	DuCaP_ARres	Cellular tumor antigen p53 OS=Homo sapiens GN=TP53 PE=1 SV=4 - [P53_HUMAN]	0.0707473	0.711296
Q6ZTR5	1	1	26.24	1.5931	DuCaP_ARres	DuCaP_p	Cilia- and flagella-associated protein 47 OS=Homo sapiens OX=9606 GN=CFAP47 PE=2 SV=5 - [CFA47_HUMAN]	0.0707616	0.711296
P82909	2	2	55.85	1.7468	DuCaP_ARres	DuCaP_p	28S ribosomal protein S36, mitochondrial OS=Homo sapiens GN=MRPS36 PE=1 SV=2 - [RT36_HUMAN]	0.0715211	0.711296
Q13268	9	9	757.94	1.1729	DuCaP_ARres	DuCaP_p	Dehydrogenase/reductase SDR family member 2, mitochondrial OS=Homo sapiens GN=DHRS2 PE=1 SV=4 - [DHRS2_HUMAN]	0.0717535	0.711296
O75146	2	2	99.03	1.64905	DuCaP_ARres	DuCaP_p	Huntingtin-interacting protein 1-related protein OS=Homo sapiens GN=HIP1R PE=1 SV=2 - [HIP1R_HUMAN]	0.071789	0.711296
O75947	5	5	382.18	1.45134	DuCaP_ARres	DuCaP_p	ATP synthase subunit d, mitochondrial OS=Homo sapiens GN=ATP5H PE=1 SV=3 - [ATP5H_HUMAN]	0.072136	0.711296
Q9HCE1	1	1	91.41	1.79106	DuCaP_p	DuCaP_ARres	Putative helicase MOV-10 OS=Homo sapiens GN=MOV10 PE=1 SV=2 - [MOV10_HUMAN]	0.0722191	0.711296
Q13888	1	1	24.29	3.73627	DuCaP_ARres	DuCaP_p	General transcription factor IIH subunit 2 OS=Homo sapiens GN=GTF2H2 PE=1 SV=1 - [TF2H2_HUMAN]	0.0722442	0.711296
Q16880	1	1	70.51	3.29124	DuCaP_p	DuCaP_ARres	2-hydroxyacylsphingosine 1-beta-galactosyltransferase OS=Homo sapiens GN=UGT8 PE=2 SV=2 - [CGT_HUMAN]	0.0722682	0.711296
O00461	3	3	153.81	1.54586	DuCaP_p	DuCaP_ARres	Golgi integral membrane protein 4 OS=Homo sapiens GN=GOLIM4 PE=1 SV=1 - [GOLI4_HUMAN]	0.0729988	0.711296
P78310	2	2	100.15	1.58701	DuCaP_p	DuCaP_ARres	Coxsackievirus and adenovirus receptor OS=Homo sapiens GN=CXADR PE=1 SV=1 - [CXAR_HUMAN]	0.0731519	0.711296
P49915	14	13	976.99	1.20137	DuCaP_p	DuCaP_ARres	GMP synthase [glutamine-hydrolyzing] OS=Homo sapiens GN=GMPS PE=1 SV=1 - [GUAA_HUMAN]	0.0731673	0.711296
Q6NUQ4	1	1	86.72	1.23228	DuCaP_p	DuCaP_ARres	Transmembrane protein 214 OS=Homo sapiens GN=TMEM214 PE=1 SV=2 - [TM214_HUMAN]	0.073574	0.711296
P09493	3	1	215.71	1.47416	DuCaP_ARres	DuCaP_p	Tropomyosin alpha-1 chain OS=Homo sapiens GN=TPM1 PE=1 SV=2 - [TPM1_HUMAN]	0.0735917	0.711296
Q6IBS0	6	6	382.27	1.23954	DuCaP_ARres	DuCaP_p	Twinfilin-2 OS=Homo sapiens GN=TWF2 PE=1 SV=2 - [TWF2_HUMAN]	0.073833	0.711296
Q96QD9	1	1	37.02	1.74173	DuCaP_ARres	DuCaP_p	UAP56-interacting factor OS=Homo sapiens GN=FYTTD1 PE=1 SV=3 - [UIF_HUMAN]	0.0739383	0.711296
Q93100	1	1	56.83	1.97923	DuCaP_p	DuCaP_ARres	Phosphorylase b kinase regulatory subunit beta OS=Homo sapiens GN=PHKB PE=1 SV=3 - [KPBB_HUMAN]	0.073955	0.711296
Q5T1M5	2	2	73.66	1.84094	DuCaP_p	DuCaP_ARres	FK506-binding protein 15 OS=Homo sapiens GN=FKBP15 PE=1 SV=2 - [FKB15_HUMAN]	0.0740596	0.711296
Q9BSJ8	9	8	539.69	1.53247	DuCaP_p	DuCaP_ARres	Extended synaptotagmin-1 OS=Homo sapiens GN=ESYT1 PE=1 SV=1 - [ESYT1_HUMAN]	0.0741218	0.711296
Q9NX62	2	2	208.2	1.27769	DuCaP_p	DuCaP_ARres	Inositol monophosphatase 3 OS=Homo sapiens GN=IMPAD1 PE=1 SV=1 - [IMPA3_HUMAN]	0.074304	0.711296
Q9H0E2	2	2	90.55	1.45979	DuCaP_p	DuCaP_ARres	Toll-interacting protein OS=Homo sapiens GN=TOLLIP PE=1 SV=1 - [TOLIP_HUMAN]	0.0743042	0.711296
Q8TBF2	1	1	36.59	1.99702	DuCaP_p	DuCaP_ARres	Prostamide/prostaglandin F synthase OS=Homo sapiens GN=FAM213B PE=2 SV=1 - [PGFS_HUMAN]	0.0748595	0.712909
Q9NTJ5	5	5	260.49	1.40378	DuCaP_ARres	DuCaP_p	Phosphatidylinositide phosphatase SAC1 OS=Homo sapiens GN=SACM1L PE=1 SV=2 - [SAC1_HUMAN]	0.0749338	0.712909
O43852	8	8	655.63	1.20581	DuCaP_p	DuCaP_ARres	Calumenin OS=Homo sapiens GN=CALU PE=1 SV=2 - [CALU_HUMAN]	0.0753915	0.713718
P50395	17	11	1553.48	1.25117	DuCaP_p	DuCaP_ARres	Rab GDP dissociation inhibitor beta OS=Homo sapiens GN=GDI2 PE=1 SV=2 - [GDIB_HUMAN]	0.0754805	0.713718
Q08257	6	6	304.89	1.4472	DuCaP_p	DuCaP_ARres	Quinone oxidoreductase OS=Homo sapiens GN=CRYZ PE=1 SV=1 - [QOR_HUMAN]	0.0760097	0.713721
Q9NP58	1	1	39.57	1.83181	DuCaP_p	DuCaP_ARres	ATP-binding cassette sub-family B member 6, mitochondrial OS=Homo sapiens GN=ABCB6 PE=1 SV=1 - [ABCB6_HUMAN]	0.0761122	0.713721
O00264	5	4	390.31	1.477	DuCaP_p	DuCaP_ARres	Membrane-associated progesterone receptor component 1 OS=Homo sapiens GN=PGRMC1 PE=1 SV=3 - [PGRC1_HUMAN]	0.0761733	0.713721
O75439	7	7	635.63	1.31541	DuCaP_ARres	DuCaP_p	Mitochondrial-processing peptidase subunit beta OS=Homo sapiens GN=PMPCB PE=1 SV=2 - [MPPB_HUMAN]	0.076418	0.713851
O14964	4	4	197.57	1.29051	DuCaP_p	DuCaP_ARres	Hepatocyte growth factor-regulated tyrosine kinase substrate OS=Homo sapiens GN=HGS PE=1 SV=1 - [HGS_HUMAN]	0.0769111	0.714717
Q15029	19	19	1595.73	1.18676	DuCaP_ARres	DuCaP_p	116 kDa U5 small nuclear ribonucleoprotein component OS=Homo sapiens GN=EFTUD2 PE=1 SV=1 - [U5S1_HUMAN]	0.0774438	0.714717
Q96HE7	6	6	366.65	1.16852	DuCaP_ARres	DuCaP_p	ERO1-like protein alpha OS=Homo sapiens GN=ERO1L PE=1 SV=2 - [ERO1A_HUMAN]	0.0775091	0.714717
Q02790	15	12	1481.07	1.18133	DuCaP_p	DuCaP_ARres	Peptidyl-prolyl cis-trans isomerase FKBP4 OS=Homo sapiens GN=FKBP4 PE=1 SV=3 - [FKBP4_HUMAN]	0.0776141	0.714717
P46063	3	3	180.32	2.28974	DuCaP_p	DuCaP_ARres	ATP-dependent DNA helicase Q1 OS=Homo sapiens GN=RECQL PE=1 SV=3 - [RECQ1_HUMAN]	0.0776665	0.714717
Q9Y2R5	2	2	92.96	1.39802	DuCaP_ARres	DuCaP_p	28S ribosomal protein S17, mitochondrial OS=Homo sapiens GN=MRPS17 PE=1 SV=1 - [RT17_HUMAN]	0.0785928	0.72012
Q8N4T8	1	1	78.19	1.54274	DuCaP_ARres	DuCaP_p	Carbonyl reductase family member 4 OS=Homo sapiens GN=CBR4 PE=1 SV=3 - [CBR4_HUMAN]	0.0787194	0.72012
P09960	11	11	851.61	1.30075	DuCaP_ARres	DuCaP_p	Leukotriene A-4 hydrolase OS=Homo sapiens GN=LTA4H PE=1 SV=2 - [LKHA4_HUMAN]	0.0791321	0.72176
Q5T8P6	2	1	159.86	4.04765	DuCaP_ARres	DuCaP_p	RNA-binding protein 26 OS=Homo sapiens GN=RBM26 PE=1 SV=3 - [RBM26_HUMAN]	0.0794021	0.722092
Q8N183	1	1	50.86	2.80597	DuCaP_ARres	DuCaP_p	Mimitin, mitochondrial OS=Homo sapiens GN=NDUFAF2 PE=1 SV=1 - [MIMIT_HUMAN]	0.0804385	0.728818
Q16799	6	6	332.89	1.36453	DuCaP_p	DuCaP_ARres	Reticulon-1 OS=Homo sapiens GN=RTN1 PE=1 SV=1 - [RTN1_HUMAN]	0.0806131	0.728818
Q9NRR5	3	1	373.8	1.44573	DuCaP_p	DuCaP_ARres	Ubiquilin-4 OS=Homo sapiens GN=UBQLN4 PE=1 SV=2 - [UBQL4_HUMAN]	0.0814107	0.73148
Q8TEX9	7	7	573.33	1.34582	DuCaP_p	DuCaP_ARres	Importin-4 OS=Homo sapiens GN=IPO4 PE=1 SV=2 - [IPO4_HUMAN]	0.0817421	0.73148
P10599	5	5	561.46	1.39249	DuCaP_p	DuCaP_ARres	Thioredoxin OS=Homo sapiens GN=TXN PE=1 SV=3 - [THIO_HUMAN]	0.0818889	0.73148
Q969I3	3	3	192.77	1.22883	DuCaP_ARres	DuCaP_p	Glycine N-acyltransferase-like protein 1 OS=Homo sapiens GN=GLYATL1 PE=2 SV=1 - [GLYL1_HUMAN]	0.0819273	0.73148
O43493	1	1	33.85	1.89799	DuCaP_ARres	DuCaP_p	Trans-Golgi network integral membrane protein 2 OS=Homo sapiens OX=9606 GN=TGOLN2 PE=1 SV=3 - [TGON2_HUMAN]	0.0822553	0.73148
Q9UBM7	3	3	250.02	1.76634	DuCaP_p	DuCaP_ARres	7-dehydrocholesterol reductase OS=Homo sapiens GN=DHCR7 PE=1 SV=1 - [DHCR7_HUMAN]	0.082524	0.73148
O14976	2	2	132.19	1.34021	DuCaP_p	DuCaP_ARres	Cyclin-G-associated kinase OS=Homo sapiens GN=GAK PE=1 SV=2 - [GAK_HUMAN]	0.0827903	0.73148
O75874	13	11	1050.99	1.33499	DuCaP_ARres	DuCaP_p	Isocitrate dehydrogenase [NADP] cytoplasmic OS=Homo sapiens GN=IDH1 PE=1 SV=2 - [IDHC_HUMAN]	0.0828014	0.73148
P11908	6	3	563.12	1.31121	DuCaP_p	DuCaP_ARres	Ribose-phosphate pyrophosphokinase 2 OS=Homo sapiens GN=PRPS2 PE=1 SV=2 - [PRPS2_HUMAN]	0.0830366	0.73148
Q7Z3B4	5	5	387.21	1.38404	DuCaP_ARres	DuCaP_p	Nucleoporin p54 OS=Homo sapiens GN=NUP54 PE=1 SV=2 - [NUP54_HUMAN]	0.0835971	0.734325
Q9Y490	22	21	1631.59	1.23416	DuCaP_p	DuCaP_ARres	Talin-1 OS=Homo sapiens GN=TLN1 PE=1 SV=3 - [TLN1_HUMAN]	0.0843366	0.73852
Q9NTK5	7	7	392.6	1.27223	DuCaP_p	DuCaP_ARres	Obg-like ATPase 1 OS=Homo sapiens GN=OLA1 PE=1 SV=2 - [OLA1_HUMAN]	0.084709	0.73852
P07203	1	1	38.65	2.20987	DuCaP_ARres	DuCaP_p	Glutathione peroxidase 1 OS=Homo sapiens GN=GPX1 PE=1 SV=4 - [GPX1_HUMAN]	0.0849713	0.73852
O43524	2	2	109.78	1.60966	DuCaP_ARres	DuCaP_p	Forkhead box protein O3 OS=Homo sapiens GN=FOXO3 PE=1 SV=1 - [FOXO3_HUMAN]	0.0852123	0.73852
Q13277	1	1	52.5	3.27697	DuCaP_p	DuCaP_ARres	Syntaxin-3 OS=Homo sapiens GN=STX3 PE=1 SV=3 - [STX3_HUMAN]	0.085269	0.73852
P49914	1	1	82.83	1.33305	DuCaP_ARres	DuCaP_p	5-formyltetrahydrofolate cyclo-ligase OS=Homo sapiens GN=MTHFS PE=1 SV=2 - [MTHFS_HUMAN]	0.0860221	0.742487
P00367	11	11	742.37	1.37627	DuCaP_p	DuCaP_ARres	Glutamate dehydrogenase 1, mitochondrial OS=Homo sapiens GN=GLUD1 PE=1 SV=2 - [DHE3_HUMAN]	0.0863013	0.742487
P13010	18	18	1136.2	1.20458	DuCaP_p	DuCaP_ARres	X-ray repair cross-complementing protein 5 OS=Homo sapiens GN=XRCC5 PE=1 SV=3 - [XRCC5_HUMAN]	0.0864608	0.742487
Q9HB90	1	1	41.62	1.6321	DuCaP_ARres	DuCaP_p	Ras-related GTP-binding protein C OS=Homo sapiens GN=RRAGC PE=1 SV=1 - [RRAGC_HUMAN]	0.0866876	0.742487
O00515	2	2	150.65	1.47797	DuCaP_ARres	DuCaP_p	Ladinin-1 OS=Homo sapiens GN=LAD1 PE=1 SV=2 - [LAD1_HUMAN]	0.0869921	0.743038
Q9NY91	1	1	40.92	1.29896	DuCaP_ARres	DuCaP_p	Low affinity sodium-glucose cotransporter OS=Homo sapiens GN=SLC5A4 PE=2 SV=1 - [SC5A4_HUMAN]	0.0873817	0.7431
Q14690	1	1	64.23	1.74297	DuCaP_ARres	DuCaP_p	Protein RRP5 homolog OS=Homo sapiens GN=PDCD11 PE=1 SV=3 - [RRP5_HUMAN]	0.0875889	0.7431
P62330	5	4	323.23	1.23363	DuCaP_p	DuCaP_ARres	ADP-ribosylation factor 6 OS=Homo sapiens GN=ARF6 PE=1 SV=2 - [ARF6_HUMAN]	0.0877477	0.7431
Q9HB71	6	6	381.77	1.21418	DuCaP_p	DuCaP_ARres	Calcyclin-binding protein OS=Homo sapiens GN=CACYBP PE=1 SV=2 - [CYBP_HUMAN]	0.0880157	0.7431
Q9NY61	2	2	86.03	1.94775	DuCaP_ARres	DuCaP_p	Protein AATF OS=Homo sapiens GN=AATF PE=1 SV=1 - [AATF_HUMAN]	0.0885847	0.7431
Q13347	5	5	209.34	1.15854	DuCaP_p	DuCaP_ARres	Eukaryotic translation initiation factor 3 subunit I OS=Homo sapiens GN=EIF3I PE=1 SV=1 - [EIF3I_HUMAN]	0.0886024	0.7431
P10253	3	3	263	1.45347	DuCaP_ARres	DuCaP_p	Lysosomal alpha-glucosidase OS=Homo sapiens GN=GAA PE=1 SV=4 - [LYAG_HUMAN]	0.0886817	0.7431
Q9BQ69	1	1	134.5	1.3653	DuCaP_ARres	DuCaP_p	O-acetyl-ADP-ribose deacetylase MACROD1 OS=Homo sapiens GN=MACROD1 PE=1 SV=2 - [MACD1_HUMAN]	0.0891102	0.743916
Q9BTD8	2	2	123.34	1.44016	DuCaP_ARres	DuCaP_p	RNA-binding protein 42 OS=Homo sapiens GN=RBM42 PE=1 SV=1 - [RBM42_HUMAN]	0.0892603	0.743916
Q6NZ63	1	1	34.48	32.267	DuCaP_ARres	DuCaP_p	STEAP family member 1B OS=Homo sapiens GN=STEAP1B PE=2 SV=1 - [STEAL_HUMAN]	0.0898158	0.746533
Q9H993	6	6	263.76	1.30342	DuCaP_p	DuCaP_ARres	UPF0364 protein C6orf211 OS=Homo sapiens GN=C6orf211 PE=1 SV=1 - [CF211_HUMAN]	0.0909802	0.753578
Q7Z6I8	1	1	29.02	4.1425	DuCaP_ARres	DuCaP_p	UPF0461 protein C5orf24 OS=Homo sapiens GN=C5orf24 PE=1 SV=1 - [CE024_HUMAN]	0.0911508	0.753578
P42330	4	4	220.13	1.45494	DuCaP_p	DuCaP_ARres	Aldo-keto reductase family 1 member C3 OS=Homo sapiens GN=AKR1C3 PE=1 SV=4 - [AK1C3_HUMAN]	0.0914615	0.754131
Q9ULK4	3	3	139.32	1.39063	DuCaP_p	DuCaP_ARres	Mediator of RNA polymerase II transcription subunit 23 OS=Homo sapiens GN=MED23 PE=1 SV=2 - [MED23_HUMAN]	0.0920765	0.756952
P52209	10	9	736.83	1.2208	DuCaP_p	DuCaP_ARres	6-phosphogluconate dehydrogenase, decarboxylating OS=Homo sapiens GN=PGD PE=1 SV=3 - [6PGD_HUMAN]	0.0922982	0.756952
P11177	5	5	342.06	1.36994	DuCaP_ARres	DuCaP_p	Pyruvate dehydrogenase E1 component subunit beta, mitochondrial OS=Homo sapiens GN=PDHB PE=1 SV=3 - [ODPB_HUMAN]	0.0925381	0.756952
O14545	1	1	25.88	1.57742	DuCaP_ARres	DuCaP_p	TRAF-type zinc finger domain-containing protein 1 OS=Homo sapiens GN=TRAFD1 PE=1 SV=1 - [TRAD1_HUMAN]	0.0928309	0.757343
O95785	1	1	29.72	3.22453	DuCaP_p	DuCaP_ARres	Protein Wiz OS=Homo sapiens GN=WIZ PE=1 SV=2 - [WIZ_HUMAN]	0.093243	0.757778
Q14152	13	12	782.59	1.2618	DuCaP_p	DuCaP_ARres	Eukaryotic translation initiation factor 3 subunit A OS=Homo sapiens GN=EIF3A PE=1 SV=1 - [EIF3A_HUMAN]	0.0935076	0.757778
Q8N8N7	4	4	188.46	1.3966	DuCaP_p	DuCaP_ARres	Prostaglandin reductase 2 OS=Homo sapiens GN=PTGR2 PE=1 SV=1 - [PTGR2_HUMAN]	0.0936631	0.757778
Q06210	23	23	1946.81	1.15919	DuCaP_p	DuCaP_ARres	Glucosamine--fructose-6-phosphate aminotransferase [isomerizing] 1 OS=Homo sapiens GN=GFPT1 PE=1 SV=3 - [GFPT1_HUMAN]	0.0938645	0.757778
Q9Y2V2	1	1	43.94	1.33147	DuCaP_p	DuCaP_ARres	Calcium-regulated heat stable protein 1 OS=Homo sapiens GN=CARHSP1 PE=1 SV=2 - [CHSP1_HUMAN]	0.094242	0.758411
P62266	3	3	238.83	1.48834	DuCaP_ARres	DuCaP_p	40S ribosomal protein S23 OS=Homo sapiens GN=RPS23 PE=1 SV=3 - [RS23_HUMAN]	0.0945872	0.758411
Q8NBX0	1	1	32.14	2.75438	DuCaP_ARres	DuCaP_p	Saccharopine dehydrogenase-like oxidoreductase OS=Homo sapiens GN=SCCPDH PE=1 SV=1 - [SCPDL_HUMAN]	0.0946787	0.758411
P50990	17	16	1569.4	1.18371	DuCaP_ARres	DuCaP_p	T-complex protein 1 subunit theta OS=Homo sapiens GN=CCT8 PE=1 SV=4 - [TCPQ_HUMAN]	0.0957848	0.765288
Q13952	1	1	78.64	3.60272	DuCaP_ARres	DuCaP_p	Nuclear transcription factor Y subunit gamma OS=Homo sapiens GN=NFYC PE=1 SV=3 - [NFYC_HUMAN]	0.096547	0.76939
P22059	10	9	498.65	1.19746	DuCaP_ARres	DuCaP_p	Oxysterol-binding protein 1 OS=Homo sapiens GN=OSBP PE=1 SV=1 - [OSBP1_HUMAN]	0.0970384	0.769554
P23526	13	10	1065.76	1.20394	DuCaP_p	DuCaP_ARres	Adenosylhomocysteinase OS=Homo sapiens GN=AHCY PE=1 SV=4 - [SAHH_HUMAN]	0.097337	0.769554
P62888	3	3	343.74	1.37113	DuCaP_p	DuCaP_ARres	60S ribosomal protein L30 OS=Homo sapiens GN=RPL30 PE=1 SV=2 - [RL30_HUMAN]	0.097429	0.769554
O15143	3	2	264.75	1.56165	DuCaP_ARres	DuCaP_p	Actin-related protein 2/3 complex subunit 1B OS=Homo sapiens GN=ARPC1B PE=1 SV=3 - [ARC1B_HUMAN]	0.0975631	0.769554
P34932	18	17	1422.98	1.25726	DuCaP_p	DuCaP_ARres	Heat shock 70 kDa protein 4 OS=Homo sapiens GN=HSPA4 PE=1 SV=4 - [HSP74_HUMAN]	0.0980353	0.769609
P49368	13	12	1011.6	1.18753	DuCaP_ARres	DuCaP_p	T-complex protein 1 subunit gamma OS=Homo sapiens GN=CCT3 PE=1 SV=4 - [TCPG_HUMAN]	0.098588	0.769609
P20936	1	1	60.24	1.81666	DuCaP_p	DuCaP_ARres	Ras GTPase-activating protein 1 OS=Homo sapiens GN=RASA1 PE=1 SV=1 - [RASA1_HUMAN]	0.0987039	0.769609
P13798	12	12	760.01	1.26854	DuCaP_ARres	DuCaP_p	Acylamino-acid-releasing enzyme OS=Homo sapiens GN=APEH PE=1 SV=4 - [ACPH_HUMAN]	0.0990016	0.769609
Q9Y5Q8	3	3	157.4	1.369	DuCaP_p	DuCaP_ARres	General transcription factor 3C polypeptide 5 OS=Homo sapiens GN=GTF3C5 PE=1 SV=2 - [TF3C5_HUMAN]	0.100193	0.769609
Q3ZCW2	1	1	44.2	1.99669	DuCaP_p	DuCaP_ARres	Galectin-related protein OS=Homo sapiens GN=LGALSL PE=1 SV=2 - [LEGL_HUMAN]	0.100241	0.769609
Q96JB3	1	1	32.86	1.32843	DuCaP_p	DuCaP_ARres	Hypermethylated in cancer 2 protein OS=Homo sapiens GN=HIC2 PE=1 SV=2 - [HIC2_HUMAN]	0.100666	0.769609
Q5ZPR3	3	3	130.34	1.36453	DuCaP_ARres	DuCaP_p	CD276 antigen OS=Homo sapiens GN=CD276 PE=1 SV=1 - [CD276_HUMAN]	0.100859	0.769609
P52292	11	11	881.96	1.2103	DuCaP_p	DuCaP_ARres	Importin subunit alpha-2 OS=Homo sapiens GN=KPNA2 PE=1 SV=1 - [IMA2_HUMAN]	0.100948	0.769609
P54105	1	1	96.7	1.23352	DuCaP_p	DuCaP_ARres	Methylosome subunit pICln OS=Homo sapiens GN=CLNS1A PE=1 SV=1 - [ICLN_HUMAN]	0.101139	0.769609
Q9Y624	2	2	99.69	1.47929	DuCaP_p	DuCaP_ARres	Junctional adhesion molecule A OS=Homo sapiens GN=F11R PE=1 SV=1 - [JAM1_HUMAN]	0.101172	0.769609
O95819	2	1	103.21	1.34148	DuCaP_ARres	DuCaP_p	Mitogen-activated protein kinase kinase kinase kinase 4 OS=Homo sapiens GN=MAP4K4 PE=1 SV=2 - [M4K4_HUMAN]	0.101258	0.769609
Q9BXP5	8	8	604.68	1.27406	DuCaP_ARres	DuCaP_p	Serrate RNA effector molecule homolog OS=Homo sapiens GN=SRRT PE=1 SV=1 - [SRRT_HUMAN]	0.101742	0.769609
O43707	35	22	3101.66	1.14522	DuCaP_p	DuCaP_ARres	Alpha-actinin-4 OS=Homo sapiens GN=ACTN4 PE=1 SV=2 - [ACTN4_HUMAN]	0.10179	0.769609
Q9BTE3	6	6	289.48	1.22871	DuCaP_p	DuCaP_ARres	Mini-chromosome maintenance complex-binding protein OS=Homo sapiens GN=MCMBP PE=1 SV=2 - [MCMBP_HUMAN]	0.101837	0.769609
Q99538	2	2	104.85	1.55982	DuCaP_p	DuCaP_ARres	Legumain OS=Homo sapiens GN=LGMN PE=1 SV=1 - [LGMN_HUMAN]	0.101922	0.769609
Q9H2H9	1	1	67.06	1.63188	DuCaP_ARres	DuCaP_p	Sodium-coupled neutral amino acid transporter 1 OS=Homo sapiens GN=SLC38A1 PE=1 SV=1 - [S38A1_HUMAN]	0.102343	0.769609
P0CW22	4	4	380.27	1.15754	DuCaP_p	DuCaP_ARres	40S ribosomal protein S17-like OS=Homo sapiens GN=RPS17L PE=3 SV=1 - [RS17L_HUMAN]	0.102402	0.769609
P45954	9	9	456.43	1.15374	DuCaP_p	DuCaP_ARres	Short/branched chain specific acyl-CoA dehydrogenase, mitochondrial OS=Homo sapiens GN=ACADSB PE=1 SV=1 - [ACDSB_HUMAN]	0.102642	0.769609
Q99797	2	2	111.49	1.87164	DuCaP_ARres	DuCaP_p	Mitochondrial intermediate peptidase OS=Homo sapiens GN=MIPEP PE=1 SV=2 - [MIPEP_HUMAN]	0.103377	0.769609
P35080	2	2	166.58	1.28651	DuCaP_ARres	DuCaP_p	Profilin-2 OS=Homo sapiens GN=PFN2 PE=1 SV=3 - [PROF2_HUMAN]	0.10383	0.769609
P07339	5	5	289.29	1.17925	DuCaP_p	DuCaP_ARres	Cathepsin D OS=Homo sapiens GN=CTSD PE=1 SV=1 - [CATD_HUMAN]	0.103913	0.769609
A0AV96	1	1	48.87	1.56524	DuCaP_ARres	DuCaP_p	RNA-binding protein 47 OS=Homo sapiens GN=RBM47 PE=1 SV=2 - [RBM47_HUMAN]	0.104227	0.769609
P42696	1	1	64.94	2.18941	DuCaP_ARres	DuCaP_p	RNA-binding protein 34 OS=Homo sapiens GN=RBM34 PE=1 SV=2 - [RBM34_HUMAN]	0.104309	0.769609
P06576	12	12	1074.84	1.286	DuCaP_ARres	DuCaP_p	ATP synthase subunit beta, mitochondrial OS=Homo sapiens GN=ATP5B PE=1 SV=3 - [ATPB_HUMAN]	0.104327	0.769609
P24539	4	4	173.76	1.47818	DuCaP_ARres	DuCaP_p	ATP synthase subunit b, mitochondrial OS=Homo sapiens GN=ATP5F1 PE=1 SV=2 - [AT5F1_HUMAN]	0.104462	0.769609
P26641	12	11	995.13	1.88187	DuCaP_p	DuCaP_ARres	Elongation factor 1-gamma OS=Homo sapiens GN=EEF1G PE=1 SV=3 - [EF1G_HUMAN]	0.104522	0.769609
Q9Y3B3	1	1	36.51	1.84344	DuCaP_p	DuCaP_ARres	Transmembrane emp24 domain-containing protein 7 OS=Homo sapiens GN=TMED7 PE=1 SV=2 - [TMED7_HUMAN]	0.104619	0.769609
Q6DKJ4	3	3	159.1	1.45916	DuCaP_ARres	DuCaP_p	Nucleoredoxin OS=Homo sapiens GN=NXN PE=1 SV=2 - [NXN_HUMAN]	0.104788	0.769609
P19404	3	3	158.57	1.59785	DuCaP_ARres	DuCaP_p	NADH dehydrogenase [ubiquinone] flavoprotein 2, mitochondrial OS=Homo sapiens GN=NDUFV2 PE=1 SV=2 - [NDUV2_HUMAN]	0.10515	0.770151
Q01105	10	10	829.47	1.2274	DuCaP_p	DuCaP_ARres	Protein SET OS=Homo sapiens GN=SET PE=1 SV=3 - [SET_HUMAN]	0.105643	0.770151
P60033	2	2	163.89	1.29923	DuCaP_p	DuCaP_ARres	CD81 antigen OS=Homo sapiens GN=CD81 PE=1 SV=1 - [CD81_HUMAN]	0.105829	0.770151
P15531	7	2	522.46	1.36036	DuCaP_ARres	DuCaP_p	Nucleoside diphosphate kinase A OS=Homo sapiens GN=NME1 PE=1 SV=1 - [NDKA_HUMAN]	0.105858	0.770151
Q96CN7	5	5	261.71	1.4139	DuCaP_p	DuCaP_ARres	Isochorismatase domain-containing protein 1 OS=Homo sapiens GN=ISOC1 PE=1 SV=3 - [ISOC1_HUMAN]	0.106349	0.771161
Q9UBQ5	4	4	233.73	1.14296	DuCaP_p	DuCaP_ARres	Eukaryotic translation initiation factor 3 subunit K OS=Homo sapiens GN=EIF3K PE=1 SV=1 - [EIF3K_HUMAN]	0.106604	0.771161
P45974	11	10	850.51	1.44568	DuCaP_p	DuCaP_ARres	Ubiquitin carboxyl-terminal hydrolase 5 OS=Homo sapiens GN=USP5 PE=1 SV=2 - [UBP5_HUMAN]	0.10694	0.771161
Q9H2U2	10	9	693.89	1.21012	DuCaP_ARres	DuCaP_p	Inorganic pyrophosphatase 2, mitochondrial OS=Homo sapiens GN=PPA2 PE=1 SV=2 - [IPYR2_HUMAN]	0.107036	0.771161
O95817	3	3	171.82	1.62328	DuCaP_p	DuCaP_ARres	BAG family molecular chaperone regulator 3 OS=Homo sapiens GN=BAG3 PE=1 SV=3 - [BAG3_HUMAN]	0.107244	0.771161
Q01813	9	9	698.49	1.32136	DuCaP_ARres	DuCaP_p	6-phosphofructokinase type C OS=Homo sapiens GN=PFKP PE=1 SV=2 - [K6PP_HUMAN]	0.107627	0.772116
P13804	7	7	894.61	1.18673	DuCaP_ARres	DuCaP_p	Electron transfer flavoprotein subunit alpha, mitochondrial OS=Homo sapiens GN=ETFA PE=1 SV=1 - [ETFA_HUMAN]	0.108661	0.777731
P60981	3	3	157.87	1.36254	DuCaP_ARres	DuCaP_p	Destrin OS=Homo sapiens GN=DSTN PE=1 SV=3 - [DEST_HUMAN]	0.109513	0.778385
Q6P587	2	2	159.09	1.37147	DuCaP_ARres	DuCaP_p	Acylpyruvase FAHD1, mitochondrial OS=Homo sapiens GN=FAHD1 PE=1 SV=2 - [FAHD1_HUMAN]	0.109714	0.778385
O94832	1	1	88.9	1.97496	DuCaP_ARres	DuCaP_p	Unconventional myosin-Id OS=Homo sapiens GN=MYO1D PE=1 SV=2 - [MYO1D_HUMAN]	0.10981	0.778385
Q16698	5	4	290.61	1.17483	DuCaP_p	DuCaP_ARres	2,4-dienoyl-CoA reductase, mitochondrial OS=Homo sapiens GN=DECR1 PE=1 SV=1 - [DECR_HUMAN]	0.110106	0.778385
Q04206	4	4	248.62	1.21963	DuCaP_p	DuCaP_ARres	Transcription factor p65 OS=Homo sapiens GN=RELA PE=1 SV=2 - [TF65_HUMAN]	0.110127	0.778385
Q9BPU6	2	2	94.74	2.09459	DuCaP_ARres	DuCaP_p	Dihydropyrimidinase-related protein 5 OS=Homo sapiens GN=DPYSL5 PE=1 SV=1 - [DPYL5_HUMAN]	0.110303	0.778385
P35520	7	7	517.04	1.23027	DuCaP_ARres	DuCaP_p	Cystathionine beta-synthase OS=Homo sapiens GN=CBS PE=1 SV=2 - [CBS_HUMAN]	0.110515	0.778385
Q3LXA3	8	8	650.75	1.25378	DuCaP_p	DuCaP_ARres	Bifunctional ATP-dependent dihydroxyacetone kinase/FAD-AMP lyase (cyclizing) OS=Homo sapiens GN=DAK PE=1 SV=2 - [DHAK_HUMAN]	0.110945	0.779485
P06493	9	9	485.68	1.28388	DuCaP_p	DuCaP_ARres	Cyclin-dependent kinase 1 OS=Homo sapiens GN=CDK1 PE=1 SV=3 - [CDK1_HUMAN]	0.111281	0.779485
Q15437	5	4	363.25	1.66636	DuCaP_p	DuCaP_ARres	Protein transport protein Sec23B OS=Homo sapiens GN=SEC23B PE=1 SV=2 - [SC23B_HUMAN]	0.111514	0.779485
P07195	8	8	665.39	1.26777	DuCaP_p	DuCaP_ARres	L-lactate dehydrogenase B chain OS=Homo sapiens GN=LDHB PE=1 SV=2 - [LDHB_HUMAN]	0.111835	0.779485
O60664	5	5	337.61	1.19353	DuCaP_p	DuCaP_ARres	Perilipin-3 OS=Homo sapiens GN=PLIN3 PE=1 SV=3 - [PLIN3_HUMAN]	0.111931	0.779485
P35250	2	2	137.72	1.25886	DuCaP_p	DuCaP_ARres	Replication factor C subunit 2 OS=Homo sapiens GN=RFC2 PE=1 SV=3 - [RFC2_HUMAN]	0.112333	0.780526
O00584	3	3	140.58	1.13131	DuCaP_ARres	DuCaP_p	Ribonuclease T2 OS=Homo sapiens GN=RNASET2 PE=1 SV=2 - [RNT2_HUMAN]	0.112919	0.782838
Q15021	5	5	359.83	1.41206	DuCaP_p	DuCaP_ARres	Condensin complex subunit 1 OS=Homo sapiens GN=NCAPD2 PE=1 SV=3 - [CND1_HUMAN]	0.113357	0.784119
P17612	7	2	462.95	1.4089	DuCaP_ARres	DuCaP_p	cAMP-dependent protein kinase catalytic subunit alpha OS=Homo sapiens GN=PRKACA PE=1 SV=2 - [KAPCA_HUMAN]	0.113979	0.786657
P16219	1	1	96.2	1.58327	DuCaP_ARres	DuCaP_p	Short-chain specific acyl-CoA dehydrogenase, mitochondrial OS=Homo sapiens GN=ACADS PE=1 SV=1 - [ACADS_HUMAN]	0.114251	0.786779
O15294	3	2	88.64	1.54125	DuCaP_p	DuCaP_ARres	UDP-N-acetylglucosamine--peptide N-acetylglucosaminyltransferase 110 kDa subunit OS=Homo sapiens GN=OGT PE=1 SV=3 - [OGT1_HUMAN]	0.114762	0.787291
Q13217	2	1	64.48	1.39985	DuCaP_p	DuCaP_ARres	DnaJ homolog subfamily C member 3 OS=Homo sapiens GN=DNAJC3 PE=1 SV=1 - [DNJC3_HUMAN]	0.114835	0.787291
Q9H0Q0	1	1	60.86	2.64417	DuCaP_ARres	DuCaP_p	Protein FAM49A OS=Homo sapiens GN=FAM49A PE=1 SV=1 - [FA49A_HUMAN]	0.115457	0.789808
Q9NR50	1	1	41.55	1.21628	DuCaP_p	DuCaP_ARres	Translation initiation factor eIF-2B subunit gamma OS=Homo sapiens GN=EIF2B3 PE=1 SV=1 - [EI2BG_HUMAN]	0.116329	0.794018
P33991	12	12	1005.02	1.15727	DuCaP_p	DuCaP_ARres	DNA replication licensing factor MCM4 OS=Homo sapiens GN=MCM4 PE=1 SV=5 - [MCM4_HUMAN]	0.117149	0.797851
Q96EI5	1	1	43.9	1.93899	DuCaP_ARres	DuCaP_p	Transcription elongation factor A protein-like 4 OS=Homo sapiens GN=TCEAL4 PE=1 SV=2 - [TCAL4_HUMAN]	0.117512	0.798565
P52594	2	2	105.48	1.3696	DuCaP_p	DuCaP_ARres	Arf-GAP domain and FG repeat-containing protein 1 OS=Homo sapiens GN=AGFG1 PE=1 SV=2 - [AGFG1_HUMAN]	0.117996	0.800096
Q9Y520	4	4	191.1	1.29754	DuCaP_ARres	DuCaP_p	Protein PRRC2C OS=Homo sapiens GN=PRRC2C PE=1 SV=4 - [PRC2C_HUMAN]	0.118418	0.801201
O00159	10	9	626.07	1.33187	DuCaP_p	DuCaP_ARres	Unconventional myosin-Ic OS=Homo sapiens GN=MYO1C PE=1 SV=4 - [MYO1C_HUMAN]	0.119128	0.801312
O75306	6	5	312.63	1.40483	DuCaP_ARres	DuCaP_p	NADH dehydrogenase [ubiquinone] iron-sulfur protein 2, mitochondrial OS=Homo sapiens GN=NDUFS2 PE=1 SV=2 - [NDUS2_HUMAN]	0.119544	0.801312
P39687	10	3	826.57	1.26455	DuCaP_ARres	DuCaP_p	Acidic leucine-rich nuclear phosphoprotein 32 family member A OS=Homo sapiens GN=ANP32A PE=1 SV=1 - [AN32A_HUMAN]	0.119707	0.801312
Q9Y547	4	4	256.96	1.27835	DuCaP_p	DuCaP_ARres	Heat shock protein beta-11 OS=Homo sapiens GN=HSPB11 PE=1 SV=1 - [HSB11_HUMAN]	0.11997	0.801312
Q9NZU5	1	1	47.92	5.26068	DuCaP_ARres	DuCaP_p	LIM and cysteine-rich domains protein 1 OS=Homo sapiens GN=LMCD1 PE=1 SV=1 - [LMCD1_HUMAN]	0.119978	0.801312
Q9P260	1	1	22.8	10.8693	DuCaP_ARres	DuCaP_p	LisH domain and HEAT repeat-containing protein KIAA1468 OS=Homo sapiens GN=KIAA1468 PE=1 SV=2 - [K1468_HUMAN]	0.11999	0.801312
Q9UHV9	3	2	214.43	1.26179	DuCaP_ARres	DuCaP_p	Prefoldin subunit 2 OS=Homo sapiens GN=PFDN2 PE=1 SV=1 - [PFD2_HUMAN]	0.120466	0.802762
P62314	1	1	118.51	1.32942	DuCaP_ARres	DuCaP_p	Small nuclear ribonucleoprotein Sm D1 OS=Homo sapiens GN=SNRPD1 PE=1 SV=1 - [SMD1_HUMAN]	0.121874	0.808216
O43678	1	1	34.08	1.51998	DuCaP_ARres	DuCaP_p	NADH dehydrogenase [ubiquinone] 1 alpha subcomplex subunit 2 OS=Homo sapiens GN=NDUFA2 PE=1 SV=3 - [NDUA2_HUMAN]	0.121876	0.808216
P16278	2	2	144.37	1.35109	DuCaP_ARres	DuCaP_p	Beta-galactosidase OS=Homo sapiens GN=GLB1 PE=1 SV=2 - [BGAL_HUMAN]	0.122069	0.808216
Q01970	4	4	223.23	1.47683	DuCaP_p	DuCaP_ARres	1-phosphatidylinositol 4,5-bisphosphate phosphodiesterase beta-3 OS=Homo sapiens GN=PLCB3 PE=1 SV=2 - [PLCB3_HUMAN]	0.122577	0.809476
Q14139	1	1	48.57	1.39649	DuCaP_p	DuCaP_ARres	Ubiquitin conjugation factor E4 A OS=Homo sapiens GN=UBE4A PE=1 SV=2 - [UBE4A_HUMAN]	0.123293	0.809476
Q14376	5	5	357.54	1.62548	DuCaP_p	DuCaP_ARres	UDP-glucose 4-epimerase OS=Homo sapiens GN=GALE PE=1 SV=2 - [GALE_HUMAN]	0.123377	0.809476
P62910	2	2	202.69	1.34012	DuCaP_ARres	DuCaP_p	60S ribosomal protein L32 OS=Homo sapiens GN=RPL32 PE=1 SV=2 - [RL32_HUMAN]	0.123563	0.809476
Q9Y316	3	3	247.75	1.7147	DuCaP_ARres	DuCaP_p	Protein MEMO1 OS=Homo sapiens GN=MEMO1 PE=1 SV=1 - [MEMO1_HUMAN]	0.123636	0.809476
Q9BQ67	2	2	133.3	1.28768	DuCaP_ARres	DuCaP_p	Glutamate-rich WD repeat-containing protein 1 OS=Homo sapiens GN=GRWD1 PE=1 SV=1 - [GRWD1_HUMAN]	0.12383	0.809476
Q14657	1	1	70.76	1.32916	DuCaP_ARres	DuCaP_p	L antigen family member 3 OS=Homo sapiens GN=LAGE3 PE=1 SV=2 - [LAGE3_HUMAN]	0.124246	0.810155
P61088	3	3	200.41	1.12753	DuCaP_p	DuCaP_ARres	Ubiquitin-conjugating enzyme E2 N OS=Homo sapiens GN=UBE2N PE=1 SV=1 - [UBE2N_HUMAN]	0.124458	0.810155
Q5TGY1	1	1	40.37	2.7885	DuCaP_p	DuCaP_ARres	Transmembrane and coiled-coil domain-containing protein 4 OS=Homo sapiens GN=TMCO4 PE=2 SV=1 - [TMCO4_HUMAN]	0.125028	0.811921
P51532	6	5	435.12	1.76642	DuCaP_p	DuCaP_ARres	Transcription activator BRG1 OS=Homo sapiens GN=SMARCA4 PE=1 SV=2 - [SMCA4_HUMAN]	0.125304	0.811921
Q13155	6	6	369.13	1.21904	DuCaP_ARres	DuCaP_p	Aminoacyl tRNA synthase complex-interacting multifunctional protein 2 OS=Homo sapiens GN=AIMP2 PE=1 SV=2 - [AIMP2_HUMAN]	0.12571	0.811921
P82663	1	1	66.47	1.46792	DuCaP_ARres	DuCaP_p	28S ribosomal protein S25, mitochondrial OS=Homo sapiens GN=MRPS25 PE=1 SV=1 - [RT25_HUMAN]	0.125894	0.811921
P35610	1	1	86	1.87889	DuCaP_p	DuCaP_ARres	Sterol O-acyltransferase 1 OS=Homo sapiens GN=SOAT1 PE=1 SV=3 - [SOAT1_HUMAN]	0.126259	0.811921
O15498	2	2	154.72	1.41178	DuCaP_ARres	DuCaP_p	Synaptobrevin homolog YKT6 OS=Homo sapiens GN=YKT6 PE=1 SV=1 - [YKT6_HUMAN]	0.126581	0.811921
P50151	1	1	41.86	1.59944	DuCaP_ARres	DuCaP_p	Guanine nucleotide-binding protein G(I)/G(S)/G(O) subunit gamma-10 OS=Homo sapiens GN=GNG10 PE=1 SV=1 - [GBG10_HUMAN]	0.126943	0.811921
Q71UM5	1	1	43.26	1.24924	DuCaP_ARres	DuCaP_p	40S ribosomal protein S27-like OS=Homo sapiens GN=RPS27L PE=1 SV=3 - [RS27L_HUMAN]	0.127039	0.811921
P18669	8	8	952.74	1.25975	DuCaP_p	DuCaP_ARres	Phosphoglycerate mutase 1 OS=Homo sapiens GN=PGAM1 PE=1 SV=2 - [PGAM1_HUMAN]	0.127092	0.811921
P50502	6	1	414.71	1.92222	DuCaP_ARres	DuCaP_p	Hsc70-interacting protein OS=Homo sapiens GN=ST13 PE=1 SV=2 - [F10A1_HUMAN]	0.127629	0.813666
Q9BV44	2	2	91.27	1.45222	DuCaP_ARres	DuCaP_p	THUMP domain-containing protein 3 OS=Homo sapiens GN=THUMPD3 PE=1 SV=1 - [THUM3_HUMAN]	0.128349	0.816577
P51114	2	2	94.28	1.4644	DuCaP_p	DuCaP_ARres	Fragile X mental retardation syndrome-related protein 1 OS=Homo sapiens GN=FXR1 PE=1 SV=3 - [FXR1_HUMAN]	0.128901	0.818016
O95486	5	4	292.88	1.29786	DuCaP_ARres	DuCaP_p	Protein transport protein Sec24A OS=Homo sapiens GN=SEC24A PE=1 SV=2 - [SC24A_HUMAN]	0.129141	0.818016
P52788	10	10	816.03	1.40541	DuCaP_ARres	DuCaP_p	Spermine synthase OS=Homo sapiens GN=SMS PE=1 SV=2 - [SPSY_HUMAN]	0.129369	0.818016
P10586	4	4	198.63	1.3181	DuCaP_ARres	DuCaP_p	Receptor-type tyrosine-protein phosphatase F OS=Homo sapiens GN=PTPRF PE=1 SV=2 - [PTPRF_HUMAN]	0.129882	0.819585
Q14204	78	78	4980.79	1.12931	DuCaP_ARres	DuCaP_p	Cytoplasmic dynein 1 heavy chain 1 OS=Homo sapiens GN=DYNC1H1 PE=1 SV=5 - [DYHC1_HUMAN]	0.130604	0.821267
O95394	5	5	543.49	1.20625	DuCaP_p	DuCaP_ARres	Phosphoacetylglucosamine mutase OS=Homo sapiens GN=PGM3 PE=1 SV=1 - [AGM1_HUMAN]	0.131142	0.821267
Q8NCM8	1	1	26.32	1.41624	DuCaP_ARres	DuCaP_p	Cytoplasmic dynein 2 heavy chain 1 OS=Homo sapiens GN=DYNC2H1 PE=1 SV=4 - [DYHC2_HUMAN]	0.131228	0.821267
O15144	8	8	279.09	1.25697	DuCaP_p	DuCaP_ARres	Actin-related protein 2/3 complex subunit 2 OS=Homo sapiens GN=ARPC2 PE=1 SV=1 - [ARPC2_HUMAN]	0.131569	0.821267
A0MZ66	8	8	579.45	1.21341	DuCaP_ARres	DuCaP_p	Shootin-1 OS=Homo sapiens GN=KIAA1598 PE=1 SV=4 - [SHOT1_HUMAN]	0.132448	0.821267
P48681	1	1	28.74	1.23753	DuCaP_ARres	DuCaP_p	Nestin OS=Homo sapiens GN=NES PE=1 SV=2 - [NEST_HUMAN]	0.132459	0.821267
Q92734	4	3	175.43	1.22063	DuCaP_p	DuCaP_ARres	Protein TFG OS=Homo sapiens GN=TFG PE=1 SV=2 - [TFG_HUMAN]	0.132635	0.821267
Q9Y2I8	1	1	79.9	1.46393	DuCaP_p	DuCaP_ARres	WD repeat-containing protein 37 OS=Homo sapiens GN=WDR37 PE=2 SV=2 - [WDR37_HUMAN]	0.132662	0.821267
Q9Y4E6	1	1	31.21	2.03253	DuCaP_ARres	DuCaP_p	WD repeat-containing protein 7 OS=Homo sapiens GN=WDR7 PE=2 SV=2 - [WDR7_HUMAN]	0.133343	0.821267
Q9Y383	4	3	256.79	1.40247	DuCaP_ARres	DuCaP_p	Putative RNA-binding protein Luc7-like 2 OS=Homo sapiens GN=LUC7L2 PE=1 SV=2 - [LC7L2_HUMAN]	0.134008	0.821267
P54920	6	6	450.79	1.32745	DuCaP_ARres	DuCaP_p	Alpha-soluble NSF attachment protein OS=Homo sapiens GN=NAPA PE=1 SV=3 - [SNAA_HUMAN]	0.134661	0.821267
Q15477	1	1	27.23	1.58647	DuCaP_p	DuCaP_ARres	Helicase SKI2W OS=Homo sapiens GN=SKIV2L PE=1 SV=3 - [SKIV2_HUMAN]	0.134677	0.821267
P30038	10	10	799.69	1.1275	DuCaP_ARres	DuCaP_p	Delta-1-pyrroline-5-carboxylate dehydrogenase, mitochondrial OS=Homo sapiens GN=ALDH4A1 PE=1 SV=3 - [AL4A1_HUMAN]	0.134729	0.821267
Q9BRR6	1	1	30.91	2.14154	DuCaP_ARres	DuCaP_p	ADP-dependent glucokinase OS=Homo sapiens GN=ADPGK PE=1 SV=1 - [ADPGK_HUMAN]	0.134932	0.821267
Q9H936	3	3	137.79	1.42204	DuCaP_p	DuCaP_ARres	Mitochondrial glutamate carrier 1 OS=Homo sapiens GN=SLC25A22 PE=1 SV=1 - [GHC1_HUMAN]	0.13519	0.821267
Q8IXK0	1	1	54.42	1.26475	DuCaP_ARres	DuCaP_p	Polyhomeotic-like protein 2 OS=Homo sapiens GN=PHC2 PE=1 SV=1 - [PHC2_HUMAN]	0.135313	0.821267
Q9P2E9	11	11	1075.39	1.27489	DuCaP_p	DuCaP_ARres	Ribosome-binding protein 1 OS=Homo sapiens OX=9606 GN=RRBP1 PE=1 SV=5 - [RRBP1_HUMAN]	0.135747	0.821267
Q99643	1	1	35.07	1.77152	DuCaP_p	DuCaP_ARres	Succinate dehydrogenase cytochrome b560 subunit, mitochondrial OS=Homo sapiens GN=SDHC PE=1 SV=1 - [C560_HUMAN]	0.136071	0.821267
O43175	17	16	1786.61	1.16422	DuCaP_p	DuCaP_ARres	D-3-phosphoglycerate dehydrogenase OS=Homo sapiens GN=PHGDH PE=1 SV=4 - [SERA_HUMAN]	0.136339	0.821267
P33121	10	9	529.63	1.27128	DuCaP_p	DuCaP_ARres	Long-chain-fatty-acid--CoA ligase 1 OS=Homo sapiens GN=ACSL1 PE=1 SV=1 - [ACSL1_HUMAN]	0.136688	0.821267
P04632	4	4	332.79	1.366	DuCaP_ARres	DuCaP_p	Calpain small subunit 1 OS=Homo sapiens GN=CAPNS1 PE=1 SV=1 - [CPNS1_HUMAN]	0.136808	0.821267
P15170	8	8	441.51	1.28936	DuCaP_p	DuCaP_ARres	Eukaryotic peptide chain release factor GTP-binding subunit ERF3A OS=Homo sapiens GN=GSPT1 PE=1 SV=1 - [ERF3A_HUMAN]	0.1371	0.821267
Q8NBJ5	3	3	188.53	1.45339	DuCaP_p	DuCaP_ARres	Procollagen galactosyltransferase 1 OS=Homo sapiens GN=GLT25D1 PE=1 SV=1 - [GT251_HUMAN]	0.137299	0.821267
Q96KA5	1	1	35.54	1.35742	DuCaP_p	DuCaP_ARres	Cleft lip and palate transmembrane protein 1-like protein OS=Homo sapiens GN=CLPTM1L PE=1 SV=1 - [CLP1L_HUMAN]	0.137525	0.821267
P52732	4	3	288.75	1.66691	DuCaP_p	DuCaP_ARres	Kinesin-like protein KIF11 OS=Homo sapiens GN=KIF11 PE=1 SV=2 - [KIF11_HUMAN]	0.137667	0.821267
P62861	1	1	46.02	1.27974	DuCaP_p	DuCaP_ARres	40S ribosomal protein S30 OS=Homo sapiens GN=FAU PE=1 SV=1 - [RS30_HUMAN]	0.1377	0.821267
P40926	16	15	1610.58	1.18568	DuCaP_ARres	DuCaP_p	Malate dehydrogenase, mitochondrial OS=Homo sapiens GN=MDH2 PE=1 SV=3 - [MDHM_HUMAN]	0.137895	0.821267
P46777	6	6	514.28	1.24689	DuCaP_p	DuCaP_ARres	60S ribosomal protein L5 OS=Homo sapiens GN=RPL5 PE=1 SV=3 - [RL5_HUMAN]	0.138205	0.821267
P21397	5	5	388.16	1.36562	DuCaP_p	DuCaP_ARres	Amine oxidase [flavin-containing] A OS=Homo sapiens GN=MAOA PE=1 SV=1 - [AOFA_HUMAN]	0.139099	0.821267
Q9UHD1	7	7	532.71	1.21485	DuCaP_p	DuCaP_ARres	Cysteine and histidine-rich domain-containing protein 1 OS=Homo sapiens GN=CHORDC1 PE=1 SV=2 - [CHRD1_HUMAN]	0.139404	0.821267
O00400	1	1	37.49	1.77291	DuCaP_ARres	DuCaP_p	Acetyl-coenzyme A transporter 1 OS=Homo sapiens GN=SLC33A1 PE=1 SV=1 - [ACATN_HUMAN]	0.139911	0.821267
Q14CX7	1	1	53.23	1.89534	DuCaP_p	DuCaP_ARres	N-alpha-acetyltransferase 25, NatB auxiliary subunit OS=Homo sapiens GN=NAA25 PE=1 SV=1 - [NAA25_HUMAN]	0.140207	0.821267
Q15031	1	1	39.05	1.88052	DuCaP_ARres	DuCaP_p	Probable leucine--tRNA ligase, mitochondrial OS=Homo sapiens GN=LARS2 PE=1 SV=2 - [SYLM_HUMAN]	0.140689	0.821267
Q9Y4K1	7	7	540.49	1.33384	DuCaP_p	DuCaP_ARres	Absent in melanoma 1 protein OS=Homo sapiens GN=AIM1 PE=1 SV=3 - [AIM1_HUMAN]	0.140722	0.821267
Q13310	13	9	871.56	1.26773	DuCaP_p	DuCaP_ARres	Polyadenylate-binding protein 4 OS=Homo sapiens GN=PABPC4 PE=1 SV=1 - [PABP4_HUMAN]	0.141124	0.821267
Q9Y3E5	1	1	55.68	1.66997	DuCaP_ARres	DuCaP_p	Peptidyl-tRNA hydrolase 2, mitochondrial OS=Homo sapiens GN=PTRH2 PE=1 SV=1 - [PTH2_HUMAN]	0.141378	0.821267
P06744	11	11	942.82	1.19836	DuCaP_p	DuCaP_ARres	Glucose-6-phosphate isomerase OS=Homo sapiens GN=GPI PE=1 SV=4 - [G6PI_HUMAN]	0.141446	0.821267
O43670	2	2	93	1.31416	DuCaP_ARres	DuCaP_p	Zinc finger protein 207 OS=Homo sapiens GN=ZNF207 PE=1 SV=1 - [ZN207_HUMAN]	0.141454	0.821267
P49773	2	2	120.77	1.3888	DuCaP_p	DuCaP_ARres	Histidine triad nucleotide-binding protein 1 OS=Homo sapiens GN=HINT1 PE=1 SV=2 - [HINT1_HUMAN]	0.14149	0.821267
P30049	1	1	97.54	1.68083	DuCaP_ARres	DuCaP_p	ATP synthase subunit delta, mitochondrial OS=Homo sapiens GN=ATP5D PE=1 SV=2 - [ATPD_HUMAN]	0.141858	0.821267
Q9NPI6	1	1	23.49	1.41336	DuCaP_ARres	DuCaP_p	mRNA-decapping enzyme 1A OS=Homo sapiens OX=9606 GN=DCP1A PE=1 SV=3 - [DCP1A_HUMAN]	0.141864	0.821267
Q9P2X3	1	1	50.84	1.29545	DuCaP_p	DuCaP_ARres	Protein IMPACT OS=Homo sapiens GN=IMPACT PE=1 SV=2 - [IMPCT_HUMAN]	0.141883	0.821267
P08134	5	5	341.94	1.11285	DuCaP_ARres	DuCaP_p	Rho-related GTP-binding protein RhoC OS=Homo sapiens GN=RHOC PE=1 SV=1 - [RHOC_HUMAN]	0.14193	0.821267
Q08379	2	2	138.89	1.45694	DuCaP_p	DuCaP_ARres	Golgin subfamily A member 2 OS=Homo sapiens GN=GOLGA2 PE=1 SV=3 - [GOGA2_HUMAN]	0.141993	0.821267
Q8NFP9	4	1	198.23	1.44204	DuCaP_ARres	DuCaP_p	Neurobeachin OS=Homo sapiens GN=NBEA PE=1 SV=3 - [NBEA_HUMAN]	0.142102	0.821267
O00330	3	3	198.91	1.52756	DuCaP_ARres	DuCaP_p	Pyruvate dehydrogenase protein X component, mitochondrial OS=Homo sapiens GN=PDHX PE=1 SV=3 - [ODPX_HUMAN]	0.142546	0.821606
Q07889	1	1	22.13	1.20735	DuCaP_p	DuCaP_ARres	Son of sevenless homolog 1 OS=Homo sapiens GN=SOS1 PE=1 SV=1 - [SOS1_HUMAN]	0.142724	0.821606
Q9BW04	5	5	313.1	1.43945	DuCaP_p	DuCaP_ARres	Specifically androgen-regulated gene protein OS=Homo sapiens GN=SARG PE=1 SV=2 - [SARG_HUMAN]	0.143002	0.821606
Q13085	34	34	2075.57	1.17548	DuCaP_p	DuCaP_ARres	Acetyl-CoA carboxylase 1 OS=Homo sapiens GN=ACACA PE=1 SV=2 - [ACACA_HUMAN]	0.143626	0.821606
Q6DKK2	1	1	56.88	1.23068	DuCaP_ARres	DuCaP_p	Tetratricopeptide repeat protein 19, mitochondrial OS=Homo sapiens GN=TTC19 PE=1 SV=4 - [TTC19_HUMAN]	0.143743	0.821606
O00299	10	10	884.07	1.40966	DuCaP_p	DuCaP_ARres	Chloride intracellular channel protein 1 OS=Homo sapiens GN=CLIC1 PE=1 SV=4 - [CLIC1_HUMAN]	0.143896	0.821606
P09972	8	5	864.15	1.43403	DuCaP_p	DuCaP_ARres	Fructose-bisphosphate aldolase C OS=Homo sapiens GN=ALDOC PE=1 SV=2 - [ALDOC_HUMAN]	0.144283	0.821606
P27487	2	2	137.91	1.37006	DuCaP_p	DuCaP_ARres	Dipeptidyl peptidase 4 OS=Homo sapiens GN=DPP4 PE=1 SV=2 - [DPP4_HUMAN]	0.144286	0.821606
Q96P16	5	3	347.74	1.26854	DuCaP_ARres	DuCaP_p	Regulation of nuclear pre-mRNA domain-containing protein 1A OS=Homo sapiens GN=RPRD1A PE=1 SV=1 - [RPR1A_HUMAN]	0.144776	0.82288
P00338	7	7	614.64	1.30916	DuCaP_p	DuCaP_ARres	L-lactate dehydrogenase A chain OS=Homo sapiens GN=LDHA PE=1 SV=2 - [LDHA_HUMAN]	0.145883	0.826311
Q99828	1	1	59.28	1.52209	DuCaP_ARres	DuCaP_p	Calcium and integrin-binding protein 1 OS=Homo sapiens GN=CIB1 PE=1 SV=4 - [CIB1_HUMAN]	0.146124	0.826311
Q9NX57	1	1	89.56	1.60798	DuCaP_ARres	DuCaP_p	Ras-related protein Rab-20 OS=Homo sapiens GN=RAB20 PE=1 SV=1 - [RAB20_HUMAN]	0.14714	0.826311
Q02750	7	5	373.54	1.17396	DuCaP_ARres	DuCaP_p	Dual specificity mitogen-activated protein kinase kinase 1 OS=Homo sapiens GN=MAP2K1 PE=1 SV=2 - [MP2K1_HUMAN]	0.14725	0.826311
P42765	6	6	455.28	1.38774	DuCaP_ARres	DuCaP_p	3-ketoacyl-CoA thiolase, mitochondrial OS=Homo sapiens GN=ACAA2 PE=1 SV=2 - [THIM_HUMAN]	0.147378	0.826311
P51553	5	5	254.77	1.45408	DuCaP_ARres	DuCaP_p	Isocitrate dehydrogenase [NAD] subunit gamma, mitochondrial OS=Homo sapiens GN=IDH3G PE=1 SV=1 - [IDH3G_HUMAN]	0.147556	0.826311
P07741	8	7	650.6	1.15799	DuCaP_p	DuCaP_ARres	Adenine phosphoribosyltransferase OS=Homo sapiens GN=APRT PE=1 SV=2 - [APT_HUMAN]	0.1476	0.826311
Q9Y5S9	2	2	105.7	1.43052	DuCaP_ARres	DuCaP_p	RNA-binding protein 8A OS=Homo sapiens GN=RBM8A PE=1 SV=1 - [RBM8A_HUMAN]	0.147951	0.826311
P30566	7	6	366.7	1.23708	DuCaP_p	DuCaP_ARres	Adenylosuccinate lyase OS=Homo sapiens GN=ADSL PE=1 SV=2 - [PUR8_HUMAN]	0.148301	0.826311
Q9Y2B0	4	4	339.81	1.15188	DuCaP_ARres	DuCaP_p	Protein canopy homolog 2 OS=Homo sapiens GN=CNPY2 PE=1 SV=1 - [CNPY2_HUMAN]	0.148758	0.826311
O95453	1	1	77.91	1.38278	DuCaP_ARres	DuCaP_p	Poly(A)-specific ribonuclease PARN OS=Homo sapiens GN=PARN PE=1 SV=1 - [PARN_HUMAN]	0.148925	0.826311
Q9H583	2	2	140.23	1.54937	DuCaP_ARres	DuCaP_p	HEAT repeat-containing protein 1 OS=Homo sapiens GN=HEATR1 PE=1 SV=3 - [HEAT1_HUMAN]	0.14982	0.826311
O15371	6	6	487.94	1.25616	DuCaP_p	DuCaP_ARres	Eukaryotic translation initiation factor 3 subunit D OS=Homo sapiens GN=EIF3D PE=1 SV=1 - [EIF3D_HUMAN]	0.149884	0.826311
O95602	4	4	155.98	1.51206	DuCaP_ARres	DuCaP_p	DNA-directed RNA polymerase I subunit RPA1 OS=Homo sapiens GN=POLR1A PE=1 SV=2 - [RPA1_HUMAN]	0.150487	0.826311
Q9UJU6	3	2	275.8	1.36399	DuCaP_ARres	DuCaP_p	Drebrin-like protein OS=Homo sapiens GN=DBNL PE=1 SV=1 - [DBNL_HUMAN]	0.151037	0.826311
Q4G0N4	5	5	310.32	1.29425	DuCaP_ARres	DuCaP_p	NAD kinase domain-containing protein 1 OS=Homo sapiens GN=NADKD1 PE=1 SV=2 - [NAKD1_HUMAN]	0.151218	0.826311
Q16204	5	4	296.98	1.20794	DuCaP_ARres	DuCaP_p	Coiled-coil domain-containing protein 6 OS=Homo sapiens GN=CCDC6 PE=1 SV=2 - [CCDC6_HUMAN]	0.151584	0.826311
P56545	2	1	94.42	1.17623	DuCaP_ARres	DuCaP_p	C-terminal-binding protein 2 OS=Homo sapiens GN=CTBP2 PE=1 SV=1 - [CTBP2_HUMAN]	0.151716	0.826311
O15394	1	1	20.87	1.45109	DuCaP_ARres	DuCaP_p	Neural cell adhesion molecule 2 OS=Homo sapiens GN=NCAM2 PE=1 SV=2 - [NCAM2_HUMAN]	0.15207	0.826311
O14929	5	4	329.82	1.53828	DuCaP_p	DuCaP_ARres	Histone acetyltransferase type B catalytic subunit OS=Homo sapiens GN=HAT1 PE=1 SV=1 - [HAT1_HUMAN]	0.152209	0.826311
Q13330	6	5	319.54	1.24736	DuCaP_p	DuCaP_ARres	Metastasis-associated protein MTA1 OS=Homo sapiens GN=MTA1 PE=1 SV=2 - [MTA1_HUMAN]	0.152658	0.826311
O43913	1	1	59.42	1.43976	DuCaP_ARres	DuCaP_p	Origin recognition complex subunit 5 OS=Homo sapiens GN=ORC5 PE=1 SV=1 - [ORC5_HUMAN]	0.153096	0.826311
Q13564	7	6	579.87	1.34765	DuCaP_ARres	DuCaP_p	NEDD8-activating enzyme E1 regulatory subunit OS=Homo sapiens GN=NAE1 PE=1 SV=1 - [ULA1_HUMAN]	0.153116	0.826311
O43182	4	4	278.38	1.1651	DuCaP_ARres	DuCaP_p	Rho GTPase-activating protein 6 OS=Homo sapiens GN=ARHGAP6 PE=1 SV=3 - [RHG06_HUMAN]	0.153316	0.826311
Q99575	3	3	238.18	1.61684	DuCaP_ARres	DuCaP_p	Ribonucleases P/MRP protein subunit POP1 OS=Homo sapiens GN=POP1 PE=1 SV=2 - [POP1_HUMAN]	0.154007	0.826311
Q12792	7	7	652.85	1.16322	DuCaP_p	DuCaP_ARres	Twinfilin-1 OS=Homo sapiens GN=TWF1 PE=1 SV=3 - [TWF1_HUMAN]	0.154138	0.826311
Q9Y4X5	1	1	78.79	1.37149	DuCaP_ARres	DuCaP_p	E3 ubiquitin-protein ligase ARIH1 OS=Homo sapiens GN=ARIH1 PE=1 SV=2 - [ARI1_HUMAN]	0.154272	0.826311
Q9BYC8	1	1	28.95	1.66638	DuCaP_ARres	DuCaP_p	39S ribosomal protein L32, mitochondrial OS=Homo sapiens GN=MRPL32 PE=1 SV=1 - [RM32_HUMAN]	0.154273	0.826311
P21281	7	7	611.29	1.15267	DuCaP_ARres	DuCaP_p	V-type proton ATPase subunit B, brain isoform OS=Homo sapiens GN=ATP6V1B2 PE=1 SV=3 - [VATB2_HUMAN]	0.154472	0.826311
P05161	1	1	45.67	1.34018	DuCaP_ARres	DuCaP_p	Ubiquitin-like protein ISG15 OS=Homo sapiens GN=ISG15 PE=1 SV=5 - [ISG15_HUMAN]	0.155425	0.826311
Q9NY33	12	11	1067.89	1.21067	DuCaP_p	DuCaP_ARres	Dipeptidyl peptidase 3 OS=Homo sapiens GN=DPP3 PE=1 SV=2 - [DPP3_HUMAN]	0.155722	0.826311
Q00688	3	3	172.37	1.3904	DuCaP_p	DuCaP_ARres	Peptidyl-prolyl cis-trans isomerase FKBP3 OS=Homo sapiens GN=FKBP3 PE=1 SV=1 - [FKBP3_HUMAN]	0.155954	0.826311
O43488	3	2	330.63	1.43649	DuCaP_p	DuCaP_ARres	Aflatoxin B1 aldehyde reductase member 2 OS=Homo sapiens GN=AKR7A2 PE=1 SV=3 - [ARK72_HUMAN]	0.156101	0.826311
Q9HCM4	1	1	52.64	2.11831	DuCaP_ARres	DuCaP_p	Band 4.1-like protein 5 OS=Homo sapiens GN=EPB41L5 PE=1 SV=3 - [E41L5_HUMAN]	0.156927	0.826311
Q8TBC4	9	8	572.61	1.19219	DuCaP_ARres	DuCaP_p	NEDD8-activating enzyme E1 catalytic subunit OS=Homo sapiens GN=UBA3 PE=1 SV=2 - [UBA3_HUMAN]	0.156934	0.826311
Q8TCB0	1	1	28.69	1.45178	DuCaP_p	DuCaP_ARres	Interferon-induced protein 44 OS=Homo sapiens GN=IFI44 PE=2 SV=2 - [IFI44_HUMAN]	0.156988	0.826311
Q9UKS6	3	2	179.24	1.93549	DuCaP_p	DuCaP_ARres	Protein kinase C and casein kinase substrate in neurons protein 3 OS=Homo sapiens GN=PACSIN3 PE=1 SV=2 - [PACN3_HUMAN]	0.15702	0.826311
Q9Y365	7	7	521.98	1.27291	DuCaP_p	DuCaP_ARres	PCTP-like protein OS=Homo sapiens GN=STARD10 PE=2 SV=2 - [PCTL_HUMAN]	0.157129	0.826311
Q68CQ7	1	1	32.86	1.55776	DuCaP_ARres	DuCaP_p	Glycosyltransferase 8 domain-containing protein 1 OS=Homo sapiens GN=GLT8D1 PE=1 SV=2 - [GL8D1_HUMAN]	0.157324	0.826311
Q14789	4	4	249.71	1.36195	DuCaP_p	DuCaP_ARres	Golgin subfamily B member 1 OS=Homo sapiens GN=GOLGB1 PE=1 SV=2 - [GOGB1_HUMAN]	0.157336	0.826311
P50416	3	2	154.91	1.30486	DuCaP_ARres	DuCaP_p	Carnitine O-palmitoyltransferase 1, liver isoform OS=Homo sapiens GN=CPT1A PE=1 SV=2 - [CPT1A_HUMAN]	0.157337	0.826311
O75955	1	1	53.24	3.2739	DuCaP_ARres	DuCaP_p	Flotillin-1 OS=Homo sapiens GN=FLOT1 PE=1 SV=3 - [FLOT1_HUMAN]	0.15806	0.826311
P62306	1	1	57.44	1.21708	DuCaP_ARres	DuCaP_p	Small nuclear ribonucleoprotein F OS=Homo sapiens GN=SNRPF PE=1 SV=1 - [RUXF_HUMAN]	0.158098	0.826311
O43837	5	5	266.97	1.29201	DuCaP_ARres	DuCaP_p	Isocitrate dehydrogenase [NAD] subunit beta, mitochondrial OS=Homo sapiens GN=IDH3B PE=1 SV=2 - [IDH3B_HUMAN]	0.158271	0.826311
Q5VYK3	25	22	1600.73	1.20347	DuCaP_p	DuCaP_ARres	Proteasome-associated protein ECM29 homolog OS=Homo sapiens GN=ECM29 PE=1 SV=2 - [ECM29_HUMAN]	0.158881	0.826311
P63173	4	4	267.62	1.23114	DuCaP_p	DuCaP_ARres	60S ribosomal protein L38 OS=Homo sapiens GN=RPL38 PE=1 SV=2 - [RL38_HUMAN]	0.159209	0.826311
Q9HCS7	2	2	81	1.48945	DuCaP_ARres	DuCaP_p	Pre-mRNA-splicing factor SYF1 OS=Homo sapiens GN=XAB2 PE=1 SV=2 - [SYF1_HUMAN]	0.159235	0.826311
Q04637	20	20	1355.38	1.14857	DuCaP_p	DuCaP_ARres	Eukaryotic translation initiation factor 4 gamma 1 OS=Homo sapiens GN=EIF4G1 PE=1 SV=4 - [IF4G1_HUMAN]	0.159454	0.826311
Q00653	1	1	30.8	1.37823	DuCaP_p	DuCaP_ARres	Nuclear factor NF-kappa-B p100 subunit OS=Homo sapiens GN=NFKB2 PE=1 SV=4 - [NFKB2_HUMAN]	0.15975	0.826311
Q01658	1	1	40.84	1.76895	DuCaP_p	DuCaP_ARres	Protein Dr1 OS=Homo sapiens GN=DR1 PE=1 SV=1 - [NC2B_HUMAN]	0.159797	0.826311
O95671	2	2	140.08	3.50745	DuCaP_p	DuCaP_ARres	N-acetylserotonin O-methyltransferase-like protein OS=Homo sapiens GN=ASMTL PE=1 SV=3 - [ASML_HUMAN]	0.159999	0.826311
P00390	10	10	750.96	1.12061	DuCaP_p	DuCaP_ARres	Glutathione reductase, mitochondrial OS=Homo sapiens GN=GSR PE=1 SV=2 - [GSHR_HUMAN]	0.160226	0.826311
P02144	2	2	99.58	1.46738	DuCaP_p	DuCaP_ARres	Myoglobin OS=Homo sapiens GN=MB PE=1 SV=2 - [MYG_HUMAN]	0.1604	0.826311
Q86XP3	6	6	343.07	1.20889	DuCaP_p	DuCaP_ARres	ATP-dependent RNA helicase DDX42 OS=Homo sapiens GN=DDX42 PE=1 SV=1 - [DDX42_HUMAN]	0.160418	0.826311
Q9Y2V7	1	1	67.98	1.34082	DuCaP_p	DuCaP_ARres	Conserved oligomeric Golgi complex subunit 6 OS=Homo sapiens GN=COG6 PE=1 SV=2 - [COG6_HUMAN]	0.160914	0.826311
Q15404	2	2	99.11	1.58528	DuCaP_p	DuCaP_ARres	Ras suppressor protein 1 OS=Homo sapiens GN=RSU1 PE=1 SV=3 - [RSU1_HUMAN]	0.160965	0.826311
Q16881	8	7	622.63	1.41579	DuCaP_p	DuCaP_ARres	Thioredoxin reductase 1, cytoplasmic OS=Homo sapiens GN=TXNRD1 PE=1 SV=3 - [TRXR1_HUMAN]	0.161027	0.826311
Q15269	4	4	244.26	1.21778	DuCaP_ARres	DuCaP_p	Periodic tryptophan protein 2 homolog OS=Homo sapiens GN=PWP2 PE=1 SV=2 - [PWP2_HUMAN]	0.161086	0.826311
Q93052	4	4	218.77	1.24245	DuCaP_p	DuCaP_ARres	Lipoma-preferred partner OS=Homo sapiens GN=LPP PE=1 SV=1 - [LPP_HUMAN]	0.161147	0.826311
O43847	10	9	674.51	1.1342	DuCaP_p	DuCaP_ARres	Nardilysin OS=Homo sapiens OX=9606 GN=NRDC PE=1 SV=3 - [NRDC_HUMAN]	0.161721	0.826605
Q9NZB2	5	5	266.78	1.32492	DuCaP_ARres	DuCaP_p	Constitutive coactivator of PPAR-gamma-like protein 1 OS=Homo sapiens GN=FAM120A PE=1 SV=2 - [F120A_HUMAN]	0.161834	0.826605
O60925	1	1	56.42	1.30999	DuCaP_ARres	DuCaP_p	Prefoldin subunit 1 OS=Homo sapiens GN=PFDN1 PE=1 SV=2 - [PFD1_HUMAN]	0.162006	0.826605
P11172	5	5	350.25	1.12928	DuCaP_p	DuCaP_ARres	Uridine 5'-monophosphate synthase OS=Homo sapiens GN=UMPS PE=1 SV=1 - [UMPS_HUMAN]	0.162571	0.827524
P21333	55	53	4569.01	1.08658	DuCaP_ARres	DuCaP_p	Filamin-A OS=Homo sapiens GN=FLNA PE=1 SV=4 - [FLNA_HUMAN]	0.162721	0.827524
Q8IXH7	1	1	87.78	1.40883	DuCaP_ARres	DuCaP_p	Negative elongation factor C/D OS=Homo sapiens GN=TH1L PE=1 SV=2 - [NELFD_HUMAN]	0.16361	0.83021
P30048	5	5	468.29	1.20264	DuCaP_ARres	DuCaP_p	Thioredoxin-dependent peroxide reductase, mitochondrial OS=Homo sapiens GN=PRDX3 PE=1 SV=3 - [PRDX3_HUMAN]	0.163787	0.83021
Q13308	4	4	208.39	1.13125	DuCaP_ARres	DuCaP_p	Inactive tyrosine-protein kinase 7 OS=Homo sapiens GN=PTK7 PE=1 SV=2 - [PTK7_HUMAN]	0.164684	0.832599
P78527	75	73	4890.25	1.17654	DuCaP_ARres	DuCaP_p	DNA-dependent protein kinase catalytic subunit OS=Homo sapiens GN=PRKDC PE=1 SV=3 - [PRKDC_HUMAN]	0.165113	0.832599
Q8WXF1	5	5	346.73	1.25915	DuCaP_ARres	DuCaP_p	Paraspeckle component 1 OS=Homo sapiens GN=PSPC1 PE=1 SV=1 - [PSPC1_HUMAN]	0.165382	0.832599
Q9H6Z4	1	1	55.23	1.39506	DuCaP_ARres	DuCaP_p	Ran-binding protein 3 OS=Homo sapiens GN=RANBP3 PE=1 SV=1 - [RANB3_HUMAN]	0.165511	0.832599
Q9H2M9	2	2	100.15	1.58823	DuCaP_ARres	DuCaP_p	Rab3 GTPase-activating protein non-catalytic subunit OS=Homo sapiens GN=RAB3GAP2 PE=1 SV=1 - [RBGPR_HUMAN]	0.165604	0.832599
Q92541	1	1	39.21	1.47922	DuCaP_ARres	DuCaP_p	RNA polymerase-associated protein RTF1 homolog OS=Homo sapiens GN=RTF1 PE=1 SV=4 - [RTF1_HUMAN]	0.166305	0.834766
Q99873	14	14	1056.86	1.09652	DuCaP_ARres	DuCaP_p	Protein arginine N-methyltransferase 1 OS=Homo sapiens OX=9606 GN=PRMT1 PE=1 SV=3 - [ANM1_HUMAN]	0.166671	0.835248
Q06587	2	1	57.58	1.60344	DuCaP_ARres	DuCaP_p	E3 ubiquitin-protein ligase RING1 OS=Homo sapiens GN=RING1 PE=1 SV=2 - [RING1_HUMAN]	0.167347	0.836079
P15880	8	8	421.94	1.21018	DuCaP_p	DuCaP_ARres	40S ribosomal protein S2 OS=Homo sapiens GN=RPS2 PE=1 SV=2 - [RS2_HUMAN]	0.167378	0.836079
Q9NR46	5	5	298.73	1.30934	DuCaP_p	DuCaP_ARres	Endophilin-B2 OS=Homo sapiens GN=SH3GLB2 PE=1 SV=1 - [SHLB2_HUMAN]	0.169216	0.838296
P16435	2	2	105.44	1.22787	DuCaP_p	DuCaP_ARres	NADPH--cytochrome P450 reductase OS=Homo sapiens GN=POR PE=1 SV=2 - [NCPR_HUMAN]	0.16948	0.838296
P10909	2	2	158.22	2.17742	DuCaP_p	DuCaP_ARres	Clusterin OS=Homo sapiens GN=CLU PE=1 SV=1 - [CLUS_HUMAN]	0.16972	0.838296
A6NHR9	2	1	73.73	1.446	DuCaP_p	DuCaP_ARres	Structural maintenance of chromosomes flexible hinge domain-containing protein 1 OS=Homo sapiens GN=SMCHD1 PE=1 SV=2 - [SMHD1_HUMAN]	0.169936	0.838296
Q9UJY4	1	1	64.75	1.67156	DuCaP_ARres	DuCaP_p	ADP-ribosylation factor-binding protein GGA2 OS=Homo sapiens GN=GGA2 PE=1 SV=3 - [GGA2_HUMAN]	0.170091	0.838296
O00217	1	1	38.21	2.27395	DuCaP_ARres	DuCaP_p	NADH dehydrogenase [ubiquinone] iron-sulfur protein 8, mitochondrial OS=Homo sapiens GN=NDUFS8 PE=1 SV=1 - [NDUS8_HUMAN]	0.170536	0.838296
Q05639	9	3	720.14	1.2684	DuCaP_ARres	DuCaP_p	Elongation factor 1-alpha 2 OS=Homo sapiens GN=EEF1A2 PE=1 SV=1 - [EF1A2_HUMAN]	0.170592	0.838296
A4D1U4	1	1	34.48	1.30663	DuCaP_p	DuCaP_ARres	Protein LCHN OS=Homo sapiens GN=LCHN PE=2 SV=1 - [LCHN_HUMAN]	0.170619	0.838296
Q9H5Q4	1	1	71.16	1.81443	DuCaP_ARres	DuCaP_p	Dimethyladenosine transferase 2, mitochondrial OS=Homo sapiens GN=TFB2M PE=1 SV=1 - [TFB2M_HUMAN]	0.171152	0.838296
Q5TBB1	2	2	108.49	1.57467	DuCaP_ARres	DuCaP_p	Ribonuclease H2 subunit B OS=Homo sapiens GN=RNASEH2B PE=1 SV=1 - [RNH2B_HUMAN]	0.171471	0.838296
Q7KZI7	3	3	203.65	1.2086	DuCaP_ARres	DuCaP_p	Serine/threonine-protein kinase MARK2 OS=Homo sapiens GN=MARK2 PE=1 SV=2 - [MARK2_HUMAN]	0.171485	0.838296
Q16540	2	2	138.06	1.2611	DuCaP_p	DuCaP_ARres	39S ribosomal protein L23, mitochondrial OS=Homo sapiens GN=MRPL23 PE=1 SV=1 - [RM23_HUMAN]	0.172004	0.838296
Q8NCW5	5	5	456.24	1.23354	DuCaP_ARres	DuCaP_p	NAD(P)H-hydrate epimerase OS=Homo sapiens GN=APOA1BP PE=1 SV=2 - [NNRE_HUMAN]	0.172339	0.838296
P36542	4	4	204.6	1.42415	DuCaP_ARres	DuCaP_p	ATP synthase subunit gamma, mitochondrial OS=Homo sapiens GN=ATP5C1 PE=1 SV=1 - [ATPG_HUMAN]	0.172389	0.838296
Q99805	3	3	129.54	1.26085	DuCaP_p	DuCaP_ARres	Transmembrane 9 superfamily member 2 OS=Homo sapiens GN=TM9SF2 PE=1 SV=1 - [TM9S2_HUMAN]	0.172452	0.838296
A0FGR8	2	2	83.66	1.21055	DuCaP_p	DuCaP_ARres	Extended synaptotagmin-2 OS=Homo sapiens GN=ESYT2 PE=1 SV=1 - [ESYT2_HUMAN]	0.172896	0.838296
Q9NSE4	9	9	766.02	1.13573	DuCaP_ARres	DuCaP_p	Isoleucine--tRNA ligase, mitochondrial OS=Homo sapiens GN=IARS2 PE=1 SV=2 - [SYIM_HUMAN]	0.172924	0.838296
Q12907	3	3	159.01	1.17597	DuCaP_p	DuCaP_ARres	Vesicular integral-membrane protein VIP36 OS=Homo sapiens GN=LMAN2 PE=1 SV=1 - [LMAN2_HUMAN]	0.173092	0.838296
Q8WU90	1	1	65.18	1.58079	DuCaP_p	DuCaP_ARres	Zinc finger CCCH domain-containing protein 15 OS=Homo sapiens GN=ZC3H15 PE=1 SV=1 - [ZC3HF_HUMAN]	0.173153	0.838296
P62879	3	2	234.85	1.38885	DuCaP_ARres	DuCaP_p	Guanine nucleotide-binding protein G(I)/G(S)/G(T) subunit beta-2 OS=Homo sapiens GN=GNB2 PE=1 SV=3 - [GBB2_HUMAN]	0.173244	0.838296
Q14807	1	1	49.51	1.25218	DuCaP_p	DuCaP_ARres	Kinesin-like protein KIF22 OS=Homo sapiens GN=KIF22 PE=1 SV=5 - [KIF22_HUMAN]	0.173595	0.838329
P11142	23	20	2363.52	1.14536	DuCaP_p	DuCaP_ARres	Heat shock cognate 71 kDa protein OS=Homo sapiens GN=HSPA8 PE=1 SV=1 - [HSP7C_HUMAN]	0.173793	0.838329
Q8N8S7	2	2	116.41	1.73137	DuCaP_p	DuCaP_ARres	Protein enabled homolog OS=Homo sapiens GN=ENAH PE=1 SV=2 - [ENAH_HUMAN]	0.174914	0.839615
P80303	5	5	373.52	1.184	DuCaP_ARres	DuCaP_p	Nucleobindin-2 OS=Homo sapiens OX=9606 GN=NUCB2 PE=1 SV=3 - [NUCB2_HUMAN]	0.175187	0.839615
Q86VS8	2	2	144.45	1.64592	DuCaP_ARres	DuCaP_p	Protein Hook homolog 3 OS=Homo sapiens GN=HOOK3 PE=1 SV=2 - [HOOK3_HUMAN]	0.175275	0.839615
Q6P4E1	1	1	24.11	1.70251	DuCaP_ARres	DuCaP_p	Protein CASC4 OS=Homo sapiens GN=CASC4 PE=2 SV=1 - [CASC4_HUMAN]	0.175742	0.839615
Q99622	3	3	274.06	1.26601	DuCaP_ARres	DuCaP_p	Protein C10 OS=Homo sapiens GN=C12orf57 PE=1 SV=1 - [C10_HUMAN]	0.176331	0.839615
Q8IX18	1	1	73.33	1.67586	DuCaP_ARres	DuCaP_p	Probable ATP-dependent RNA helicase DHX40 OS=Homo sapiens GN=DHX40 PE=1 SV=2 - [DHX40_HUMAN]	0.176389	0.839615
Q96EB6	1	1	45.85	1.40347	DuCaP_p	DuCaP_ARres	NAD-dependent protein deacetylase sirtuin-1 OS=Homo sapiens GN=SIRT1 PE=1 SV=2 - [SIR1_HUMAN]	0.176597	0.839615
Q15042	1	1	48.4	1.23579	DuCaP_p	DuCaP_ARres	Rab3 GTPase-activating protein catalytic subunit OS=Homo sapiens GN=RAB3GAP1 PE=1 SV=3 - [RB3GP_HUMAN]	0.177139	0.839615
Q13610	1	1	62.83	1.63938	DuCaP_ARres	DuCaP_p	Periodic tryptophan protein 1 homolog OS=Homo sapiens GN=PWP1 PE=1 SV=1 - [PWP1_HUMAN]	0.177337	0.839615
Q9Y5J7	1	1	52.32	1.42264	DuCaP_ARres	DuCaP_p	Mitochondrial import inner membrane translocase subunit Tim9 OS=Homo sapiens GN=TIMM9 PE=1 SV=1 - [TIM9_HUMAN]	0.177773	0.839615
P37235	1	1	56.13	3.38006	DuCaP_ARres	DuCaP_p	Hippocalcin-like protein 1 OS=Homo sapiens GN=HPCAL1 PE=1 SV=3 - [HPCL1_HUMAN]	0.177839	0.839615
P36952	1	1	96.64	1.94764	DuCaP_p	DuCaP_ARres	Serpin B5 OS=Homo sapiens GN=SERPINB5 PE=1 SV=2 - [SPB5_HUMAN]	0.177867	0.839615
A0AVT1	8	8	555.55	1.17349	DuCaP_p	DuCaP_ARres	Ubiquitin-like modifier-activating enzyme 6 OS=Homo sapiens GN=UBA6 PE=1 SV=1 - [UBA6_HUMAN]	0.178071	0.839615
O60361	4	1	337.23	1.32253	DuCaP_ARres	DuCaP_p	Putative nucleoside diphosphate kinase OS=Homo sapiens GN=NME2P1 PE=5 SV=1 - [NDK8_HUMAN]	0.178101	0.839615
Q9GZT9	1	1	60.68	1.50719	DuCaP_ARres	DuCaP_p	Egl nine homolog 1 OS=Homo sapiens GN=EGLN1 PE=1 SV=1 - [EGLN1_HUMAN]	0.178319	0.839615
Q13283	6	6	424.83	1.18935	DuCaP_p	DuCaP_ARres	Ras GTPase-activating protein-binding protein 1 OS=Homo sapiens GN=G3BP1 PE=1 SV=1 - [G3BP1_HUMAN]	0.178468	0.839615
Q9BTY2	1	1	46.89	1.36051	DuCaP_p	DuCaP_ARres	Plasma alpha-L-fucosidase OS=Homo sapiens GN=FUCA2 PE=1 SV=2 - [FUCO2_HUMAN]	0.179401	0.839615
Q8IWJ2	1	1	35.32	1.08856	DuCaP_p	DuCaP_ARres	GRIP and coiled-coil domain-containing protein 2 OS=Homo sapiens GN=GCC2 PE=1 SV=4 - [GCC2_HUMAN]	0.180093	0.839615
Q92609	1	1	78.51	1.94293	DuCaP_ARres	DuCaP_p	TBC1 domain family member 5 OS=Homo sapiens GN=TBC1D5 PE=1 SV=1 - [TBCD5_HUMAN]	0.180113	0.839615
Q13185	5	4	463.3	1.2659	DuCaP_ARres	DuCaP_p	Chromobox protein homolog 3 OS=Homo sapiens GN=CBX3 PE=1 SV=4 - [CBX3_HUMAN]	0.180326	0.839615
Q8N4Q1	2	2	104.74	1.40236	DuCaP_ARres	DuCaP_p	Mitochondrial intermembrane space import and assembly protein 40 OS=Homo sapiens GN=CHCHD4 PE=1 SV=1 - [MIA40_HUMAN]	0.18063	0.839615
P62979	4	4	321.18	1.33057	DuCaP_p	DuCaP_ARres	Ubiquitin-40S ribosomal protein S27a OS=Homo sapiens GN=RPS27A PE=1 SV=2 - [RS27A_HUMAN]	0.180669	0.839615
Q9Y3U8	1	1	44.57	1.37101	DuCaP_ARres	DuCaP_p	60S ribosomal protein L36 OS=Homo sapiens GN=RPL36 PE=1 SV=3 - [RL36_HUMAN]	0.18115	0.839615
Q16643	9	8	792.41	1.25868	DuCaP_ARres	DuCaP_p	Drebrin OS=Homo sapiens GN=DBN1 PE=1 SV=4 - [DREB_HUMAN]	0.181202	0.839615
Q9NX14	1	1	47.48	1.39909	DuCaP_ARres	DuCaP_p	NADH dehydrogenase [ubiquinone] 1 beta subcomplex subunit 11, mitochondrial OS=Homo sapiens GN=NDUFB11 PE=1 SV=1 - [NDUBB_HUMAN]	0.181211	0.839615
Q9UQ80	9	9	773.11	1.17839	DuCaP_p	DuCaP_ARres	Proliferation-associated protein 2G4 OS=Homo sapiens GN=PA2G4 PE=1 SV=3 - [PA2G4_HUMAN]	0.181612	0.839615
Q9NP72	6	6	569.98	1.1965	DuCaP_p	DuCaP_ARres	Ras-related protein Rab-18 OS=Homo sapiens GN=RAB18 PE=1 SV=1 - [RAB18_HUMAN]	0.181658	0.839615
Q96KP4	15	15	1104.14	1.19564	DuCaP_p	DuCaP_ARres	Cytosolic non-specific dipeptidase OS=Homo sapiens GN=CNDP2 PE=1 SV=2 - [CNDP2_HUMAN]	0.181663	0.839615
Q9BPW8	5	5	242.73	1.16653	DuCaP_p	DuCaP_ARres	Protein NipSnap homolog 1 OS=Homo sapiens GN=NIPSNAP1 PE=1 SV=1 - [NIPS1_HUMAN]	0.183634	0.843912
Q96HS1	1	1	55.29	1.32542	DuCaP_ARres	DuCaP_p	Serine/threonine-protein phosphatase PGAM5, mitochondrial OS=Homo sapiens GN=PGAM5 PE=1 SV=2 - [PGAM5_HUMAN]	0.183687	0.843912
P07686	6	6	315.16	1.19535	DuCaP_p	DuCaP_ARres	Beta-hexosaminidase subunit beta OS=Homo sapiens GN=HEXB PE=1 SV=3 - [HEXB_HUMAN]	0.183855	0.843912
Q9P2J5	15	15	975.17	1.18839	DuCaP_p	DuCaP_ARres	Leucine--tRNA ligase, cytoplasmic OS=Homo sapiens GN=LARS PE=1 SV=2 - [SYLC_HUMAN]	0.184035	0.843912
Q9Y294	1	1	39.66	1.69561	DuCaP_ARres	DuCaP_p	Histone chaperone ASF1A OS=Homo sapiens GN=ASF1A PE=1 SV=1 - [ASF1A_HUMAN]	0.184559	0.843912
Q4VC31	2	2	118.65	1.13359	DuCaP_ARres	DuCaP_p	Coiled-coil domain-containing protein 58 OS=Homo sapiens GN=CCDC58 PE=1 SV=1 - [CCD58_HUMAN]	0.184628	0.843912
Q13868	2	1	117.03	1.29022	DuCaP_p	DuCaP_ARres	Exosome complex component RRP4 OS=Homo sapiens GN=EXOSC2 PE=1 SV=2 - [EXOS2_HUMAN]	0.184774	0.843912
Q9UBF2	9	7	749.15	1.21668	DuCaP_p	DuCaP_ARres	Coatomer subunit gamma-2 OS=Homo sapiens GN=COPG2 PE=1 SV=1 - [COPG2_HUMAN]	0.184776	0.843912
P42566	4	4	308.53	1.18481	DuCaP_ARres	DuCaP_p	Epidermal growth factor receptor substrate 15 OS=Homo sapiens GN=EPS15 PE=1 SV=2 - [EPS15_HUMAN]	0.185263	0.844889
O00629	7	5	494.91	1.20048	DuCaP_p	DuCaP_ARres	Importin subunit alpha-4 OS=Homo sapiens GN=KPNA4 PE=1 SV=1 - [IMA4_HUMAN]	0.186395	0.848036
P61026	5	3	358.29	1.20245	DuCaP_ARres	DuCaP_p	Ras-related protein Rab-10 OS=Homo sapiens GN=RAB10 PE=1 SV=1 - [RAB10_HUMAN]	0.186899	0.848036
Q92522	2	2	139.49	1.5176	DuCaP_ARres	DuCaP_p	Histone H1x OS=Homo sapiens GN=H1FX PE=1 SV=1 - [H1X_HUMAN]	0.187158	0.848036
P29372	1	1	29.32	2.3833	DuCaP_ARres	DuCaP_p	DNA-3-methyladenine glycosylase OS=Homo sapiens GN=MPG PE=1 SV=3 - [3MG_HUMAN]	0.187161	0.848036
O75792	3	3	138.54	1.19098	DuCaP_ARres	DuCaP_p	Ribonuclease H2 subunit A OS=Homo sapiens GN=RNASEH2A PE=1 SV=2 - [RNH2A_HUMAN]	0.187557	0.848036
O75940	2	2	95.66	1.39667	DuCaP_ARres	DuCaP_p	Survival of motor neuron-related-splicing factor 30 OS=Homo sapiens GN=SMNDC1 PE=1 SV=1 - [SPF30_HUMAN]	0.187599	0.848036
Q15149	37	35	2377.06	1.56923	DuCaP_ARres	DuCaP_p	Plectin OS=Homo sapiens GN=PLEC PE=1 SV=3 - [PLEC_HUMAN]	0.188555	0.850397
Q86U42	2	2	92	1.48012	DuCaP_ARres	DuCaP_p	Polyadenylate-binding protein 2 OS=Homo sapiens GN=PABPN1 PE=1 SV=3 - [PABP2_HUMAN]	0.188672	0.850397
P14854	3	3	203.98	1.80014	DuCaP_ARres	DuCaP_p	Cytochrome c oxidase subunit 6B1 OS=Homo sapiens GN=COX6B1 PE=1 SV=2 - [CX6B1_HUMAN]	0.189385	0.851396
P26885	2	2	137.78	1.19885	DuCaP_ARres	DuCaP_p	Peptidyl-prolyl cis-trans isomerase FKBP2 OS=Homo sapiens GN=FKBP2 PE=1 SV=2 - [FKBP2_HUMAN]	0.189444	0.851396
Q9Y5K8	3	3	193.06	1.32381	DuCaP_ARres	DuCaP_p	V-type proton ATPase subunit D OS=Homo sapiens GN=ATP6V1D PE=1 SV=1 - [VATD_HUMAN]	0.190796	0.854446
Q8WVQ1	1	1	62.06	1.25857	DuCaP_p	DuCaP_ARres	Soluble calcium-activated nucleotidase 1 OS=Homo sapiens GN=CANT1 PE=1 SV=1 - [CANT1_HUMAN]	0.191508	0.854446
P57772	1	1	61.35	1.22556	DuCaP_p	DuCaP_ARres	Selenocysteine-specific elongation factor OS=Homo sapiens GN=EEFSEC PE=1 SV=4 - [SELB_HUMAN]	0.191812	0.854446
P48729	1	1	45.21	1.37109	DuCaP_ARres	DuCaP_p	Casein kinase I isoform alpha OS=Homo sapiens GN=CSNK1A1 PE=1 SV=2 - [KC1A_HUMAN]	0.191844	0.854446
Q9BXW7	3	3	146.25	1.1848	DuCaP_ARres	DuCaP_p	Cat eye syndrome critical region protein 5 OS=Homo sapiens GN=CECR5 PE=1 SV=1 - [CECR5_HUMAN]	0.191885	0.854446
Q9C0G6	1	1	20.02	1.44701	DuCaP_ARres	DuCaP_p	Dynein heavy chain 6, axonemal OS=Homo sapiens GN=DNAH6 PE=1 SV=3 - [DYH6_HUMAN]	0.192049	0.854446
P18859	2	2	260.5	1.53557	DuCaP_ARres	DuCaP_p	ATP synthase-coupling factor 6, mitochondrial OS=Homo sapiens GN=ATP5J PE=1 SV=1 - [ATP5J_HUMAN]	0.192057	0.854446
Q15382	1	1	77.8	1.18936	DuCaP_ARres	DuCaP_p	GTP-binding protein Rheb OS=Homo sapiens GN=RHEB PE=1 SV=1 - [RHEB_HUMAN]	0.192693	0.854501
P40616	4	4	213.49	1.20596	DuCaP_p	DuCaP_ARres	ADP-ribosylation factor-like protein 1 OS=Homo sapiens GN=ARL1 PE=1 SV=1 - [ARL1_HUMAN]	0.193067	0.854501
Q13177	10	8	795.7	1.11937	DuCaP_p	DuCaP_ARres	Serine/threonine-protein kinase PAK 2 OS=Homo sapiens GN=PAK2 PE=1 SV=3 - [PAK2_HUMAN]	0.193122	0.854501
Q96BM9	2	2	78.65	1.37964	DuCaP_ARres	DuCaP_p	ADP-ribosylation factor-like protein 8A OS=Homo sapiens GN=ARL8A PE=1 SV=1 - [ARL8A_HUMAN]	0.19377	0.854501
P00558	13	12	1257.66	1.19459	DuCaP_p	DuCaP_ARres	Phosphoglycerate kinase 1 OS=Homo sapiens GN=PGK1 PE=1 SV=3 - [PGK1_HUMAN]	0.195144	0.854501
P00326	2	2	209.13	1.07566	DuCaP_p	DuCaP_ARres	Alcohol dehydrogenase 1C OS=Homo sapiens GN=ADH1C PE=1 SV=2 - [ADH1G_HUMAN]	0.195229	0.854501
Q7Z7H5	2	1	102.34	2.12444	DuCaP_ARres	DuCaP_p	Transmembrane emp24 domain-containing protein 4 OS=Homo sapiens GN=TMED4 PE=1 SV=1 - [TMED4_HUMAN]	0.195581	0.854501
Q9H3N1	3	3	126.87	1.30202	DuCaP_ARres	DuCaP_p	Thioredoxin-related transmembrane protein 1 OS=Homo sapiens GN=TMX1 PE=1 SV=1 - [TMX1_HUMAN]	0.195655	0.854501
P55072	26	26	2225.04	1.20935	DuCaP_p	DuCaP_ARres	Transitional endoplasmic reticulum ATPase OS=Homo sapiens GN=VCP PE=1 SV=4 - [TERA_HUMAN]	0.195996	0.854501
Q7Z4W1	4	4	463.02	1.16594	DuCaP_p	DuCaP_ARres	L-xylulose reductase OS=Homo sapiens GN=DCXR PE=1 SV=2 - [DCXR_HUMAN]	0.196115	0.854501
O75352	2	2	122.16	1.33751	DuCaP_p	DuCaP_ARres	Mannose-P-dolichol utilization defect 1 protein OS=Homo sapiens GN=MPDU1 PE=1 SV=2 - [MPU1_HUMAN]	0.196872	0.854501
Q66K14	3	3	145.49	1.5189	DuCaP_ARres	DuCaP_p	TBC1 domain family member 9B OS=Homo sapiens GN=TBC1D9B PE=1 SV=3 - [TBC9B_HUMAN]	0.197326	0.854501
Q00765	2	1	103.47	1.27315	DuCaP_ARres	DuCaP_p	Receptor expression-enhancing protein 5 OS=Homo sapiens GN=REEP5 PE=1 SV=3 - [REEP5_HUMAN]	0.197391	0.854501
Q9Y2D2	1	1	71.66	2.07301	DuCaP_ARres	DuCaP_p	UDP-N-acetylglucosamine transporter OS=Homo sapiens GN=SLC35A3 PE=1 SV=1 - [S35A3_HUMAN]	0.197717	0.854501
Q8NC51	5	5	407.13	1.27534	DuCaP_p	DuCaP_ARres	Plasminogen activator inhibitor 1 RNA-binding protein OS=Homo sapiens GN=SERBP1 PE=1 SV=2 - [PAIRB_HUMAN]	0.197727	0.854501
Q96GK7	1	1	33.36	1.51378	DuCaP_ARres	DuCaP_p	Fumarylacetoacetate hydrolase domain-containing protein 2A OS=Homo sapiens GN=FAHD2A PE=1 SV=1 - [FAH2A_HUMAN]	0.197768	0.854501
Q9H0S4	1	1	50.65	1.55081	DuCaP_p	DuCaP_ARres	Probable ATP-dependent RNA helicase DDX47 OS=Homo sapiens GN=DDX47 PE=1 SV=1 - [DDX47_HUMAN]	0.198035	0.854501
Q6NYC8	2	2	94.71	1.92539	DuCaP_ARres	DuCaP_p	Phostensin OS=Homo sapiens GN=PPP1R18 PE=1 SV=1 - [PPR18_HUMAN]	0.19804	0.854501
O15027	6	6	302.73	1.39672	DuCaP_p	DuCaP_ARres	Protein transport protein Sec16A OS=Homo sapiens OX=9606 GN=SEC16A PE=1 SV=4 - [SC16A_HUMAN]	0.198062	0.854501
Q9NVI1	3	3	144.85	1.22202	DuCaP_p	DuCaP_ARres	Fanconi anemia group I protein OS=Homo sapiens GN=FANCI PE=1 SV=4 - [FANCI_HUMAN]	0.198312	0.854501
Q5XKP0	2	2	84.23	1.62852	DuCaP_p	DuCaP_ARres	Protein QIL1 OS=Homo sapiens GN=QIL1 PE=1 SV=1 - [QIL1_HUMAN]	0.198512	0.854501
Q12931	14	12	1188.59	1.1715	DuCaP_ARres	DuCaP_p	Heat shock protein 75 kDa, mitochondrial OS=Homo sapiens GN=TRAP1 PE=1 SV=3 - [TRAP1_HUMAN]	0.19865	0.854501
P09417	2	2	130.3	1.19421	DuCaP_ARres	DuCaP_p	Dihydropteridine reductase OS=Homo sapiens GN=QDPR PE=1 SV=2 - [DHPR_HUMAN]	0.198752	0.854501
Q07065	6	6	698.45	1.31218	DuCaP_p	DuCaP_ARres	Cytoskeleton-associated protein 4 OS=Homo sapiens GN=CKAP4 PE=1 SV=2 - [CKAP4_HUMAN]	0.198972	0.854501
Q14289	3	3	142.55	1.24459	DuCaP_ARres	DuCaP_p	Protein-tyrosine kinase 2-beta OS=Homo sapiens GN=PTK2B PE=1 SV=2 - [FAK2_HUMAN]	0.198978	0.854501
Q8WYP5	3	3	179.86	1.44389	DuCaP_ARres	DuCaP_p	Protein ELYS OS=Homo sapiens GN=AHCTF1 PE=1 SV=3 - [ELYS_HUMAN]	0.199465	0.855126
Q96IX5	2	2	195.2	1.44513	DuCaP_ARres	DuCaP_p	Up-regulated during skeletal muscle growth protein 5 OS=Homo sapiens GN=USMG5 PE=1 SV=1 - [USMG5_HUMAN]	0.199677	0.855126
Q68E01	2	2	74.02	1.4685	DuCaP_ARres	DuCaP_p	Integrator complex subunit 3 OS=Homo sapiens GN=INTS3 PE=1 SV=1 - [INT3_HUMAN]	0.200067	0.855611
Q9NT62	5	5	292.52	1.24752	DuCaP_p	DuCaP_ARres	Ubiquitin-like-conjugating enzyme ATG3 OS=Homo sapiens GN=ATG3 PE=1 SV=1 - [ATG3_HUMAN]	0.201192	0.858558
Q8IYQ7	2	2	122.56	1.31276	DuCaP_ARres	DuCaP_p	Threonine synthase-like 1 OS=Homo sapiens GN=THNSL1 PE=1 SV=2 - [THNS1_HUMAN]	0.201311	0.858558
Q02487	4	4	268.7	1.30166	DuCaP_p	DuCaP_ARres	Desmocollin-2 OS=Homo sapiens GN=DSC2 PE=1 SV=1 - [DSC2_HUMAN]	0.202257	0.859878
Q96IU4	2	2	162.19	1.58813	DuCaP_ARres	DuCaP_p	Abhydrolase domain-containing protein 14B OS=Homo sapiens GN=ABHD14B PE=1 SV=1 - [ABHEB_HUMAN]	0.202401	0.859878
P49406	2	2	106.54	1.46568	DuCaP_ARres	DuCaP_p	39S ribosomal protein L19, mitochondrial OS=Homo sapiens GN=MRPL19 PE=1 SV=2 - [RM19_HUMAN]	0.202455	0.859878
P18085	8	4	687.61	1.24955	DuCaP_ARres	DuCaP_p	ADP-ribosylation factor 4 OS=Homo sapiens GN=ARF4 PE=1 SV=3 - [ARF4_HUMAN]	0.203001	0.861014
P31749	3	2	116.9	1.28819	DuCaP_ARres	DuCaP_p	RAC-alpha serine/threonine-protein kinase OS=Homo sapiens GN=AKT1 PE=1 SV=2 - [AKT1_HUMAN]	0.203989	0.861867
P09758	1	1	100.86	1.6012	DuCaP_p	DuCaP_ARres	Tumor-associated calcium signal transducer 2 OS=Homo sapiens GN=TACSTD2 PE=1 SV=3 - [TACD2_HUMAN]	0.204009	0.861867
P41227	3	3	214.96	1.13804	DuCaP_p	DuCaP_ARres	N-alpha-acetyltransferase 10 OS=Homo sapiens GN=NAA10 PE=1 SV=1 - [NAA10_HUMAN]	0.204038	0.861867
Q9UI10	2	2	136.04	1.36743	DuCaP_p	DuCaP_ARres	Translation initiation factor eIF-2B subunit delta OS=Homo sapiens GN=EIF2B4 PE=1 SV=2 - [EI2BD_HUMAN]	0.204837	0.862118
Q14978	2	2	97.43	1.19607	DuCaP_ARres	DuCaP_p	Nucleolar and coiled-body phosphoprotein 1 OS=Homo sapiens GN=NOLC1 PE=1 SV=2 - [NOLC1_HUMAN]	0.205092	0.862118
P62851	3	2	207.75	1.17755	DuCaP_ARres	DuCaP_p	40S ribosomal protein S25 OS=Homo sapiens GN=RPS25 PE=1 SV=1 - [RS25_HUMAN]	0.205167	0.862118
Q6PJT7	2	2	108.26	1.30759	DuCaP_ARres	DuCaP_p	Zinc finger CCCH domain-containing protein 14 OS=Homo sapiens GN=ZC3H14 PE=1 SV=1 - [ZC3HE_HUMAN]	0.205213	0.862118
Q9BQA1	5	5	312.61	1.29261	DuCaP_p	DuCaP_ARres	Methylosome protein 50 OS=Homo sapiens GN=WDR77 PE=1 SV=1 - [MEP50_HUMAN]	0.207264	0.867644
P26639	19	16	1417.86	1.16473	DuCaP_p	DuCaP_ARres	Threonine--tRNA ligase, cytoplasmic OS=Homo sapiens GN=TARS PE=1 SV=3 - [SYTC_HUMAN]	0.20727	0.867644
O95721	1	1	67.06	2.07884	DuCaP_ARres	DuCaP_p	Synaptosomal-associated protein 29 OS=Homo sapiens GN=SNAP29 PE=1 SV=1 - [SNP29_HUMAN]	0.20737	0.867644
Q9NW13	3	3	177.37	1.29064	DuCaP_p	DuCaP_ARres	RNA-binding protein 28 OS=Homo sapiens GN=RBM28 PE=1 SV=3 - [RBM28_HUMAN]	0.207925	0.868787
P43034	7	7	499.79	1.12967	DuCaP_ARres	DuCaP_p	Platelet-activating factor acetylhydrolase IB subunit alpha OS=Homo sapiens GN=PAFAH1B1 PE=1 SV=2 - [LIS1_HUMAN]	0.208791	0.870098
Q9NUB1	7	7	395.48	1.18221	DuCaP_p	DuCaP_ARres	Acetyl-coenzyme A synthetase 2-like, mitochondrial OS=Homo sapiens GN=ACSS1 PE=1 SV=2 - [ACS2L_HUMAN]	0.208893	0.870098
P10275	10	10	598.2	1.13285	DuCaP_p	DuCaP_ARres	Androgen receptor OS=Homo sapiens GN=AR PE=1 SV=3 - [ANDR_HUMAN]	0.209281	0.870098
Q9HB40	1	1	52.96	2.17469	DuCaP_p	DuCaP_ARres	Retinoid-inducible serine carboxypeptidase OS=Homo sapiens GN=SCPEP1 PE=1 SV=1 - [RISC_HUMAN]	0.209492	0.870098
Q9BTE6	2	2	150.3	1.24271	DuCaP_p	DuCaP_ARres	Alanyl-tRNA editing protein Aarsd1 OS=Homo sapiens GN=AARSD1 PE=1 SV=2 - [AASD1_HUMAN]	0.209645	0.870098
Q96AT9	1	1	118.92	1.57022	DuCaP_p	DuCaP_ARres	Ribulose-phosphate 3-epimerase OS=Homo sapiens GN=RPE PE=1 SV=1 - [RPE_HUMAN]	0.21021	0.871271
P23588	3	3	277.23	1.46893	DuCaP_p	DuCaP_ARres	Eukaryotic translation initiation factor 4B OS=Homo sapiens GN=EIF4B PE=1 SV=2 - [IF4B_HUMAN]	0.210756	0.871781
Q9BUH6	1	1	60.77	2.84312	DuCaP_p	DuCaP_ARres	Uncharacterized protein C9orf142 OS=Homo sapiens GN=C9orf142 PE=1 SV=2 - [CI142_HUMAN]	0.211331	0.871781
Q96HC4	7	7	281.46	1.21297	DuCaP_p	DuCaP_ARres	PDZ and LIM domain protein 5 OS=Homo sapiens GN=PDLIM5 PE=1 SV=5 - [PDLI5_HUMAN]	0.211546	0.871781
O95478	1	1	27.62	1.36406	DuCaP_ARres	DuCaP_p	Ribosome biogenesis protein NSA2 homolog OS=Homo sapiens GN=NSA2 PE=1 SV=1 - [NSA2_HUMAN]	0.212291	0.871781
O95376	2	2	112.1	1.43024	DuCaP_ARres	DuCaP_p	E3 ubiquitin-protein ligase ARIH2 OS=Homo sapiens GN=ARIH2 PE=1 SV=1 - [ARI2_HUMAN]	0.212318	0.871781
P22307	7	6	481.51	1.1726	DuCaP_ARres	DuCaP_p	Non-specific lipid-transfer protein OS=Homo sapiens GN=SCP2 PE=1 SV=2 - [NLTP_HUMAN]	0.212526	0.871781
Q8TE77	3	3	155.44	1.91558	DuCaP_ARres	DuCaP_p	Protein phosphatase Slingshot homolog 3 OS=Homo sapiens GN=SSH3 PE=1 SV=2 - [SSH3_HUMAN]	0.212792	0.871781
Q96G23	1	1	42.67	2.15422	DuCaP_ARres	DuCaP_p	Ceramide synthase 2 OS=Homo sapiens GN=CERS2 PE=1 SV=1 - [CERS2_HUMAN]	0.213477	0.871781
P19105	4	4	398.14	1.25277	DuCaP_p	DuCaP_ARres	Myosin regulatory light chain 12A OS=Homo sapiens GN=MYL12A PE=1 SV=2 - [ML12A_HUMAN]	0.21358	0.871781
Q14444	3	3	181.43	1.17015	DuCaP_p	DuCaP_ARres	Caprin-1 OS=Homo sapiens GN=CAPRIN1 PE=1 SV=2 - [CAPR1_HUMAN]	0.213738	0.871781
P84095	1	1	71.53	1.49689	DuCaP_ARres	DuCaP_p	Rho-related GTP-binding protein RhoG OS=Homo sapiens GN=RHOG PE=1 SV=1 - [RHOG_HUMAN]	0.213751	0.871781
O95747	6	6	438.12	1.25635	DuCaP_ARres	DuCaP_p	Serine/threonine-protein kinase OSR1 OS=Homo sapiens GN=OXSR1 PE=1 SV=1 - [OXSR1_HUMAN]	0.214139	0.871781
P62847	2	2	96.87	1.34974	DuCaP_p	DuCaP_ARres	40S ribosomal protein S24 OS=Homo sapiens GN=RPS24 PE=1 SV=1 - [RS24_HUMAN]	0.214772	0.871781
Q8N1G2	1	1	53.35	1.23511	DuCaP_ARres	DuCaP_p	Cap-specific mRNA (nucleoside-2'-O-)-methyltransferase 1 OS=Homo sapiens GN=FTSJD2 PE=1 SV=1 - [MTR1_HUMAN]	0.214815	0.871781
O94919	2	2	209.14	1.487	DuCaP_p	DuCaP_ARres	Endonuclease domain-containing 1 protein OS=Homo sapiens GN=ENDOD1 PE=1 SV=2 - [ENDD1_HUMAN]	0.215132	0.871781
O00244	1	1	37.47	1.28852	DuCaP_ARres	DuCaP_p	Copper transport protein ATOX1 OS=Homo sapiens GN=ATOX1 PE=1 SV=1 - [ATOX1_HUMAN]	0.215429	0.871781
Q13263	16	15	1408.48	1.19161	DuCaP_p	DuCaP_ARres	Transcription intermediary factor 1-beta OS=Homo sapiens GN=TRIM28 PE=1 SV=5 - [TIF1B_HUMAN]	0.215511	0.871781
Q96AB3	3	3	252.13	1.40619	DuCaP_ARres	DuCaP_p	Isochorismatase domain-containing protein 2, mitochondrial OS=Homo sapiens GN=ISOC2 PE=1 SV=1 - [ISOC2_HUMAN]	0.215719	0.871781
O15226	2	2	102.09	1.19982	DuCaP_ARres	DuCaP_p	NF-kappa-B-repressing factor OS=Homo sapiens GN=NKRF PE=1 SV=2 - [NKRF_HUMAN]	0.215814	0.871781
P69905	2	2	78.05	3.34994	DuCaP_p	DuCaP_ARres	Hemoglobin subunit alpha OS=Homo sapiens GN=HBA1 PE=1 SV=2 - [HBA_HUMAN]	0.216111	0.871781
Q9UBV2	4	4	194.12	1.40042	DuCaP_p	DuCaP_ARres	Protein sel-1 homolog 1 OS=Homo sapiens GN=SEL1L PE=1 SV=3 - [SE1L1_HUMAN]	0.216254	0.871781
Q53SF7	5	5	343.82	1.20202	DuCaP_p	DuCaP_ARres	Cordon-bleu protein-like 1 OS=Homo sapiens GN=COBLL1 PE=1 SV=2 - [COBL1_HUMAN]	0.216728	0.872557
Q9BS40	1	1	45.7	1.51295	DuCaP_p	DuCaP_ARres	Latexin OS=Homo sapiens GN=LXN PE=1 SV=2 - [LXN_HUMAN]	0.217635	0.875067
P48449	4	3	243.08	1.4698	DuCaP_p	DuCaP_ARres	Lanosterol synthase OS=Homo sapiens GN=LSS PE=1 SV=1 - [ERG7_HUMAN]	0.218358	0.875459
Q14692	1	1	33.04	1.4643	DuCaP_ARres	DuCaP_p	Ribosome biogenesis protein BMS1 homolog OS=Homo sapiens GN=BMS1 PE=1 SV=1 - [BMS1_HUMAN]	0.218755	0.875459
P49459	1	1	30.61	2.63501	DuCaP_p	DuCaP_ARres	Ubiquitin-conjugating enzyme E2 A OS=Homo sapiens GN=UBE2A PE=1 SV=2 - [UBE2A_HUMAN]	0.218922	0.875459
O75438	1	1	37.24	2.95702	DuCaP_ARres	DuCaP_p	NADH dehydrogenase [ubiquinone] 1 beta subcomplex subunit 1 OS=Homo sapiens GN=NDUFB1 PE=1 SV=1 - [NDUB1_HUMAN]	0.219235	0.875459
P14678	3	3	137.96	1.21687	DuCaP_ARres	DuCaP_p	Small nuclear ribonucleoprotein-associated proteins B and B' OS=Homo sapiens GN=SNRPB PE=1 SV=2 - [RSMB_HUMAN]	0.219967	0.875459
Q8N6R0	1	1	35.27	1.39197	DuCaP_p	DuCaP_ARres	Methyltransferase-like protein 13 OS=Homo sapiens GN=METTL13 PE=1 SV=1 - [MET13_HUMAN]	0.220515	0.875459
Q9NR19	3	3	198.36	1.38642	DuCaP_p	DuCaP_ARres	Acetyl-coenzyme A synthetase, cytoplasmic OS=Homo sapiens GN=ACSS2 PE=1 SV=1 - [ACSA_HUMAN]	0.22057	0.875459
Q06323	11	10	721.69	1.14854	DuCaP_p	DuCaP_ARres	Proteasome activator complex subunit 1 OS=Homo sapiens GN=PSME1 PE=1 SV=1 - [PSME1_HUMAN]	0.220782	0.875459
P13861	5	4	385.84	1.16986	DuCaP_ARres	DuCaP_p	cAMP-dependent protein kinase type II-alpha regulatory subunit OS=Homo sapiens GN=PRKAR2A PE=1 SV=2 - [KAP2_HUMAN]	0.221018	0.875459
Q5JTZ9	3	3	196.73	1.22774	DuCaP_ARres	DuCaP_p	Alanine--tRNA ligase, mitochondrial OS=Homo sapiens GN=AARS2 PE=1 SV=1 - [SYAM_HUMAN]	0.221088	0.875459
P42224	8	7	375.87	1.1879	DuCaP_ARres	DuCaP_p	Signal transducer and activator of transcription 1-alpha/beta OS=Homo sapiens GN=STAT1 PE=1 SV=2 - [STAT1_HUMAN]	0.221202	0.875459
Q6PGP7	4	3	258.05	1.38591	DuCaP_p	DuCaP_ARres	Tetratricopeptide repeat protein 37 OS=Homo sapiens GN=TTC37 PE=1 SV=1 - [TTC37_HUMAN]	0.222244	0.875459
P52655	1	1	71.63	1.93996	DuCaP_ARres	DuCaP_p	Transcription initiation factor IIA subunit 1 OS=Homo sapiens GN=GTF2A1 PE=1 SV=1 - [TF2AA_HUMAN]	0.222387	0.875459
P0C870	1	1	28.14	1.1775	DuCaP_ARres	DuCaP_p	JmjC domain-containing protein 7 OS=Homo sapiens GN=JMJD7 PE=2 SV=1 - [JMJD7_HUMAN]	0.222485	0.875459
Q5VYY1	1	1	48.3	1.52566	DuCaP_p	DuCaP_ARres	Ankyrin repeat domain-containing protein 22 OS=Homo sapiens GN=ANKRD22 PE=2 SV=1 - [ANR22_HUMAN]	0.223673	0.875459
Q9BSD7	2	2	167.91	1.17217	DuCaP_ARres	DuCaP_p	Cancer-related nucleoside-triphosphatase OS=Homo sapiens GN=NTPCR PE=1 SV=1 - [NTPCR_HUMAN]	0.223769	0.875459
Q8TAQ2	4	2	364.73	1.30846	DuCaP_p	DuCaP_ARres	SWI/SNF complex subunit SMARCC2 OS=Homo sapiens GN=SMARCC2 PE=1 SV=1 - [SMRC2_HUMAN]	0.223959	0.875459
Q6DKI1	1	1	22.58	1.86598	DuCaP_ARres	DuCaP_p	60S ribosomal protein L7-like 1 OS=Homo sapiens GN=RPL7L1 PE=1 SV=1 - [RL7L_HUMAN]	0.223964	0.875459
P52564	2	2	97.93	1.82902	DuCaP_ARres	DuCaP_p	Dual specificity mitogen-activated protein kinase kinase 6 OS=Homo sapiens GN=MAP2K6 PE=1 SV=1 - [MP2K6_HUMAN]	0.224196	0.875459
Q8N5K1	1	1	44.39	1.44199	DuCaP_ARres	DuCaP_p	CDGSH iron-sulfur domain-containing protein 2 OS=Homo sapiens GN=CISD2 PE=1 SV=1 - [CISD2_HUMAN]	0.224221	0.875459
Q16650	1	1	41.55	1.24562	DuCaP_p	DuCaP_ARres	T-box brain protein 1 OS=Homo sapiens GN=TBR1 PE=1 SV=1 - [TBR1_HUMAN]	0.224312	0.875459
O14974	2	2	92.45	1.53016	DuCaP_p	DuCaP_ARres	Protein phosphatase 1 regulatory subunit 12A OS=Homo sapiens GN=PPP1R12A PE=1 SV=1 - [MYPT1_HUMAN]	0.224435	0.875459
Q9NPA3	1	1	55.95	1.46574	DuCaP_ARres	DuCaP_p	Mid1-interacting protein 1 OS=Homo sapiens GN=MID1IP1 PE=1 SV=1 - [M1IP1_HUMAN]	0.224506	0.875459
P48643	11	9	1080.08	1.20312	DuCaP_ARres	DuCaP_p	T-complex protein 1 subunit epsilon OS=Homo sapiens GN=CCT5 PE=1 SV=1 - [TCPE_HUMAN]	0.224828	0.875459
Q13228	20	20	1499.11	1.1252	DuCaP_p	DuCaP_ARres	Selenium-binding protein 1 OS=Homo sapiens GN=SELENBP1 PE=1 SV=2 - [SBP1_HUMAN]	0.224875	0.875459
P63220	1	1	34.06	1.5028	DuCaP_p	DuCaP_ARres	40S ribosomal protein S21 OS=Homo sapiens GN=RPS21 PE=1 SV=1 - [RS21_HUMAN]	0.225219	0.875459
P58107	5	5	491.68	1.46363	DuCaP_ARres	DuCaP_p	Epiplakin OS=Homo sapiens OX=9606 GN=EPPK1 PE=1 SV=3 - [EPIPL_HUMAN]	0.225377	0.875459
Q15370	4	4	162.05	1.13118	DuCaP_p	DuCaP_ARres	Transcription elongation factor B polypeptide 2 OS=Homo sapiens GN=TCEB2 PE=1 SV=1 - [ELOB_HUMAN]	0.225816	0.876063
Q9UK61	1	1	31.01	1.50486	DuCaP_p	DuCaP_ARres	Protein FAM208A OS=Homo sapiens GN=FAM208A PE=1 SV=3 - [F208A_HUMAN]	0.22672	0.878332
Q9BWF3	5	5	291.22	1.55389	DuCaP_ARres	DuCaP_p	RNA-binding protein 4 OS=Homo sapiens GN=RBM4 PE=1 SV=1 - [RBM4_HUMAN]	0.226999	0.878332
P04424	1	1	51.4	1.34038	DuCaP_p	DuCaP_ARres	Argininosuccinate lyase OS=Homo sapiens GN=ASL PE=1 SV=4 - [ARLY_HUMAN]	0.227418	0.878332
Q13188	1	1	30.83	1.2255	DuCaP_p	DuCaP_ARres	Serine/threonine-protein kinase 3 OS=Homo sapiens GN=STK3 PE=1 SV=2 - [STK3_HUMAN]	0.227537	0.878332
Q9Y666	1	1	26.65	1.17753	DuCaP_p	DuCaP_ARres	Solute carrier family 12 member 7 OS=Homo sapiens GN=SLC12A7 PE=1 SV=3 - [S12A7_HUMAN]	0.228761	0.878807
Q14141	3	1	153.17	1.74198	DuCaP_ARres	DuCaP_p	Septin-6 OS=Homo sapiens GN=SEPT6 PE=1 SV=4 - [SEPT6_HUMAN]	0.228986	0.878807
Q14019	4	4	179.57	1.35158	DuCaP_p	DuCaP_ARres	Coactosin-like protein OS=Homo sapiens GN=COTL1 PE=1 SV=3 - [COTL1_HUMAN]	0.229124	0.878807
Q8IWF2	1	1	66.79	1.27563	DuCaP_p	DuCaP_ARres	FAD-dependent oxidoreductase domain-containing protein 2 OS=Homo sapiens GN=FOXRED2 PE=1 SV=1 - [FXRD2_HUMAN]	0.229209	0.878807
P49327	85	84	9044.2	1.12194	DuCaP_p	DuCaP_ARres	Fatty acid synthase OS=Homo sapiens GN=FASN PE=1 SV=3 - [FAS_HUMAN]	0.229348	0.878807
P61106	7	6	458.26	1.15148	DuCaP_p	DuCaP_ARres	Ras-related protein Rab-14 OS=Homo sapiens GN=RAB14 PE=1 SV=4 - [RAB14_HUMAN]	0.229867	0.878807
P53004	6	6	382.91	1.19432	DuCaP_ARres	DuCaP_p	Biliverdin reductase A OS=Homo sapiens GN=BLVRA PE=1 SV=2 - [BIEA_HUMAN]	0.230288	0.878807
Q5SRE5	3	3	110.98	1.24482	DuCaP_p	DuCaP_ARres	Nucleoporin NUP188 homolog OS=Homo sapiens GN=NUP188 PE=1 SV=1 - [NU188_HUMAN]	0.230434	0.878807
P62913	5	5	389.48	1.12717	DuCaP_p	DuCaP_ARres	60S ribosomal protein L11 OS=Homo sapiens GN=RPL11 PE=1 SV=2 - [RL11_HUMAN]	0.2306	0.878807
Q13907	5	5	308.77	1.34118	DuCaP_p	DuCaP_ARres	Isopentenyl-diphosphate Delta-isomerase 1 OS=Homo sapiens GN=IDI1 PE=1 SV=2 - [IDI1_HUMAN]	0.23075	0.878807
Q9NWU5	1	1	55.38	1.38722	DuCaP_ARres	DuCaP_p	39S ribosomal protein L22, mitochondrial OS=Homo sapiens GN=MRPL22 PE=1 SV=1 - [RM22_HUMAN]	0.230907	0.878807
O75795	5	5	216.09	1.22092	DuCaP_p	DuCaP_ARres	UDP-glucuronosyltransferase 2B17 OS=Homo sapiens GN=UGT2B17 PE=2 SV=1 - [UDB17_HUMAN]	0.231314	0.878807
O60341	2	2	121.83	1.28235	DuCaP_ARres	DuCaP_p	Lysine-specific histone demethylase 1A OS=Homo sapiens GN=KDM1A PE=1 SV=2 - [KDM1A_HUMAN]	0.231518	0.878807
Q93062	1	1	32.64	1.72785	DuCaP_p	DuCaP_ARres	RNA-binding protein with multiple splicing OS=Homo sapiens GN=RBPMS PE=1 SV=1 - [RBPMS_HUMAN]	0.231647	0.878807
O75781	1	1	98.74	2.2524	DuCaP_ARres	DuCaP_p	Paralemmin-1 OS=Homo sapiens GN=PALM PE=1 SV=2 - [PALM_HUMAN]	0.231923	0.878807
Q01518	8	7	674.37	1.17141	DuCaP_p	DuCaP_ARres	Adenylyl cyclase-associated protein 1 OS=Homo sapiens GN=CAP1 PE=1 SV=5 - [CAP1_HUMAN]	0.233149	0.878889
P78417	4	4	222.15	1.25122	DuCaP_p	DuCaP_ARres	Glutathione S-transferase omega-1 OS=Homo sapiens GN=GSTO1 PE=1 SV=2 - [GSTO1_HUMAN]	0.233809	0.878889
P35611	3	3	193.46	1.19441	DuCaP_ARres	DuCaP_p	Alpha-adducin OS=Homo sapiens GN=ADD1 PE=1 SV=2 - [ADDA_HUMAN]	0.234008	0.878889
P49321	15	15	982.5	1.20409	DuCaP_p	DuCaP_ARres	Nuclear autoantigenic sperm protein OS=Homo sapiens GN=NASP PE=1 SV=2 - [NASP_HUMAN]	0.234025	0.878889
Q9P2I0	3	3	212.23	1.17021	DuCaP_ARres	DuCaP_p	Cleavage and polyadenylation specificity factor subunit 2 OS=Homo sapiens GN=CPSF2 PE=1 SV=2 - [CPSF2_HUMAN]	0.234302	0.878889
O76071	4	4	200.16	1.2602	DuCaP_p	DuCaP_ARres	Probable cytosolic iron-sulfur protein assembly protein CIAO1 OS=Homo sapiens GN=CIAO1 PE=1 SV=1 - [CIAO1_HUMAN]	0.23524	0.878889
P09132	2	2	120.13	1.23572	DuCaP_p	DuCaP_ARres	Signal recognition particle 19 kDa protein OS=Homo sapiens GN=SRP19 PE=1 SV=3 - [SRP19_HUMAN]	0.235402	0.878889
Q14676	5	4	427.59	1.35076	DuCaP_p	DuCaP_ARres	Mediator of DNA damage checkpoint protein 1 OS=Homo sapiens GN=MDC1 PE=1 SV=3 - [MDC1_HUMAN]	0.235854	0.878889
Q9H2V7	1	1	38.05	1.61141	DuCaP_ARres	DuCaP_p	Protein spinster homolog 1 OS=Homo sapiens GN=SPNS1 PE=1 SV=1 - [SPNS1_HUMAN]	0.235863	0.878889
Q15393	13	11	1124.63	1.12165	DuCaP_p	DuCaP_ARres	Splicing factor 3B subunit 3 OS=Homo sapiens GN=SF3B3 PE=1 SV=4 - [SF3B3_HUMAN]	0.235924	0.878889
Q05397	2	2	67.06	1.21547	DuCaP_p	DuCaP_ARres	Focal adhesion kinase 1 OS=Homo sapiens GN=PTK2 PE=1 SV=2 - [FAK1_HUMAN]	0.236098	0.878889
Q9P287	5	5	341.15	1.71751	DuCaP_ARres	DuCaP_p	BRCA2 and CDKN1A-interacting protein OS=Homo sapiens GN=BCCIP PE=1 SV=1 - [BCCIP_HUMAN]	0.236263	0.878889
Q12846	1	1	47.26	1.90171	DuCaP_ARres	DuCaP_p	Syntaxin-4 OS=Homo sapiens GN=STX4 PE=1 SV=2 - [STX4_HUMAN]	0.236321	0.878889
P61513	1	1	163.15	1.18478	DuCaP_p	DuCaP_ARres	60S ribosomal protein L37a OS=Homo sapiens GN=RPL37A PE=1 SV=2 - [RL37A_HUMAN]	0.236481	0.878889
Q96DV4	1	1	36.09	1.34047	DuCaP_p	DuCaP_ARres	39S ribosomal protein L38, mitochondrial OS=Homo sapiens GN=MRPL38 PE=1 SV=2 - [RM38_HUMAN]	0.236489	0.878889
Q0VDF9	2	2	124.11	1.3233	DuCaP_p	DuCaP_ARres	Heat shock 70 kDa protein 14 OS=Homo sapiens GN=HSPA14 PE=1 SV=1 - [HSP7E_HUMAN]	0.236493	0.878889
O15254	2	2	157.71	1.34731	DuCaP_ARres	DuCaP_p	Peroxisomal acyl-coenzyme A oxidase 3 OS=Homo sapiens GN=ACOX3 PE=1 SV=2 - [ACOX3_HUMAN]	0.23753	0.879991
P49023	2	2	102.92	1.20216	DuCaP_ARres	DuCaP_p	Paxillin OS=Homo sapiens GN=PXN PE=1 SV=3 - [PAXI_HUMAN]	0.238573	0.879991
P36405	5	5	310.16	1.25189	DuCaP_p	DuCaP_ARres	ADP-ribosylation factor-like protein 3 OS=Homo sapiens GN=ARL3 PE=1 SV=2 - [ARL3_HUMAN]	0.238795	0.879991
P49748	9	8	817.28	1.21251	DuCaP_ARres	DuCaP_p	Very long-chain specific acyl-CoA dehydrogenase, mitochondrial OS=Homo sapiens GN=ACADVL PE=1 SV=1 - [ACADV_HUMAN]	0.238952	0.879991
Q8N573	1	1	54.44	1.00532	DuCaP_ARres	DuCaP_p	Oxidation resistance protein 1 OS=Homo sapiens GN=OXR1 PE=1 SV=2 - [OXR1_HUMAN]	0.239028	0.879991
Q96C86	4	4	305.28	1.11365	DuCaP_ARres	DuCaP_p	m7GpppX diphosphatase OS=Homo sapiens GN=DCPS PE=1 SV=2 - [DCPS_HUMAN]	0.239355	0.879991
Q14914	7	7	458.98	1.18391	DuCaP_p	DuCaP_ARres	Prostaglandin reductase 1 OS=Homo sapiens GN=PTGR1 PE=1 SV=2 - [PTGR1_HUMAN]	0.239634	0.879991
P05114	2	2	122.29	1.98995	DuCaP_ARres	DuCaP_p	Non-histone chromosomal protein HMG-14 OS=Homo sapiens GN=HMGN1 PE=1 SV=3 - [HMGN1_HUMAN]	0.240238	0.879991
O00743	3	3	173.66	1.26978	DuCaP_p	DuCaP_ARres	Serine/threonine-protein phosphatase 6 catalytic subunit OS=Homo sapiens GN=PPP6C PE=1 SV=1 - [PPP6_HUMAN]	0.240468	0.879991
Q8N2M8	1	1	27.32	1.40876	DuCaP_p	DuCaP_ARres	CLK4-associating serine/arginine rich protein OS=Homo sapiens GN=CLASRP PE=1 SV=4 - [CLASR_HUMAN]	0.240678	0.879991
Q8N584	1	1	50.53	1.05575	DuCaP_p	DuCaP_ARres	Tetratricopeptide repeat protein 39C OS=Homo sapiens GN=TTC39C PE=2 SV=2 - [TT39C_HUMAN]	0.240889	0.879991
P68400	7	7	542.16	1.23763	DuCaP_ARres	DuCaP_p	Casein kinase II subunit alpha OS=Homo sapiens GN=CSNK2A1 PE=1 SV=1 - [CSK21_HUMAN]	0.241186	0.879991
O96000	1	1	39.18	1.34493	DuCaP_p	DuCaP_ARres	NADH dehydrogenase [ubiquinone] 1 beta subcomplex subunit 10 OS=Homo sapiens GN=NDUFB10 PE=1 SV=3 - [NDUBA_HUMAN]	0.24165	0.879991
P56537	5	4	340.98	1.09571	DuCaP_ARres	DuCaP_p	Eukaryotic translation initiation factor 6 OS=Homo sapiens GN=EIF6 PE=1 SV=1 - [IF6_HUMAN]	0.241701	0.879991
Q9NR28	3	3	290.44	1.17483	DuCaP_ARres	DuCaP_p	Diablo homolog, mitochondrial OS=Homo sapiens GN=DIABLO PE=1 SV=1 - [DBLOH_HUMAN]	0.242288	0.879991
Q9UPS8	1	1	21.8	1.83061	DuCaP_p	DuCaP_ARres	Ankyrin repeat domain-containing protein 26 OS=Homo sapiens OX=9606 GN=ANKRD26 PE=1 SV=4 - [ANR26_HUMAN]	0.242423	0.879991
O14617	6	6	304.22	1.10545	DuCaP_p	DuCaP_ARres	AP-3 complex subunit delta-1 OS=Homo sapiens GN=AP3D1 PE=1 SV=1 - [AP3D1_HUMAN]	0.243006	0.879991
O60869	1	1	142.74	1.61569	DuCaP_p	DuCaP_ARres	Endothelial differentiation-related factor 1 OS=Homo sapiens GN=EDF1 PE=1 SV=1 - [EDF1_HUMAN]	0.243091	0.879991
Q9Y697	3	3	216.37	1.2658	DuCaP_ARres	DuCaP_p	Cysteine desulfurase, mitochondrial OS=Homo sapiens GN=NFS1 PE=1 SV=3 - [NFS1_HUMAN]	0.243133	0.879991
Q14008	10	9	567.55	1.21163	DuCaP_p	DuCaP_ARres	Cytoskeleton-associated protein 5 OS=Homo sapiens GN=CKAP5 PE=1 SV=3 - [CKAP5_HUMAN]	0.243474	0.879991
Q06481	1	1	36.74	1.27244	DuCaP_p	DuCaP_ARres	Amyloid-like protein 2 OS=Homo sapiens GN=APLP2 PE=1 SV=2 - [APLP2_HUMAN]	0.243608	0.879991
P78406	1	1	60.21	1.37873	DuCaP_ARres	DuCaP_p	mRNA export factor OS=Homo sapiens GN=RAE1 PE=1 SV=1 - [RAE1L_HUMAN]	0.243622	0.879991
P14868	12	11	920.11	1.08771	DuCaP_ARres	DuCaP_p	Aspartate--tRNA ligase, cytoplasmic OS=Homo sapiens GN=DARS PE=1 SV=2 - [SYDC_HUMAN]	0.243886	0.879991
P48426	2	2	126.69	1.25722	DuCaP_p	DuCaP_ARres	Phosphatidylinositol 5-phosphate 4-kinase type-2 alpha OS=Homo sapiens GN=PIP4K2A PE=1 SV=2 - [PI42A_HUMAN]	0.24414	0.879991
Q8WTT2	1	1	21.62	1.49682	DuCaP_ARres	DuCaP_p	Nucleolar complex protein 3 homolog OS=Homo sapiens GN=NOC3L PE=1 SV=1 - [NOC3L_HUMAN]	0.244395	0.879991
P78330	4	4	313.95	1.27188	DuCaP_p	DuCaP_ARres	Phosphoserine phosphatase OS=Homo sapiens GN=PSPH PE=1 SV=2 - [SERB_HUMAN]	0.244672	0.879991
Q9NR45	4	4	321.8	1.27349	DuCaP_p	DuCaP_ARres	Sialic acid synthase OS=Homo sapiens GN=NANS PE=1 SV=2 - [SIAS_HUMAN]	0.244744	0.879991
O14745	4	4	292.12	1.15265	DuCaP_ARres	DuCaP_p	Na(+)/H(+) exchange regulatory cofactor NHE-RF1 OS=Homo sapiens GN=SLC9A3R1 PE=1 SV=4 - [NHRF1_HUMAN]	0.244841	0.879991
Q66K74	1	1	40.41	1.85251	DuCaP_p	DuCaP_ARres	Microtubule-associated protein 1S OS=Homo sapiens GN=MAP1S PE=1 SV=2 - [MAP1S_HUMAN]	0.245043	0.879991
Q6P1L8	1	1	75.75	1.21367	DuCaP_ARres	DuCaP_p	39S ribosomal protein L14, mitochondrial OS=Homo sapiens GN=MRPL14 PE=1 SV=1 - [RM14_HUMAN]	0.245357	0.880098
Q15907	6	6	505.1	1.10324	DuCaP_p	DuCaP_ARres	Ras-related protein Rab-11B OS=Homo sapiens GN=RAB11B PE=1 SV=4 - [RB11B_HUMAN]	0.24594	0.88105
Q9BWE0	1	1	85.59	1.24084	DuCaP_p	DuCaP_ARres	Replication initiator 1 OS=Homo sapiens GN=REPIN1 PE=1 SV=1 - [REPI1_HUMAN]	0.246796	0.88105
O60547	4	4	286.39	1.26507	DuCaP_p	DuCaP_ARres	GDP-mannose 4,6 dehydratase OS=Homo sapiens GN=GMDS PE=1 SV=1 - [GMDS_HUMAN]	0.246897	0.88105
Q99757	1	1	53.98	1.23072	DuCaP_ARres	DuCaP_p	Thioredoxin, mitochondrial OS=Homo sapiens GN=TXN2 PE=1 SV=2 - [THIOM_HUMAN]	0.247204	0.88105
Q9BZZ5	3	3	191.29	1.24429	DuCaP_ARres	DuCaP_p	Apoptosis inhibitor 5 OS=Homo sapiens GN=API5 PE=1 SV=3 - [API5_HUMAN]	0.247374	0.88105
Q96CN9	1	1	35.86	1.42469	DuCaP_p	DuCaP_ARres	GRIP and coiled-coil domain-containing protein 1 OS=Homo sapiens GN=GCC1 PE=1 SV=1 - [GCC1_HUMAN]	0.247543	0.88105
O75153	15	15	1069.01	1.12668	DuCaP_p	DuCaP_ARres	Clustered mitochondria protein homolog OS=Homo sapiens GN=KIAA0664 PE=1 SV=2 - [CLU_HUMAN]	0.247829	0.88105
P25788	5	5	357.49	1.22594	DuCaP_ARres	DuCaP_p	Proteasome subunit alpha type-3 OS=Homo sapiens GN=PSMA3 PE=1 SV=2 - [PSA3_HUMAN]	0.24796	0.88105
Q5VWZ2	3	3	164.23	1.13365	DuCaP_p	DuCaP_ARres	Lysophospholipase-like protein 1 OS=Homo sapiens GN=LYPLAL1 PE=1 SV=3 - [LYPL1_HUMAN]	0.248187	0.88105
Q92747	7	7	499.36	1.17416	DuCaP_p	DuCaP_ARres	Actin-related protein 2/3 complex subunit 1A OS=Homo sapiens GN=ARPC1A PE=1 SV=2 - [ARC1A_HUMAN]	0.24942	0.883411
Q6P1N9	4	4	247.3	1.21515	DuCaP_p	DuCaP_ARres	Putative deoxyribonuclease TATDN1 OS=Homo sapiens GN=TATDN1 PE=1 SV=2 - [TATD1_HUMAN]	0.249789	0.883411
P68431	1	1	50.97	8.0669	DuCaP_ARres	DuCaP_p	Histone H3.1 OS=Homo sapiens GN=HIST1H3A PE=1 SV=2 - [H31_HUMAN]	0.249861	0.883411
Q13630	6	5	386.29	1.24489	DuCaP_p	DuCaP_ARres	GDP-L-fucose synthase OS=Homo sapiens GN=TSTA3 PE=1 SV=1 - [FCL_HUMAN]	0.250803	0.883411
O60763	11	11	917.24	1.13971	DuCaP_p	DuCaP_ARres	General vesicular transport factor p115 OS=Homo sapiens GN=USO1 PE=1 SV=2 - [USO1_HUMAN]	0.251104	0.883411
P12955	2	2	118.91	1.21999	DuCaP_ARres	DuCaP_p	Xaa-Pro dipeptidase OS=Homo sapiens GN=PEPD PE=1 SV=3 - [PEPD_HUMAN]	0.251237	0.883411
Q9HB07	3	3	252.55	1.15004	DuCaP_p	DuCaP_ARres	UPF0160 protein MYG1, mitochondrial OS=Homo sapiens GN=C12orf10 PE=1 SV=2 - [MYG1_HUMAN]	0.251298	0.883411
O00541	5	5	265.11	1.29055	DuCaP_ARres	DuCaP_p	Pescadillo homolog OS=Homo sapiens GN=PES1 PE=1 SV=1 - [PESC_HUMAN]	0.251405	0.883411
Q9Y446	6	6	315.75	1.24268	DuCaP_p	DuCaP_ARres	Plakophilin-3 OS=Homo sapiens GN=PKP3 PE=1 SV=1 - [PKP3_HUMAN]	0.251423	0.883411
O43768	1	1	36.77	1.18914	DuCaP_p	DuCaP_ARres	Alpha-endosulfine OS=Homo sapiens GN=ENSA PE=1 SV=1 - [ENSA_HUMAN]	0.251763	0.883601
O75764	1	1	68.21	1.32396	DuCaP_ARres	DuCaP_p	Transcription elongation factor A protein 3 OS=Homo sapiens GN=TCEA3 PE=2 SV=2 - [TCEA3_HUMAN]	0.252117	0.88384
Q16850	4	4	232.7	1.28044	DuCaP_ARres	DuCaP_p	Lanosterol 14-alpha demethylase OS=Homo sapiens GN=CYP51A1 PE=1 SV=3 - [CP51A_HUMAN]	0.252632	0.884493
P36578	11	10	629.22	1.17883	DuCaP_p	DuCaP_ARres	60S ribosomal protein L4 OS=Homo sapiens GN=RPL4 PE=1 SV=5 - [RL4_HUMAN]	0.25328	0.884493
P04626	1	1	30.7	1.44389	DuCaP_p	DuCaP_ARres	Receptor tyrosine-protein kinase erbB-2 OS=Homo sapiens GN=ERBB2 PE=1 SV=1 - [ERBB2_HUMAN]	0.253392	0.884493
O00462	3	2	134.13	1.284	DuCaP_ARres	DuCaP_p	Beta-mannosidase OS=Homo sapiens GN=MANBA PE=1 SV=3 - [MANBA_HUMAN]	0.253689	0.884493
P49257	1	1	77.88	1.32267	DuCaP_p	DuCaP_ARres	Protein ERGIC-53 OS=Homo sapiens GN=LMAN1 PE=1 SV=2 - [LMAN1_HUMAN]	0.254729	0.884493
Q9Y244	1	1	85.38	5.30884	DuCaP_ARres	DuCaP_p	Proteasome maturation protein OS=Homo sapiens GN=POMP PE=1 SV=1 - [POMP_HUMAN]	0.256374	0.884493
Q9ULU4	1	1	56.81	1.44479	DuCaP_ARres	DuCaP_p	Protein kinase C-binding protein 1 OS=Homo sapiens GN=ZMYND8 PE=1 SV=2 - [PKCB1_HUMAN]	0.25692	0.884493
O75964	1	1	46.93	1.45665	DuCaP_ARres	DuCaP_p	ATP synthase subunit g, mitochondrial OS=Homo sapiens GN=ATP5L PE=1 SV=3 - [ATP5L_HUMAN]	0.257055	0.884493
Q9ULH7	1	1	40.83	1.32757	DuCaP_ARres	DuCaP_p	MKL/myocardin-like protein 2 OS=Homo sapiens GN=MKL2 PE=1 SV=3 - [MKL2_HUMAN]	0.257609	0.884493
Q9H2P0	3	3	173.9	1.35238	DuCaP_ARres	DuCaP_p	Activity-dependent neuroprotector homeobox protein OS=Homo sapiens GN=ADNP PE=1 SV=1 - [ADNP_HUMAN]	0.257824	0.884493
P46013	2	2	89.81	1.39238	DuCaP_p	DuCaP_ARres	Antigen KI-67 OS=Homo sapiens GN=MKI67 PE=1 SV=2 - [KI67_HUMAN]	0.257923	0.884493
P63151	8	6	658.03	1.12091	DuCaP_ARres	DuCaP_p	Serine/threonine-protein phosphatase 2A 55 kDa regulatory subunit B alpha isoform OS=Homo sapiens GN=PPP2R2A PE=1 SV=1 - [2ABA_HUMAN]	0.258075	0.884493
O60566	1	1	42.03	1.5051	DuCaP_p	DuCaP_ARres	Mitotic checkpoint serine/threonine-protein kinase BUB1 beta OS=Homo sapiens GN=BUB1B PE=1 SV=3 - [BUB1B_HUMAN]	0.258475	0.884493
O43252	6	4	415.1	1.23492	DuCaP_p	DuCaP_ARres	Bifunctional 3'-phosphoadenosine 5'-phosphosulfate synthase 1 OS=Homo sapiens GN=PAPSS1 PE=1 SV=2 - [PAPS1_HUMAN]	0.258658	0.884493
P17900	1	1	53.63	1.59846	DuCaP_ARres	DuCaP_p	Ganglioside GM2 activator OS=Homo sapiens GN=GM2A PE=1 SV=4 - [SAP3_HUMAN]	0.258971	0.884493
Q15118	1	1	73.92	1.55375	DuCaP_p	DuCaP_ARres	[Pyruvate dehydrogenase [lipoamide]] kinase isozyme 1, mitochondrial OS=Homo sapiens GN=PDK1 PE=1 SV=1 - [PDK1_HUMAN]	0.259214	0.884493
P12235	4	1	254.07	2.19991	DuCaP_ARres	DuCaP_p	ADP/ATP translocase 1 OS=Homo sapiens GN=SLC25A4 PE=1 SV=4 - [ADT1_HUMAN]	0.259419	0.884493
P56385	3	2	166.37	1.41874	DuCaP_ARres	DuCaP_p	ATP synthase subunit e, mitochondrial OS=Homo sapiens GN=ATP5I PE=1 SV=2 - [ATP5I_HUMAN]	0.25972	0.884493
Q13618	5	5	294.5	1.19916	DuCaP_ARres	DuCaP_p	Cullin-3 OS=Homo sapiens GN=CUL3 PE=1 SV=2 - [CUL3_HUMAN]	0.259768	0.884493
Q96BJ8	1	1	32.26	6.66738	DuCaP_ARres	DuCaP_p	Engulfment and cell motility protein 3 OS=Homo sapiens GN=ELMO3 PE=2 SV=3 - [ELMO3_HUMAN]	0.259973	0.884493
Q96N66	3	3	194.28	1.34378	DuCaP_ARres	DuCaP_p	Lysophospholipid acyltransferase 7 OS=Homo sapiens GN=MBOAT7 PE=1 SV=2 - [MBOA7_HUMAN]	0.260047	0.884493
Q99832	17	16	1318.04	1.11421	DuCaP_ARres	DuCaP_p	T-complex protein 1 subunit eta OS=Homo sapiens GN=CCT7 PE=1 SV=2 - [TCPH_HUMAN]	0.260743	0.884493
O00165	1	1	30.63	1.53486	DuCaP_ARres	DuCaP_p	HCLS1-associated protein X-1 OS=Homo sapiens GN=HAX1 PE=1 SV=2 - [HAX1_HUMAN]	0.260965	0.884493
Q92823	4	4	232.51	1.175	DuCaP_p	DuCaP_ARres	Neuronal cell adhesion molecule OS=Homo sapiens GN=NRCAM PE=1 SV=3 - [NRCAM_HUMAN]	0.26098	0.884493
Q12906	11	8	743.05	1.29869	DuCaP_ARres	DuCaP_p	Interleukin enhancer-binding factor 3 OS=Homo sapiens GN=ILF3 PE=1 SV=3 - [ILF3_HUMAN]	0.261054	0.884493
Q96HR3	1	1	58.84	1.19599	DuCaP_ARres	DuCaP_p	Mediator of RNA polymerase II transcription subunit 30 OS=Homo sapiens GN=MED30 PE=1 SV=1 - [MED30_HUMAN]	0.261626	0.884493
P53396	17	17	1319.52	1.13323	DuCaP_p	DuCaP_ARres	ATP-citrate synthase OS=Homo sapiens GN=ACLY PE=1 SV=3 - [ACLY_HUMAN]	0.261855	0.884493
Q04609	7	7	425.28	1.26417	DuCaP_p	DuCaP_ARres	Glutamate carboxypeptidase 2 OS=Homo sapiens GN=FOLH1 PE=1 SV=1 - [FOLH1_HUMAN]	0.262177	0.884493
Q8TAT6	2	2	182.1	1.48279	DuCaP_ARres	DuCaP_p	Nuclear protein localization protein 4 homolog OS=Homo sapiens GN=NPLOC4 PE=1 SV=3 - [NPL4_HUMAN]	0.262285	0.884493
P46779	1	1	36.38	1.24453	DuCaP_ARres	DuCaP_p	60S ribosomal protein L28 OS=Homo sapiens GN=RPL28 PE=1 SV=3 - [RL28_HUMAN]	0.262286	0.884493
Q9NRW7	1	1	60.33	1.51874	DuCaP_ARres	DuCaP_p	Vacuolar protein sorting-associated protein 45 OS=Homo sapiens GN=VPS45 PE=1 SV=1 - [VPS45_HUMAN]	0.262357	0.884493
Q92530	1	1	62.33	1.22448	DuCaP_ARres	DuCaP_p	Proteasome inhibitor PI31 subunit OS=Homo sapiens GN=PSMF1 PE=1 SV=2 - [PSMF1_HUMAN]	0.262495	0.884493
Q8TAE8	2	2	127.61	1.25458	DuCaP_ARres	DuCaP_p	Growth arrest and DNA damage-inducible proteins-interacting protein 1 OS=Homo sapiens GN=GADD45GIP1 PE=1 SV=1 - [G45IP_HUMAN]	0.262806	0.884493
Q9BY44	12	12	721.56	1.1601	DuCaP_p	DuCaP_ARres	Eukaryotic translation initiation factor 2A OS=Homo sapiens GN=EIF2A PE=1 SV=3 - [EIF2A_HUMAN]	0.263758	0.884493
Q01415	3	3	152.07	1.34125	DuCaP_p	DuCaP_ARres	N-acetylgalactosamine kinase OS=Homo sapiens GN=GALK2 PE=1 SV=1 - [GALK2_HUMAN]	0.263902	0.884493
P30405	1	1	67.72	1.5968	DuCaP_ARres	DuCaP_p	Peptidyl-prolyl cis-trans isomerase F, mitochondrial OS=Homo sapiens GN=PPIF PE=1 SV=1 - [PPIF_HUMAN]	0.265067	0.884493
Q13442	3	3	212.39	1.19267	DuCaP_p	DuCaP_ARres	28 kDa heat- and acid-stable phosphoprotein OS=Homo sapiens GN=PDAP1 PE=1 SV=1 - [HAP28_HUMAN]	0.265238	0.884493
Q96K76	3	1	141.35	1.26128	DuCaP_p	DuCaP_ARres	Ubiquitin carboxyl-terminal hydrolase 47 OS=Homo sapiens GN=USP47 PE=1 SV=3 - [UBP47_HUMAN]	0.265771	0.884493
O95182	1	1	58.02	1.62057	DuCaP_ARres	DuCaP_p	NADH dehydrogenase [ubiquinone] 1 alpha subcomplex subunit 7 OS=Homo sapiens GN=NDUFA7 PE=1 SV=3 - [NDUA7_HUMAN]	0.265935	0.884493
P13674	8	8	594.9	1.44746	DuCaP_ARres	DuCaP_p	Prolyl 4-hydroxylase subunit alpha-1 OS=Homo sapiens GN=P4HA1 PE=1 SV=2 - [P4HA1_HUMAN]	0.266001	0.884493
O75044	1	1	32.28	1.42745	DuCaP_ARres	DuCaP_p	SLIT-ROBO Rho GTPase-activating protein 2 OS=Homo sapiens OX=9606 GN=SRGAP2 PE=1 SV=3 - [SRGP2_HUMAN]	0.266234	0.884493
Q86VR2	1	1	58.4	1.19536	DuCaP_p	DuCaP_ARres	Protein FAM134C OS=Homo sapiens GN=FAM134C PE=1 SV=1 - [F134C_HUMAN]	0.266506	0.884493
P30520	8	6	531.13	1.22428	DuCaP_ARres	DuCaP_p	Adenylosuccinate synthetase isozyme 2 OS=Homo sapiens GN=ADSS PE=1 SV=3 - [PURA2_HUMAN]	0.266726	0.884493
Q14974	10	10	1226.82	1.20991	DuCaP_ARres	DuCaP_p	Importin subunit beta-1 OS=Homo sapiens GN=KPNB1 PE=1 SV=2 - [IMB1_HUMAN]	0.266924	0.884493
Q8TEM1	4	4	268.52	1.38631	DuCaP_ARres	DuCaP_p	Nuclear pore membrane glycoprotein 210 OS=Homo sapiens GN=NUP210 PE=1 SV=3 - [PO210_HUMAN]	0.266929	0.884493
O75822	2	2	126.86	1.38614	DuCaP_p	DuCaP_ARres	Eukaryotic translation initiation factor 3 subunit J OS=Homo sapiens GN=EIF3J PE=1 SV=2 - [EIF3J_HUMAN]	0.267035	0.884493
P62318	3	3	224.42	1.24434	DuCaP_ARres	DuCaP_p	Small nuclear ribonucleoprotein Sm D3 OS=Homo sapiens GN=SNRPD3 PE=1 SV=1 - [SMD3_HUMAN]	0.267745	0.884493
O75608	5	4	346.11	1.1293	DuCaP_p	DuCaP_ARres	Acyl-protein thioesterase 1 OS=Homo sapiens GN=LYPLA1 PE=1 SV=1 - [LYPA1_HUMAN]	0.267834	0.884493
P08779	4	3	337.87	154.516	DuCaP_p	DuCaP_ARres	Keratin, type I cytoskeletal 16 OS=Homo sapiens GN=KRT16 PE=1 SV=4 - [K1C16_HUMAN]	0.268001	0.884493
P20338	3	2	184.84	1.14418	DuCaP_ARres	DuCaP_p	Ras-related protein Rab-4A OS=Homo sapiens GN=RAB4A PE=1 SV=3 - [RAB4A_HUMAN]	0.268158	0.884493
P29966	4	4	496.29	1.25467	DuCaP_ARres	DuCaP_p	Myristoylated alanine-rich C-kinase substrate OS=Homo sapiens GN=MARCKS PE=1 SV=4 - [MARCS_HUMAN]	0.269099	0.884493
A1L0T0	1	1	28.23	1.28873	DuCaP_p	DuCaP_ARres	Acetolactate synthase-like protein OS=Homo sapiens GN=ILVBL PE=1 SV=2 - [ILVBL_HUMAN]	0.270155	0.884493
P49790	2	1	109.17	1.66991	DuCaP_p	DuCaP_ARres	Nuclear pore complex protein Nup153 OS=Homo sapiens GN=NUP153 PE=1 SV=2 - [NU153_HUMAN]	0.270925	0.884493
Q9UMS4	8	7	712.35	1.17296	DuCaP_p	DuCaP_ARres	Pre-mRNA-processing factor 19 OS=Homo sapiens GN=PRPF19 PE=1 SV=1 - [PRP19_HUMAN]	0.270946	0.884493
Q8TC07	4	4	175.92	1.14972	DuCaP_p	DuCaP_ARres	TBC1 domain family member 15 OS=Homo sapiens GN=TBC1D15 PE=1 SV=2 - [TBC15_HUMAN]	0.270986	0.884493
Q15181	12	11	1049.47	1.19695	DuCaP_p	DuCaP_ARres	Inorganic pyrophosphatase OS=Homo sapiens GN=PPA1 PE=1 SV=2 - [IPYR_HUMAN]	0.271007	0.884493
Q709C8	1	1	90.68	1.88157	DuCaP_ARres	DuCaP_p	Vacuolar protein sorting-associated protein 13C OS=Homo sapiens GN=VPS13C PE=1 SV=1 - [VP13C_HUMAN]	0.271063	0.884493
P21266	4	4	226.24	1.2324	DuCaP_p	DuCaP_ARres	Glutathione S-transferase Mu 3 OS=Homo sapiens GN=GSTM3 PE=1 SV=3 - [GSTM3_HUMAN]	0.271185	0.884493
P32969	7	7	585.46	1.28988	DuCaP_p	DuCaP_ARres	60S ribosomal protein L9 OS=Homo sapiens GN=RPL9 PE=1 SV=1 - [RL9_HUMAN]	0.271327	0.884493
Q96EK5	2	2	230.36	1.25587	DuCaP_ARres	DuCaP_p	KIF1-binding protein OS=Homo sapiens GN=KIAA1279 PE=1 SV=1 - [KBP_HUMAN]	0.271445	0.884493
Q99614	3	3	234.66	1.34146	DuCaP_p	DuCaP_ARres	Tetratricopeptide repeat protein 1 OS=Homo sapiens GN=TTC1 PE=1 SV=1 - [TTC1_HUMAN]	0.271663	0.884493
P54886	10	10	831.48	1.11029	DuCaP_ARres	DuCaP_p	Delta-1-pyrroline-5-carboxylate synthase OS=Homo sapiens GN=ALDH18A1 PE=1 SV=2 - [P5CS_HUMAN]	0.27214	0.884493
O43464	1	1	34.09	1.28427	DuCaP_ARres	DuCaP_p	Serine protease HTRA2, mitochondrial OS=Homo sapiens GN=HTRA2 PE=1 SV=2 - [HTRA2_HUMAN]	0.272445	0.884493
Q15057	1	1	51.56	1.42037	DuCaP_ARres	DuCaP_p	Arf-GAP with coiled-coil, ANK repeat and PH domain-containing protein 2 OS=Homo sapiens GN=ACAP2 PE=1 SV=3 - [ACAP2_HUMAN]	0.272899	0.884493
P52306	2	1	87.23	1.22101	DuCaP_ARres	DuCaP_p	Rap1 GTPase-GDP dissociation stimulator 1 OS=Homo sapiens GN=RAP1GDS1 PE=1 SV=3 - [GDS1_HUMAN]	0.273018	0.884493
Q9BY43	1	1	58.1	1.27239	DuCaP_ARres	DuCaP_p	Charged multivesicular body protein 4a OS=Homo sapiens GN=CHMP4A PE=1 SV=3 - [CHM4A_HUMAN]	0.273724	0.884493
Q9Y673	1	1	73.85	1.82264	DuCaP_p	DuCaP_ARres	Dolichyl-phosphate beta-glucosyltransferase OS=Homo sapiens GN=ALG5 PE=1 SV=1 - [ALG5_HUMAN]	0.273742	0.884493
P20020	6	6	384.29	1.51656	DuCaP_ARres	DuCaP_p	Plasma membrane calcium-transporting ATPase 1 OS=Homo sapiens OX=9606 GN=ATP2B1 PE=1 SV=4 - [AT2B1_HUMAN]	0.273931	0.884493
Q9NXR7	2	2	114.96	1.17661	DuCaP_ARres	DuCaP_p	BRCA1-A complex subunit BRE OS=Homo sapiens GN=BRE PE=1 SV=2 - [BRE_HUMAN]	0.274066	0.884493
Q96F63	1	1	37.44	1.63818	DuCaP_ARres	DuCaP_p	Coiled-coil domain-containing protein 97 OS=Homo sapiens GN=CCDC97 PE=1 SV=1 - [CCD97_HUMAN]	0.274355	0.884493
Q9HD47	1	1	29.75	6.57276	DuCaP_p	DuCaP_ARres	Ran guanine nucleotide release factor OS=Homo sapiens GN=RANGRF PE=1 SV=1 - [MOG1_HUMAN]	0.274398	0.884493
Q8TDP1	1	1	31.77	1.3749	DuCaP_p	DuCaP_ARres	Ribonuclease H2 subunit C OS=Homo sapiens GN=RNASEH2C PE=1 SV=1 - [RNH2C_HUMAN]	0.274945	0.884493
Q96S44	1	1	53.32	1.14292	DuCaP_ARres	DuCaP_p	TP53-regulating kinase OS=Homo sapiens GN=TP53RK PE=1 SV=2 - [PRPK_HUMAN]	0.275091	0.884493
Q15746	1	1	42.87	2.06643	DuCaP_ARres	DuCaP_p	Myosin light chain kinase, smooth muscle OS=Homo sapiens GN=MYLK PE=1 SV=4 - [MYLK_HUMAN]	0.275486	0.884493
P49662	1	1	32.41	1.18752	DuCaP_ARres	DuCaP_p	Caspase-4 OS=Homo sapiens GN=CASP4 PE=1 SV=1 - [CASP4_HUMAN]	0.275903	0.884493
Q13444	1	1	41.87	1.67481	DuCaP_p	DuCaP_ARres	Disintegrin and metalloproteinase domain-containing protein 15 OS=Homo sapiens GN=ADAM15 PE=1 SV=4 - [ADA15_HUMAN]	0.275984	0.884493
Q08J23	7	7	459.54	1.24314	DuCaP_p	DuCaP_ARres	tRNA (cytosine(34)-C(5))-methyltransferase OS=Homo sapiens GN=NSUN2 PE=1 SV=2 - [NSUN2_HUMAN]	0.276098	0.884493
Q16822	12	12	816.6	1.09832	DuCaP_ARres	DuCaP_p	Phosphoenolpyruvate carboxykinase [GTP], mitochondrial OS=Homo sapiens OX=9606 GN=PCK2 PE=1 SV=4 - [PCKGM_HUMAN]	0.276525	0.884493
Q9UPN3	14	13	780.09	1.15197	DuCaP_p	DuCaP_ARres	Microtubule-actin cross-linking factor 1, isoforms 1/2/3/5 OS=Homo sapiens GN=MACF1 PE=1 SV=4 - [MACF1_HUMAN]	0.276535	0.884493
Q9NWT1	2	1	124.55	2.38117	DuCaP_ARres	DuCaP_p	p21-activated protein kinase-interacting protein 1 OS=Homo sapiens GN=PAK1IP1 PE=1 SV=2 - [PK1IP_HUMAN]	0.276716	0.884493
O75569	1	1	84.62	1.47111	DuCaP_ARres	DuCaP_p	Interferon-inducible double stranded RNA-dependent protein kinase activator A OS=Homo sapiens GN=PRKRA PE=1 SV=1 - [PRKRA_HUMAN]	0.276765	0.884493
Q9BZF1	3	3	140.18	1.25096	DuCaP_p	DuCaP_ARres	Oxysterol-binding protein-related protein 8 OS=Homo sapiens GN=OSBPL8 PE=1 SV=3 - [OSBL8_HUMAN]	0.27713	0.884493
O00410	14	13	1102.06	1.14766	DuCaP_p	DuCaP_ARres	Importin-5 OS=Homo sapiens GN=IPO5 PE=1 SV=4 - [IPO5_HUMAN]	0.277364	0.884493
Q7Z434	4	4	202.35	1.36643	DuCaP_ARres	DuCaP_p	Mitochondrial antiviral-signaling protein OS=Homo sapiens GN=MAVS PE=1 SV=2 - [MAVS_HUMAN]	0.277739	0.884493
Q96IJ6	5	5	470.62	1.22675	DuCaP_p	DuCaP_ARres	Mannose-1-phosphate guanyltransferase alpha OS=Homo sapiens GN=GMPPA PE=1 SV=1 - [GMPPA_HUMAN]	0.277873	0.884493
P04080	4	4	328.69	1.19338	DuCaP_ARres	DuCaP_p	Cystatin-B OS=Homo sapiens GN=CSTB PE=1 SV=2 - [CYTB_HUMAN]	0.277898	0.884493
P08133	11	10	705.15	1.52425	DuCaP_ARres	DuCaP_p	Annexin A6 OS=Homo sapiens GN=ANXA6 PE=1 SV=3 - [ANXA6_HUMAN]	0.277963	0.884493
P42285	5	5	273.64	1.14594	DuCaP_ARres	DuCaP_p	Superkiller viralicidic activity 2-like 2 OS=Homo sapiens GN=SKIV2L2 PE=1 SV=3 - [SK2L2_HUMAN]	0.277966	0.884493
Q13148	3	3	261.65	1.24712	DuCaP_ARres	DuCaP_p	TAR DNA-binding protein 43 OS=Homo sapiens GN=TARDBP PE=1 SV=1 - [TADBP_HUMAN]	0.278828	0.884493
P53007	3	3	182.46	1.25508	DuCaP_p	DuCaP_ARres	Tricarboxylate transport protein, mitochondrial OS=Homo sapiens GN=SLC25A1 PE=1 SV=2 - [TXTP_HUMAN]	0.279509	0.884493
Q9C005	2	2	90.83	1.93448	DuCaP_ARres	DuCaP_p	Protein dpy-30 homolog OS=Homo sapiens GN=DPY30 PE=1 SV=1 - [DPY30_HUMAN]	0.27971	0.884493
P05783	9	7	773.54	1.23698	DuCaP_p	DuCaP_ARres	Keratin, type I cytoskeletal 18 OS=Homo sapiens GN=KRT18 PE=1 SV=2 - [K1C18_HUMAN]	0.279917	0.884493
O95994	2	2	204.39	1.30939	DuCaP_p	DuCaP_ARres	Anterior gradient protein 2 homolog OS=Homo sapiens GN=AGR2 PE=1 SV=1 - [AGR2_HUMAN]	0.280318	0.884493
Q8TC12	3	3	204.23	1.20455	DuCaP_ARres	DuCaP_p	Retinol dehydrogenase 11 OS=Homo sapiens GN=RDH11 PE=1 SV=2 - [RDH11_HUMAN]	0.280423	0.884493
P36551	2	2	82.77	1.20886	DuCaP_ARres	DuCaP_p	Coproporphyrinogen-III oxidase, mitochondrial OS=Homo sapiens GN=CPOX PE=1 SV=3 - [HEM6_HUMAN]	0.280646	0.884493
P63104	8	6	859.45	1.19263	DuCaP_ARres	DuCaP_p	14-3-3 protein zeta/delta OS=Homo sapiens GN=YWHAZ PE=1 SV=1 - [1433Z_HUMAN]	0.280963	0.884493
P11441	1	1	37.12	1.4752	DuCaP_ARres	DuCaP_p	Ubiquitin-like protein 4A OS=Homo sapiens GN=UBL4A PE=1 SV=1 - [UBL4A_HUMAN]	0.280991	0.884493
Q9NWH9	1	1	25.69	1.93249	DuCaP_ARres	DuCaP_p	SAFB-like transcription modulator OS=Homo sapiens GN=SLTM PE=1 SV=2 - [SLTM_HUMAN]	0.281032	0.884493
Q9Y3C8	1	1	23.89	1.18437	DuCaP_ARres	DuCaP_p	Ubiquitin-fold modifier-conjugating enzyme 1 OS=Homo sapiens GN=UFC1 PE=1 SV=3 - [UFC1_HUMAN]	0.281134	0.884493
O94992	1	1	97.37	1.54273	DuCaP_p	DuCaP_ARres	Protein HEXIM1 OS=Homo sapiens GN=HEXIM1 PE=1 SV=1 - [HEXI1_HUMAN]	0.28137	0.884493
P50995	3	2	233.09	1.3299	DuCaP_p	DuCaP_ARres	Annexin A11 OS=Homo sapiens GN=ANXA11 PE=1 SV=1 - [ANX11_HUMAN]	0.281683	0.884493
Q8N335	4	4	293.44	1.12359	DuCaP_ARres	DuCaP_p	Glycerol-3-phosphate dehydrogenase 1-like protein OS=Homo sapiens GN=GPD1L PE=1 SV=1 - [GPD1L_HUMAN]	0.281749	0.884493
P14923	17	12	1146.97	1.14494	DuCaP_p	DuCaP_ARres	Junction plakoglobin OS=Homo sapiens GN=JUP PE=1 SV=3 - [PLAK_HUMAN]	0.281915	0.884493
Q9Y3P9	1	1	39.75	1.93064	DuCaP_p	DuCaP_ARres	Rab GTPase-activating protein 1 OS=Homo sapiens GN=RABGAP1 PE=1 SV=3 - [RBGP1_HUMAN]	0.282499	0.884493
P09110	5	5	433.95	1.23132	DuCaP_ARres	DuCaP_p	3-ketoacyl-CoA thiolase, peroxisomal OS=Homo sapiens GN=ACAA1 PE=1 SV=2 - [THIK_HUMAN]	0.282499	0.884493
O60493	1	1	94.94	1.16203	DuCaP_ARres	DuCaP_p	Sorting nexin-3 OS=Homo sapiens GN=SNX3 PE=1 SV=3 - [SNX3_HUMAN]	0.282626	0.884493
P46940	30	28	2252.42	1.12658	DuCaP_p	DuCaP_ARres	Ras GTPase-activating-like protein IQGAP1 OS=Homo sapiens GN=IQGAP1 PE=1 SV=1 - [IQGA1_HUMAN]	0.283737	0.886542
P60842	12	5	1093.26	1.13318	DuCaP_p	DuCaP_ARres	Eukaryotic initiation factor 4A-I OS=Homo sapiens GN=EIF4A1 PE=1 SV=1 - [IF4A1_HUMAN]	0.283854	0.886542
Q9P032	1	1	31.27	1.20302	DuCaP_ARres	DuCaP_p	NADH dehydrogenase [ubiquinone] 1 alpha subcomplex assembly factor 4 OS=Homo sapiens GN=NDUFAF4 PE=1 SV=1 - [NDUF4_HUMAN]	0.284182	0.886671
O94760	5	5	297.57	1.14539	DuCaP_p	DuCaP_ARres	N(G),N(G)-dimethylarginine dimethylaminohydrolase 1 OS=Homo sapiens GN=DDAH1 PE=1 SV=3 - [DDAH1_HUMAN]	0.285167	0.886708
Q8WYQ5	1	1	28.44	1.17437	DuCaP_ARres	DuCaP_p	Microprocessor complex subunit DGCR8 OS=Homo sapiens GN=DGCR8 PE=1 SV=1 - [DGCR8_HUMAN]	0.285585	0.886708
P53985	1	1	56.59	1.40569	DuCaP_ARres	DuCaP_p	Monocarboxylate transporter 1 OS=Homo sapiens GN=SLC16A1 PE=1 SV=3 - [MOT1_HUMAN]	0.285791	0.886708
P68104	11	5	1014.32	1.18132	DuCaP_p	DuCaP_ARres	Elongation factor 1-alpha 1 OS=Homo sapiens GN=EEF1A1 PE=1 SV=1 - [EF1A1_HUMAN]	0.285821	0.886708
Q9H3U1	10	8	753.75	1.23714	DuCaP_p	DuCaP_ARres	Protein unc-45 homolog A OS=Homo sapiens GN=UNC45A PE=1 SV=1 - [UN45A_HUMAN]	0.286308	0.886708
O75131	7	7	381.23	1.26438	DuCaP_p	DuCaP_ARres	Copine-3 OS=Homo sapiens GN=CPNE3 PE=1 SV=1 - [CPNE3_HUMAN]	0.287167	0.886708
Q13492	3	3	255.26	1.21471	DuCaP_ARres	DuCaP_p	Phosphatidylinositol-binding clathrin assembly protein OS=Homo sapiens GN=PICALM PE=1 SV=2 - [PICAL_HUMAN]	0.287265	0.886708
P49903	2	2	123.91	1.21238	DuCaP_ARres	DuCaP_p	Selenide, water dikinase 1 OS=Homo sapiens GN=SEPHS1 PE=1 SV=2 - [SPS1_HUMAN]	0.287531	0.886708
Q6PI48	8	8	352.48	1.13163	DuCaP_p	DuCaP_ARres	Aspartate--tRNA ligase, mitochondrial OS=Homo sapiens GN=DARS2 PE=1 SV=1 - [SYDM_HUMAN]	0.28779	0.886708
P10398	2	1	106.62	1.14146	DuCaP_ARres	DuCaP_p	Serine/threonine-protein kinase A-Raf OS=Homo sapiens GN=ARAF PE=1 SV=2 - [ARAF_HUMAN]	0.288485	0.886708
P50991	15	13	1462.62	1.27519	DuCaP_ARres	DuCaP_p	T-complex protein 1 subunit delta OS=Homo sapiens GN=CCT4 PE=1 SV=4 - [TCPD_HUMAN]	0.288562	0.886708
O43169	2	2	135.42	1.19417	DuCaP_p	DuCaP_ARres	Cytochrome b5 type B OS=Homo sapiens GN=CYB5B PE=1 SV=2 - [CYB5B_HUMAN]	0.289534	0.886708
Q96GQ7	2	2	106.1	1.40316	DuCaP_ARres	DuCaP_p	Probable ATP-dependent RNA helicase DDX27 OS=Homo sapiens GN=DDX27 PE=1 SV=2 - [DDX27_HUMAN]	0.2898	0.886708
P51116	2	2	108.64	1.45542	DuCaP_ARres	DuCaP_p	Fragile X mental retardation syndrome-related protein 2 OS=Homo sapiens GN=FXR2 PE=1 SV=2 - [FXR2_HUMAN]	0.289949	0.886708
O14939	1	1	27.64	1.17994	DuCaP_ARres	DuCaP_p	Phospholipase D2 OS=Homo sapiens GN=PLD2 PE=1 SV=2 - [PLD2_HUMAN]	0.290152	0.886708
P08238	31	13	3244.88	1.14297	DuCaP_p	DuCaP_ARres	Heat shock protein HSP 90-beta OS=Homo sapiens GN=HSP90AB1 PE=1 SV=4 - [HS90B_HUMAN]	0.290316	0.886708
P08559	4	4	290.87	1.2674	DuCaP_ARres	DuCaP_p	Pyruvate dehydrogenase E1 component subunit alpha, somatic form, mitochondrial OS=Homo sapiens GN=PDHA1 PE=1 SV=3 - [ODPA_HUMAN]	0.290457	0.886708
P78345	1	1	35.24	48.5176	DuCaP_p	DuCaP_ARres	Ribonuclease P protein subunit p38 OS=Homo sapiens GN=RPP38 PE=1 SV=2 - [RPP38_HUMAN]	0.290547	0.886708
Q92643	2	2	108.88	1.25258	DuCaP_p	DuCaP_ARres	GPI-anchor transamidase OS=Homo sapiens GN=PIGK PE=1 SV=2 - [GPI8_HUMAN]	0.290722	0.886708
Q8NI27	7	7	433.65	1.16741	DuCaP_p	DuCaP_ARres	THO complex subunit 2 OS=Homo sapiens GN=THOC2 PE=1 SV=2 - [THOC2_HUMAN]	0.291252	0.886708
P48739	3	1	122.17	1.10769	DuCaP_p	DuCaP_ARres	Phosphatidylinositol transfer protein beta isoform OS=Homo sapiens GN=PITPNB PE=1 SV=2 - [PIPNB_HUMAN]	0.291877	0.886708
O95336	6	6	320.88	1.23665	DuCaP_ARres	DuCaP_p	6-phosphogluconolactonase OS=Homo sapiens GN=PGLS PE=1 SV=2 - [6PGL_HUMAN]	0.292078	0.886708
Q99798	25	25	1568.24	1.09824	DuCaP_ARres	DuCaP_p	Aconitate hydratase, mitochondrial OS=Homo sapiens GN=ACO2 PE=1 SV=2 - [ACON_HUMAN]	0.29223	0.886708
P62241	8	8	533.64	1.15148	DuCaP_p	DuCaP_ARres	40S ribosomal protein S8 OS=Homo sapiens GN=RPS8 PE=1 SV=2 - [RS8_HUMAN]	0.292333	0.886708
O14980	19	19	1082.78	1.09801	DuCaP_p	DuCaP_ARres	Exportin-1 OS=Homo sapiens GN=XPO1 PE=1 SV=1 - [XPO1_HUMAN]	0.292813	0.886708
P07858	3	3	224.37	1.22782	DuCaP_p	DuCaP_ARres	Cathepsin B OS=Homo sapiens GN=CTSB PE=1 SV=3 - [CATB_HUMAN]	0.29321	0.886708
Q8NH61	1	1	28	1.19333	DuCaP_ARres	DuCaP_p	Olfactory receptor 51F2 OS=Homo sapiens GN=OR51F2 PE=2 SV=2 - [O51F2_HUMAN]	0.293545	0.886708
P55010	3	3	136.78	1.18581	DuCaP_ARres	DuCaP_p	Eukaryotic translation initiation factor 5 OS=Homo sapiens GN=EIF5 PE=1 SV=2 - [IF5_HUMAN]	0.293924	0.886708
G2XKQ0	2	2	129.65	1.13137	DuCaP_ARres	DuCaP_p	Small ubiquitin-related modifier 5 OS=Homo sapiens OX=9606 GN=SUMO1P1 PE=1 SV=2 - [SUMO5_HUMAN]	0.294476	0.886708
Q8TB36	1	1	87.15	1.21587	DuCaP_ARres	DuCaP_p	Ganglioside-induced differentiation-associated protein 1 OS=Homo sapiens GN=GDAP1 PE=1 SV=3 - [GDAP1_HUMAN]	0.294602	0.886708
Q9NVS9	4	4	233.45	1.19247	DuCaP_ARres	DuCaP_p	Pyridoxine-5'-phosphate oxidase OS=Homo sapiens GN=PNPO PE=1 SV=1 - [PNPO_HUMAN]	0.294879	0.886708
Q14746	3	3	229.89	1.19137	DuCaP_p	DuCaP_ARres	Conserved oligomeric Golgi complex subunit 2 OS=Homo sapiens GN=COG2 PE=1 SV=1 - [COG2_HUMAN]	0.295032	0.886708
Q9UM54	26	26	2228.24	1.22572	DuCaP_p	DuCaP_ARres	Unconventional myosin-VI OS=Homo sapiens GN=MYO6 PE=1 SV=4 - [MYO6_HUMAN]	0.295119	0.886708
Q9BSC4	1	1	32.13	1.44865	DuCaP_ARres	DuCaP_p	Nucleolar protein 10 OS=Homo sapiens GN=NOL10 PE=1 SV=1 - [NOL10_HUMAN]	0.295274	0.886708
O00483	1	1	59.94	1.63914	DuCaP_p	DuCaP_ARres	NADH dehydrogenase [ubiquinone] 1 alpha subcomplex subunit 4 OS=Homo sapiens GN=NDUFA4 PE=1 SV=1 - [NDUA4_HUMAN]	0.295374	0.886708
Q13616	4	4	186.39	1.3848	DuCaP_p	DuCaP_ARres	Cullin-1 OS=Homo sapiens GN=CUL1 PE=1 SV=2 - [CUL1_HUMAN]	0.29556	0.886708
P56182	1	1	74.06	1.3868	DuCaP_ARres	DuCaP_p	Ribosomal RNA processing protein 1 homolog A OS=Homo sapiens GN=RRP1 PE=1 SV=1 - [RRP1_HUMAN]	0.295599	0.886708
Q15233	2	2	124.57	1.49134	DuCaP_p	DuCaP_ARres	Non-POU domain-containing octamer-binding protein OS=Homo sapiens GN=NONO PE=1 SV=4 - [NONO_HUMAN]	0.295923	0.886708
O95163	8	8	430.7	1.15729	DuCaP_p	DuCaP_ARres	Elongator complex protein 1 OS=Homo sapiens GN=IKBKAP PE=1 SV=3 - [ELP1_HUMAN]	0.297828	0.886708
Q9BUQ8	5	4	265.04	1.14191	DuCaP_ARres	DuCaP_p	Probable ATP-dependent RNA helicase DDX23 OS=Homo sapiens GN=DDX23 PE=1 SV=3 - [DDX23_HUMAN]	0.297923	0.886708
Q7Z7E8	1	1	38.46	1.67019	DuCaP_p	DuCaP_ARres	Ubiquitin-conjugating enzyme E2 Q1 OS=Homo sapiens GN=UBE2Q1 PE=1 SV=1 - [UB2Q1_HUMAN]	0.298508	0.886708
Q5T6F2	3	3	157.24	1.36371	DuCaP_p	DuCaP_ARres	Ubiquitin-associated protein 2 OS=Homo sapiens GN=UBAP2 PE=1 SV=1 - [UBAP2_HUMAN]	0.29856	0.886708
Q2TAA2	2	2	93.98	3.05867	DuCaP_ARres	DuCaP_p	Isoamyl acetate-hydrolyzing esterase 1 homolog OS=Homo sapiens GN=IAH1 PE=1 SV=1 - [IAH1_HUMAN]	0.298591	0.886708
Q09161	7	7	279.81	1.19782	DuCaP_ARres	DuCaP_p	Nuclear cap-binding protein subunit 1 OS=Homo sapiens GN=NCBP1 PE=1 SV=1 - [NCBP1_HUMAN]	0.298967	0.886708
P35573	11	9	622.82	1.10196	DuCaP_p	DuCaP_ARres	Glycogen debranching enzyme OS=Homo sapiens GN=AGL PE=1 SV=3 - [GDE_HUMAN]	0.299054	0.886708
P30154	4	2	386.25	1.24981	DuCaP_p	DuCaP_ARres	Serine/threonine-protein phosphatase 2A 65 kDa regulatory subunit A beta isoform OS=Homo sapiens GN=PPP2R1B PE=1 SV=3 - [2AAB_HUMAN]	0.299408	0.886708
Q5T9A4	1	1	57.02	1.02515	DuCaP_p	DuCaP_ARres	ATPase family AAA domain-containing protein 3B OS=Homo sapiens GN=ATAD3B PE=1 SV=1 - [ATD3B_HUMAN]	0.299451	0.886708
Q9BS26	3	3	206.1	1.18515	DuCaP_ARres	DuCaP_p	Endoplasmic reticulum resident protein 44 OS=Homo sapiens GN=ERP44 PE=1 SV=1 - [ERP44_HUMAN]	0.299682	0.886708
O00148	7	1	516.03	1.1837	DuCaP_p	DuCaP_ARres	ATP-dependent RNA helicase DDX39A OS=Homo sapiens GN=DDX39A PE=1 SV=2 - [DX39A_HUMAN]	0.29995	0.886708
Q08209	3	3	139.32	1.12232	DuCaP_ARres	DuCaP_p	Serine/threonine-protein phosphatase 2B catalytic subunit alpha isoform OS=Homo sapiens GN=PPP3CA PE=1 SV=1 - [PP2BA_HUMAN]	0.299968	0.886708
P55011	5	5	403.94	1.27981	DuCaP_ARres	DuCaP_p	Solute carrier family 12 member 2 OS=Homo sapiens GN=SLC12A2 PE=1 SV=1 - [S12A2_HUMAN]	0.300461	0.886708
Q7Z6Z7	18	18	1056.16	1.09944	DuCaP_p	DuCaP_ARres	E3 ubiquitin-protein ligase HUWE1 OS=Homo sapiens GN=HUWE1 PE=1 SV=3 - [HUWE1_HUMAN]	0.300584	0.886708
P49821	5	5	345.23	1.38345	DuCaP_ARres	DuCaP_p	NADH dehydrogenase [ubiquinone] flavoprotein 1, mitochondrial OS=Homo sapiens GN=NDUFV1 PE=1 SV=4 - [NDUV1_HUMAN]	0.300593	0.886708
P62316	4	4	349.96	1.18248	DuCaP_p	DuCaP_ARres	Small nuclear ribonucleoprotein Sm D2 OS=Homo sapiens GN=SNRPD2 PE=1 SV=1 - [SMD2_HUMAN]	0.300882	0.886708
Q9NQT8	2	2	103.45	1.21112	DuCaP_p	DuCaP_ARres	Kinesin-like protein KIF13B OS=Homo sapiens GN=KIF13B PE=1 SV=2 - [KI13B_HUMAN]	0.300965	0.886708
P29401	12	12	1252.21	1.1589	DuCaP_ARres	DuCaP_p	Transketolase OS=Homo sapiens GN=TKT PE=1 SV=3 - [TKT_HUMAN]	0.301263	0.886708
P82933	2	2	225.54	1.16086	DuCaP_p	DuCaP_ARres	28S ribosomal protein S9, mitochondrial OS=Homo sapiens GN=MRPS9 PE=1 SV=2 - [RT09_HUMAN]	0.301684	0.886708
P49756	4	4	353.89	1.10407	DuCaP_ARres	DuCaP_p	RNA-binding protein 25 OS=Homo sapiens GN=RBM25 PE=1 SV=3 - [RBM25_HUMAN]	0.302204	0.886708
O00499	1	1	55.53	1.24258	DuCaP_p	DuCaP_ARres	Myc box-dependent-interacting protein 1 OS=Homo sapiens GN=BIN1 PE=1 SV=1 - [BIN1_HUMAN]	0.302235	0.886708
Q8IVD9	3	3	165.78	1.18124	DuCaP_ARres	DuCaP_p	NudC domain-containing protein 3 OS=Homo sapiens GN=NUDCD3 PE=1 SV=3 - [NUDC3_HUMAN]	0.302459	0.886708
Q0D2K0	1	1	38.56	1.18688	DuCaP_ARres	DuCaP_p	Magnesium transporter NIPA4 OS=Homo sapiens GN=NIPAL4 PE=1 SV=3 - [NIPA4_HUMAN]	0.302571	0.886708
Q9ULC5	7	7	404.31	1.19216	DuCaP_ARres	DuCaP_p	Long-chain-fatty-acid--CoA ligase 5 OS=Homo sapiens GN=ACSL5 PE=1 SV=1 - [ACSL5_HUMAN]	0.303251	0.886708
O00115	2	2	118.12	1.16152	DuCaP_ARres	DuCaP_p	Deoxyribonuclease-2-alpha OS=Homo sapiens GN=DNASE2 PE=1 SV=2 - [DNS2A_HUMAN]	0.303259	0.886708
O95881	1	1	120.56	1.18854	DuCaP_p	DuCaP_ARres	Thioredoxin domain-containing protein 12 OS=Homo sapiens GN=TXNDC12 PE=1 SV=1 - [TXD12_HUMAN]	0.303271	0.886708
P63241	8	8	583.39	1.08002	DuCaP_ARres	DuCaP_p	Eukaryotic translation initiation factor 5A-1 OS=Homo sapiens GN=EIF5A PE=1 SV=2 - [IF5A1_HUMAN]	0.303544	0.886708
O14925	1	1	56.14	1.06143	DuCaP_p	DuCaP_ARres	Mitochondrial import inner membrane translocase subunit Tim23 OS=Homo sapiens GN=TIMM23 PE=1 SV=1 - [TIM23_HUMAN]	0.303631	0.886708
Q96AD5	1	1	80.06	1.13702	DuCaP_ARres	DuCaP_p	Patatin-like phospholipase domain-containing protein 2 OS=Homo sapiens GN=PNPLA2 PE=1 SV=1 - [PLPL2_HUMAN]	0.30393	0.886708
P42025	4	4	263.92	1.11271	DuCaP_p	DuCaP_ARres	Beta-centractin OS=Homo sapiens GN=ACTR1B PE=1 SV=1 - [ACTY_HUMAN]	0.304289	0.886708
P55957	3	3	147.71	1.23073	DuCaP_ARres	DuCaP_p	BH3-interacting domain death agonist OS=Homo sapiens GN=BID PE=1 SV=1 - [BID_HUMAN]	0.304357	0.886708
Q9H172	1	1	24.91	1.52151	DuCaP_p	DuCaP_ARres	ATP-binding cassette sub-family G member 4 OS=Homo sapiens GN=ABCG4 PE=2 SV=2 - [ABCG4_HUMAN]	0.30491	0.886708
Q92600	1	1	87.07	1.23701	DuCaP_p	DuCaP_ARres	Cell differentiation protein RCD1 homolog OS=Homo sapiens GN=RQCD1 PE=1 SV=1 - [RCD1_HUMAN]	0.305475	0.886708
Q8IZ07	2	2	63.28	1.14415	DuCaP_p	DuCaP_ARres	Ankyrin repeat domain-containing protein 13A OS=Homo sapiens GN=ANKRD13A PE=1 SV=3 - [AN13A_HUMAN]	0.30654	0.886708
P30043	3	2	251.14	1.22316	DuCaP_ARres	DuCaP_p	Flavin reductase (NADPH) OS=Homo sapiens GN=BLVRB PE=1 SV=3 - [BLVRB_HUMAN]	0.306944	0.886708
P21953	1	1	37.71	2.63077	DuCaP_ARres	DuCaP_p	2-oxoisovalerate dehydrogenase subunit beta, mitochondrial OS=Homo sapiens GN=BCKDHB PE=1 SV=2 - [ODBB_HUMAN]	0.30697	0.886708
O00505	6	4	333.43	1.32406	DuCaP_p	DuCaP_ARres	Importin subunit alpha-3 OS=Homo sapiens GN=KPNA3 PE=1 SV=2 - [IMA3_HUMAN]	0.307201	0.886708
P84103	2	1	180.9	1.50089	DuCaP_ARres	DuCaP_p	Serine/arginine-rich splicing factor 3 OS=Homo sapiens GN=SRSF3 PE=1 SV=1 - [SRSF3_HUMAN]	0.307391	0.886708
P23434	1	1	54.24	1.13434	DuCaP_ARres	DuCaP_p	Glycine cleavage system H protein, mitochondrial OS=Homo sapiens GN=GCSH PE=1 SV=2 - [GCSH_HUMAN]	0.307391	0.886708
Q9NV31	1	1	35.18	1.18869	DuCaP_ARres	DuCaP_p	U3 small nucleolar ribonucleoprotein protein IMP3 OS=Homo sapiens GN=IMP3 PE=1 SV=1 - [IMP3_HUMAN]	0.307492	0.886708
O75150	5	3	272.67	1.19209	DuCaP_p	DuCaP_ARres	E3 ubiquitin-protein ligase BRE1B OS=Homo sapiens OX=9606 GN=RNF40 PE=1 SV=5 - [BRE1B_HUMAN]	0.307767	0.886708
Q8WW22	3	1	157.37	1.0878	DuCaP_p	DuCaP_ARres	DnaJ homolog subfamily A member 4 OS=Homo sapiens GN=DNAJA4 PE=1 SV=1 - [DNJA4_HUMAN]	0.307855	0.886708
Q9UMX0	5	2	546.56	1.09215	DuCaP_ARres	DuCaP_p	Ubiquilin-1 OS=Homo sapiens GN=UBQLN1 PE=1 SV=2 - [UBQL1_HUMAN]	0.307889	0.886708
Q08170	3	1	124.33	1.37802	DuCaP_ARres	DuCaP_p	Serine/arginine-rich splicing factor 4 OS=Homo sapiens GN=SRSF4 PE=1 SV=2 - [SRSF4_HUMAN]	0.30789	0.886708
P30044	8	8	682	1.12306	DuCaP_ARres	DuCaP_p	Peroxiredoxin-5, mitochondrial OS=Homo sapiens GN=PRDX5 PE=1 SV=4 - [PRDX5_HUMAN]	0.307996	0.886708
Q92973	9	7	622.82	1.12677	DuCaP_p	DuCaP_ARres	Transportin-1 OS=Homo sapiens GN=TNPO1 PE=1 SV=2 - [TNPO1_HUMAN]	0.308861	0.88825
Q9UN36	1	1	33.24	1.23436	DuCaP_ARres	DuCaP_p	Protein NDRG2 OS=Homo sapiens GN=NDRG2 PE=1 SV=2 - [NDRG2_HUMAN]	0.309145	0.88825
Q32MZ4	7	7	423.8	1.14817	DuCaP_ARres	DuCaP_p	Leucine-rich repeat flightless-interacting protein 1 OS=Homo sapiens GN=LRRFIP1 PE=1 SV=2 - [LRRF1_HUMAN]	0.309837	0.88825
Q7L2E3	4	4	171.4	2.36097	DuCaP_ARres	DuCaP_p	Putative ATP-dependent RNA helicase DHX30 OS=Homo sapiens GN=DHX30 PE=1 SV=1 - [DHX30_HUMAN]	0.310302	0.88825
P42694	1	1	66.57	1.33722	DuCaP_p	DuCaP_ARres	Probable helicase with zinc finger domain OS=Homo sapiens GN=HELZ PE=1 SV=2 - [HELZ_HUMAN]	0.310583	0.88825
Q7Z739	4	4	331.68	1.16326	DuCaP_ARres	DuCaP_p	YTH domain family protein 3 OS=Homo sapiens GN=YTHDF3 PE=1 SV=1 - [YTHD3_HUMAN]	0.310788	0.88825
Q96AE4	5	4	409.06	1.41635	DuCaP_ARres	DuCaP_p	Far upstream element-binding protein 1 OS=Homo sapiens GN=FUBP1 PE=1 SV=3 - [FUBP1_HUMAN]	0.310815	0.88825
Q96AY3	2	2	121.33	1.14861	DuCaP_p	DuCaP_ARres	Peptidyl-prolyl cis-trans isomerase FKBP10 OS=Homo sapiens GN=FKBP10 PE=1 SV=1 - [FKB10_HUMAN]	0.31083	0.88825
Q13435	6	6	313.17	1.12157	DuCaP_ARres	DuCaP_p	Splicing factor 3B subunit 2 OS=Homo sapiens GN=SF3B2 PE=1 SV=2 - [SF3B2_HUMAN]	0.31175	0.890056
Q96ST2	2	2	86.14	1.19529	DuCaP_ARres	DuCaP_p	Protein IWS1 homolog OS=Homo sapiens GN=IWS1 PE=1 SV=2 - [IWS1_HUMAN]	0.312458	0.890732
P61247	5	5	462.07	1.14807	DuCaP_p	DuCaP_ARres	40S ribosomal protein S3a OS=Homo sapiens GN=RPS3A PE=1 SV=2 - [RS3A_HUMAN]	0.313035	0.890732
P61421	2	2	105.34	1.1428	DuCaP_ARres	DuCaP_p	V-type proton ATPase subunit d 1 OS=Homo sapiens GN=ATP6V0D1 PE=1 SV=1 - [VA0D1_HUMAN]	0.313311	0.890732
P05198	4	4	260.91	1.23984	DuCaP_p	DuCaP_ARres	Eukaryotic translation initiation factor 2 subunit 1 OS=Homo sapiens GN=EIF2S1 PE=1 SV=3 - [IF2A_HUMAN]	0.313471	0.890732
Q9NP79	1	1	119.3	1.31256	DuCaP_ARres	DuCaP_p	Vacuolar protein sorting-associated protein VTA1 homolog OS=Homo sapiens GN=VTA1 PE=1 SV=1 - [VTA1_HUMAN]	0.313487	0.890732
Q99615	4	4	322.51	1.14979	DuCaP_p	DuCaP_ARres	DnaJ homolog subfamily C member 7 OS=Homo sapiens GN=DNAJC7 PE=1 SV=2 - [DNJC7_HUMAN]	0.313715	0.890732
Q5VW32	3	3	227.22	1.21545	DuCaP_ARres	DuCaP_p	BRO1 domain-containing protein BROX OS=Homo sapiens GN=BROX PE=1 SV=1 - [BROX_HUMAN]	0.314275	0.891503
P12956	19	18	1668.11	1.14484	DuCaP_p	DuCaP_ARres	X-ray repair cross-complementing protein 6 OS=Homo sapiens GN=XRCC6 PE=1 SV=2 - [XRCC6_HUMAN]	0.315608	0.892056
Q9NQX3	3	2	168.14	1.19959	DuCaP_ARres	DuCaP_p	Gephyrin OS=Homo sapiens GN=GPHN PE=1 SV=1 - [GEPH_HUMAN]	0.315969	0.892056
Q14997	1	1	52.32	1.58604	DuCaP_p	DuCaP_ARres	Proteasome activator complex subunit 4 OS=Homo sapiens GN=PSME4 PE=1 SV=2 - [PSME4_HUMAN]	0.316108	0.892056
P61758	3	3	153.92	1.27919	DuCaP_ARres	DuCaP_p	Prefoldin subunit 3 OS=Homo sapiens GN=VBP1 PE=1 SV=3 - [PFD3_HUMAN]	0.31644	0.892056
O95347	8	7	530.36	1.17253	DuCaP_p	DuCaP_ARres	Structural maintenance of chromosomes protein 2 OS=Homo sapiens GN=SMC2 PE=1 SV=2 - [SMC2_HUMAN]	0.316717	0.892056
Q8WVC0	1	1	77.23	1.2345	DuCaP_ARres	DuCaP_p	RNA polymerase-associated protein LEO1 OS=Homo sapiens GN=LEO1 PE=1 SV=1 - [LEO1_HUMAN]	0.317284	0.892056
O75347	3	3	339.15	1.12836	DuCaP_ARres	DuCaP_p	Tubulin-specific chaperone A OS=Homo sapiens GN=TBCA PE=1 SV=3 - [TBCA_HUMAN]	0.317403	0.892056
Q9NYF8	6	5	369.79	1.46193	DuCaP_ARres	DuCaP_p	Bcl-2-associated transcription factor 1 OS=Homo sapiens GN=BCLAF1 PE=1 SV=2 - [BCLF1_HUMAN]	0.317557	0.892056
Q14566	14	13	1064.84	1.08974	DuCaP_p	DuCaP_ARres	DNA replication licensing factor MCM6 OS=Homo sapiens GN=MCM6 PE=1 SV=1 - [MCM6_HUMAN]	0.317824	0.892056
Q9Y266	3	3	253.78	1.10771	DuCaP_p	DuCaP_ARres	Nuclear migration protein nudC OS=Homo sapiens GN=NUDC PE=1 SV=1 - [NUDC_HUMAN]	0.317954	0.892056
Q9Y679	1	1	90.8	6.31305	DuCaP_p	DuCaP_ARres	Ancient ubiquitous protein 1 OS=Homo sapiens OX=9606 GN=AUP1 PE=1 SV=2 - [AUP1_HUMAN]	0.317992	0.892056
P78346	1	1	59.45	1.15539	DuCaP_ARres	DuCaP_p	Ribonuclease P protein subunit p30 OS=Homo sapiens GN=RPP30 PE=1 SV=1 - [RPP30_HUMAN]	0.317999	0.892056
Q9UJA5	1	1	93.1	1.30144	DuCaP_ARres	DuCaP_p	tRNA (adenine(58)-N(1))-methyltransferase non-catalytic subunit TRM6 OS=Homo sapiens GN=TRMT6 PE=1 SV=1 - [TRM6_HUMAN]	0.318221	0.892056
Q99627	3	3	252.25	1.38767	DuCaP_p	DuCaP_ARres	COP9 signalosome complex subunit 8 OS=Homo sapiens GN=COPS8 PE=1 SV=1 - [CSN8_HUMAN]	0.318861	0.893035
O14772	1	1	32.45	1.14939	DuCaP_ARres	DuCaP_p	Fucose-1-phosphate guanylyltransferase OS=Homo sapiens OX=9606 GN=FPGT PE=1 SV=3 - [FPGT_HUMAN]	0.319637	0.893035
O43633	1	1	114.42	1.2534	DuCaP_ARres	DuCaP_p	Charged multivesicular body protein 2a OS=Homo sapiens GN=CHMP2A PE=1 SV=1 - [CHM2A_HUMAN]	0.31998	0.893035
Q7Z4H8	1	1	71.39	10.4799	DuCaP_p	DuCaP_ARres	KDEL motif-containing protein 2 OS=Homo sapiens GN=KDELC2 PE=1 SV=2 - [KDEL2_HUMAN]	0.320418	0.893035
Q8WWY3	3	2	137.15	1.18495	DuCaP_p	DuCaP_ARres	U4/U6 small nuclear ribonucleoprotein Prp31 OS=Homo sapiens GN=PRPF31 PE=1 SV=2 - [PRP31_HUMAN]	0.320422	0.893035
O00193	1	1	188.63	1.13138	DuCaP_ARres	DuCaP_p	Small acidic protein OS=Homo sapiens GN=SMAP PE=1 SV=1 - [SMAP_HUMAN]	0.320526	0.893035
O75828	5	1	487.06	1.21607	DuCaP_ARres	DuCaP_p	Carbonyl reductase [NADPH] 3 OS=Homo sapiens GN=CBR3 PE=1 SV=3 - [CBR3_HUMAN]	0.320592	0.893035
P55735	4	3	443.6	1.16927	DuCaP_ARres	DuCaP_p	Protein SEC13 homolog OS=Homo sapiens GN=SEC13 PE=1 SV=3 - [SEC13_HUMAN]	0.321233	0.89327
Q6P1X6	4	4	212.8	1.23004	DuCaP_ARres	DuCaP_p	UPF0598 protein C8orf82 OS=Homo sapiens GN=C8orf82 PE=1 SV=2 - [CH082_HUMAN]	0.321254	0.89327
Q9BW92	3	3	130.55	1.39155	DuCaP_p	DuCaP_ARres	Threonine--tRNA ligase, mitochondrial OS=Homo sapiens GN=TARS2 PE=1 SV=1 - [SYTM_HUMAN]	0.321902	0.893902
Q5H9R7	7	6	425.21	1.11797	DuCaP_ARres	DuCaP_p	Serine/threonine-protein phosphatase 6 regulatory subunit 3 OS=Homo sapiens GN=PPP6R3 PE=1 SV=2 - [PP6R3_HUMAN]	0.322363	0.893902
P20810	4	4	209.66	1.17309	DuCaP_ARres	DuCaP_p	Calpastatin OS=Homo sapiens GN=CAST PE=1 SV=4 - [ICAL_HUMAN]	0.322736	0.893902
P49419	11	11	1103.69	1.08903	DuCaP_p	DuCaP_ARres	Alpha-aminoadipic semialdehyde dehydrogenase OS=Homo sapiens GN=ALDH7A1 PE=1 SV=5 - [AL7A1_HUMAN]	0.323638	0.893902
P61081	4	4	180.07	1.14662	DuCaP_p	DuCaP_ARres	NEDD8-conjugating enzyme Ubc12 OS=Homo sapiens GN=UBE2M PE=1 SV=1 - [UBC12_HUMAN]	0.323741	0.893902
P46020	1	1	83.16	2.03889	DuCaP_ARres	DuCaP_p	Phosphorylase b kinase regulatory subunit alpha, skeletal muscle isoform OS=Homo sapiens GN=PHKA1 PE=1 SV=2 - [KPB1_HUMAN]	0.323936	0.893902
P18031	3	3	151.41	1.12189	DuCaP_p	DuCaP_ARres	Tyrosine-protein phosphatase non-receptor type 1 OS=Homo sapiens GN=PTPN1 PE=1 SV=1 - [PTN1_HUMAN]	0.324435	0.893902
P23246	6	5	518.53	1.27523	DuCaP_ARres	DuCaP_p	Splicing factor, proline- and glutamine-rich OS=Homo sapiens GN=SFPQ PE=1 SV=2 - [SFPQ_HUMAN]	0.324525	0.893902
Q9BRT3	2	2	184.86	1.10845	DuCaP_p	DuCaP_ARres	Migration and invasion enhancer 1 OS=Homo sapiens GN=MIEN1 PE=1 SV=1 - [MIEN1_HUMAN]	0.32469	0.893902
Q9BQ39	2	1	126.79	1.2693	DuCaP_p	DuCaP_ARres	ATP-dependent RNA helicase DDX50 OS=Homo sapiens GN=DDX50 PE=1 SV=1 - [DDX50_HUMAN]	0.324943	0.893902
O95218	2	2	201.41	1.11257	DuCaP_ARres	DuCaP_p	Zinc finger Ran-binding domain-containing protein 2 OS=Homo sapiens GN=ZRANB2 PE=1 SV=2 - [ZRAB2_HUMAN]	0.32506	0.893902
Q96T17	1	1	34.01	1.05696	DuCaP_ARres	DuCaP_p	MAP7 domain-containing protein 2 OS=Homo sapiens GN=MAP7D2 PE=1 SV=2 - [MA7D2_HUMAN]	0.325078	0.893902
P22392	7	1	501.55	1.33045	DuCaP_ARres	DuCaP_p	Nucleoside diphosphate kinase B OS=Homo sapiens GN=NME2 PE=1 SV=1 - [NDKB_HUMAN]	0.325239	0.893902
Q9GZU8	3	3	172.66	1.33427	DuCaP_ARres	DuCaP_p	Protein FAM192A OS=Homo sapiens GN=FAM192A PE=1 SV=1 - [F192A_HUMAN]	0.32571	0.894059
Q5T4S7	15	15	776.77	1.12718	DuCaP_p	DuCaP_ARres	E3 ubiquitin-protein ligase UBR4 OS=Homo sapiens GN=UBR4 PE=1 SV=1 - [UBR4_HUMAN]	0.325906	0.894059
P07900	32	17	3036.7	1.14457	DuCaP_p	DuCaP_ARres	Heat shock protein HSP 90-alpha OS=Homo sapiens GN=HSP90AA1 PE=1 SV=5 - [HS90A_HUMAN]	0.326164	0.894059
Q9UJN7	1	1	38.51	1.18054	DuCaP_ARres	DuCaP_p	Zinc finger protein 391 OS=Homo sapiens GN=ZNF391 PE=2 SV=2 - [ZN391_HUMAN]	0.326767	0.894888
P57737	1	1	67.19	1.28419	DuCaP_p	DuCaP_ARres	Coronin-7 OS=Homo sapiens GN=CORO7 PE=1 SV=2 - [CORO7_HUMAN]	0.327545	0.894888
P62249	7	7	381.79	1.16225	DuCaP_p	DuCaP_ARres	40S ribosomal protein S16 OS=Homo sapiens GN=RPS16 PE=1 SV=2 - [RS16_HUMAN]	0.327702	0.894888
P61019	8	7	587.01	1.138	DuCaP_ARres	DuCaP_p	Ras-related protein Rab-2A OS=Homo sapiens GN=RAB2A PE=1 SV=1 - [RAB2A_HUMAN]	0.327985	0.894888
Q99536	3	3	168.79	1.23673	DuCaP_p	DuCaP_ARres	Synaptic vesicle membrane protein VAT-1 homolog OS=Homo sapiens GN=VAT1 PE=1 SV=2 - [VAT1_HUMAN]	0.32834	0.894888
Q9HD33	2	2	81.49	1.22036	DuCaP_ARres	DuCaP_p	39S ribosomal protein L47, mitochondrial OS=Homo sapiens GN=MRPL47 PE=1 SV=2 - [RM47_HUMAN]	0.328732	0.894888
Q8IUF8	1	1	36.71	9.86065	DuCaP_p	DuCaP_ARres	MYC-induced nuclear antigen OS=Homo sapiens GN=MINA PE=1 SV=1 - [MINA_HUMAN]	0.328767	0.894888
Q14240	10	4	859.94	1.19142	DuCaP_p	DuCaP_ARres	Eukaryotic initiation factor 4A-II OS=Homo sapiens GN=EIF4A2 PE=1 SV=2 - [IF4A2_HUMAN]	0.328781	0.894888
Q7Z417	2	2	129.7	1.12102	DuCaP_p	DuCaP_ARres	Nuclear fragile X mental retardation-interacting protein 2 OS=Homo sapiens GN=NUFIP2 PE=1 SV=1 - [NUFP2_HUMAN]	0.329813	0.896311
O15067	11	11	836.99	1.14564	DuCaP_p	DuCaP_ARres	Phosphoribosylformylglycinamidine synthase OS=Homo sapiens GN=PFAS PE=1 SV=4 - [PUR4_HUMAN]	0.329884	0.896311
Q3MHD2	2	2	135.94	1.15775	DuCaP_p	DuCaP_ARres	Protein LSM12 homolog OS=Homo sapiens GN=LSM12 PE=1 SV=2 - [LSM12_HUMAN]	0.331643	0.900076
P62750	7	5	488.71	1.21848	DuCaP_p	DuCaP_ARres	60S ribosomal protein L23a OS=Homo sapiens GN=RPL23A PE=1 SV=1 - [RL23A_HUMAN]	0.331997	0.900076
P61457	5	5	349.55	1.11289	DuCaP_p	DuCaP_ARres	Pterin-4-alpha-carbinolamine dehydratase OS=Homo sapiens GN=PCBD1 PE=1 SV=2 - [PHS_HUMAN]	0.332263	0.900076
P55212	2	1	128.26	1.93928	DuCaP_p	DuCaP_ARres	Caspase-6 OS=Homo sapiens GN=CASP6 PE=1 SV=2 - [CASP6_HUMAN]	0.332473	0.900076
P49736	14	14	933.52	1.08224	DuCaP_p	DuCaP_ARres	DNA replication licensing factor MCM2 OS=Homo sapiens GN=MCM2 PE=1 SV=4 - [MCM2_HUMAN]	0.333027	0.900076
Q9H9A5	1	1	70.24	1.22881	DuCaP_p	DuCaP_ARres	CCR4-NOT transcription complex subunit 10 OS=Homo sapiens GN=CNOT10 PE=1 SV=1 - [CNOTA_HUMAN]	0.333063	0.900076
Q5TDH0	4	4	307.86	1.41316	DuCaP_p	DuCaP_ARres	Protein DDI1 homolog 2 OS=Homo sapiens GN=DDI2 PE=1 SV=1 - [DDI2_HUMAN]	0.333307	0.900076
Q8N5M1	2	2	135.74	1.19547	DuCaP_ARres	DuCaP_p	ATP synthase mitochondrial F1 complex assembly factor 2 OS=Homo sapiens GN=ATPAF2 PE=1 SV=1 - [ATPF2_HUMAN]	0.334003	0.901167
P62826	7	7	546.54	1.06909	DuCaP_p	DuCaP_ARres	GTP-binding nuclear protein Ran OS=Homo sapiens GN=RAN PE=1 SV=3 - [RAN_HUMAN]	0.334613	0.901218
Q9H2U1	3	2	168.81	1.1691	DuCaP_p	DuCaP_ARres	Probable ATP-dependent RNA helicase DHX36 OS=Homo sapiens GN=DHX36 PE=1 SV=2 - [DHX36_HUMAN]	0.334851	0.901218
P61158	7	7	408.47	1.19163	DuCaP_p	DuCaP_ARres	Actin-related protein 3 OS=Homo sapiens GN=ACTR3 PE=1 SV=3 - [ARP3_HUMAN]	0.335314	0.901218
P16989	6	2	515.77	1.10297	DuCaP_p	DuCaP_ARres	DNA-binding protein A OS=Homo sapiens GN=CSDA PE=1 SV=4 - [DBPA_HUMAN]	0.335501	0.901218
Q16531	20	20	1266.33	1.07909	DuCaP_p	DuCaP_ARres	DNA damage-binding protein 1 OS=Homo sapiens GN=DDB1 PE=1 SV=1 - [DDB1_HUMAN]	0.335667	0.901218
P04899	3	1	130.02	1.25324	DuCaP_ARres	DuCaP_p	Guanine nucleotide-binding protein G(i) subunit alpha-2 OS=Homo sapiens GN=GNAI2 PE=1 SV=3 - [GNAI2_HUMAN]	0.335848	0.901218
P35580	19	10	1464.45	1.51389	DuCaP_p	DuCaP_ARres	Myosin-10 OS=Homo sapiens GN=MYH10 PE=1 SV=3 - [MYH10_HUMAN]	0.336363	0.901218
Q96B23	2	2	115.48	1.76792	DuCaP_p	DuCaP_ARres	Uncharacterized protein C18orf25 OS=Homo sapiens OX=9606 GN=C18orf25 PE=1 SV=3 - [CR025_HUMAN]	0.336402	0.901218
P30041	12	11	930.4	1.08923	DuCaP_p	DuCaP_ARres	Peroxiredoxin-6 OS=Homo sapiens GN=PRDX6 PE=1 SV=3 - [PRDX6_HUMAN]	0.336997	0.901218
Q8TD47	3	1	226.96	1.09287	DuCaP_ARres	DuCaP_p	40S ribosomal protein S4, Y isoform 2 OS=Homo sapiens GN=RPS4Y2 PE=1 SV=3 - [RS4Y2_HUMAN]	0.337266	0.901218
Q9NVA2	5	3	359.82	1.32154	DuCaP_p	DuCaP_ARres	Septin-11 OS=Homo sapiens GN=SEPT11 PE=1 SV=3 - [SEP11_HUMAN]	0.337538	0.901218
Q9Y5A9	3	3	159.55	1.11109	DuCaP_ARres	DuCaP_p	YTH domain family protein 2 OS=Homo sapiens GN=YTHDF2 PE=1 SV=2 - [YTHD2_HUMAN]	0.337656	0.901218
P30084	5	5	712.32	1.11488	DuCaP_ARres	DuCaP_p	Enoyl-CoA hydratase, mitochondrial OS=Homo sapiens GN=ECHS1 PE=1 SV=4 - [ECHM_HUMAN]	0.337864	0.901218
Q86W42	3	3	266.73	1.14748	DuCaP_p	DuCaP_ARres	THO complex subunit 6 homolog OS=Homo sapiens GN=THOC6 PE=1 SV=1 - [THOC6_HUMAN]	0.338446	0.901218
Q8TB22	1	1	37.81	1.30481	DuCaP_p	DuCaP_ARres	Spermatogenesis-associated protein 20 OS=Homo sapiens GN=SPATA20 PE=2 SV=3 - [SPT20_HUMAN]	0.338874	0.901218
Q7Z2T5	3	3	172.06	1.14286	DuCaP_p	DuCaP_ARres	TRMT1-like protein OS=Homo sapiens GN=TRMT1L PE=1 SV=2 - [TRM1L_HUMAN]	0.339303	0.901218
O60927	1	1	45.12	1.06213	DuCaP_ARres	DuCaP_p	Protein phosphatase 1 regulatory subunit 11 OS=Homo sapiens GN=PPP1R11 PE=1 SV=1 - [PP1RB_HUMAN]	0.339329	0.901218
P33316	3	2	228.07	1.35455	DuCaP_p	DuCaP_ARres	Deoxyuridine 5'-triphosphate nucleotidohydrolase, mitochondrial OS=Homo sapiens GN=DUT PE=1 SV=4 - [DUT_HUMAN]	0.339332	0.901218
P11388	5	3	319.49	1.69272	DuCaP_p	DuCaP_ARres	DNA topoisomerase 2-alpha OS=Homo sapiens GN=TOP2A PE=1 SV=3 - [TOP2A_HUMAN]	0.33959	0.901218
Q9NY27	2	2	117.5	1.15403	DuCaP_ARres	DuCaP_p	Serine/threonine-protein phosphatase 4 regulatory subunit 2 OS=Homo sapiens GN=PPP4R2 PE=1 SV=3 - [PP4R2_HUMAN]	0.339851	0.901218
O95864	5	5	199.13	1.23482	DuCaP_ARres	DuCaP_p	Fatty acid desaturase 2 OS=Homo sapiens GN=FADS2 PE=1 SV=1 - [FADS2_HUMAN]	0.340251	0.901505
Q9Y305	1	1	26.42	5.58197	DuCaP_p	DuCaP_ARres	Acyl-coenzyme A thioesterase 9, mitochondrial OS=Homo sapiens GN=ACOT9 PE=1 SV=2 - [ACOT9_HUMAN]	0.341513	0.90173
P35527	9	9	1014.34	3.88195	DuCaP_ARres	DuCaP_p	Keratin, type I cytoskeletal 9 OS=Homo sapiens GN=KRT9 PE=1 SV=3 - [K1C9_HUMAN]	0.341911	0.90173
Q9Y3D0	1	1	61.04	1.30931	DuCaP_p	DuCaP_ARres	Mitotic spindle-associated MMXD complex subunit MIP18 OS=Homo sapiens GN=FAM96B PE=1 SV=1 - [MIP18_HUMAN]	0.342772	0.90173
O95400	1	1	70.54	1.28732	DuCaP_ARres	DuCaP_p	CD2 antigen cytoplasmic tail-binding protein 2 OS=Homo sapiens GN=CD2BP2 PE=1 SV=1 - [CD2B2_HUMAN]	0.342943	0.90173
Q9Y6Q5	5	4	345.28	1.11011	DuCaP_p	DuCaP_ARres	AP-1 complex subunit mu-2 OS=Homo sapiens GN=AP1M2 PE=1 SV=4 - [AP1M2_HUMAN]	0.343145	0.90173
Q53GQ0	5	5	406.12	1.12956	DuCaP_p	DuCaP_ARres	Estradiol 17-beta-dehydrogenase 12 OS=Homo sapiens GN=HSD17B12 PE=1 SV=2 - [DHB12_HUMAN]	0.343185	0.90173
P27816	11	10	755.26	1.09848	DuCaP_ARres	DuCaP_p	Microtubule-associated protein 4 OS=Homo sapiens GN=MAP4 PE=1 SV=3 - [MAP4_HUMAN]	0.343288	0.90173
O14618	1	1	36.92	1.15658	DuCaP_ARres	DuCaP_p	Copper chaperone for superoxide dismutase OS=Homo sapiens GN=CCS PE=1 SV=1 - [CCS_HUMAN]	0.343456	0.90173
Q9BVC6	1	1	66.68	1.14144	DuCaP_ARres	DuCaP_p	Transmembrane protein 109 OS=Homo sapiens GN=TMEM109 PE=1 SV=1 - [TM109_HUMAN]	0.343678	0.90173
Q7Z5L9	3	2	220.39	1.22936	DuCaP_ARres	DuCaP_p	Interferon regulatory factor 2-binding protein 2 OS=Homo sapiens GN=IRF2BP2 PE=1 SV=2 - [I2BP2_HUMAN]	0.344665	0.90173
Q86U44	1	1	34.85	1.20724	DuCaP_p	DuCaP_ARres	N6-adenosine-methyltransferase 70 kDa subunit OS=Homo sapiens GN=METTL3 PE=1 SV=2 - [MTA70_HUMAN]	0.34492	0.90173
Q9Y5S2	1	1	57.86	1.18778	DuCaP_p	DuCaP_ARres	Serine/threonine-protein kinase MRCK beta OS=Homo sapiens GN=CDC42BPB PE=1 SV=2 - [MRCKB_HUMAN]	0.344977	0.90173
Q9UPN9	3	3	224.86	1.15082	DuCaP_ARres	DuCaP_p	E3 ubiquitin-protein ligase TRIM33 OS=Homo sapiens GN=TRIM33 PE=1 SV=3 - [TRI33_HUMAN]	0.345032	0.90173
Q8TBQ9	2	2	89.99	1.24417	DuCaP_ARres	DuCaP_p	Protein kish-A OS=Homo sapiens GN=TMEM167A PE=2 SV=1 - [KISHA_HUMAN]	0.345536	0.90173
P25786	7	7	476.15	1.18752	DuCaP_p	DuCaP_ARres	Proteasome subunit alpha type-1 OS=Homo sapiens GN=PSMA1 PE=1 SV=1 - [PSA1_HUMAN]	0.345596	0.90173
Q9NRX1	2	2	111.8	1.19887	DuCaP_ARres	DuCaP_p	RNA-binding protein PNO1 OS=Homo sapiens GN=PNO1 PE=1 SV=1 - [PNO1_HUMAN]	0.345749	0.90173
Q6P9B9	1	1	23.85	1.33819	DuCaP_ARres	DuCaP_p	Integrator complex subunit 5 OS=Homo sapiens GN=INTS5 PE=1 SV=1 - [INT5_HUMAN]	0.345758	0.90173
Q8NI36	3	3	159.88	1.01991	DuCaP_p	DuCaP_ARres	WD repeat-containing protein 36 OS=Homo sapiens GN=WDR36 PE=1 SV=1 - [WDR36_HUMAN]	0.345851	0.90173
O94776	5	5	304.65	1.18301	DuCaP_p	DuCaP_ARres	Metastasis-associated protein MTA2 OS=Homo sapiens GN=MTA2 PE=1 SV=1 - [MTA2_HUMAN]	0.345877	0.90173
Q96C23	3	3	224.6	1.46098	DuCaP_ARres	DuCaP_p	Aldose 1-epimerase OS=Homo sapiens GN=GALM PE=1 SV=1 - [GALM_HUMAN]	0.346261	0.90197
O43172	2	2	56.46	1.16583	DuCaP_ARres	DuCaP_p	U4/U6 small nuclear ribonucleoprotein Prp4 OS=Homo sapiens GN=PRPF4 PE=1 SV=2 - [PRP4_HUMAN]	0.346807	0.902631
Q9UNN8	1	1	33.86	1.1658	DuCaP_ARres	DuCaP_p	Endothelial protein C receptor OS=Homo sapiens GN=PROCR PE=1 SV=1 - [EPCR_HUMAN]	0.347324	0.903218
O95865	5	5	301.15	1.28363	DuCaP_p	DuCaP_ARres	N(G),N(G)-dimethylarginine dimethylaminohydrolase 2 OS=Homo sapiens GN=DDAH2 PE=1 SV=1 - [DDAH2_HUMAN]	0.348142	0.904324
P55263	8	7	426.4	1.2475	DuCaP_p	DuCaP_ARres	Adenosine kinase OS=Homo sapiens GN=ADK PE=1 SV=2 - [ADK_HUMAN]	0.349011	0.904324
Q5T3J3	1	1	32.03	1.49837	DuCaP_p	DuCaP_ARres	Ligand-dependent nuclear receptor-interacting factor 1 OS=Homo sapiens GN=LRIF1 PE=1 SV=1 - [LRIF1_HUMAN]	0.349559	0.904324
P62906	3	3	284.7	1.27963	DuCaP_p	DuCaP_ARres	60S ribosomal protein L10a OS=Homo sapiens GN=RPL10A PE=1 SV=2 - [RL10A_HUMAN]	0.349594	0.904324
Q9Y5A7	2	2	127.28	1.31327	DuCaP_ARres	DuCaP_p	NEDD8 ultimate buster 1 OS=Homo sapiens GN=NUB1 PE=1 SV=2 - [NUB1_HUMAN]	0.350103	0.904324
Q5VTR2	3	1	221.95	1.10252	DuCaP_ARres	DuCaP_p	E3 ubiquitin-protein ligase BRE1A OS=Homo sapiens GN=RNF20 PE=1 SV=2 - [BRE1A_HUMAN]	0.350185	0.904324
P40227	14	13	1355.16	1.11211	DuCaP_ARres	DuCaP_p	T-complex protein 1 subunit zeta OS=Homo sapiens GN=CCT6A PE=1 SV=3 - [TCPZ_HUMAN]	0.350324	0.904324
Q14576	4	2	199.66	1.28191	DuCaP_ARres	DuCaP_p	ELAV-like protein 3 OS=Homo sapiens GN=ELAVL3 PE=1 SV=3 - [ELAV3_HUMAN]	0.350391	0.904324
Q9NUL7	1	1	26.58	1.19271	DuCaP_ARres	DuCaP_p	Probable ATP-dependent RNA helicase DDX28 OS=Homo sapiens GN=DDX28 PE=2 SV=2 - [DDX28_HUMAN]	0.350729	0.904324
Q9H0C8	1	1	51.82	1.1679	DuCaP_p	DuCaP_ARres	Integrin-linked kinase-associated serine/threonine phosphatase 2C OS=Homo sapiens GN=ILKAP PE=1 SV=1 - [ILKAP_HUMAN]	0.350959	0.904324
P14550	8	8	535.79	1.30977	DuCaP_p	DuCaP_ARres	Alcohol dehydrogenase [NADP(+)] OS=Homo sapiens GN=AKR1A1 PE=1 SV=3 - [AK1A1_HUMAN]	0.350967	0.904324
Q9Y291	1	1	35.68	1.23727	DuCaP_ARres	DuCaP_p	28S ribosomal protein S33, mitochondrial OS=Homo sapiens GN=MRPS33 PE=1 SV=1 - [RT33_HUMAN]	0.352042	0.905777
P61604	5	5	398.14	1.09975	DuCaP_ARres	DuCaP_p	10 kDa heat shock protein, mitochondrial OS=Homo sapiens GN=HSPE1 PE=1 SV=2 - [CH10_HUMAN]	0.352116	0.905777
Q07021	7	7	724.27	1.16693	DuCaP_ARres	DuCaP_p	Complement component 1 Q subcomponent-binding protein, mitochondrial OS=Homo sapiens GN=C1QBP PE=1 SV=1 - [C1QBP_HUMAN]	0.35248	0.90596
Q96C19	1	1	58.04	1.30149	DuCaP_ARres	DuCaP_p	EF-hand domain-containing protein D2 OS=Homo sapiens GN=EFHD2 PE=1 SV=1 - [EFHD2_HUMAN]	0.353445	0.905983
P49841	2	2	243.06	1.17356	DuCaP_ARres	DuCaP_p	Glycogen synthase kinase-3 beta OS=Homo sapiens GN=GSK3B PE=1 SV=2 - [GSK3B_HUMAN]	0.353507	0.905983
Q8WWH5	1	1	42.76	1.25688	DuCaP_ARres	DuCaP_p	Probable tRNA pseudouridine synthase 1 OS=Homo sapiens GN=TRUB1 PE=1 SV=1 - [TRUB1_HUMAN]	0.353714	0.905983
Q8IWV7	1	1	32.46	2.01915	DuCaP_ARres	DuCaP_p	E3 ubiquitin-protein ligase UBR1 OS=Homo sapiens GN=UBR1 PE=1 SV=1 - [UBR1_HUMAN]	0.35379	0.905983
Q99459	8	8	534.71	1.12322	DuCaP_ARres	DuCaP_p	Cell division cycle 5-like protein OS=Homo sapiens GN=CDC5L PE=1 SV=2 - [CDC5L_HUMAN]	0.354283	0.905983
P62891	1	1	29.41	1.15591	DuCaP_ARres	DuCaP_p	60S ribosomal protein L39 OS=Homo sapiens GN=RPL39 PE=2 SV=2 - [RL39_HUMAN]	0.354501	0.905983
Q96I59	3	3	142.53	1.11747	DuCaP_ARres	DuCaP_p	Probable asparagine--tRNA ligase, mitochondrial OS=Homo sapiens GN=NARS2 PE=1 SV=3 - [SYNM_HUMAN]	0.354541	0.905983
Q96CS3	1	1	83.61	1.33617	DuCaP_p	DuCaP_ARres	FAS-associated factor 2 OS=Homo sapiens GN=FAF2 PE=1 SV=2 - [FAF2_HUMAN]	0.355052	0.906171
O95155	1	1	59.87	1.20116	DuCaP_ARres	DuCaP_p	Ubiquitin conjugation factor E4 B OS=Homo sapiens GN=UBE4B PE=1 SV=1 - [UBE4B_HUMAN]	0.3552	0.906171
Q8TDX7	1	1	27.54	1.30907	DuCaP_p	DuCaP_ARres	Serine/threonine-protein kinase Nek7 OS=Homo sapiens GN=NEK7 PE=1 SV=1 - [NEK7_HUMAN]	0.355664	0.906222
P36404	1	1	92.16	1.40187	DuCaP_p	DuCaP_ARres	ADP-ribosylation factor-like protein 2 OS=Homo sapiens GN=ARL2 PE=1 SV=4 - [ARL2_HUMAN]	0.356259	0.906222
Q9Y5Z4	3	3	362.22	1.24429	DuCaP_p	DuCaP_ARres	Heme-binding protein 2 OS=Homo sapiens GN=HEBP2 PE=1 SV=1 - [HEBP2_HUMAN]	0.356853	0.906222
Q96B96	1	1	61.37	1.29465	DuCaP_p	DuCaP_ARres	Promethin OS=Homo sapiens GN=TMEM159 PE=2 SV=2 - [TM159_HUMAN]	0.356868	0.906222
Q14137	1	1	76.72	1.13052	DuCaP_ARres	DuCaP_p	Ribosome biogenesis protein BOP1 OS=Homo sapiens GN=BOP1 PE=1 SV=2 - [BOP1_HUMAN]	0.357105	0.906222
P11279	1	1	60.78	1.12795	DuCaP_ARres	DuCaP_p	Lysosome-associated membrane glycoprotein 1 OS=Homo sapiens GN=LAMP1 PE=1 SV=3 - [LAMP1_HUMAN]	0.357125	0.906222
Q15714	1	1	79.42	1.30044	DuCaP_ARres	DuCaP_p	TSC22 domain family protein 1 OS=Homo sapiens GN=TSC22D1 PE=1 SV=3 - [T22D1_HUMAN]	0.357272	0.906222
Q9Y2Q3	1	1	100.5	1.17718	DuCaP_ARres	DuCaP_p	Glutathione S-transferase kappa 1 OS=Homo sapiens GN=GSTK1 PE=1 SV=3 - [GSTK1_HUMAN]	0.357861	0.906973
Q8TBX8	2	2	149.11	1.12703	DuCaP_p	DuCaP_ARres	Phosphatidylinositol 5-phosphate 4-kinase type-2 gamma OS=Homo sapiens GN=PIP4K2C PE=1 SV=3 - [PI42C_HUMAN]	0.35819	0.907062
Q9BXR0	3	2	152.45	1.11431	DuCaP_ARres	DuCaP_p	Queuine tRNA-ribosyltransferase OS=Homo sapiens GN=QTRT1 PE=1 SV=3 - [TGT_HUMAN]	0.35904	0.907875
Q9BPX3	4	4	241.22	1.2212	DuCaP_p	DuCaP_ARres	Condensin complex subunit 3 OS=Homo sapiens GN=NCAPG PE=1 SV=1 - [CND3_HUMAN]	0.359184	0.907875
Q9Y230	11	11	867.02	1.05266	DuCaP_p	DuCaP_ARres	RuvB-like 2 OS=Homo sapiens GN=RUVBL2 PE=1 SV=3 - [RUVB2_HUMAN]	0.359392	0.907875
P00492	4	4	304.08	1.18391	DuCaP_p	DuCaP_ARres	Hypoxanthine-guanine phosphoribosyltransferase OS=Homo sapiens GN=HPRT1 PE=1 SV=2 - [HPRT_HUMAN]	0.360296	0.909
O14979	4	2	231.88	1.64398	DuCaP_ARres	DuCaP_p	Heterogeneous nuclear ribonucleoprotein D-like OS=Homo sapiens GN=HNRPDL PE=1 SV=3 - [HNRDL_HUMAN]	0.360425	0.909
P15924	5	4	271.89	2.59836	DuCaP_p	DuCaP_ARres	Desmoplakin OS=Homo sapiens GN=DSP PE=1 SV=3 - [DESP_HUMAN]	0.360973	0.909641
P30533	3	3	134.61	1.17197	DuCaP_ARres	DuCaP_p	Alpha-2-macroglobulin receptor-associated protein OS=Homo sapiens GN=LRPAP1 PE=1 SV=1 - [AMRP_HUMAN]	0.36137	0.9099
Q96CP2	1	1	64.16	1.18306	DuCaP_p	DuCaP_ARres	FLYWCH family member 2 OS=Homo sapiens GN=FLYWCH2 PE=1 SV=1 - [FWCH2_HUMAN]	0.363265	0.913476
Q53S08	1	1	231.39	1.192	DuCaP_p	DuCaP_ARres	Ras-related protein Rab-6D OS=Homo sapiens OX=9606 GN=RAB6D PE=2 SV=1 - [RAB6D_HUMAN]	0.363521	0.913476
Q9NXG2	8	7	504.37	1.08351	DuCaP_ARres	DuCaP_p	THUMP domain-containing protein 1 OS=Homo sapiens GN=THUMPD1 PE=1 SV=2 - [THUM1_HUMAN]	0.363677	0.913476
Q00577	1	1	28.69	1.17205	DuCaP_p	DuCaP_ARres	Transcriptional activator protein Pur-alpha OS=Homo sapiens GN=PURA PE=1 SV=2 - [PURA_HUMAN]	0.364484	0.914759
O94887	1	1	29.2	2.37304	DuCaP_p	DuCaP_ARres	FERM, RhoGEF and pleckstrin domain-containing protein 2 OS=Homo sapiens GN=FARP2 PE=1 SV=3 - [FARP2_HUMAN]	0.365167	0.915637
P05165	1	1	96.08	1.33035	DuCaP_ARres	DuCaP_p	Propionyl-CoA carboxylase alpha chain, mitochondrial OS=Homo sapiens GN=PCCA PE=1 SV=4 - [PCCA_HUMAN]	0.365585	0.915637
O15160	4	4	312.59	1.10426	DuCaP_ARres	DuCaP_p	DNA-directed RNA polymerases I and III subunit RPAC1 OS=Homo sapiens GN=POLR1C PE=1 SV=1 - [RPAC1_HUMAN]	0.365722	0.915637
Q9UNS2	1	1	60.73	1.16331	DuCaP_p	DuCaP_ARres	COP9 signalosome complex subunit 3 OS=Homo sapiens GN=COPS3 PE=1 SV=3 - [CSN3_HUMAN]	0.366859	0.917698
P24752	9	8	678.46	1.13437	DuCaP_ARres	DuCaP_p	Acetyl-CoA acetyltransferase, mitochondrial OS=Homo sapiens GN=ACAT1 PE=1 SV=1 - [THIL_HUMAN]	0.367139	0.917698
P30046	3	3	274.13	1.14524	DuCaP_ARres	DuCaP_p	D-dopachrome decarboxylase OS=Homo sapiens GN=DDT PE=1 SV=3 - [DOPD_HUMAN]	0.367655	0.918247
P54108	1	1	20.02	2.58564	DuCaP_p	DuCaP_ARres	Cysteine-rich secretory protein 3 OS=Homo sapiens GN=CRISP3 PE=1 SV=1 - [CRIS3_HUMAN]	0.368089	0.918588
O14841	2	2	185.99	1.50865	DuCaP_p	DuCaP_ARres	5-oxoprolinase OS=Homo sapiens GN=OPLAH PE=1 SV=3 - [OPLA_HUMAN]	0.368958	0.919792
O15212	3	3	148.45	1.26887	DuCaP_ARres	DuCaP_p	Prefoldin subunit 6 OS=Homo sapiens GN=PFDN6 PE=1 SV=1 - [PFD6_HUMAN]	0.369166	0.919792
Q8WYA6	5	5	261.33	1.21499	DuCaP_ARres	DuCaP_p	Beta-catenin-like protein 1 OS=Homo sapiens GN=CTNNBL1 PE=1 SV=1 - [CTBL1_HUMAN]	0.369864	0.920413
Q9NVU7	1	1	41.06	1.2375	DuCaP_ARres	DuCaP_p	Protein SDA1 homolog OS=Homo sapiens GN=SDAD1 PE=1 SV=3 - [SDA1_HUMAN]	0.370184	0.920413
Q52LJ0	1	1	111.52	1.18099	DuCaP_ARres	DuCaP_p	Protein FAM98B OS=Homo sapiens GN=FAM98B PE=1 SV=1 - [FA98B_HUMAN]	0.370309	0.920413
O75909	1	1	23.1	1.322	DuCaP_ARres	DuCaP_p	Cyclin-K OS=Homo sapiens GN=CCNK PE=1 SV=2 - [CCNK_HUMAN]	0.371125	0.920685
Q86Y56	3	3	141.59	1.32643	DuCaP_ARres	DuCaP_p	HEAT repeat-containing protein 2 OS=Homo sapiens GN=HEATR2 PE=1 SV=4 - [HEAT2_HUMAN]	0.37226	0.920685
Q92783	5	3	325.67	1.20412	DuCaP_p	DuCaP_ARres	Signal transducing adapter molecule 1 OS=Homo sapiens GN=STAM PE=1 SV=3 - [STAM1_HUMAN]	0.372365	0.920685
O43148	3	3	164.16	1.16499	DuCaP_p	DuCaP_ARres	mRNA cap guanine-N7 methyltransferase OS=Homo sapiens GN=RNMT PE=1 SV=1 - [MCES_HUMAN]	0.372464	0.920685
P12931	3	2	169.31	1.18615	DuCaP_ARres	DuCaP_p	Proto-oncogene tyrosine-protein kinase Src OS=Homo sapiens GN=SRC PE=1 SV=3 - [SRC_HUMAN]	0.372494	0.920685
Q9UEY8	1	1	52.75	1.09153	DuCaP_ARres	DuCaP_p	Gamma-adducin OS=Homo sapiens GN=ADD3 PE=1 SV=1 - [ADDG_HUMAN]	0.372563	0.920685
P54802	1	1	49.28	1.16161	DuCaP_ARres	DuCaP_p	Alpha-N-acetylglucosaminidase OS=Homo sapiens GN=NAGLU PE=1 SV=2 - [ANAG_HUMAN]	0.37258	0.920685
O60256	6	5	364.61	1.12419	DuCaP_p	DuCaP_ARres	Phosphoribosyl pyrophosphate synthase-associated protein 2 OS=Homo sapiens GN=PRPSAP2 PE=1 SV=1 - [KPRB_HUMAN]	0.3728	0.920685
P00491	6	6	617.55	1.12649	DuCaP_p	DuCaP_ARres	Purine nucleoside phosphorylase OS=Homo sapiens GN=PNP PE=1 SV=2 - [PNPH_HUMAN]	0.373349	0.921
Q9Y5K5	6	5	362.39	1.10695	DuCaP_p	DuCaP_ARres	Ubiquitin carboxyl-terminal hydrolase isozyme L5 OS=Homo sapiens GN=UCHL5 PE=1 SV=3 - [UCHL5_HUMAN]	0.374037	0.921
Q9NQH7	3	2	259.59	1.18702	DuCaP_ARres	DuCaP_p	Probable Xaa-Pro aminopeptidase 3 OS=Homo sapiens GN=XPNPEP3 PE=1 SV=1 - [XPP3_HUMAN]	0.374095	0.921
Q53T59	2	2	161.57	1.19305	DuCaP_p	DuCaP_ARres	HCLS1-binding protein 3 OS=Homo sapiens GN=HS1BP3 PE=1 SV=1 - [H1BP3_HUMAN]	0.375173	0.921
P48047	4	4	253.43	1.26851	DuCaP_ARres	DuCaP_p	ATP synthase subunit O, mitochondrial OS=Homo sapiens GN=ATP5O PE=1 SV=1 - [ATPO_HUMAN]	0.375287	0.921
P25205	19	18	1374.07	1.08583	DuCaP_p	DuCaP_ARres	DNA replication licensing factor MCM3 OS=Homo sapiens GN=MCM3 PE=1 SV=3 - [MCM3_HUMAN]	0.375293	0.921
P35232	8	8	714.92	1.28672	DuCaP_p	DuCaP_ARres	Prohibitin OS=Homo sapiens GN=PHB PE=1 SV=1 - [PHB_HUMAN]	0.375384	0.921
Q96ED9	1	1	48.46	1.19597	DuCaP_p	DuCaP_ARres	Protein Hook homolog 2 OS=Homo sapiens GN=HOOK2 PE=1 SV=3 - [HOOK2_HUMAN]	0.375489	0.921
P61289	5	4	661.76	1.13594	DuCaP_p	DuCaP_ARres	Proteasome activator complex subunit 3 OS=Homo sapiens GN=PSME3 PE=1 SV=1 - [PSME3_HUMAN]	0.375609	0.921
Q9BY32	2	2	123.4	1.13712	DuCaP_ARres	DuCaP_p	Inosine triphosphate pyrophosphatase OS=Homo sapiens GN=ITPA PE=1 SV=2 - [ITPA_HUMAN]	0.376379	0.922159
Q9HD45	5	5	176.25	1.29212	DuCaP_p	DuCaP_ARres	Transmembrane 9 superfamily member 3 OS=Homo sapiens GN=TM9SF3 PE=1 SV=2 - [TM9S3_HUMAN]	0.377468	0.923493
Q9UKI8	2	1	142.86	1.10105	DuCaP_ARres	DuCaP_p	Serine/threonine-protein kinase tousled-like 1 OS=Homo sapiens GN=TLK1 PE=1 SV=2 - [TLK1_HUMAN]	0.377521	0.923493
P11387	5	5	279.28	1.18217	DuCaP_p	DuCaP_ARres	DNA topoisomerase 1 OS=Homo sapiens GN=TOP1 PE=1 SV=2 - [TOP1_HUMAN]	0.378297	0.924144
O00178	1	1	54.09	1.00774	DuCaP_p	DuCaP_ARres	GTP-binding protein 1 OS=Homo sapiens GN=GTPBP1 PE=1 SV=3 - [GTPB1_HUMAN]	0.37859	0.924144
P08243	7	6	276.43	1.30945	DuCaP_p	DuCaP_ARres	Asparagine synthetase [glutamine-hydrolyzing] OS=Homo sapiens GN=ASNS PE=1 SV=4 - [ASNS_HUMAN]	0.378863	0.924144
Q9NTG7	1	1	76.26	1.75809	DuCaP_ARres	DuCaP_p	NAD-dependent protein deacetylase sirtuin-3, mitochondrial OS=Homo sapiens GN=SIRT3 PE=1 SV=2 - [SIR3_HUMAN]	0.378983	0.924144
Q9NV88	1	1	37.34	1.53274	DuCaP_ARres	DuCaP_p	Integrator complex subunit 9 OS=Homo sapiens GN=INTS9 PE=1 SV=2 - [INT9_HUMAN]	0.379705	0.924664
Q9UQE7	4	4	302.08	1.29353	DuCaP_p	DuCaP_ARres	Structural maintenance of chromosomes protein 3 OS=Homo sapiens GN=SMC3 PE=1 SV=2 - [SMC3_HUMAN]	0.380782	0.924664
P20151	2	2	135.52	1.44431	DuCaP_p	DuCaP_ARres	Kallikrein-2 OS=Homo sapiens GN=KLK2 PE=2 SV=1 - [KLK2_HUMAN]	0.382269	0.924664
P34897	9	9	495.69	1.1015	DuCaP_p	DuCaP_ARres	Serine hydroxymethyltransferase, mitochondrial OS=Homo sapiens GN=SHMT2 PE=1 SV=3 - [GLYM_HUMAN]	0.382353	0.924664
Q9NYL9	2	2	123.2	1.13437	DuCaP_ARres	DuCaP_p	Tropomodulin-3 OS=Homo sapiens GN=TMOD3 PE=1 SV=1 - [TMOD3_HUMAN]	0.383251	0.924664
Q9H330	2	2	118.08	1.29939	DuCaP_p	DuCaP_ARres	Transmembrane protein 245 OS=Homo sapiens OX=9606 GN=TMEM245 PE=1 SV=3 - [TM245_HUMAN]	0.383408	0.924664
P62256	1	1	52.08	1.09577	DuCaP_p	DuCaP_ARres	Ubiquitin-conjugating enzyme E2 H OS=Homo sapiens GN=UBE2H PE=1 SV=1 - [UBE2H_HUMAN]	0.383722	0.924664
Q15003	1	1	71.11	1.25612	DuCaP_p	DuCaP_ARres	Condensin complex subunit 2 OS=Homo sapiens GN=NCAPH PE=1 SV=3 - [CND2_HUMAN]	0.383729	0.924664
P61978	12	12	1090.4	1.10946	DuCaP_ARres	DuCaP_p	Heterogeneous nuclear ribonucleoprotein K OS=Homo sapiens GN=HNRNPK PE=1 SV=1 - [HNRPK_HUMAN]	0.383787	0.924664
P09668	1	1	42.3	1.25853	DuCaP_ARres	DuCaP_p	Pro-cathepsin H OS=Homo sapiens GN=CTSH PE=1 SV=4 - [CATH_HUMAN]	0.384096	0.924664
O14972	1	1	36.87	1.03583	DuCaP_ARres	DuCaP_p	Down syndrome critical region protein 3 OS=Homo sapiens GN=DSCR3 PE=2 SV=1 - [DSCR3_HUMAN]	0.384639	0.924664
P35219	4	4	255.48	1.14784	DuCaP_ARres	DuCaP_p	Carbonic anhydrase-related protein OS=Homo sapiens GN=CA8 PE=1 SV=3 - [CAH8_HUMAN]	0.384848	0.924664
O14672	1	1	38.91	1.32973	DuCaP_ARres	DuCaP_p	Disintegrin and metalloproteinase domain-containing protein 10 OS=Homo sapiens GN=ADAM10 PE=1 SV=1 - [ADA10_HUMAN]	0.385129	0.924664
O95470	1	1	88.4	1.13529	DuCaP_p	DuCaP_ARres	Sphingosine-1-phosphate lyase 1 OS=Homo sapiens GN=SGPL1 PE=1 SV=3 - [SGPL1_HUMAN]	0.385519	0.924664
P28066	5	4	467.59	1.09578	DuCaP_p	DuCaP_ARres	Proteasome subunit alpha type-5 OS=Homo sapiens GN=PSMA5 PE=1 SV=3 - [PSA5_HUMAN]	0.385814	0.924664
Q99543	1	1	55.98	1.07217	DuCaP_ARres	DuCaP_p	DnaJ homolog subfamily C member 2 OS=Homo sapiens GN=DNAJC2 PE=1 SV=4 - [DNJC2_HUMAN]	0.386423	0.924664
O43399	5	5	359.7	1.08309	DuCaP_ARres	DuCaP_p	Tumor protein D54 OS=Homo sapiens GN=TPD52L2 PE=1 SV=2 - [TPD54_HUMAN]	0.387048	0.924664
Q07866	9	3	485.98	1.24557	DuCaP_ARres	DuCaP_p	Kinesin light chain 1 OS=Homo sapiens GN=KLC1 PE=1 SV=2 - [KLC1_HUMAN]	0.38731	0.924664
Q14527	1	1	44.84	1.22089	DuCaP_p	DuCaP_ARres	Helicase-like transcription factor OS=Homo sapiens GN=HLTF PE=1 SV=2 - [HLTF_HUMAN]	0.387354	0.924664
O15042	5	4	309.96	1.15006	DuCaP_ARres	DuCaP_p	U2 snRNP-associated SURP motif-containing protein OS=Homo sapiens GN=U2SURP PE=1 SV=2 - [SR140_HUMAN]	0.387515	0.924664
Q9NX24	2	2	256.23	1.15384	DuCaP_ARres	DuCaP_p	H/ACA ribonucleoprotein complex subunit 2 OS=Homo sapiens GN=NHP2 PE=1 SV=1 - [NHP2_HUMAN]	0.38763	0.924664
P25398	4	3	230.61	1.25029	DuCaP_p	DuCaP_ARres	40S ribosomal protein S12 OS=Homo sapiens GN=RPS12 PE=1 SV=3 - [RS12_HUMAN]	0.387761	0.924664
Q8N2K0	1	1	96.93	1.36532	DuCaP_p	DuCaP_ARres	Monoacylglycerol lipase ABHD12 OS=Homo sapiens GN=ABHD12 PE=2 SV=2 - [ABD12_HUMAN]	0.387863	0.924664
Q8IXB1	1	1	39.81	1.10305	DuCaP_p	DuCaP_ARres	DnaJ homolog subfamily C member 10 OS=Homo sapiens GN=DNAJC10 PE=1 SV=2 - [DJC10_HUMAN]	0.387903	0.924664
Q12888	8	8	447.74	1.21137	DuCaP_p	DuCaP_ARres	Tumor suppressor p53-binding protein 1 OS=Homo sapiens GN=TP53BP1 PE=1 SV=2 - [TP53B_HUMAN]	0.38879	0.924664
Q10570	4	3	272.33	1.12441	DuCaP_ARres	DuCaP_p	Cleavage and polyadenylation specificity factor subunit 1 OS=Homo sapiens GN=CPSF1 PE=1 SV=2 - [CPSF1_HUMAN]	0.388899	0.924664
P00387	2	2	128.59	1.34153	DuCaP_ARres	DuCaP_p	NADH-cytochrome b5 reductase 3 OS=Homo sapiens GN=CYB5R3 PE=1 SV=3 - [NB5R3_HUMAN]	0.389396	0.924664
A0A0U1RRL7	1	1	72.13	1.6317	DuCaP_ARres	DuCaP_p	Protein MMP24OS OS=Homo sapiens OX=9606 GN=MMP24OS PE=1 SV=1 - [MMPOS_HUMAN]	0.389462	0.924664
Q9UKD2	1	1	24.36	3.27474	DuCaP_p	DuCaP_ARres	mRNA turnover protein 4 homolog OS=Homo sapiens GN=MRTO4 PE=1 SV=2 - [MRT4_HUMAN]	0.389526	0.924664
O00764	4	4	323.16	1.09946	DuCaP_p	DuCaP_ARres	Pyridoxal kinase OS=Homo sapiens GN=PDXK PE=1 SV=1 - [PDXK_HUMAN]	0.389683	0.924664
O95793	5	5	335.96	1.1837	DuCaP_ARres	DuCaP_p	Double-stranded RNA-binding protein Staufen homolog 1 OS=Homo sapiens GN=STAU1 PE=1 SV=2 - [STAU1_HUMAN]	0.390087	0.924664
Q14669	1	1	40.88	1.08094	DuCaP_ARres	DuCaP_p	E3 ubiquitin-protein ligase TRIP12 OS=Homo sapiens GN=TRIP12 PE=1 SV=1 - [TRIPC_HUMAN]	0.390316	0.924664
Q9Y2T7	5	2	465.25	1.08469	DuCaP_ARres	DuCaP_p	Y-box-binding protein 2 OS=Homo sapiens GN=YBX2 PE=1 SV=2 - [YBOX2_HUMAN]	0.390517	0.924664
Q9NPJ3	2	2	143.43	1.13167	DuCaP_p	DuCaP_ARres	Acyl-coenzyme A thioesterase 13 OS=Homo sapiens GN=ACOT13 PE=1 SV=1 - [ACO13_HUMAN]	0.390755	0.924664
Q5JVF3	1	1	63.45	1.08634	DuCaP_ARres	DuCaP_p	PCI domain-containing protein 2 OS=Homo sapiens GN=PCID2 PE=1 SV=2 - [PCID2_HUMAN]	0.390762	0.924664
P12814	19	8	1479.07	1.13221	DuCaP_p	DuCaP_ARres	Alpha-actinin-1 OS=Homo sapiens GN=ACTN1 PE=1 SV=2 - [ACTN1_HUMAN]	0.39129	0.924664
P18077	1	1	45.26	1.14487	DuCaP_ARres	DuCaP_p	60S ribosomal protein L35a OS=Homo sapiens GN=RPL35A PE=1 SV=2 - [RL35A_HUMAN]	0.39137	0.924664
P52298	1	1	56.32	1.1924	DuCaP_ARres	DuCaP_p	Nuclear cap-binding protein subunit 2 OS=Homo sapiens GN=NCBP2 PE=1 SV=1 - [NCBP2_HUMAN]	0.391493	0.924664
Q14318	2	2	91.66	1.18021	DuCaP_p	DuCaP_ARres	Peptidyl-prolyl cis-trans isomerase FKBP8 OS=Homo sapiens GN=FKBP8 PE=1 SV=2 - [FKBP8_HUMAN]	0.391828	0.924664
P30086	6	6	793.62	1.11518	DuCaP_p	DuCaP_ARres	Phosphatidylethanolamine-binding protein 1 OS=Homo sapiens GN=PEBP1 PE=1 SV=3 - [PEBP1_HUMAN]	0.392105	0.924664
Q12789	4	4	163.84	1.21757	DuCaP_p	DuCaP_ARres	General transcription factor 3C polypeptide 1 OS=Homo sapiens GN=GTF3C1 PE=1 SV=4 - [TF3C1_HUMAN]	0.392117	0.924664
P07737	7	7	612.87	1.14543	DuCaP_p	DuCaP_ARres	Profilin-1 OS=Homo sapiens GN=PFN1 PE=1 SV=2 - [PROF1_HUMAN]	0.392371	0.924664
Q9UPQ9	1	1	40.27	1.06098	DuCaP_ARres	DuCaP_p	Trinucleotide repeat-containing gene 6B protein OS=Homo sapiens GN=TNRC6B PE=1 SV=4 - [TNR6B_HUMAN]	0.392856	0.924664
P54619	2	2	96.11	1.19498	DuCaP_p	DuCaP_ARres	5'-AMP-activated protein kinase subunit gamma-1 OS=Homo sapiens GN=PRKAG1 PE=1 SV=1 - [AAKG1_HUMAN]	0.393017	0.924664
P40222	3	3	196.81	1.26055	DuCaP_p	DuCaP_ARres	Alpha-taxilin OS=Homo sapiens GN=TXLNA PE=1 SV=3 - [TXLNA_HUMAN]	0.393169	0.924664
Q92614	1	1	33.16	1.04255	DuCaP_p	DuCaP_ARres	Unconventional myosin-XVIIIa OS=Homo sapiens GN=MYO18A PE=1 SV=3 - [MY18A_HUMAN]	0.393572	0.924664
Q9Y399	1	1	32.6	1.25342	DuCaP_ARres	DuCaP_p	28S ribosomal protein S2, mitochondrial OS=Homo sapiens GN=MRPS2 PE=1 SV=1 - [RT02_HUMAN]	0.393873	0.924664
Q96JQ2	1	1	55.94	1.18562	DuCaP_p	DuCaP_ARres	Calmin OS=Homo sapiens GN=CLMN PE=1 SV=1 - [CLMN_HUMAN]	0.394641	0.924664
Q8NE71	2	2	157.82	1.12815	DuCaP_p	DuCaP_ARres	ATP-binding cassette sub-family F member 1 OS=Homo sapiens GN=ABCF1 PE=1 SV=2 - [ABCF1_HUMAN]	0.395088	0.924664
Q969E2	1	1	53.63	1.334	DuCaP_p	DuCaP_ARres	Secretory carrier-associated membrane protein 4 OS=Homo sapiens GN=SCAMP4 PE=2 SV=1 - [SCAM4_HUMAN]	0.395622	0.924664
Q7Z2W9	2	2	105.36	1.29742	DuCaP_p	DuCaP_ARres	39S ribosomal protein L21, mitochondrial OS=Homo sapiens GN=MRPL21 PE=1 SV=2 - [RM21_HUMAN]	0.396056	0.924664
P69849	7	7	556.59	1.09718	DuCaP_p	DuCaP_ARres	Nodal modulator 3 OS=Homo sapiens GN=NOMO3 PE=2 SV=2 - [NOMO3_HUMAN]	0.39655	0.924664
P27797	14	14	1176.53	1.10594	DuCaP_p	DuCaP_ARres	Calreticulin OS=Homo sapiens GN=CALR PE=1 SV=1 - [CALR_HUMAN]	0.396878	0.924664
Q12874	10	10	672.12	1.08965	DuCaP_p	DuCaP_ARres	Splicing factor 3A subunit 3 OS=Homo sapiens GN=SF3A3 PE=1 SV=1 - [SF3A3_HUMAN]	0.397524	0.924664
Q8NBN7	1	1	42.14	1.55494	DuCaP_p	DuCaP_ARres	Retinol dehydrogenase 13 OS=Homo sapiens GN=RDH13 PE=1 SV=2 - [RDH13_HUMAN]	0.397904	0.924664
Q92785	3	3	232.11	1.1703	DuCaP_ARres	DuCaP_p	Zinc finger protein ubi-d4 OS=Homo sapiens GN=DPF2 PE=1 SV=2 - [REQU_HUMAN]	0.398191	0.924664
Q4G0F5	1	1	37.81	1.18151	DuCaP_p	DuCaP_ARres	Vacuolar protein sorting-associated protein 26B OS=Homo sapiens GN=VPS26B PE=1 SV=2 - [VP26B_HUMAN]	0.398638	0.924664
Q92979	2	2	130.16	1.17753	DuCaP_p	DuCaP_ARres	Ribosomal RNA small subunit methyltransferase NEP1 OS=Homo sapiens GN=EMG1 PE=1 SV=4 - [NEP1_HUMAN]	0.398778	0.924664
Q92599	2	1	72.64	1.20387	DuCaP_ARres	DuCaP_p	Septin-8 OS=Homo sapiens GN=SEPT8 PE=1 SV=4 - [SEPT8_HUMAN]	0.39878	0.924664
Q96BP2	1	1	85.81	1.27124	DuCaP_ARres	DuCaP_p	Coiled-coil-helix-coiled-coil-helix domain-containing protein 1 OS=Homo sapiens GN=CHCHD1 PE=1 SV=1 - [CHCH1_HUMAN]	0.398915	0.924664
Q9H0B6	10	6	617.99	1.12248	DuCaP_ARres	DuCaP_p	Kinesin light chain 2 OS=Homo sapiens GN=KLC2 PE=1 SV=1 - [KLC2_HUMAN]	0.398925	0.924664
Q8IWE2	3	3	223.39	1.17992	DuCaP_p	DuCaP_ARres	Protein NOXP20 OS=Homo sapiens GN=FAM114A1 PE=1 SV=2 - [NXP20_HUMAN]	0.398992	0.924664
Q9Y4W6	2	1	96.87	1.13733	DuCaP_ARres	DuCaP_p	AFG3-like protein 2 OS=Homo sapiens GN=AFG3L2 PE=1 SV=2 - [AFG32_HUMAN]	0.399501	0.924664
Q9NXF1	1	1	38.1	1.12536	DuCaP_ARres	DuCaP_p	Testis-expressed sequence 10 protein OS=Homo sapiens GN=TEX10 PE=1 SV=2 - [TEX10_HUMAN]	0.39964	0.924664
P78344	16	15	971.29	1.09228	DuCaP_p	DuCaP_ARres	Eukaryotic translation initiation factor 4 gamma 2 OS=Homo sapiens GN=EIF4G2 PE=1 SV=1 - [IF4G2_HUMAN]	0.399954	0.924664
P49588	17	17	1776.39	1.04299	DuCaP_ARres	DuCaP_p	Alanine--tRNA ligase, cytoplasmic OS=Homo sapiens GN=AARS PE=1 SV=2 - [SYAC_HUMAN]	0.400091	0.924664
P50570	8	7	519.22	1.06112	DuCaP_ARres	DuCaP_p	Dynamin-2 OS=Homo sapiens GN=DNM2 PE=1 SV=2 - [DYN2_HUMAN]	0.400463	0.924664
Q5U5X0	2	2	107.95	1.0911	DuCaP_ARres	DuCaP_p	LYR motif-containing protein 7 OS=Homo sapiens GN=LYRM7 PE=1 SV=1 - [LYRM7_HUMAN]	0.400829	0.924664
P55809	5	5	704.46	1.10778	DuCaP_ARres	DuCaP_p	Succinyl-CoA:3-ketoacid coenzyme A transferase 1, mitochondrial OS=Homo sapiens GN=OXCT1 PE=1 SV=1 - [SCOT1_HUMAN]	0.400866	0.924664
P68032	5	1	350.56	1.19639	DuCaP_ARres	DuCaP_p	Actin, alpha cardiac muscle 1 OS=Homo sapiens GN=ACTC1 PE=1 SV=1 - [ACTC_HUMAN]	0.401472	0.924664
Q9H074	2	2	148.71	1.11982	DuCaP_p	DuCaP_ARres	Polyadenylate-binding protein-interacting protein 1 OS=Homo sapiens GN=PAIP1 PE=1 SV=1 - [PAIP1_HUMAN]	0.401985	0.924664
O75459	3	3	391.46	1.65188	DuCaP_ARres	DuCaP_p	P antigen family member 1 OS=Homo sapiens GN=PAGE1 PE=1 SV=2 - [PAGE1_HUMAN]	0.402147	0.924664
P35658	2	2	148.15	1.36928	DuCaP_p	DuCaP_ARres	Nuclear pore complex protein Nup214 OS=Homo sapiens GN=NUP214 PE=1 SV=2 - [NU214_HUMAN]	0.40219	0.924664
Q16864	1	1	25.45	1.19728	DuCaP_ARres	DuCaP_p	V-type proton ATPase subunit F OS=Homo sapiens GN=ATP6V1F PE=1 SV=2 - [VATF_HUMAN]	0.402196	0.924664
O15127	1	1	168.73	1.07891	DuCaP_p	DuCaP_ARres	Secretory carrier-associated membrane protein 2 OS=Homo sapiens GN=SCAMP2 PE=1 SV=2 - [SCAM2_HUMAN]	0.402315	0.924664
Q9BTZ2	2	2	138.78	1.08529	DuCaP_ARres	DuCaP_p	Dehydrogenase/reductase SDR family member 4 OS=Homo sapiens GN=DHRS4 PE=1 SV=3 - [DHRS4_HUMAN]	0.402561	0.924664
O00487	2	2	99.5	1.08659	DuCaP_p	DuCaP_ARres	26S proteasome non-ATPase regulatory subunit 14 OS=Homo sapiens GN=PSMD14 PE=1 SV=1 - [PSDE_HUMAN]	0.402692	0.924664
Q8IUF1	1	1	77.63	1.23262	DuCaP_p	DuCaP_ARres	COBW domain-containing protein 2 OS=Homo sapiens GN=CBWD2 PE=1 SV=1 - [CBWD2_HUMAN]	0.40294	0.924664
Q9NWU1	2	2	58.34	1.13499	DuCaP_p	DuCaP_ARres	3-oxoacyl-[acyl-carrier-protein] synthase, mitochondrial OS=Homo sapiens GN=OXSM PE=1 SV=1 - [OXSM_HUMAN]	0.402964	0.924664
Q6IAN0	1	1	86.96	1.38447	DuCaP_ARres	DuCaP_p	Dehydrogenase/reductase SDR family member 7B OS=Homo sapiens GN=DHRS7B PE=1 SV=2 - [DRS7B_HUMAN]	0.40312	0.924664
P00568	5	4	337.3	1.1132	DuCaP_p	DuCaP_ARres	Adenylate kinase isoenzyme 1 OS=Homo sapiens GN=AK1 PE=1 SV=3 - [KAD1_HUMAN]	0.40426	0.926316
Q9HD15	1	1	65.36	1.32283	DuCaP_p	DuCaP_ARres	Steroid receptor RNA activator 1 OS=Homo sapiens GN=SRA1 PE=1 SV=1 - [SRA1_HUMAN]	0.404661	0.926316
Q9BTW9	7	7	458.77	1.16316	DuCaP_p	DuCaP_ARres	Tubulin-specific chaperone D OS=Homo sapiens GN=TBCD PE=1 SV=2 - [TBCD_HUMAN]	0.4049	0.926316
Q9NTJ3	8	7	458	1.1057	DuCaP_p	DuCaP_ARres	Structural maintenance of chromosomes protein 4 OS=Homo sapiens GN=SMC4 PE=1 SV=2 - [SMC4_HUMAN]	0.405377	0.926316
P43355	2	1	125.99	2.51716	DuCaP_p	DuCaP_ARres	Melanoma-associated antigen 1 OS=Homo sapiens GN=MAGEA1 PE=1 SV=1 - [MAGA1_HUMAN]	0.405408	0.926316
P09543	3	2	136.81	1.17263	DuCaP_p	DuCaP_ARres	2',3'-cyclic-nucleotide 3'-phosphodiesterase OS=Homo sapiens GN=CNP PE=1 SV=2 - [CN37_HUMAN]	0.405718	0.926316
Q5BJF2	1	1	35.55	1.2441	DuCaP_ARres	DuCaP_p	Transmembrane protein 97 OS=Homo sapiens GN=TMEM97 PE=1 SV=1 - [TMM97_HUMAN]	0.406153	0.926316
Q9UM00	1	1	40.28	1.54461	DuCaP_ARres	DuCaP_p	Transmembrane and coiled-coil domain-containing protein 1 OS=Homo sapiens GN=TMCO1 PE=1 SV=1 - [TMCO1_HUMAN]	0.406559	0.926316
P24390	1	1	80.23	1.52438	DuCaP_p	DuCaP_ARres	ER lumen protein retaining receptor 1 OS=Homo sapiens GN=KDELR1 PE=1 SV=1 - [ERD21_HUMAN]	0.407066	0.926316
Q8NFT2	4	4	205.2	1.13308	DuCaP_p	DuCaP_ARres	Metalloreductase STEAP2 OS=Homo sapiens GN=STEAP2 PE=1 SV=3 - [STEA2_HUMAN]	0.407385	0.926316
P49207	2	2	82.46	1.14227	DuCaP_ARres	DuCaP_p	60S ribosomal protein L34 OS=Homo sapiens GN=RPL34 PE=1 SV=3 - [RL34_HUMAN]	0.407403	0.926316
Q9Y3B9	1	1	21.87	1.13643	DuCaP_ARres	DuCaP_p	RRP15-like protein OS=Homo sapiens GN=RRP15 PE=1 SV=2 - [RRP15_HUMAN]	0.409066	0.926316
P41091	10	10	629.71	1.12345	DuCaP_p	DuCaP_ARres	Eukaryotic translation initiation factor 2 subunit 3 OS=Homo sapiens GN=EIF2S3 PE=1 SV=3 - [IF2G_HUMAN]	0.409345	0.926316
P48637	7	6	600.12	1.10278	DuCaP_p	DuCaP_ARres	Glutathione synthetase OS=Homo sapiens GN=GSS PE=1 SV=1 - [GSHB_HUMAN]	0.409377	0.926316
P78371	14	13	1300.99	1.18688	DuCaP_ARres	DuCaP_p	T-complex protein 1 subunit beta OS=Homo sapiens GN=CCT2 PE=1 SV=4 - [TCPB_HUMAN]	0.409379	0.926316
P07311	1	1	53.49	1.18746	DuCaP_ARres	DuCaP_p	Acylphosphatase-1 OS=Homo sapiens GN=ACYP1 PE=1 SV=2 - [ACYP1_HUMAN]	0.409785	0.926316
Q9UMY4	1	1	33.89	1.18357	DuCaP_ARres	DuCaP_p	Sorting nexin-12 OS=Homo sapiens GN=SNX12 PE=1 SV=3 - [SNX12_HUMAN]	0.409985	0.926316
Q13572	4	4	184.08	1.1637	DuCaP_ARres	DuCaP_p	Inositol-tetrakisphosphate 1-kinase OS=Homo sapiens GN=ITPK1 PE=1 SV=2 - [ITPK1_HUMAN]	0.410249	0.926316
P28838	8	7	556.43	1.05301	DuCaP_ARres	DuCaP_p	Cytosol aminopeptidase OS=Homo sapiens GN=LAP3 PE=1 SV=3 - [AMPL_HUMAN]	0.410652	0.926316
P01893	1	1	49.11	1.54311	DuCaP_p	DuCaP_ARres	Putative HLA class I histocompatibility antigen, alpha chain H OS=Homo sapiens GN=HLA-H PE=5 SV=3 - [HLAH_HUMAN]	0.411076	0.926316
Q8IWB7	1	1	51.22	1.11659	DuCaP_ARres	DuCaP_p	WD repeat and FYVE domain-containing protein 1 OS=Homo sapiens GN=WDFY1 PE=1 SV=1 - [WDFY1_HUMAN]	0.411167	0.926316
Q5T0Z8	1	1	59.05	1.12899	DuCaP_ARres	DuCaP_p	Uncharacterized protein C6orf132 OS=Homo sapiens GN=C6orf132 PE=1 SV=4 - [CF132_HUMAN]	0.41119	0.926316
Q02818	2	2	126.41	1.32651	DuCaP_p	DuCaP_ARres	Nucleobindin-1 OS=Homo sapiens GN=NUCB1 PE=1 SV=4 - [NUCB1_HUMAN]	0.412221	0.926316
Q658Y4	2	2	106	1.16723	DuCaP_ARres	DuCaP_p	Protein FAM91A1 OS=Homo sapiens GN=FAM91A1 PE=1 SV=3 - [F91A1_HUMAN]	0.412293	0.926316
P21926	2	2	122.89	1.23357	DuCaP_p	DuCaP_ARres	CD9 antigen OS=Homo sapiens GN=CD9 PE=1 SV=4 - [CD9_HUMAN]	0.412533	0.926316
Q13206	1	1	26.69	1.07057	DuCaP_ARres	DuCaP_p	Probable ATP-dependent RNA helicase DDX10 OS=Homo sapiens GN=DDX10 PE=1 SV=2 - [DDX10_HUMAN]	0.41276	0.926316
Q99766	1	1	30.71	1.13159	DuCaP_ARres	DuCaP_p	ATP synthase subunit s, mitochondrial OS=Homo sapiens GN=ATP5S PE=1 SV=3 - [ATP5S_HUMAN]	0.413008	0.926316
P46782	4	3	476	1.08851	DuCaP_p	DuCaP_ARres	40S ribosomal protein S5 OS=Homo sapiens GN=RPS5 PE=1 SV=4 - [RS5_HUMAN]	0.413203	0.926316
Q13867	1	1	27.15	1.47987	DuCaP_p	DuCaP_ARres	Bleomycin hydrolase OS=Homo sapiens GN=BLMH PE=1 SV=1 - [BLMH_HUMAN]	0.414059	0.926316
Q9BW91	5	5	211.63	1.10877	DuCaP_p	DuCaP_ARres	ADP-ribose pyrophosphatase, mitochondrial OS=Homo sapiens GN=NUDT9 PE=1 SV=1 - [NUDT9_HUMAN]	0.414244	0.926316
Q9UNE7	4	4	248.06	1.04942	DuCaP_p	DuCaP_ARres	E3 ubiquitin-protein ligase CHIP OS=Homo sapiens GN=STUB1 PE=1 SV=2 - [CHIP_HUMAN]	0.414568	0.926316
Q9BY77	2	2	105.15	1.10386	DuCaP_ARres	DuCaP_p	Polymerase delta-interacting protein 3 OS=Homo sapiens GN=POLDIP3 PE=1 SV=2 - [PDIP3_HUMAN]	0.414956	0.926316
Q9NRP2	1	1	27.05	1.26477	DuCaP_ARres	DuCaP_p	COX assembly mitochondrial protein 2 homolog OS=Homo sapiens GN=CMC2 PE=1 SV=1 - [COXM2_HUMAN]	0.415033	0.926316
Q2TAY7	2	2	137.49	1.4399	DuCaP_ARres	DuCaP_p	WD40 repeat-containing protein SMU1 OS=Homo sapiens GN=SMU1 PE=1 SV=2 - [SMU1_HUMAN]	0.415188	0.926316
P13995	2	2	113.24	1.20655	DuCaP_p	DuCaP_ARres	Bifunctional methylenetetrahydrofolate dehydrogenase/cyclohydrolase, mitochondrial OS=Homo sapiens GN=MTHFD2 PE=1 SV=2 - [MTDC_HUMAN]	0.415558	0.926316
P67809	5	1	549.68	1.23578	DuCaP_p	DuCaP_ARres	Nuclease-sensitive element-binding protein 1 OS=Homo sapiens GN=YBX1 PE=1 SV=3 - [YBOX1_HUMAN]	0.41576	0.926316
O43290	5	5	316.79	1.25743	DuCaP_ARres	DuCaP_p	U4/U6.U5 tri-snRNP-associated protein 1 OS=Homo sapiens GN=SART1 PE=1 SV=1 - [SNUT1_HUMAN]	0.416118	0.926316
Q14696	2	2	135.91	1.23806	DuCaP_ARres	DuCaP_p	LDLR chaperone MESD OS=Homo sapiens GN=MESDC2 PE=1 SV=2 - [MESD_HUMAN]	0.416127	0.926316
Q92620	2	2	57.68	1.78438	DuCaP_ARres	DuCaP_p	Pre-mRNA-splicing factor ATP-dependent RNA helicase PRP16 OS=Homo sapiens GN=DHX38 PE=1 SV=2 - [PRP16_HUMAN]	0.416765	0.926316
P05023	10	10	852.44	1.34498	DuCaP_ARres	DuCaP_p	Sodium/potassium-transporting ATPase subunit alpha-1 OS=Homo sapiens GN=ATP1A1 PE=1 SV=1 - [AT1A1_HUMAN]	0.41681	0.926316
P55786	22	21	1497.15	1.13939	DuCaP_p	DuCaP_ARres	Puromycin-sensitive aminopeptidase OS=Homo sapiens GN=NPEPPS PE=1 SV=2 - [PSA_HUMAN]	0.417186	0.926316
P22314	28	28	2887.41	1.12899	DuCaP_p	DuCaP_ARres	Ubiquitin-like modifier-activating enzyme 1 OS=Homo sapiens GN=UBA1 PE=1 SV=3 - [UBA1_HUMAN]	0.417212	0.926316
Q96RQ1	1	1	29.53	1.56172	DuCaP_p	DuCaP_ARres	Endoplasmic reticulum-Golgi intermediate compartment protein 2 OS=Homo sapiens GN=ERGIC2 PE=1 SV=2 - [ERGI2_HUMAN]	0.417333	0.926316
O75717	4	4	291.13	1.34479	DuCaP_p	DuCaP_ARres	WD repeat and HMG-box DNA-binding protein 1 OS=Homo sapiens GN=WDHD1 PE=1 SV=1 - [WDHD1_HUMAN]	0.417337	0.926316
P49770	1	1	63.12	1.23941	DuCaP_p	DuCaP_ARres	Translation initiation factor eIF-2B subunit beta OS=Homo sapiens GN=EIF2B2 PE=1 SV=3 - [EI2BB_HUMAN]	0.417626	0.926316
Q02878	6	6	597.52	1.18057	DuCaP_ARres	DuCaP_p	60S ribosomal protein L6 OS=Homo sapiens GN=RPL6 PE=1 SV=3 - [RL6_HUMAN]	0.419274	0.926316
P55327	4	4	325.65	1.28653	DuCaP_p	DuCaP_ARres	Tumor protein D52 OS=Homo sapiens GN=TPD52 PE=1 SV=2 - [TPD52_HUMAN]	0.41972	0.926316
P04183	2	2	123.38	1.20357	DuCaP_ARres	DuCaP_p	Thymidine kinase, cytosolic OS=Homo sapiens GN=TK1 PE=1 SV=2 - [KITH_HUMAN]	0.419774	0.926316
Q969H8	1	1	106.97	1.08481	DuCaP_ARres	DuCaP_p	UPF0556 protein C19orf10 OS=Homo sapiens GN=C19orf10 PE=1 SV=1 - [CS010_HUMAN]	0.419838	0.926316
Q9Y3B7	3	3	189.47	1.14263	DuCaP_ARres	DuCaP_p	39S ribosomal protein L11, mitochondrial OS=Homo sapiens GN=MRPL11 PE=1 SV=1 - [RM11_HUMAN]	0.420067	0.926316
Q9H8H3	2	2	150.94	1.29209	DuCaP_p	DuCaP_ARres	Methyltransferase-like protein 7A OS=Homo sapiens GN=METTL7A PE=1 SV=1 - [MET7A_HUMAN]	0.420835	0.926316
Q9P0T7	1	1	25.82	1.22737	DuCaP_ARres	DuCaP_p	Transmembrane protein 9 OS=Homo sapiens GN=TMEM9 PE=1 SV=1 - [TMEM9_HUMAN]	0.421307	0.926316
P17655	6	6	698.97	1.08534	DuCaP_p	DuCaP_ARres	Calpain-2 catalytic subunit OS=Homo sapiens GN=CAPN2 PE=1 SV=6 - [CAN2_HUMAN]	0.421471	0.926316
Q13247	3	1	155.06	1.40974	DuCaP_ARres	DuCaP_p	Serine/arginine-rich splicing factor 6 OS=Homo sapiens GN=SRSF6 PE=1 SV=2 - [SRSF6_HUMAN]	0.422253	0.926316
P29692	8	7	584.8	1.22475	DuCaP_p	DuCaP_ARres	Elongation factor 1-delta OS=Homo sapiens GN=EEF1D PE=1 SV=5 - [EF1D_HUMAN]	0.422365	0.926316
Q9NZJ6	3	3	207.39	1.12018	DuCaP_ARres	DuCaP_p	Hexaprenyldihydroxybenzoate methyltransferase, mitochondrial OS=Homo sapiens GN=COQ3 PE=1 SV=3 - [COQ3_HUMAN]	0.422551	0.926316
Q9Y2R9	1	1	34.38	1.08687	DuCaP_ARres	DuCaP_p	28S ribosomal protein S7, mitochondrial OS=Homo sapiens GN=MRPS7 PE=1 SV=2 - [RT07_HUMAN]	0.422773	0.926316
P00441	4	4	502.11	1.1356	DuCaP_p	DuCaP_ARres	Superoxide dismutase [Cu-Zn] OS=Homo sapiens GN=SOD1 PE=1 SV=2 - [SODC_HUMAN]	0.423062	0.926316
Q9Y2Z0	4	4	219.15	1.20996	DuCaP_p	DuCaP_ARres	Suppressor of G2 allele of SKP1 homolog OS=Homo sapiens GN=SUGT1 PE=1 SV=3 - [SUGT1_HUMAN]	0.423196	0.926316
Q6FIF0	1	1	26.29	1.09451	DuCaP_p	DuCaP_ARres	AN1-type zinc finger protein 6 OS=Homo sapiens GN=ZFAND6 PE=1 SV=2 - [ZFAN6_HUMAN]	0.423279	0.926316
P51648	4	3	222.95	1.12396	DuCaP_ARres	DuCaP_p	Fatty aldehyde dehydrogenase OS=Homo sapiens GN=ALDH3A2 PE=1 SV=1 - [AL3A2_HUMAN]	0.423344	0.926316
P54727	5	5	634.48	1.12263	DuCaP_ARres	DuCaP_p	UV excision repair protein RAD23 homolog B OS=Homo sapiens GN=RAD23B PE=1 SV=1 - [RD23B_HUMAN]	0.423484	0.926316
Q13501	3	3	241.52	1.28968	DuCaP_p	DuCaP_ARres	Sequestosome-1 OS=Homo sapiens GN=SQSTM1 PE=1 SV=1 - [SQSTM_HUMAN]	0.423566	0.926316
Q8IX01	2	1	117.6	1.10686	DuCaP_ARres	DuCaP_p	SURP and G-patch domain-containing protein 2 OS=Homo sapiens GN=SUGP2 PE=1 SV=2 - [SUGP2_HUMAN]	0.423827	0.926316
Q13151	5	3	409.67	1.23978	DuCaP_ARres	DuCaP_p	Heterogeneous nuclear ribonucleoprotein A0 OS=Homo sapiens GN=HNRNPA0 PE=1 SV=1 - [ROA0_HUMAN]	0.423875	0.926316
P23396	9	8	634.26	1.09887	DuCaP_p	DuCaP_ARres	40S ribosomal protein S3 OS=Homo sapiens GN=RPS3 PE=1 SV=2 - [RS3_HUMAN]	0.424465	0.926316
O43396	8	7	581.67	1.16367	DuCaP_p	DuCaP_ARres	Thioredoxin-like protein 1 OS=Homo sapiens GN=TXNL1 PE=1 SV=3 - [TXNL1_HUMAN]	0.424533	0.926316
Q9GZZ1	3	3	122.44	1.19011	DuCaP_p	DuCaP_ARres	N-alpha-acetyltransferase 50 OS=Homo sapiens GN=NAA50 PE=1 SV=1 - [NAA50_HUMAN]	0.425423	0.926316
O75380	1	1	47.53	2.46647	DuCaP_ARres	DuCaP_p	NADH dehydrogenase [ubiquinone] iron-sulfur protein 6, mitochondrial OS=Homo sapiens GN=NDUFS6 PE=1 SV=1 - [NDUS6_HUMAN]	0.425495	0.926316
Q96KK5	4	1	311.83	3.28803	DuCaP_p	DuCaP_ARres	Histone H2A type 1-H OS=Homo sapiens GN=HIST1H2AH PE=1 SV=3 - [H2A1H_HUMAN]	0.425598	0.926316
Q9Y296	2	2	95.76	1.22485	DuCaP_ARres	DuCaP_p	Trafficking protein particle complex subunit 4 OS=Homo sapiens GN=TRAPPC4 PE=1 SV=1 - [TPPC4_HUMAN]	0.42594	0.926316
Q9NRF8	5	3	308.69	1.15777	DuCaP_ARres	DuCaP_p	CTP synthase 2 OS=Homo sapiens GN=CTPS2 PE=1 SV=1 - [PYRG2_HUMAN]	0.426086	0.926316
P21291	3	3	246.7	1.11472	DuCaP_p	DuCaP_ARres	Cysteine and glycine-rich protein 1 OS=Homo sapiens GN=CSRP1 PE=1 SV=3 - [CSRP1_HUMAN]	0.426375	0.926316
P11766	7	7	409.3	1.15005	DuCaP_p	DuCaP_ARres	Alcohol dehydrogenase class-3 OS=Homo sapiens GN=ADH5 PE=1 SV=4 - [ADHX_HUMAN]	0.426522	0.926316
P13639	28	27	2362.94	1.04331	DuCaP_p	DuCaP_ARres	Elongation factor 2 OS=Homo sapiens GN=EEF2 PE=1 SV=4 - [EF2_HUMAN]	0.426583	0.926316
O76062	2	1	114.84	1.46813	DuCaP_ARres	DuCaP_p	Delta(14)-sterol reductase OS=Homo sapiens GN=TM7SF2 PE=2 SV=3 - [ERG24_HUMAN]	0.426609	0.926316
P62310	1	1	51.12	1.10755	DuCaP_ARres	DuCaP_p	U6 snRNA-associated Sm-like protein LSm3 OS=Homo sapiens GN=LSM3 PE=1 SV=2 - [LSM3_HUMAN]	0.427279	0.926513
Q9BUR5	1	1	52.09	1.79676	DuCaP_p	DuCaP_ARres	Apolipoprotein O OS=Homo sapiens GN=APOO PE=1 SV=1 - [APOO_HUMAN]	0.427299	0.926513
Q53HC9	1	1	48.52	1.47343	DuCaP_ARres	DuCaP_p	Protein TSSC1 OS=Homo sapiens GN=TSSC1 PE=1 SV=2 - [TSSC1_HUMAN]	0.428199	0.926953
Q9BZE4	4	3	234.36	1.84315	DuCaP_p	DuCaP_ARres	Nucleolar GTP-binding protein 1 OS=Homo sapiens GN=GTPBP4 PE=1 SV=3 - [NOG1_HUMAN]	0.428539	0.926953
O15126	1	1	30.11	1.20733	DuCaP_ARres	DuCaP_p	Secretory carrier-associated membrane protein 1 OS=Homo sapiens GN=SCAMP1 PE=1 SV=2 - [SCAM1_HUMAN]	0.428844	0.926953
Q9H501	1	1	47.04	1.46459	DuCaP_ARres	DuCaP_p	ESF1 homolog OS=Homo sapiens GN=ESF1 PE=1 SV=1 - [ESF1_HUMAN]	0.429097	0.926953
Q9Y2R0	1	1	61.77	1.43429	DuCaP_ARres	DuCaP_p	Cytochrome C oxidase assembly factor 3 homolog, mitochondrial OS=Homo sapiens GN=COA3 PE=1 SV=1 - [COA3_HUMAN]	0.429291	0.926953
Q9NWV4	1	1	77.95	1.50058	DuCaP_p	DuCaP_ARres	UPF0587 protein C1orf123 OS=Homo sapiens GN=C1orf123 PE=1 SV=1 - [CA123_HUMAN]	0.4293	0.926953
O60271	5	5	384.46	1.11795	DuCaP_ARres	DuCaP_p	C-Jun-amino-terminal kinase-interacting protein 4 OS=Homo sapiens GN=SPAG9 PE=1 SV=4 - [JIP4_HUMAN]	0.42991	0.92705
P31948	13	13	1168.07	1.07089	DuCaP_p	DuCaP_ARres	Stress-induced-phosphoprotein 1 OS=Homo sapiens GN=STIP1 PE=1 SV=1 - [STIP1_HUMAN]	0.429945	0.92705
Q92878	6	6	480.48	1.17161	DuCaP_ARres	DuCaP_p	DNA repair protein RAD50 OS=Homo sapiens GN=RAD50 PE=1 SV=1 - [RAD50_HUMAN]	0.431247	0.928759
P51178	1	1	26.42	1.0933	DuCaP_ARres	DuCaP_p	1-phosphatidylinositol 4,5-bisphosphate phosphodiesterase delta-1 OS=Homo sapiens GN=PLCD1 PE=1 SV=2 - [PLCD1_HUMAN]	0.43188	0.928759
P09234	1	1	40.5	1.71507	DuCaP_ARres	DuCaP_p	U1 small nuclear ribonucleoprotein C OS=Homo sapiens GN=SNRPC PE=1 SV=1 - [RU1C_HUMAN]	0.432165	0.928759
Q15287	1	1	72.02	1.38071	DuCaP_ARres	DuCaP_p	RNA-binding protein with serine-rich domain 1 OS=Homo sapiens GN=RNPS1 PE=1 SV=1 - [RNPS1_HUMAN]	0.432374	0.928759
Q96EY8	2	2	165.3	1.20008	DuCaP_p	DuCaP_ARres	Cob(I)yrinic acid a,c-diamide adenosyltransferase, mitochondrial OS=Homo sapiens GN=MMAB PE=1 SV=1 - [MMAB_HUMAN]	0.432529	0.928759
Q8NFF5	6	6	427.77	1.14009	DuCaP_p	DuCaP_ARres	FAD synthase OS=Homo sapiens GN=FLAD1 PE=1 SV=1 - [FAD1_HUMAN]	0.43254	0.928759
O43395	5	4	250.7	1.0672	DuCaP_ARres	DuCaP_p	U4/U6 small nuclear ribonucleoprotein Prp3 OS=Homo sapiens GN=PRPF3 PE=1 SV=2 - [PRPF3_HUMAN]	0.433096	0.929308
Q8N3C0	2	1	72.18	1.1899	DuCaP_ARres	DuCaP_p	Activating signal cointegrator 1 complex subunit 3 OS=Homo sapiens GN=ASCC3 PE=1 SV=3 - [ASCC3_HUMAN]	0.433468	0.929425
Q9BXS6	2	2	66.83	1.41053	DuCaP_p	DuCaP_ARres	Nucleolar and spindle-associated protein 1 OS=Homo sapiens GN=NUSAP1 PE=1 SV=1 - [NUSAP_HUMAN]	0.43387	0.929425
P49189	6	6	515.85	1.07733	DuCaP_ARres	DuCaP_p	4-trimethylaminobutyraldehyde dehydrogenase OS=Homo sapiens GN=ALDH9A1 PE=1 SV=3 - [AL9A1_HUMAN]	0.434052	0.929425
P52815	4	3	250.65	1.14289	DuCaP_ARres	DuCaP_p	39S ribosomal protein L12, mitochondrial OS=Homo sapiens GN=MRPL12 PE=1 SV=2 - [RM12_HUMAN]	0.434632	0.930023
Q9UPQ8	1	1	40.07	1.42975	DuCaP_p	DuCaP_ARres	Dolichol kinase OS=Homo sapiens GN=DOLK PE=1 SV=1 - [DOLK_HUMAN]	0.435627	0.93032
Q9BVJ6	2	2	130.54	1.09997	DuCaP_p	DuCaP_ARres	U3 small nucleolar RNA-associated protein 14 homolog A OS=Homo sapiens GN=UTP14A PE=1 SV=1 - [UT14A_HUMAN]	0.435676	0.93032
P14866	5	5	403.77	1.08954	DuCaP_p	DuCaP_ARres	Heterogeneous nuclear ribonucleoprotein L OS=Homo sapiens GN=HNRNPL PE=1 SV=2 - [HNRPL_HUMAN]	0.436714	0.93032
P48634	4	4	176.99	1.10219	DuCaP_ARres	DuCaP_p	Protein PRRC2A OS=Homo sapiens GN=PRRC2A PE=1 SV=3 - [PRC2A_HUMAN]	0.43672	0.93032
Q9Y6Y8	2	2	116.16	1.09822	DuCaP_ARres	DuCaP_p	SEC23-interacting protein OS=Homo sapiens GN=SEC23IP PE=1 SV=1 - [S23IP_HUMAN]	0.436903	0.93032
P27986	1	1	52.8	5.49018	DuCaP_p	DuCaP_ARres	Phosphatidylinositol 3-kinase regulatory subunit alpha OS=Homo sapiens GN=PIK3R1 PE=1 SV=2 - [P85A_HUMAN]	0.437013	0.93032
Q9HC07	4	4	193.07	1.09035	DuCaP_ARres	DuCaP_p	Transmembrane protein 165 OS=Homo sapiens GN=TMEM165 PE=1 SV=1 - [TM165_HUMAN]	0.437455	0.93032
Q12797	4	4	218.49	1.15399	DuCaP_p	DuCaP_ARres	Aspartyl/asparaginyl beta-hydroxylase OS=Homo sapiens GN=ASPH PE=1 SV=3 - [ASPH_HUMAN]	0.437743	0.93032
Q9UQ35	11	9	592.76	1.12492	DuCaP_ARres	DuCaP_p	Serine/arginine repetitive matrix protein 2 OS=Homo sapiens GN=SRRM2 PE=1 SV=2 - [SRRM2_HUMAN]	0.43856	0.93032
Q49AR2	1	1	80.31	1.50097	DuCaP_p	DuCaP_ARres	UPF0489 protein C5orf22 OS=Homo sapiens GN=C5orf22 PE=1 SV=2 - [CE022_HUMAN]	0.43858	0.93032
O60220	1	1	45.06	1.48195	DuCaP_p	DuCaP_ARres	Mitochondrial import inner membrane translocase subunit Tim8 A OS=Homo sapiens GN=TIMM8A PE=1 SV=1 - [TIM8A_HUMAN]	0.439973	0.93032
Q14166	12	11	596.94	1.08093	DuCaP_p	DuCaP_ARres	Tubulin--tyrosine ligase-like protein 12 OS=Homo sapiens GN=TTLL12 PE=1 SV=2 - [TTL12_HUMAN]	0.440077	0.93032
Q01082	25	22	1883.12	1.22373	DuCaP_p	DuCaP_ARres	Spectrin beta chain, non-erythrocytic 1 OS=Homo sapiens GN=SPTBN1 PE=1 SV=2 - [SPTB2_HUMAN]	0.440135	0.93032
Q92621	6	5	327.49	1.13503	DuCaP_ARres	DuCaP_p	Nuclear pore complex protein Nup205 OS=Homo sapiens GN=NUP205 PE=1 SV=3 - [NU205_HUMAN]	0.440451	0.93032
P14410	1	1	37.2	1.93724	DuCaP_p	DuCaP_ARres	Sucrase-isomaltase, intestinal OS=Homo sapiens GN=SI PE=1 SV=6 - [SUIS_HUMAN]	0.440512	0.93032
P62253	1	1	127.29	1.18087	DuCaP_p	DuCaP_ARres	Ubiquitin-conjugating enzyme E2 G1 OS=Homo sapiens GN=UBE2G1 PE=1 SV=3 - [UB2G1_HUMAN]	0.440608	0.93032
Q15185	6	6	553.23	1.09753	DuCaP_p	DuCaP_ARres	Prostaglandin E synthase 3 OS=Homo sapiens GN=PTGES3 PE=1 SV=1 - [TEBP_HUMAN]	0.440687	0.93032
O43681	7	6	440.87	1.07487	DuCaP_p	DuCaP_ARres	ATPase ASNA1 OS=Homo sapiens GN=ASNA1 PE=1 SV=2 - [ASNA_HUMAN]	0.440737	0.93032
Q5SZD4	1	1	77.46	3.39634	DuCaP_ARres	DuCaP_p	Glycine N-acyltransferase-like protein 3 OS=Homo sapiens GN=GLYATL3 PE=2 SV=3 - [GLYL3_HUMAN]	0.440777	0.93032
P40429	5	5	272.12	1.13486	DuCaP_p	DuCaP_ARres	60S ribosomal protein L13a OS=Homo sapiens GN=RPL13A PE=1 SV=2 - [RL13A_HUMAN]	0.441477	0.93032
Q8TDQ7	1	1	74.19	1.20199	DuCaP_p	DuCaP_ARres	Glucosamine-6-phosphate isomerase 2 OS=Homo sapiens GN=GNPDA2 PE=1 SV=1 - [GNPI2_HUMAN]	0.441804	0.93032
Q04724	5	2	258.57	1.45885	DuCaP_ARres	DuCaP_p	Transducin-like enhancer protein 1 OS=Homo sapiens GN=TLE1 PE=1 SV=2 - [TLE1_HUMAN]	0.442431	0.93032
Q9H8H0	1	1	73.93	1.01921	DuCaP_p	DuCaP_ARres	Nucleolar protein 11 OS=Homo sapiens GN=NOL11 PE=1 SV=1 - [NOL11_HUMAN]	0.442602	0.93032
P08240	4	3	184.13	1.00276	DuCaP_ARres	DuCaP_p	Signal recognition particle receptor subunit alpha OS=Homo sapiens GN=SRPR PE=1 SV=2 - [SRPR_HUMAN]	0.443018	0.93032
O75351	4	3	264.07	1.10777	DuCaP_ARres	DuCaP_p	Vacuolar protein sorting-associated protein 4B OS=Homo sapiens GN=VPS4B PE=1 SV=2 - [VPS4B_HUMAN]	0.443078	0.93032
Q9UNH7	3	3	186.92	1.14674	DuCaP_ARres	DuCaP_p	Sorting nexin-6 OS=Homo sapiens GN=SNX6 PE=1 SV=1 - [SNX6_HUMAN]	0.44309	0.93032
O75179	3	2	280.61	1.10734	DuCaP_p	DuCaP_ARres	Ankyrin repeat domain-containing protein 17 OS=Homo sapiens GN=ANKRD17 PE=1 SV=3 - [ANR17_HUMAN]	0.443281	0.93032
Q99623	5	5	343.43	1.25598	DuCaP_p	DuCaP_ARres	Prohibitin-2 OS=Homo sapiens GN=PHB2 PE=1 SV=2 - [PHB2_HUMAN]	0.443493	0.93032
O43237	2	2	72.09	1.14491	DuCaP_ARres	DuCaP_p	Cytoplasmic dynein 1 light intermediate chain 2 OS=Homo sapiens GN=DYNC1LI2 PE=1 SV=1 - [DC1L2_HUMAN]	0.443951	0.93032
Q9H0D6	12	12	588.79	1.07565	DuCaP_ARres	DuCaP_p	5'-3' exoribonuclease 2 OS=Homo sapiens GN=XRN2 PE=1 SV=1 - [XRN2_HUMAN]	0.443978	0.93032
P23258	1	1	44.62	1.15144	DuCaP_ARres	DuCaP_p	Tubulin gamma-1 chain OS=Homo sapiens GN=TUBG1 PE=1 SV=2 - [TBG1_HUMAN]	0.444098	0.93032
P16401	3	3	253.58	1.11567	DuCaP_ARres	DuCaP_p	Histone H1.5 OS=Homo sapiens GN=HIST1H1B PE=1 SV=3 - [H15_HUMAN]	0.445182	0.931596
Q06124	4	4	305.44	1.12546	DuCaP_ARres	DuCaP_p	Tyrosine-protein phosphatase non-receptor type 11 OS=Homo sapiens GN=PTPN11 PE=1 SV=2 - [PTN11_HUMAN]	0.44547	0.931596
Q9H9T3	2	2	62.48	1.20202	DuCaP_p	DuCaP_ARres	Elongator complex protein 3 OS=Homo sapiens GN=ELP3 PE=1 SV=2 - [ELP3_HUMAN]	0.446028	0.931596
P04066	3	3	191.82	1.16091	DuCaP_ARres	DuCaP_p	Tissue alpha-L-fucosidase OS=Homo sapiens GN=FUCA1 PE=1 SV=4 - [FUCO_HUMAN]	0.446051	0.931596
Q6UWH4	1	1	57.57	2.02636	DuCaP_ARres	DuCaP_p	Protein FAM198B OS=Homo sapiens GN=FAM198B PE=2 SV=1 - [F198B_HUMAN]	0.446415	0.931596
P47897	14	11	932.32	1.05983	DuCaP_ARres	DuCaP_p	Glutamine--tRNA ligase OS=Homo sapiens GN=QARS PE=1 SV=1 - [SYQ_HUMAN]	0.446806	0.931596
Q9UNF0	4	4	234.44	1.10027	DuCaP_p	DuCaP_ARres	Protein kinase C and casein kinase substrate in neurons protein 2 OS=Homo sapiens GN=PACSIN2 PE=1 SV=2 - [PACN2_HUMAN]	0.446816	0.931596
Q9NXA8	1	1	78.79	2.04177	DuCaP_p	DuCaP_ARres	NAD-dependent protein deacylase sirtuin-5, mitochondrial OS=Homo sapiens GN=SIRT5 PE=1 SV=2 - [SIR5_HUMAN]	0.447574	0.931735
Q13409	5	5	299.08	1.08382	DuCaP_ARres	DuCaP_p	Cytoplasmic dynein 1 intermediate chain 2 OS=Homo sapiens GN=DYNC1I2 PE=1 SV=3 - [DC1I2_HUMAN]	0.448051	0.931735
O14602	2	2	132.64	1.47398	DuCaP_p	DuCaP_ARres	Eukaryotic translation initiation factor 1A, Y-chromosomal OS=Homo sapiens GN=EIF1AY PE=1 SV=4 - [IF1AY_HUMAN]	0.448533	0.931735
P08865	7	7	727.5	1.09021	DuCaP_p	DuCaP_ARres	40S ribosomal protein SA OS=Homo sapiens GN=RPSA PE=1 SV=4 - [RSSA_HUMAN]	0.448653	0.931735
P43304	7	7	445.39	1.27743	DuCaP_p	DuCaP_ARres	Glycerol-3-phosphate dehydrogenase, mitochondrial OS=Homo sapiens GN=GPD2 PE=1 SV=3 - [GPDM_HUMAN]	0.449012	0.931735
P62854	2	2	269.13	1.08498	DuCaP_p	DuCaP_ARres	40S ribosomal protein S26 OS=Homo sapiens GN=RPS26 PE=1 SV=3 - [RS26_HUMAN]	0.449136	0.931735
Q9NX58	2	2	99.09	1.30688	DuCaP_p	DuCaP_ARres	Cell growth-regulating nucleolar protein OS=Homo sapiens GN=LYAR PE=1 SV=2 - [LYAR_HUMAN]	0.449544	0.931735
Q6P1M3	3	3	128.58	1.24522	DuCaP_p	DuCaP_ARres	Lethal(2) giant larvae protein homolog 2 OS=Homo sapiens GN=LLGL2 PE=1 SV=2 - [L2GL2_HUMAN]	0.449607	0.931735
Q16740	4	4	189.57	1.11485	DuCaP_ARres	DuCaP_p	Putative ATP-dependent Clp protease proteolytic subunit, mitochondrial OS=Homo sapiens GN=CLPP PE=1 SV=1 - [CLPP_HUMAN]	0.449868	0.931735
Q9GZN8	1	1	57.94	1.13773	DuCaP_ARres	DuCaP_p	UPF0687 protein C20orf27 OS=Homo sapiens GN=C20orf27 PE=1 SV=3 - [CT027_HUMAN]	0.449897	0.931735
O00231	12	12	853.63	1.0667	DuCaP_p	DuCaP_ARres	26S proteasome non-ATPase regulatory subunit 11 OS=Homo sapiens GN=PSMD11 PE=1 SV=3 - [PSD11_HUMAN]	0.450526	0.931825
Q9Y3Z3	1	1	42.41	1.06374	DuCaP_ARres	DuCaP_p	SAM domain and HD domain-containing protein 1 OS=Homo sapiens GN=SAMHD1 PE=1 SV=2 - [SAMH1_HUMAN]	0.450543	0.931825
P04843	16	14	1043.04	1.09845	DuCaP_p	DuCaP_ARres	Dolichyl-diphosphooligosaccharide--protein glycosyltransferase subunit 1 OS=Homo sapiens GN=RPN1 PE=1 SV=1 - [RPN1_HUMAN]	0.451227	0.931867
P36776	9	8	470.33	1.52305	DuCaP_ARres	DuCaP_p	Lon protease homolog, mitochondrial OS=Homo sapiens GN=LONP1 PE=1 SV=2 - [LONM_HUMAN]	0.451274	0.931867
P35579	59	45	5779.44	1.18311	DuCaP_p	DuCaP_ARres	Myosin-9 OS=Homo sapiens GN=MYH9 PE=1 SV=4 - [MYH9_HUMAN]	0.451467	0.931867
Q6YP21	1	1	71.8	1.1345	DuCaP_ARres	DuCaP_p	Kynurenine--oxoglutarate transaminase 3 OS=Homo sapiens GN=CCBL2 PE=1 SV=1 - [KAT3_HUMAN]	0.453859	0.931916
Q9Y6V7	2	2	97.3	1.22469	DuCaP_ARres	DuCaP_p	Probable ATP-dependent RNA helicase DDX49 OS=Homo sapiens GN=DDX49 PE=1 SV=1 - [DDX49_HUMAN]	0.453995	0.931916
P55145	3	3	166.54	1.159	DuCaP_ARres	DuCaP_p	Mesencephalic astrocyte-derived neurotrophic factor OS=Homo sapiens GN=MANF PE=1 SV=3 - [MANF_HUMAN]	0.454045	0.931916
Q7Z7M0	1	1	25.04	1.13515	DuCaP_p	DuCaP_ARres	Multiple epidermal growth factor-like domains protein 8 OS=Homo sapiens GN=MEGF8 PE=1 SV=2 - [MEGF8_HUMAN]	0.455171	0.931916
Q53FZ2	1	1	42.25	1.14025	DuCaP_ARres	DuCaP_p	Acyl-coenzyme A synthetase ACSM3, mitochondrial OS=Homo sapiens GN=ACSM3 PE=1 SV=2 - [ACSM3_HUMAN]	0.455847	0.931916
P07814	30	30	2327.39	1.06535	DuCaP_ARres	DuCaP_p	Bifunctional glutamate/proline--tRNA ligase OS=Homo sapiens GN=EPRS PE=1 SV=5 - [SYEP_HUMAN]	0.455893	0.931916
Q9H6T3	1	1	96.15	1.29039	DuCaP_p	DuCaP_ARres	RNA polymerase II-associated protein 3 OS=Homo sapiens GN=RPAP3 PE=1 SV=2 - [RPAP3_HUMAN]	0.455929	0.931916
O94888	2	2	188.79	1.17847	DuCaP_p	DuCaP_ARres	UBX domain-containing protein 7 OS=Homo sapiens GN=UBXN7 PE=1 SV=2 - [UBXN7_HUMAN]	0.45599	0.931916
P58546	2	2	217.98	1.11747	DuCaP_ARres	DuCaP_p	Myotrophin OS=Homo sapiens GN=MTPN PE=1 SV=2 - [MTPN_HUMAN]	0.455992	0.931916
Q99961	1	1	57.67	2.13506	DuCaP_ARres	DuCaP_p	Endophilin-A2 OS=Homo sapiens GN=SH3GL1 PE=1 SV=1 - [SH3G1_HUMAN]	0.456245	0.931916
O75533	14	14	1053.46	1.05843	DuCaP_ARres	DuCaP_p	Splicing factor 3B subunit 1 OS=Homo sapiens GN=SF3B1 PE=1 SV=3 - [SF3B1_HUMAN]	0.457179	0.931916
Q6NVY1	5	5	310.35	1.09994	DuCaP_p	DuCaP_ARres	3-hydroxyisobutyryl-CoA hydrolase, mitochondrial OS=Homo sapiens GN=HIBCH PE=1 SV=2 - [HIBCH_HUMAN]	0.45738	0.931916
Q12769	8	8	408.35	1.27193	DuCaP_ARres	DuCaP_p	Nuclear pore complex protein Nup160 OS=Homo sapiens GN=NUP160 PE=1 SV=3 - [NU160_HUMAN]	0.457432	0.931916
Q9UH03	1	1	31.99	1.17239	DuCaP_ARres	DuCaP_p	Neuronal-specific septin-3 OS=Homo sapiens GN=SEPT3 PE=1 SV=3 - [SEPT3_HUMAN]	0.457826	0.931916
O60783	2	2	131.27	1.4355	DuCaP_ARres	DuCaP_p	28S ribosomal protein S14, mitochondrial OS=Homo sapiens GN=MRPS14 PE=1 SV=1 - [RT14_HUMAN]	0.458	0.931916
Q53H82	3	3	229.77	1.12046	DuCaP_ARres	DuCaP_p	Beta-lactamase-like protein 2 OS=Homo sapiens GN=LACTB2 PE=1 SV=2 - [LACB2_HUMAN]	0.458333	0.931916
P20073	3	3	125.39	1.32532	DuCaP_ARres	DuCaP_p	Annexin A7 OS=Homo sapiens GN=ANXA7 PE=1 SV=3 - [ANXA7_HUMAN]	0.458522	0.931916
P32119	10	9	740.04	1.10326	DuCaP_p	DuCaP_ARres	Peroxiredoxin-2 OS=Homo sapiens GN=PRDX2 PE=1 SV=5 - [PRDX2_HUMAN]	0.458551	0.931916
Q06203	6	6	425.49	1.17177	DuCaP_ARres	DuCaP_p	Amidophosphoribosyltransferase OS=Homo sapiens GN=PPAT PE=1 SV=1 - [PUR1_HUMAN]	0.458932	0.931916
P50135	1	1	109.31	1.61959	DuCaP_p	DuCaP_ARres	Histamine N-methyltransferase OS=Homo sapiens GN=HNMT PE=1 SV=1 - [HNMT_HUMAN]	0.45894	0.931916
Q13951	2	2	117.32	1.22548	DuCaP_p	DuCaP_ARres	Core-binding factor subunit beta OS=Homo sapiens GN=CBFB PE=1 SV=2 - [PEBB_HUMAN]	0.459233	0.931916
Q9NR61	1	1	33.61	1.4733	DuCaP_ARres	DuCaP_p	Delta-like protein 4 OS=Homo sapiens GN=DLL4 PE=1 SV=1 - [DLL4_HUMAN]	0.459251	0.931916
Q9Y5M8	5	5	415.17	1.12756	DuCaP_ARres	DuCaP_p	Signal recognition particle receptor subunit beta OS=Homo sapiens GN=SRPRB PE=1 SV=3 - [SRPRB_HUMAN]	0.459831	0.931916
P57088	3	3	196.94	1.1337	DuCaP_p	DuCaP_ARres	Transmembrane protein 33 OS=Homo sapiens GN=TMEM33 PE=1 SV=2 - [TMM33_HUMAN]	0.46021	0.931916
Q3YEC7	1	1	101.2	1.11575	DuCaP_p	DuCaP_ARres	Rab-like protein 6 OS=Homo sapiens GN=RABL6 PE=1 SV=2 - [RABL6_HUMAN]	0.460853	0.931916
P14635	1	1	44.96	1.09717	DuCaP_p	DuCaP_ARres	G2/mitotic-specific cyclin-B1 OS=Homo sapiens GN=CCNB1 PE=1 SV=1 - [CCNB1_HUMAN]	0.461494	0.931916
P33993	11	11	866.43	1.07878	DuCaP_p	DuCaP_ARres	DNA replication licensing factor MCM7 OS=Homo sapiens GN=MCM7 PE=1 SV=4 - [MCM7_HUMAN]	0.461549	0.931916
P49005	1	1	96.29	1.26095	DuCaP_ARres	DuCaP_p	DNA polymerase delta subunit 2 OS=Homo sapiens GN=POLD2 PE=1 SV=1 - [DPOD2_HUMAN]	0.462162	0.931916
P27144	5	4	286.92	1.10959	DuCaP_ARres	DuCaP_p	Adenylate kinase isoenzyme 4, mitochondrial OS=Homo sapiens GN=AK4 PE=1 SV=1 - [KAD4_HUMAN]	0.46228	0.931916
Q01469	2	2	90.44	1.1242	DuCaP_p	DuCaP_ARres	Fatty acid-binding protein, epidermal OS=Homo sapiens GN=FABP5 PE=1 SV=3 - [FABP5_HUMAN]	0.462568	0.931916
P22033	9	8	600.25	1.07647	DuCaP_ARres	DuCaP_p	Methylmalonyl-CoA mutase, mitochondrial OS=Homo sapiens GN=MUT PE=1 SV=4 - [MUTA_HUMAN]	0.462659	0.931916
Q9NVP1	2	2	113.13	1.16432	DuCaP_p	DuCaP_ARres	ATP-dependent RNA helicase DDX18 OS=Homo sapiens GN=DDX18 PE=1 SV=2 - [DDX18_HUMAN]	0.46297	0.931916
O75436	3	3	136.03	1.06952	DuCaP_p	DuCaP_ARres	Vacuolar protein sorting-associated protein 26A OS=Homo sapiens GN=VPS26A PE=1 SV=2 - [VP26A_HUMAN]	0.46353	0.931916
Q9Y3E0	1	1	79.08	5.31984	DuCaP_ARres	DuCaP_p	Vesicle transport protein GOT1B OS=Homo sapiens GN=GOLT1B PE=1 SV=1 - [GOT1B_HUMAN]	0.463854	0.931916
O75448	2	1	91.93	1.685	DuCaP_ARres	DuCaP_p	Mediator of RNA polymerase II transcription subunit 24 OS=Homo sapiens GN=MED24 PE=1 SV=1 - [MED24_HUMAN]	0.464198	0.931916
Q92841	13	10	695.03	1.24127	DuCaP_ARres	DuCaP_p	Probable ATP-dependent RNA helicase DDX17 OS=Homo sapiens GN=DDX17 PE=1 SV=2 - [DDX17_HUMAN]	0.464471	0.931916
Q07960	10	10	542.9	1.08071	DuCaP_p	DuCaP_ARres	Rho GTPase-activating protein 1 OS=Homo sapiens GN=ARHGAP1 PE=1 SV=1 - [RHG01_HUMAN]	0.464911	0.931916
Q16625	4	4	284.51	1.20742	DuCaP_p	DuCaP_ARres	Occludin OS=Homo sapiens GN=OCLN PE=1 SV=1 - [OCLN_HUMAN]	0.465078	0.931916
Q9GZL7	1	1	133.09	1.22367	DuCaP_p	DuCaP_ARres	Ribosome biogenesis protein WDR12 OS=Homo sapiens GN=WDR12 PE=1 SV=2 - [WDR12_HUMAN]	0.465175	0.931916
P40855	3	3	431.01	1.13969	DuCaP_ARres	DuCaP_p	Peroxisomal biogenesis factor 19 OS=Homo sapiens GN=PEX19 PE=1 SV=1 - [PEX19_HUMAN]	0.465287	0.931916
Q9BSH5	1	1	34.28	1.27476	DuCaP_p	DuCaP_ARres	Haloacid dehalogenase-like hydrolase domain-containing protein 3 OS=Homo sapiens GN=HDHD3 PE=1 SV=1 - [HDHD3_HUMAN]	0.46534	0.931916
P06730	3	3	187.66	1.18738	DuCaP_p	DuCaP_ARres	Eukaryotic translation initiation factor 4E OS=Homo sapiens GN=EIF4E PE=1 SV=2 - [IF4E_HUMAN]	0.465706	0.931916
Q13838	8	2	570.38	1.08895	DuCaP_p	DuCaP_ARres	Spliceosome RNA helicase DDX39B OS=Homo sapiens GN=DDX39B PE=1 SV=1 - [DX39B_HUMAN]	0.465808	0.931916
P52434	2	2	187.47	1.07578	DuCaP_p	DuCaP_ARres	DNA-directed RNA polymerases I, II, and III subunit RPABC3 OS=Homo sapiens GN=POLR2H PE=1 SV=4 - [RPAB3_HUMAN]	0.465821	0.931916
Q9NUJ1	6	6	603.73	1.07393	DuCaP_ARres	DuCaP_p	Abhydrolase domain-containing protein 10, mitochondrial OS=Homo sapiens GN=ABHD10 PE=1 SV=1 - [ABHDA_HUMAN]	0.466169	0.931916
Q9UFN0	3	3	128.24	1.23386	DuCaP_p	DuCaP_ARres	Protein NipSnap homolog 3A OS=Homo sapiens GN=NIPSNAP3A PE=1 SV=2 - [NPS3A_HUMAN]	0.466879	0.931916
Q8NF91	1	1	30.22	1.26587	DuCaP_ARres	DuCaP_p	Nesprin-1 OS=Homo sapiens GN=SYNE1 PE=1 SV=4 - [SYNE1_HUMAN]	0.467219	0.931916
O75521	5	5	559.48	1.06548	DuCaP_ARres	DuCaP_p	Enoyl-CoA delta isomerase 2, mitochondrial OS=Homo sapiens GN=ECI2 PE=1 SV=4 - [ECI2_HUMAN]	0.467229	0.931916
Q99436	3	3	170.07	1.3299	DuCaP_p	DuCaP_ARres	Proteasome subunit beta type-7 OS=Homo sapiens GN=PSMB7 PE=1 SV=1 - [PSB7_HUMAN]	0.467252	0.931916
Q969X6	1	1	21.8	1.07849	DuCaP_ARres	DuCaP_p	Cirhin OS=Homo sapiens GN=CIRH1A PE=1 SV=1 - [CIR1A_HUMAN]	0.467758	0.931916
Q86VP6	18	17	1394.48	1.08723	DuCaP_p	DuCaP_ARres	Cullin-associated NEDD8-dissociated protein 1 OS=Homo sapiens GN=CAND1 PE=1 SV=2 - [CAND1_HUMAN]	0.467976	0.931916
Q9Y3A4	2	2	75.39	1.24599	DuCaP_ARres	DuCaP_p	Ribosomal RNA-processing protein 7 homolog A OS=Homo sapiens GN=RRP7A PE=1 SV=2 - [RRP7A_HUMAN]	0.468108	0.931916
Q9UNL2	1	1	90.5	1.02294	DuCaP_p	DuCaP_ARres	Translocon-associated protein subunit gamma OS=Homo sapiens GN=SSR3 PE=1 SV=1 - [SSRG_HUMAN]	0.468264	0.931916
Q9BZ95	1	1	73.08	1.12059	DuCaP_p	DuCaP_ARres	Histone-lysine N-methyltransferase NSD3 OS=Homo sapiens GN=WHSC1L1 PE=1 SV=1 - [NSD3_HUMAN]	0.468546	0.931916
Q16626	1	1	64.84	1.43924	DuCaP_ARres	DuCaP_p	Male-enhanced antigen 1 OS=Homo sapiens GN=MEA1 PE=1 SV=2 - [MEA1_HUMAN]	0.468635	0.931916
P30419	2	2	74.12	1.2674	DuCaP_p	DuCaP_ARres	Glycylpeptide N-tetradecanoyltransferase 1 OS=Homo sapiens GN=NMT1 PE=1 SV=2 - [NMT1_HUMAN]	0.468667	0.931916
Q9NRL3	1	1	52.32	1.29929	DuCaP_ARres	DuCaP_p	Striatin-4 OS=Homo sapiens GN=STRN4 PE=1 SV=2 - [STRN4_HUMAN]	0.46916	0.931916
Q8IYS1	3	3	113.24	1.11171	DuCaP_p	DuCaP_ARres	Peptidase M20 domain-containing protein 2 OS=Homo sapiens GN=PM20D2 PE=1 SV=2 - [P20D2_HUMAN]	0.469228	0.931916
Q7L5Y1	1	1	83.64	1.66721	DuCaP_ARres	DuCaP_p	Mitochondrial enolase superfamily member 1 OS=Homo sapiens GN=ENOSF1 PE=1 SV=1 - [ENOF1_HUMAN]	0.469273	0.931916
Q96S82	1	1	66.2	1.75878	DuCaP_p	DuCaP_ARres	Ubiquitin-like protein 7 OS=Homo sapiens GN=UBL7 PE=1 SV=2 - [UBL7_HUMAN]	0.470066	0.932386
P41223	1	1	38.1	1.23674	DuCaP_ARres	DuCaP_p	Protein BUD31 homolog OS=Homo sapiens GN=BUD31 PE=1 SV=2 - [BUD31_HUMAN]	0.470113	0.932386
P07919	1	1	90.1	1.14048	DuCaP_p	DuCaP_ARres	Cytochrome b-c1 complex subunit 6, mitochondrial OS=Homo sapiens GN=UQCRH PE=1 SV=2 - [QCR6_HUMAN]	0.470422	0.932392
Q86X76	2	2	130.62	1.14245	DuCaP_p	DuCaP_ARres	Nitrilase homolog 1 OS=Homo sapiens GN=NIT1 PE=1 SV=2 - [NIT1_HUMAN]	0.470719	0.932392
Q01081	2	2	88.41	1.36563	DuCaP_ARres	DuCaP_p	Splicing factor U2AF 35 kDa subunit OS=Homo sapiens GN=U2AF1 PE=1 SV=3 - [U2AF1_HUMAN]	0.471345	0.932408
Q86TG7	1	1	98.58	1.15976	DuCaP_p	DuCaP_ARres	Retrotransposon-derived protein PEG10 OS=Homo sapiens GN=PEG10 PE=1 SV=2 - [PEG10_HUMAN]	0.471434	0.932408
A8MXV4	2	2	69.43	1.11481	DuCaP_ARres	DuCaP_p	Nucleoside diphosphate-linked moiety X motif 19, mitochondrial OS=Homo sapiens GN=NUDT19 PE=1 SV=1 - [NUD19_HUMAN]	0.471891	0.932408
Q86VM9	1	1	31.89	1.48983	DuCaP_ARres	DuCaP_p	Zinc finger CCCH domain-containing protein 18 OS=Homo sapiens GN=ZC3H18 PE=1 SV=2 - [ZCH18_HUMAN]	0.472247	0.932408
P22626	12	8	1031.77	1.43167	DuCaP_ARres	DuCaP_p	Heterogeneous nuclear ribonucleoproteins A2/B1 OS=Homo sapiens GN=HNRNPA2B1 PE=1 SV=2 - [ROA2_HUMAN]	0.472647	0.932408
Q9NP81	4	4	243.16	1.14261	DuCaP_ARres	DuCaP_p	Serine--tRNA ligase, mitochondrial OS=Homo sapiens GN=SARS2 PE=1 SV=1 - [SYSM_HUMAN]	0.472706	0.932408
Q9H773	4	4	299.62	1.39612	DuCaP_p	DuCaP_ARres	dCTP pyrophosphatase 1 OS=Homo sapiens GN=DCTPP1 PE=1 SV=1 - [DCTP1_HUMAN]	0.472838	0.932408
P07108	4	4	258.57	1.13501	DuCaP_p	DuCaP_ARres	Acyl-CoA-binding protein OS=Homo sapiens GN=DBI PE=1 SV=2 - [ACBP_HUMAN]	0.473601	0.932878
P36507	6	3	405.6	1.06542	DuCaP_p	DuCaP_ARres	Dual specificity mitogen-activated protein kinase kinase 2 OS=Homo sapiens GN=MAP2K2 PE=1 SV=1 - [MP2K2_HUMAN]	0.47368	0.932878
Q9H0W9	2	2	86.19	1.4164	DuCaP_p	DuCaP_ARres	Ester hydrolase C11orf54 OS=Homo sapiens GN=C11orf54 PE=1 SV=1 - [CK054_HUMAN]	0.474183	0.933274
Q9UKX7	4	4	247.38	1.05028	DuCaP_p	DuCaP_ARres	Nuclear pore complex protein Nup50 OS=Homo sapiens GN=NUP50 PE=1 SV=2 - [NUP50_HUMAN]	0.474893	0.934074
Q7Z4Q2	1	1	53.16	1.14345	DuCaP_p	DuCaP_ARres	HEAT repeat-containing protein 3 OS=Homo sapiens GN=HEATR3 PE=1 SV=2 - [HEAT3_HUMAN]	0.475194	0.934074
P61011	1	1	58	1.16327	DuCaP_ARres	DuCaP_p	Signal recognition particle 54 kDa protein OS=Homo sapiens GN=SRP54 PE=1 SV=1 - [SRP54_HUMAN]	0.475695	0.934303
Q96G03	4	4	168.13	1.06931	DuCaP_ARres	DuCaP_p	Phosphoglucomutase-2 OS=Homo sapiens GN=PGM2 PE=1 SV=4 - [PGM2_HUMAN]	0.476128	0.934303
Q15257	4	4	237.93	1.11175	DuCaP_p	DuCaP_ARres	Serine/threonine-protein phosphatase 2A activator OS=Homo sapiens GN=PPP2R4 PE=1 SV=3 - [PTPA_HUMAN]	0.477331	0.934303
P04150	4	3	319	1.13623	DuCaP_ARres	DuCaP_p	Glucocorticoid receptor OS=Homo sapiens GN=NR3C1 PE=1 SV=1 - [GCR_HUMAN]	0.4776	0.934303
Q15392	2	2	189.24	1.22939	DuCaP_ARres	DuCaP_p	Delta(24)-sterol reductase OS=Homo sapiens GN=DHCR24 PE=1 SV=2 - [DHC24_HUMAN]	0.478022	0.934303
Q9BVG4	2	2	111.55	1.13383	DuCaP_ARres	DuCaP_p	UPF0368 protein Cxorf26 OS=Homo sapiens GN=CXorf26 PE=1 SV=1 - [CX026_HUMAN]	0.478033	0.934303
Q9P270	1	1	61.72	1.39197	DuCaP_p	DuCaP_ARres	SLAIN motif-containing protein 2 OS=Homo sapiens GN=SLAIN2 PE=1 SV=2 - [SLAI2_HUMAN]	0.478133	0.934303
Q96EY7	2	2	185.35	1.08556	DuCaP_ARres	DuCaP_p	Pentatricopeptide repeat-containing protein 3, mitochondrial OS=Homo sapiens GN=PTCD3 PE=1 SV=3 - [PTCD3_HUMAN]	0.478264	0.934303
Q9NY12	2	2	89.93	1.19331	DuCaP_ARres	DuCaP_p	H/ACA ribonucleoprotein complex subunit 1 OS=Homo sapiens GN=GAR1 PE=1 SV=1 - [GAR1_HUMAN]	0.478299	0.934303
Q9BRT9	1	1	41.34	1.71507	DuCaP_p	DuCaP_ARres	DNA replication complex GINS protein SLD5 OS=Homo sapiens GN=GINS4 PE=1 SV=1 - [SLD5_HUMAN]	0.478441	0.934303
Q7L775	3	3	153.73	1.34239	DuCaP_ARres	DuCaP_p	EPM2A-interacting protein 1 OS=Homo sapiens GN=EPM2AIP1 PE=1 SV=1 - [EPMIP_HUMAN]	0.478782	0.934303
Q8TCJ2	3	3	123.2	2.03127	DuCaP_ARres	DuCaP_p	Dolichyl-diphosphooligosaccharide--protein glycosyltransferase subunit STT3B OS=Homo sapiens GN=STT3B PE=1 SV=1 - [STT3B_HUMAN]	0.479161	0.934303
Q96A26	1	1	37.33	2.01527	DuCaP_p	DuCaP_ARres	Protein FAM162A OS=Homo sapiens GN=FAM162A PE=1 SV=2 - [F162A_HUMAN]	0.479374	0.934303
P30039	1	1	108.56	1.21836	DuCaP_ARres	DuCaP_p	Phenazine biosynthesis-like domain-containing protein OS=Homo sapiens GN=PBLD PE=1 SV=2 - [PBLD_HUMAN]	0.479565	0.934303
Q9NQT4	2	2	128.51	1.12922	DuCaP_p	DuCaP_ARres	Exosome complex component RRP46 OS=Homo sapiens GN=EXOSC5 PE=1 SV=1 - [EXOS5_HUMAN]	0.479842	0.934303
P08651	2	2	93.63	1.01174	DuCaP_ARres	DuCaP_p	Nuclear factor 1 C-type OS=Homo sapiens GN=NFIC PE=1 SV=2 - [NFIC_HUMAN]	0.480622	0.934303
O96005	1	1	134.78	1.04832	DuCaP_ARres	DuCaP_p	Cleft lip and palate transmembrane protein 1 OS=Homo sapiens GN=CLPTM1 PE=1 SV=1 - [CLPT1_HUMAN]	0.480728	0.934303
Q9UDY8	1	1	89.51	1.4515	DuCaP_p	DuCaP_ARres	Mucosa-associated lymphoid tissue lymphoma translocation protein 1 OS=Homo sapiens GN=MALT1 PE=1 SV=1 - [MALT1_HUMAN]	0.481039	0.934303
Q9NW64	1	1	55.93	1.51414	DuCaP_p	DuCaP_ARres	Pre-mRNA-splicing factor RBM22 OS=Homo sapiens GN=RBM22 PE=1 SV=1 - [RBM22_HUMAN]	0.481051	0.934303
Q8NBF2	5	5	379.45	1.18264	DuCaP_p	DuCaP_ARres	NHL repeat-containing protein 2 OS=Homo sapiens GN=NHLRC2 PE=1 SV=1 - [NHLC2_HUMAN]	0.481823	0.934462
Q9P2T1	3	2	268.02	1.21384	DuCaP_ARres	DuCaP_p	GMP reductase 2 OS=Homo sapiens GN=GMPR2 PE=1 SV=1 - [GMPR2_HUMAN]	0.481874	0.934462
Q9H0U4	5	1	591.57	1.2228	DuCaP_p	DuCaP_ARres	Ras-related protein Rab-1B OS=Homo sapiens GN=RAB1B PE=1 SV=1 - [RAB1B_HUMAN]	0.482353	0.934462
Q9Y6G9	7	7	359.52	1.06769	DuCaP_p	DuCaP_ARres	Cytoplasmic dynein 1 light intermediate chain 1 OS=Homo sapiens GN=DYNC1LI1 PE=1 SV=3 - [DC1L1_HUMAN]	0.482391	0.934462
Q15286	4	2	307.82	1.1397	DuCaP_ARres	DuCaP_p	Ras-related protein Rab-35 OS=Homo sapiens GN=RAB35 PE=1 SV=1 - [RAB35_HUMAN]	0.482644	0.934462
P15927	3	3	231.95	1.05501	DuCaP_ARres	DuCaP_p	Replication protein A 32 kDa subunit OS=Homo sapiens GN=RPA2 PE=1 SV=1 - [RFA2_HUMAN]	0.482979	0.93447
Q9BRP8	3	3	171.07	1.16425	DuCaP_p	DuCaP_ARres	Partner of Y14 and mago OS=Homo sapiens GN=WIBG PE=1 SV=1 - [WIBG_HUMAN]	0.483839	0.93447
Q8N7H5	4	4	258.1	1.10204	DuCaP_p	DuCaP_ARres	RNA polymerase II-associated factor 1 homolog OS=Homo sapiens GN=PAF1 PE=1 SV=2 - [PAF1_HUMAN]	0.484036	0.93447
Q9Y696	3	3	224.3	1.05335	DuCaP_ARres	DuCaP_p	Chloride intracellular channel protein 4 OS=Homo sapiens GN=CLIC4 PE=1 SV=4 - [CLIC4_HUMAN]	0.484121	0.93447
Q7L014	9	9	539.59	1.07054	DuCaP_ARres	DuCaP_p	Probable ATP-dependent RNA helicase DDX46 OS=Homo sapiens GN=DDX46 PE=1 SV=2 - [DDX46_HUMAN]	0.484352	0.93447
Q13112	1	1	66.38	1.25827	DuCaP_p	DuCaP_ARres	Chromatin assembly factor 1 subunit B OS=Homo sapiens GN=CHAF1B PE=1 SV=1 - [CAF1B_HUMAN]	0.484538	0.93447
Q13617	3	3	154.39	1.22318	DuCaP_p	DuCaP_ARres	Cullin-2 OS=Homo sapiens GN=CUL2 PE=1 SV=2 - [CUL2_HUMAN]	0.484831	0.93447
Q08945	4	4	233.21	1.12823	DuCaP_p	DuCaP_ARres	FACT complex subunit SSRP1 OS=Homo sapiens GN=SSRP1 PE=1 SV=1 - [SSRP1_HUMAN]	0.485066	0.93447
Q9UHX1	5	5	544.56	1.13604	DuCaP_ARres	DuCaP_p	Poly(U)-binding-splicing factor PUF60 OS=Homo sapiens GN=PUF60 PE=1 SV=1 - [PUF60_HUMAN]	0.48677	0.935791
Q99700	2	2	133.42	1.14767	DuCaP_ARres	DuCaP_p	Ataxin-2 OS=Homo sapiens GN=ATXN2 PE=1 SV=2 - [ATX2_HUMAN]	0.486957	0.935791
Q9BXK5	1	1	42.33	1.07999	DuCaP_p	DuCaP_ARres	Bcl-2-like protein 13 OS=Homo sapiens GN=BCL2L13 PE=1 SV=1 - [B2L13_HUMAN]	0.487015	0.935791
P55884	15	15	907.24	1.05368	DuCaP_p	DuCaP_ARres	Eukaryotic translation initiation factor 3 subunit B OS=Homo sapiens GN=EIF3B PE=1 SV=3 - [EIF3B_HUMAN]	0.487077	0.935791
Q15637	3	3	227.47	1.19539	DuCaP_p	DuCaP_ARres	Splicing factor 1 OS=Homo sapiens GN=SF1 PE=1 SV=4 - [SF01_HUMAN]	0.487735	0.935791
Q96GZ6	1	1	26.29	4.31891	DuCaP_ARres	DuCaP_p	Solute carrier family 41 member 3 OS=Homo sapiens GN=SLC41A3 PE=2 SV=2 - [S41A3_HUMAN]	0.487977	0.935791
Q9NUQ8	4	4	286.42	1.12998	DuCaP_p	DuCaP_ARres	ATP-binding cassette sub-family F member 3 OS=Homo sapiens GN=ABCF3 PE=1 SV=2 - [ABCF3_HUMAN]	0.487992	0.935791
Q8N983	1	1	61.76	1.0698	DuCaP_ARres	DuCaP_p	39S ribosomal protein L43, mitochondrial OS=Homo sapiens GN=MRPL43 PE=1 SV=1 - [RM43_HUMAN]	0.488802	0.935791
Q08211	25	24	1991.45	1.14686	DuCaP_ARres	DuCaP_p	ATP-dependent RNA helicase A OS=Homo sapiens GN=DHX9 PE=1 SV=4 - [DHX9_HUMAN]	0.488878	0.935791
P60983	1	1	65.17	1.18088	DuCaP_p	DuCaP_ARres	Glia maturation factor beta OS=Homo sapiens GN=GMFB PE=1 SV=2 - [GMFB_HUMAN]	0.490877	0.935791
P49755	3	3	393.72	1.07997	DuCaP_p	DuCaP_ARres	Transmembrane emp24 domain-containing protein 10 OS=Homo sapiens GN=TMED10 PE=1 SV=2 - [TMEDA_HUMAN]	0.491368	0.935791
P17987	17	17	1271.8	1.13151	DuCaP_ARres	DuCaP_p	T-complex protein 1 subunit alpha OS=Homo sapiens GN=TCP1 PE=1 SV=1 - [TCPA_HUMAN]	0.49143	0.935791
A6NDG6	3	3	273.37	1.1615	DuCaP_ARres	DuCaP_p	Phosphoglycolate phosphatase OS=Homo sapiens GN=PGP PE=1 SV=1 - [PGP_HUMAN]	0.491546	0.935791
O60814	4	2	211.34	1.14468	DuCaP_p	DuCaP_ARres	Histone H2B type 1-K OS=Homo sapiens GN=HIST1H2BK PE=1 SV=3 - [H2B1K_HUMAN]	0.491793	0.935791
Q9NQT5	1	1	94.73	1.26108	DuCaP_p	DuCaP_ARres	Exosome complex component RRP40 OS=Homo sapiens GN=EXOSC3 PE=1 SV=3 - [EXOS3_HUMAN]	0.492248	0.935791
P28676	2	2	101.05	1.02824	DuCaP_p	DuCaP_ARres	Grancalcin OS=Homo sapiens GN=GCA PE=1 SV=2 - [GRAN_HUMAN]	0.492285	0.935791
Q9BTY7	2	2	108.54	1.18036	DuCaP_p	DuCaP_ARres	Protein FAM203A OS=Homo sapiens GN=FAM203A PE=1 SV=1 - [F203A_HUMAN]	0.492939	0.935791
Q9H7Z7	5	4	290.91	1.09228	DuCaP_p	DuCaP_ARres	Prostaglandin E synthase 2 OS=Homo sapiens GN=PTGES2 PE=1 SV=1 - [PGES2_HUMAN]	0.49407	0.935791
Q69YN2	2	2	88.8	1.26691	DuCaP_ARres	DuCaP_p	CWF19-like protein 1 OS=Homo sapiens GN=CWF19L1 PE=1 SV=2 - [C19L1_HUMAN]	0.494686	0.935791
Q9BSH4	1	1	47.03	1.1697	DuCaP_ARres	DuCaP_p	Translational activator of cytochrome c oxidase 1 OS=Homo sapiens GN=TACO1 PE=1 SV=1 - [TACO1_HUMAN]	0.494755	0.935791
P84098	1	1	172.13	1.14591	DuCaP_p	DuCaP_ARres	60S ribosomal protein L19 OS=Homo sapiens GN=RPL19 PE=1 SV=1 - [RL19_HUMAN]	0.494988	0.935791
P05556	1	1	52.11	1.30998	DuCaP_ARres	DuCaP_p	Integrin beta-1 OS=Homo sapiens GN=ITGB1 PE=1 SV=2 - [ITB1_HUMAN]	0.495246	0.935791
Q9NZT1	6	4	614	1.21651	DuCaP_p	DuCaP_ARres	Calmodulin-like protein 5 OS=Homo sapiens GN=CALML5 PE=1 SV=2 - [CALL5_HUMAN]	0.495304	0.935791
O43660	1	1	38.05	1.14588	DuCaP_ARres	DuCaP_p	Pleiotropic regulator 1 OS=Homo sapiens GN=PLRG1 PE=1 SV=1 - [PLRG1_HUMAN]	0.495639	0.935791
P08237	8	8	514.85	1.06753	DuCaP_ARres	DuCaP_p	6-phosphofructokinase, muscle type OS=Homo sapiens GN=PFKM PE=1 SV=2 - [K6PF_HUMAN]	0.495875	0.935791
Q9BQ70	1	1	83.65	6.23083	DuCaP_p	DuCaP_ARres	Transcription factor 25 OS=Homo sapiens GN=TCF25 PE=1 SV=1 - [TCF25_HUMAN]	0.49608	0.935791
P08195	5	5	260.53	1.07607	DuCaP_ARres	DuCaP_p	4F2 cell-surface antigen heavy chain OS=Homo sapiens GN=SLC3A2 PE=1 SV=3 - [4F2_HUMAN]	0.496921	0.935791
P46736	4	4	234.91	1.07761	DuCaP_p	DuCaP_ARres	Lys-63-specific deubiquitinase BRCC36 OS=Homo sapiens GN=BRCC3 PE=1 SV=2 - [BRCC3_HUMAN]	0.496992	0.935791
Q9NS69	1	1	81.99	2.25171	DuCaP_ARres	DuCaP_p	Mitochondrial import receptor subunit TOM22 homolog OS=Homo sapiens GN=TOMM22 PE=1 SV=3 - [TOM22_HUMAN]	0.497164	0.935791
P53582	3	3	164.79	1.14443	DuCaP_p	DuCaP_ARres	Methionine aminopeptidase 1 OS=Homo sapiens GN=METAP1 PE=1 SV=2 - [AMPM1_HUMAN]	0.497628	0.935791
P61962	1	1	96.38	1.05989	DuCaP_ARres	DuCaP_p	DDB1- and CUL4-associated factor 7 OS=Homo sapiens GN=DCAF7 PE=1 SV=1 - [DCAF7_HUMAN]	0.498559	0.935791
Q16401	8	7	522.99	1.13369	DuCaP_p	DuCaP_ARres	26S proteasome non-ATPase regulatory subunit 5 OS=Homo sapiens GN=PSMD5 PE=1 SV=3 - [PSMD5_HUMAN]	0.498707	0.935791
O95159	1	1	31.58	1.10146	DuCaP_p	DuCaP_ARres	Zinc finger protein-like 1 OS=Homo sapiens GN=ZFPL1 PE=1 SV=2 - [ZFPL1_HUMAN]	0.499282	0.935791
Q9BRX8	1	1	78.62	1.07157	DuCaP_p	DuCaP_ARres	Redox-regulatory protein FAM213A OS=Homo sapiens GN=FAM213A PE=1 SV=3 - [F213A_HUMAN]	0.499525	0.935791
P51580	4	3	229.04	1.19763	DuCaP_p	DuCaP_ARres	Thiopurine S-methyltransferase OS=Homo sapiens GN=TPMT PE=1 SV=1 - [TPMT_HUMAN]	0.500564	0.935791
Q9NUP9	2	1	96.94	1.08956	DuCaP_ARres	DuCaP_p	Protein lin-7 homolog C OS=Homo sapiens GN=LIN7C PE=1 SV=1 - [LIN7C_HUMAN]	0.500687	0.935791
Q8WUY1	2	1	75.9	1.2039	DuCaP_p	DuCaP_ARres	UPF0670 protein THEM6 OS=Homo sapiens GN=THEM6 PE=1 SV=2 - [THEM6_HUMAN]	0.50075	0.935791
Q96I25	1	1	52.48	1.52555	DuCaP_p	DuCaP_ARres	Splicing factor 45 OS=Homo sapiens GN=RBM17 PE=1 SV=1 - [SPF45_HUMAN]	0.50118	0.935791
P38432	1	1	59.1	1.19483	DuCaP_p	DuCaP_ARres	Coilin OS=Homo sapiens GN=COIL PE=1 SV=1 - [COIL_HUMAN]	0.501181	0.935791
Q9UNP9	1	1	67.41	1.13477	DuCaP_p	DuCaP_ARres	Peptidyl-prolyl cis-trans isomerase E OS=Homo sapiens GN=PPIE PE=1 SV=1 - [PPIE_HUMAN]	0.501288	0.935791
O15145	1	1	128.58	1.1115	DuCaP_p	DuCaP_ARres	Actin-related protein 2/3 complex subunit 3 OS=Homo sapiens GN=ARPC3 PE=1 SV=3 - [ARPC3_HUMAN]	0.501303	0.935791
Q9H2K8	1	1	45.18	1.44907	DuCaP_p	DuCaP_ARres	Serine/threonine-protein kinase TAO3 OS=Homo sapiens GN=TAOK3 PE=1 SV=2 - [TAOK3_HUMAN]	0.501614	0.935791
Q9H4A6	2	1	176.13	1.08991	DuCaP_ARres	DuCaP_p	Golgi phosphoprotein 3 OS=Homo sapiens GN=GOLPH3 PE=1 SV=1 - [GOLP3_HUMAN]	0.502032	0.935791
Q14344	2	1	82.44	1.48204	DuCaP_p	DuCaP_ARres	Guanine nucleotide-binding protein subunit alpha-13 OS=Homo sapiens GN=GNA13 PE=1 SV=2 - [GNA13_HUMAN]	0.502584	0.935791
P55789	1	1	21.79	2.13584	DuCaP_ARres	DuCaP_p	FAD-linked sulfhydryl oxidase ALR OS=Homo sapiens GN=GFER PE=1 SV=2 - [ALR_HUMAN]	0.502738	0.935791
P18583	6	6	336.32	1.44499	DuCaP_ARres	DuCaP_p	Protein SON OS=Homo sapiens GN=SON PE=1 SV=4 - [SON_HUMAN]	0.503133	0.935791
Q9BX68	3	3	350.18	1.25136	DuCaP_ARres	DuCaP_p	Histidine triad nucleotide-binding protein 2, mitochondrial OS=Homo sapiens GN=HINT2 PE=1 SV=1 - [HINT2_HUMAN]	0.503254	0.935791
Q9UPY3	1	1	26.35	1.29329	DuCaP_ARres	DuCaP_p	Endoribonuclease Dicer OS=Homo sapiens GN=DICER1 PE=1 SV=3 - [DICER_HUMAN]	0.503369	0.935791
P08397	5	4	228.24	1.1535	DuCaP_p	DuCaP_ARres	Porphobilinogen deaminase OS=Homo sapiens GN=HMBS PE=1 SV=2 - [HEM3_HUMAN]	0.503617	0.935791
O14773	4	4	395	1.09016	DuCaP_p	DuCaP_ARres	Tripeptidyl-peptidase 1 OS=Homo sapiens GN=TPP1 PE=1 SV=2 - [TPP1_HUMAN]	0.503783	0.935791
P35998	12	10	664.79	1.08805	DuCaP_p	DuCaP_ARres	26S protease regulatory subunit 7 OS=Homo sapiens GN=PSMC2 PE=1 SV=3 - [PRS7_HUMAN]	0.504343	0.935791
O75935	3	3	151.49	1.06548	DuCaP_ARres	DuCaP_p	Dynactin subunit 3 OS=Homo sapiens GN=DCTN3 PE=1 SV=1 - [DCTN3_HUMAN]	0.504702	0.935791
P62917	4	3	362.38	1.26668	DuCaP_p	DuCaP_ARres	60S ribosomal protein L8 OS=Homo sapiens GN=RPL8 PE=1 SV=2 - [RL8_HUMAN]	0.505154	0.935791
Q9H0A0	5	5	346.61	1.21903	DuCaP_ARres	DuCaP_p	N-acetyltransferase 10 OS=Homo sapiens GN=NAT10 PE=1 SV=2 - [NAT10_HUMAN]	0.505188	0.935791
P55795	4	1	426.14	1.4538	DuCaP_ARres	DuCaP_p	Heterogeneous nuclear ribonucleoprotein H2 OS=Homo sapiens GN=HNRNPH2 PE=1 SV=1 - [HNRH2_HUMAN]	0.505323	0.935791
O43291	1	1	59.41	1.1967	DuCaP_p	DuCaP_ARres	Kunitz-type protease inhibitor 2 OS=Homo sapiens GN=SPINT2 PE=1 SV=2 - [SPIT2_HUMAN]	0.505462	0.935791
Q5UIP0	1	1	64.11	1.3559	DuCaP_p	DuCaP_ARres	Telomere-associated protein RIF1 OS=Homo sapiens GN=RIF1 PE=1 SV=2 - [RIF1_HUMAN]	0.5059	0.935791
P31943	8	4	926.95	1.31845	DuCaP_ARres	DuCaP_p	Heterogeneous nuclear ribonucleoprotein H OS=Homo sapiens GN=HNRNPH1 PE=1 SV=4 - [HNRH1_HUMAN]	0.506794	0.935791
Q8IY67	3	3	132.02	1.07232	DuCaP_ARres	DuCaP_p	Ribonucleoprotein PTB-binding 1 OS=Homo sapiens GN=RAVER1 PE=1 SV=1 - [RAVR1_HUMAN]	0.506836	0.935791
Q9H1B7	4	3	298.95	1.07689	DuCaP_ARres	DuCaP_p	Interferon regulatory factor 2-binding protein-like OS=Homo sapiens GN=IRF2BPL PE=1 SV=1 - [I2BPL_HUMAN]	0.507077	0.935791
Q5JTH9	6	5	361.77	1.10854	DuCaP_p	DuCaP_ARres	RRP12-like protein OS=Homo sapiens GN=RRP12 PE=1 SV=2 - [RRP12_HUMAN]	0.507295	0.935791
Q9NUQ9	5	5	378.61	1.11823	DuCaP_ARres	DuCaP_p	Protein FAM49B OS=Homo sapiens GN=FAM49B PE=1 SV=1 - [FA49B_HUMAN]	0.507299	0.935791
O15121	1	1	44.09	1.09602	DuCaP_ARres	DuCaP_p	Sphingolipid delta(4)-desaturase DES1 OS=Homo sapiens GN=DEGS1 PE=1 SV=1 - [DEGS1_HUMAN]	0.507359	0.935791
Q96F86	1	1	31.01	1.44074	DuCaP_ARres	DuCaP_p	Enhancer of mRNA-decapping protein 3 OS=Homo sapiens GN=EDC3 PE=1 SV=1 - [EDC3_HUMAN]	0.507828	0.935791
P00505	10	9	876.36	1.07325	DuCaP_p	DuCaP_ARres	Aspartate aminotransferase, mitochondrial OS=Homo sapiens GN=GOT2 PE=1 SV=3 - [AATM_HUMAN]	0.509658	0.935791
P62158	5	4	488.48	1.05711	DuCaP_ARres	DuCaP_p	Calmodulin OS=Homo sapiens GN=CALM1 PE=1 SV=2 - [CALM_HUMAN]	0.509758	0.935791
Q15365	4	4	416.98	1.08726	DuCaP_p	DuCaP_ARres	Poly(rC)-binding protein 1 OS=Homo sapiens GN=PCBP1 PE=1 SV=2 - [PCBP1_HUMAN]	0.510505	0.935791
P62805	7	6	573.5	1.39088	DuCaP_ARres	DuCaP_p	Histone H4 OS=Homo sapiens GN=HIST1H4A PE=1 SV=2 - [H4_HUMAN]	0.5107	0.935791
Q8NI22	1	1	39.84	1.07022	DuCaP_ARres	DuCaP_p	Multiple coagulation factor deficiency protein 2 OS=Homo sapiens GN=MCFD2 PE=1 SV=1 - [MCFD2_HUMAN]	0.510755	0.935791
P09496	2	2	80.05	1.08029	DuCaP_ARres	DuCaP_p	Clathrin light chain A OS=Homo sapiens GN=CLTA PE=1 SV=1 - [CLCA_HUMAN]	0.510778	0.935791
P18206	15	14	1001.77	1.07618	DuCaP_p	DuCaP_ARres	Vinculin OS=Homo sapiens GN=VCL PE=1 SV=4 - [VINC_HUMAN]	0.510781	0.935791
Q58DX5	1	1	64.47	1.05831	DuCaP_ARres	DuCaP_p	Inactive N-acetylated-alpha-linked acidic dipeptidase-like protein 2 OS=Homo sapiens GN=NAALADL2 PE=1 SV=3 - [NADL2_HUMAN]	0.51113	0.935791
Q7L5D6	3	3	247.74	1.18651	DuCaP_ARres	DuCaP_p	Golgi to ER traffic protein 4 homolog OS=Homo sapiens GN=GET4 PE=1 SV=1 - [GET4_HUMAN]	0.511345	0.935791
Q5SSJ5	3	3	236.64	1.16702	DuCaP_p	DuCaP_ARres	Heterochromatin protein 1-binding protein 3 OS=Homo sapiens GN=HP1BP3 PE=1 SV=1 - [HP1B3_HUMAN]	0.511513	0.935791
O75886	3	1	162	1.54698	DuCaP_p	DuCaP_ARres	Signal transducing adapter molecule 2 OS=Homo sapiens GN=STAM2 PE=1 SV=1 - [STAM2_HUMAN]	0.511568	0.935791
P18124	9	7	512.04	1.06888	DuCaP_ARres	DuCaP_p	60S ribosomal protein L7 OS=Homo sapiens GN=RPL7 PE=1 SV=1 - [RL7_HUMAN]	0.511617	0.935791
P30047	1	1	105.09	1.2442	DuCaP_p	DuCaP_ARres	GTP cyclohydrolase 1 feedback regulatory protein OS=Homo sapiens GN=GCHFR PE=1 SV=3 - [GFRP_HUMAN]	0.51182	0.935791
Q8N118	1	1	60.43	1.38964	DuCaP_ARres	DuCaP_p	Cytochrome P450 4X1 OS=Homo sapiens GN=CYP4X1 PE=2 SV=1 - [CP4X1_HUMAN]	0.512398	0.935791
O15484	2	1	101.02	1.0622	DuCaP_ARres	DuCaP_p	Calpain-5 OS=Homo sapiens GN=CAPN5 PE=1 SV=2 - [CAN5_HUMAN]	0.512731	0.935791
Q16181	9	7	537.08	1.231	DuCaP_p	DuCaP_ARres	Septin-7 OS=Homo sapiens GN=SEPT7 PE=1 SV=2 - [SEPT7_HUMAN]	0.512913	0.935791
O75396	1	1	111.56	1.12318	DuCaP_p	DuCaP_ARres	Vesicle-trafficking protein SEC22b OS=Homo sapiens GN=SEC22B PE=1 SV=4 - [SC22B_HUMAN]	0.514423	0.935791
Q8WTS6	3	2	133.89	1.17319	DuCaP_p	DuCaP_ARres	Histone-lysine N-methyltransferase SETD7 OS=Homo sapiens GN=SETD7 PE=1 SV=1 - [SETD7_HUMAN]	0.514586	0.935791
Q9Y617	14	13	947.76	1.13165	DuCaP_p	DuCaP_ARres	Phosphoserine aminotransferase OS=Homo sapiens GN=PSAT1 PE=1 SV=2 - [SERC_HUMAN]	0.514859	0.935791
P21399	3	3	267.42	1.21428	DuCaP_p	DuCaP_ARres	Cytoplasmic aconitate hydratase OS=Homo sapiens GN=ACO1 PE=1 SV=3 - [ACOC_HUMAN]	0.514864	0.935791
Q6GMV3	1	1	39.45	1.08718	DuCaP_ARres	DuCaP_p	Putative peptidyl-tRNA hydrolase PTRHD1 OS=Homo sapiens GN=PTRHD1 PE=1 SV=1 - [PTRD1_HUMAN]	0.514996	0.935791
P46459	12	12	765.96	1.07269	DuCaP_ARres	DuCaP_p	Vesicle-fusing ATPase OS=Homo sapiens GN=NSF PE=1 SV=3 - [NSF_HUMAN]	0.51504	0.935791
Q15643	2	2	144.91	1.02742	DuCaP_p	DuCaP_ARres	Thyroid receptor-interacting protein 11 OS=Homo sapiens GN=TRIP11 PE=1 SV=3 - [TRIPB_HUMAN]	0.515074	0.935791
Q8IWZ3	2	1	201.6	1.02445	DuCaP_ARres	DuCaP_p	Ankyrin repeat and KH domain-containing protein 1 OS=Homo sapiens GN=ANKHD1 PE=1 SV=1 - [ANKH1_HUMAN]	0.515251	0.935791
Q9BQE3	17	1	1655.91	1.57103	DuCaP_p	DuCaP_ARres	Tubulin alpha-1C chain OS=Homo sapiens GN=TUBA1C PE=1 SV=1 - [TBA1C_HUMAN]	0.515555	0.935791
Q9P258	10	10	660.23	1.23066	DuCaP_p	DuCaP_ARres	Protein RCC2 OS=Homo sapiens GN=RCC2 PE=1 SV=2 - [RCC2_HUMAN]	0.516007	0.935791
P07602	6	6	453.45	1.07242	DuCaP_ARres	DuCaP_p	Proactivator polypeptide OS=Homo sapiens GN=PSAP PE=1 SV=2 - [SAP_HUMAN]	0.516623	0.935791
Q15084	9	9	1056.18	1.14418	DuCaP_ARres	DuCaP_p	Protein disulfide-isomerase A6 OS=Homo sapiens GN=PDIA6 PE=1 SV=1 - [PDIA6_HUMAN]	0.51667	0.935791
Q69YL0	1	1	53.39	1.08229	DuCaP_p	DuCaP_ARres	Uncharacterized protein DKFZp762I1415 OS=Homo sapiens PE=4 SV=1 - [YC029_HUMAN]	0.516694	0.935791
Q9H4L4	1	1	62.1	1.12198	DuCaP_p	DuCaP_ARres	Sentrin-specific protease 3 OS=Homo sapiens GN=SENP3 PE=1 SV=2 - [SENP3_HUMAN]	0.516789	0.935791
O95782	2	2	68.68	1.02042	DuCaP_ARres	DuCaP_p	AP-2 complex subunit alpha-1 OS=Homo sapiens GN=AP2A1 PE=1 SV=3 - [AP2A1_HUMAN]	0.516896	0.935791
P55265	12	12	936.59	1.16616	DuCaP_ARres	DuCaP_p	Double-stranded RNA-specific adenosine deaminase OS=Homo sapiens GN=ADAR PE=1 SV=4 - [DSRAD_HUMAN]	0.517136	0.935791
P67870	4	3	209.11	1.05889	DuCaP_ARres	DuCaP_p	Casein kinase II subunit beta OS=Homo sapiens GN=CSNK2B PE=1 SV=1 - [CSK2B_HUMAN]	0.517137	0.935791
Q9UNZ2	6	6	508.58	1.09668	DuCaP_ARres	DuCaP_p	NSFL1 cofactor p47 OS=Homo sapiens GN=NSFL1C PE=1 SV=2 - [NSF1C_HUMAN]	0.517346	0.935791
Q07020	6	5	456.97	1.10626	DuCaP_p	DuCaP_ARres	60S ribosomal protein L18 OS=Homo sapiens GN=RPL18 PE=1 SV=2 - [RL18_HUMAN]	0.517576	0.935791
O94826	4	4	228.69	1.19068	DuCaP_ARres	DuCaP_p	Mitochondrial import receptor subunit TOM70 OS=Homo sapiens GN=TOMM70A PE=1 SV=1 - [TOM70_HUMAN]	0.517988	0.935791
Q9P0J0	1	1	52.23	1.48772	DuCaP_ARres	DuCaP_p	NADH dehydrogenase [ubiquinone] 1 alpha subcomplex subunit 13 OS=Homo sapiens GN=NDUFA13 PE=1 SV=3 - [NDUAD_HUMAN]	0.518679	0.935791
Q9NPQ8	3	3	201.81	1.5135	DuCaP_ARres	DuCaP_p	Synembryn-A OS=Homo sapiens GN=RIC8A PE=1 SV=3 - [RIC8A_HUMAN]	0.518761	0.935791
Q9ULT8	2	1	131.47	1.14743	DuCaP_ARres	DuCaP_p	E3 ubiquitin-protein ligase HECTD1 OS=Homo sapiens GN=HECTD1 PE=1 SV=3 - [HECD1_HUMAN]	0.519114	0.935791
Q9UIL1	1	1	47.65	1.19073	DuCaP_ARres	DuCaP_p	Short coiled-coil protein OS=Homo sapiens GN=SCOC PE=1 SV=2 - [SCOC_HUMAN]	0.519141	0.935791
P50579	6	6	402.63	1.16821	DuCaP_ARres	DuCaP_p	Methionine aminopeptidase 2 OS=Homo sapiens GN=METAP2 PE=1 SV=1 - [AMPM2_HUMAN]	0.519331	0.935791
P51808	2	2	90.3	1.33612	DuCaP_p	DuCaP_ARres	Dynein light chain Tctex-type 3 OS=Homo sapiens GN=DYNLT3 PE=1 SV=1 - [DYLT3_HUMAN]	0.519574	0.935791
Q6SZW1	6	6	354.65	1.05913	DuCaP_p	DuCaP_ARres	Sterile alpha and TIR motif-containing protein 1 OS=Homo sapiens GN=SARM1 PE=1 SV=1 - [SARM1_HUMAN]	0.520203	0.935791
Q96QK1	14	14	1132.1	1.04621	DuCaP_p	DuCaP_ARres	Vacuolar protein sorting-associated protein 35 OS=Homo sapiens GN=VPS35 PE=1 SV=2 - [VPS35_HUMAN]	0.520806	0.935791
O95299	1	1	56.37	1.10203	DuCaP_ARres	DuCaP_p	NADH dehydrogenase [ubiquinone] 1 alpha subcomplex subunit 10, mitochondrial OS=Homo sapiens GN=NDUFA10 PE=1 SV=1 - [NDUAA_HUMAN]	0.52083	0.935791
O75534	14	13	1002.13	1.09453	DuCaP_p	DuCaP_ARres	Cold shock domain-containing protein E1 OS=Homo sapiens GN=CSDE1 PE=1 SV=2 - [CSDE1_HUMAN]	0.521139	0.935791
Q9BUB7	1	1	61.17	1.27617	DuCaP_p	DuCaP_ARres	Transmembrane protein 70, mitochondrial OS=Homo sapiens GN=TMEM70 PE=1 SV=2 - [TMM70_HUMAN]	0.521177	0.935791
Q9Y639	1	1	34.76	1.32097	DuCaP_ARres	DuCaP_p	Neuroplastin OS=Homo sapiens GN=NPTN PE=1 SV=2 - [NPTN_HUMAN]	0.521311	0.935791
Q92499	10	10	683.7	1.04508	DuCaP_ARres	DuCaP_p	ATP-dependent RNA helicase DDX1 OS=Homo sapiens GN=DDX1 PE=1 SV=2 - [DDX1_HUMAN]	0.522324	0.935791
Q09472	1	1	52.78	1.29014	DuCaP_p	DuCaP_ARres	Histone acetyltransferase p300 OS=Homo sapiens GN=EP300 PE=1 SV=2 - [EP300_HUMAN]	0.522623	0.935791
Q9H492	1	1	32.15	2.54544	DuCaP_ARres	DuCaP_p	Microtubule-associated proteins 1A/1B light chain 3A OS=Homo sapiens GN=MAP1LC3A PE=1 SV=2 - [MLP3A_HUMAN]	0.523274	0.935791
P21980	2	2	95.04	1.14743	DuCaP_ARres	DuCaP_p	Protein-glutamine gamma-glutamyltransferase 2 OS=Homo sapiens GN=TGM2 PE=1 SV=2 - [TGM2_HUMAN]	0.523569	0.935791
P14735	5	5	233.15	1.13453	DuCaP_p	DuCaP_ARres	Insulin-degrading enzyme OS=Homo sapiens GN=IDE PE=1 SV=4 - [IDE_HUMAN]	0.524158	0.935791
P62312	1	1	58.53	1.06747	DuCaP_ARres	DuCaP_p	U6 snRNA-associated Sm-like protein LSm6 OS=Homo sapiens GN=LSM6 PE=1 SV=1 - [LSM6_HUMAN]	0.524203	0.935791
Q96BJ3	4	4	252.4	1.4783	DuCaP_p	DuCaP_ARres	Axin interactor, dorsalization-associated protein OS=Homo sapiens GN=AIDA PE=1 SV=1 - [AIDA_HUMAN]	0.524231	0.935791
Q86TX2	1	1	31.01	1.26427	DuCaP_p	DuCaP_ARres	Acyl-coenzyme A thioesterase 1 OS=Homo sapiens GN=ACOT1 PE=1 SV=1 - [ACOT1_HUMAN]	0.524411	0.935791
Q13162	4	3	315.15	1.12897	DuCaP_p	DuCaP_ARres	Peroxiredoxin-4 OS=Homo sapiens GN=PRDX4 PE=1 SV=1 - [PRDX4_HUMAN]	0.524456	0.935791
O60832	4	4	443	1.10887	DuCaP_ARres	DuCaP_p	H/ACA ribonucleoprotein complex subunit 4 OS=Homo sapiens GN=DKC1 PE=1 SV=3 - [DKC1_HUMAN]	0.524738	0.935791
Q9NVI7	1	1	40.58	1.66803	DuCaP_p	DuCaP_ARres	ATPase family AAA domain-containing protein 3A OS=Homo sapiens GN=ATAD3A PE=1 SV=2 - [ATD3A_HUMAN]	0.525075	0.935791
P51570	1	1	94.69	1.56609	DuCaP_p	DuCaP_ARres	Galactokinase OS=Homo sapiens GN=GALK1 PE=1 SV=1 - [GALK1_HUMAN]	0.525156	0.935791
P27348	9	7	885.74	1.12311	DuCaP_p	DuCaP_ARres	14-3-3 protein theta OS=Homo sapiens GN=YWHAQ PE=1 SV=1 - [1433T_HUMAN]	0.525193	0.935791
Q7L266	4	4	364.9	1.1398	DuCaP_p	DuCaP_ARres	Isoaspartyl peptidase/L-asparaginase OS=Homo sapiens GN=ASRGL1 PE=1 SV=2 - [ASGL1_HUMAN]	0.525478	0.935791
Q4KMP7	1	1	48.59	1.04137	DuCaP_ARres	DuCaP_p	TBC1 domain family member 10B OS=Homo sapiens GN=TBC1D10B PE=1 SV=3 - [TB10B_HUMAN]	0.52562	0.935791
O14828	2	2	243.11	1.11689	DuCaP_p	DuCaP_ARres	Secretory carrier-associated membrane protein 3 OS=Homo sapiens GN=SCAMP3 PE=1 SV=3 - [SCAM3_HUMAN]	0.525652	0.935791
Q9Y3I0	6	6	317.67	1.06121	DuCaP_ARres	DuCaP_p	tRNA-splicing ligase RtcB homolog OS=Homo sapiens GN=C22orf28 PE=1 SV=1 - [RTCB_HUMAN]	0.525704	0.935791
P51659	12	10	915.48	1.0563	DuCaP_p	DuCaP_ARres	Peroxisomal multifunctional enzyme type 2 OS=Homo sapiens GN=HSD17B4 PE=1 SV=3 - [DHB4_HUMAN]	0.52656	0.935791
P51610	7	7	418.21	1.12018	DuCaP_p	DuCaP_ARres	Host cell factor 1 OS=Homo sapiens GN=HCFC1 PE=1 SV=2 - [HCFC1_HUMAN]	0.526566	0.935791
P35221	13	11	1173.83	1.09992	DuCaP_ARres	DuCaP_p	Catenin alpha-1 OS=Homo sapiens GN=CTNNA1 PE=1 SV=1 - [CTNA1_HUMAN]	0.526576	0.935791
Q9NZT2	2	2	164.85	1.16539	DuCaP_p	DuCaP_ARres	Opioid growth factor receptor OS=Homo sapiens GN=OGFR PE=1 SV=3 - [OGFR_HUMAN]	0.526649	0.935791
Q9UBW7	1	1	39.14	1.23585	DuCaP_p	DuCaP_ARres	Zinc finger MYM-type protein 2 OS=Homo sapiens GN=ZMYM2 PE=1 SV=1 - [ZMYM2_HUMAN]	0.526759	0.935791
Q15631	4	4	403.4	1.11698	DuCaP_ARres	DuCaP_p	Translin OS=Homo sapiens GN=TSN PE=1 SV=1 - [TSN_HUMAN]	0.52676	0.935791
O43719	1	1	83.24	1.1328	DuCaP_ARres	DuCaP_p	HIV Tat-specific factor 1 OS=Homo sapiens GN=HTATSF1 PE=1 SV=1 - [HTSF1_HUMAN]	0.527408	0.935791
P31146	2	2	90.26	3.91719	DuCaP_p	DuCaP_ARres	Coronin-1A OS=Homo sapiens GN=CORO1A PE=1 SV=4 - [COR1A_HUMAN]	0.527443	0.935791
P30519	1	1	48.22	1.45041	DuCaP_ARres	DuCaP_p	Heme oxygenase 2 OS=Homo sapiens GN=HMOX2 PE=1 SV=2 - [HMOX2_HUMAN]	0.527518	0.935791
Q9Y6A4	1	1	44.89	1.09029	DuCaP_ARres	DuCaP_p	UPF0468 protein C16orf80 OS=Homo sapiens GN=C16orf80 PE=1 SV=1 - [CP080_HUMAN]	0.528256	0.936141
Q4V339	1	1	60.4	1.32481	DuCaP_ARres	DuCaP_p	COBW domain-containing protein 6 OS=Homo sapiens GN=CBWD6 PE=2 SV=1 - [CBWD6_HUMAN]	0.52832	0.936141
Q14258	5	5	191.42	1.11778	DuCaP_p	DuCaP_ARres	E3 ubiquitin/ISG15 ligase TRIM25 OS=Homo sapiens GN=TRIM25 PE=1 SV=2 - [TRI25_HUMAN]	0.528674	0.936232
Q9BYD6	4	4	277.02	1.17785	DuCaP_ARres	DuCaP_p	39S ribosomal protein L1, mitochondrial OS=Homo sapiens GN=MRPL1 PE=1 SV=2 - [RM01_HUMAN]	0.528981	0.936238
Q7L0Y3	3	3	137.11	1.12999	DuCaP_ARres	DuCaP_p	Mitochondrial ribonuclease P protein 1 OS=Homo sapiens GN=TRMT10C PE=1 SV=2 - [MRRP1_HUMAN]	0.52952	0.936603
P42704	34	32	2635.99	1.08006	DuCaP_ARres	DuCaP_p	Leucine-rich PPR motif-containing protein, mitochondrial OS=Homo sapiens GN=LRPPRC PE=1 SV=3 - [LPPRC_HUMAN]	0.529792	0.936603
P33176	20	15	1553.1	1.07015	DuCaP_ARres	DuCaP_p	Kinesin-1 heavy chain OS=Homo sapiens GN=KIF5B PE=1 SV=1 - [KINH_HUMAN]	0.532534	0.940034
P55209	6	5	583.69	1.22437	DuCaP_p	DuCaP_ARres	Nucleosome assembly protein 1-like 1 OS=Homo sapiens GN=NAP1L1 PE=1 SV=1 - [NP1L1_HUMAN]	0.532681	0.940034
Q969X5	2	2	87.85	1.26935	DuCaP_p	DuCaP_ARres	Endoplasmic reticulum-Golgi intermediate compartment protein 1 OS=Homo sapiens GN=ERGIC1 PE=1 SV=1 - [ERGI1_HUMAN]	0.53286	0.940034
Q01130	1	1	52.14	1.19693	DuCaP_ARres	DuCaP_p	Serine/arginine-rich splicing factor 2 OS=Homo sapiens GN=SRSF2 PE=1 SV=4 - [SRSF2_HUMAN]	0.532949	0.940034
P29992	3	3	133.99	1.14519	DuCaP_ARres	DuCaP_p	Guanine nucleotide-binding protein subunit alpha-11 OS=Homo sapiens GN=GNA11 PE=1 SV=2 - [GNA11_HUMAN]	0.533596	0.940638
Q9Y6I3	1	1	109.28	1.31183	DuCaP_p	DuCaP_ARres	Epsin-1 OS=Homo sapiens GN=EPN1 PE=1 SV=2 - [EPN1_HUMAN]	0.534154	0.941085
P27824	9	8	743.03	1.04961	DuCaP_p	DuCaP_ARres	Calnexin OS=Homo sapiens GN=CANX PE=1 SV=2 - [CALX_HUMAN]	0.534459	0.941086
P50851	12	9	873.61	1.12936	DuCaP_p	DuCaP_ARres	Lipopolysaccharide-responsive and beige-like anchor protein OS=Homo sapiens GN=LRBA PE=1 SV=4 - [LRBA_HUMAN]	0.534811	0.94117
Q6UB35	5	5	273.66	1.0908	DuCaP_ARres	DuCaP_p	Monofunctional C1-tetrahydrofolate synthase, mitochondrial OS=Homo sapiens GN=MTHFD1L PE=1 SV=1 - [C1TM_HUMAN]	0.535406	0.941188
Q9HAS0	1	1	76.7	1.48344	DuCaP_ARres	DuCaP_p	Protein Njmu-R1 OS=Homo sapiens GN=C17orf75 PE=1 SV=2 - [NJMU_HUMAN]	0.535953	0.941188
Q9H4M9	1	1	66.96	1.03624	DuCaP_p	DuCaP_ARres	EH domain-containing protein 1 OS=Homo sapiens GN=EHD1 PE=1 SV=2 - [EHD1_HUMAN]	0.535974	0.941188
Q9BZH6	2	1	85.81	1.04779	DuCaP_p	DuCaP_ARres	WD repeat-containing protein 11 OS=Homo sapiens GN=WDR11 PE=1 SV=1 - [WDR11_HUMAN]	0.536039	0.941188
P61160	6	6	530.01	1.07425	DuCaP_p	DuCaP_ARres	Actin-related protein 2 OS=Homo sapiens GN=ACTR2 PE=1 SV=1 - [ARP2_HUMAN]	0.536817	0.94171
P53621	22	21	1560.22	1.06163	DuCaP_p	DuCaP_ARres	Coatomer subunit alpha OS=Homo sapiens GN=COPA PE=1 SV=2 - [COPA_HUMAN]	0.536945	0.94171
Q58FF6	7	1	563.35	1.69948	DuCaP_ARres	DuCaP_p	Putative heat shock protein HSP 90-beta 4 OS=Homo sapiens GN=HSP90AB4P PE=5 SV=1 - [H90B4_HUMAN]	0.537938	0.94272
Q9Y3D6	2	2	126.2	1.1078	DuCaP_ARres	DuCaP_p	Mitochondrial fission 1 protein OS=Homo sapiens GN=FIS1 PE=1 SV=2 - [FIS1_HUMAN]	0.539419	0.94272
O75832	3	2	213.08	1.09712	DuCaP_p	DuCaP_ARres	26S proteasome non-ATPase regulatory subunit 10 OS=Homo sapiens GN=PSMD10 PE=1 SV=1 - [PSD10_HUMAN]	0.540206	0.94272
P07437	24	4	2305.61	1.12724	DuCaP_p	DuCaP_ARres	Tubulin beta chain OS=Homo sapiens GN=TUBB PE=1 SV=2 - [TBB5_HUMAN]	0.540979	0.94272
P62487	2	2	173.66	1.06863	DuCaP_ARres	DuCaP_p	DNA-directed RNA polymerase II subunit RPB7 OS=Homo sapiens GN=POLR2G PE=1 SV=1 - [RPB7_HUMAN]	0.542218	0.94272
P51148	5	3	428.19	1.25968	DuCaP_p	DuCaP_ARres	Ras-related protein Rab-5C OS=Homo sapiens GN=RAB5C PE=1 SV=2 - [RAB5C_HUMAN]	0.542291	0.94272
Q9Y265	10	10	732.83	1.06951	DuCaP_p	DuCaP_ARres	RuvB-like 1 OS=Homo sapiens GN=RUVBL1 PE=1 SV=1 - [RUVB1_HUMAN]	0.543003	0.94272
Q04760	7	6	478.75	1.27022	DuCaP_p	DuCaP_ARres	Lactoylglutathione lyase OS=Homo sapiens GN=GLO1 PE=1 SV=4 - [LGUL_HUMAN]	0.543049	0.94272
Q15833	2	2	128.53	1.01693	DuCaP_ARres	DuCaP_p	Syntaxin-binding protein 2 OS=Homo sapiens GN=STXBP2 PE=1 SV=2 - [STXB2_HUMAN]	0.543141	0.94272
Q15648	1	1	33.05	1.04435	DuCaP_p	DuCaP_ARres	Mediator of RNA polymerase II transcription subunit 1 OS=Homo sapiens GN=MED1 PE=1 SV=4 - [MED1_HUMAN]	0.54351	0.94272
Q9UI26	1	1	53.13	1.36319	DuCaP_p	DuCaP_ARres	Importin-11 OS=Homo sapiens GN=IPO11 PE=1 SV=1 - [IPO11_HUMAN]	0.543979	0.94272
P30040	6	6	465.44	1.0666	DuCaP_ARres	DuCaP_p	Endoplasmic reticulum resident protein 29 OS=Homo sapiens GN=ERP29 PE=1 SV=4 - [ERP29_HUMAN]	0.544035	0.94272
P43243	9	9	818.87	1.17777	DuCaP_ARres	DuCaP_p	Matrin-3 OS=Homo sapiens GN=MATR3 PE=1 SV=2 - [MATR3_HUMAN]	0.544056	0.94272
Q9H3S7	1	1	56.76	1.0944	DuCaP_ARres	DuCaP_p	Tyrosine-protein phosphatase non-receptor type 23 OS=Homo sapiens GN=PTPN23 PE=1 SV=1 - [PTN23_HUMAN]	0.544071	0.94272
P33992	10	10	636.27	1.0925	DuCaP_p	DuCaP_ARres	DNA replication licensing factor MCM5 OS=Homo sapiens GN=MCM5 PE=1 SV=5 - [MCM5_HUMAN]	0.544278	0.94272
Q9Y333	3	3	296.68	1.12502	DuCaP_p	DuCaP_ARres	U6 snRNA-associated Sm-like protein LSm2 OS=Homo sapiens GN=LSM2 PE=1 SV=1 - [LSM2_HUMAN]	0.544573	0.94272
O95297	1	1	26.53	1.10673	DuCaP_ARres	DuCaP_p	Myelin protein zero-like protein 1 OS=Homo sapiens GN=MPZL1 PE=1 SV=1 - [MPZL1_HUMAN]	0.544582	0.94272
P11413	10	9	535.04	1.03966	DuCaP_ARres	DuCaP_p	Glucose-6-phosphate 1-dehydrogenase OS=Homo sapiens GN=G6PD PE=1 SV=4 - [G6PD_HUMAN]	0.544673	0.94272
Q9HDC9	7	6	370.79	1.10122	DuCaP_ARres	DuCaP_p	Adipocyte plasma membrane-associated protein OS=Homo sapiens GN=APMAP PE=1 SV=2 - [APMAP_HUMAN]	0.545136	0.94272
Q9NRG0	1	1	61.7	1.04215	DuCaP_p	DuCaP_ARres	Chromatin accessibility complex protein 1 OS=Homo sapiens GN=CHRAC1 PE=1 SV=1 - [CHRC1_HUMAN]	0.545456	0.94272
Q13428	4	3	310.93	1.18045	DuCaP_p	DuCaP_ARres	Treacle protein OS=Homo sapiens GN=TCOF1 PE=1 SV=3 - [TCOF_HUMAN]	0.545991	0.94272
Q8NBJ7	2	2	103.21	1.11675	DuCaP_ARres	DuCaP_p	Sulfatase-modifying factor 2 OS=Homo sapiens GN=SUMF2 PE=1 SV=2 - [SUMF2_HUMAN]	0.547703	0.94272
P31946	6	4	661.74	1.0783	DuCaP_ARres	DuCaP_p	14-3-3 protein beta/alpha OS=Homo sapiens GN=YWHAB PE=1 SV=3 - [1433B_HUMAN]	0.547812	0.94272
O00442	5	4	315.87	1.12899	DuCaP_ARres	DuCaP_p	RNA 3'-terminal phosphate cyclase OS=Homo sapiens GN=RTCA PE=1 SV=1 - [RTCA_HUMAN]	0.547929	0.94272
P18621	4	4	372.27	1.09866	DuCaP_p	DuCaP_ARres	60S ribosomal protein L17 OS=Homo sapiens GN=RPL17 PE=1 SV=3 - [RL17_HUMAN]	0.547981	0.94272
P28074	5	5	534.48	1.06407	DuCaP_p	DuCaP_ARres	Proteasome subunit beta type-5 OS=Homo sapiens GN=PSMB5 PE=1 SV=3 - [PSB5_HUMAN]	0.548258	0.94272
P31350	3	3	206.1	1.19998	DuCaP_p	DuCaP_ARres	Ribonucleoside-diphosphate reductase subunit M2 OS=Homo sapiens GN=RRM2 PE=1 SV=1 - [RIR2_HUMAN]	0.548415	0.94272
Q93099	3	3	189.93	1.1206	DuCaP_ARres	DuCaP_p	Homogentisate 1,2-dioxygenase OS=Homo sapiens GN=HGD PE=1 SV=2 - [HGD_HUMAN]	0.548857	0.94272
P47914	1	1	81.42	1.05433	DuCaP_ARres	DuCaP_p	60S ribosomal protein L29 OS=Homo sapiens GN=RPL29 PE=1 SV=2 - [RL29_HUMAN]	0.549232	0.94272
Q96IV0	1	1	50.66	1.3382	DuCaP_ARres	DuCaP_p	Peptide-N(4)-(N-acetyl-beta-glucosaminyl)asparagine amidase OS=Homo sapiens GN=NGLY1 PE=1 SV=1 - [NGLY1_HUMAN]	0.549265	0.94272
O60232	1	1	87.7	2.00966	DuCaP_p	DuCaP_ARres	Sjoegren syndrome/scleroderma autoantigen 1 OS=Homo sapiens GN=SSSCA1 PE=1 SV=1 - [SSA27_HUMAN]	0.549376	0.94272
P82664	2	2	141.08	1.08657	DuCaP_ARres	DuCaP_p	28S ribosomal protein S10, mitochondrial OS=Homo sapiens GN=MRPS10 PE=1 SV=2 - [RT10_HUMAN]	0.549406	0.94272
P33947	1	1	36.8	1.23246	DuCaP_p	DuCaP_ARres	ER lumen protein retaining receptor 2 OS=Homo sapiens GN=KDELR2 PE=1 SV=1 - [ERD22_HUMAN]	0.550512	0.94272
Q12788	3	3	231.21	1.13168	DuCaP_p	DuCaP_ARres	Transducin beta-like protein 3 OS=Homo sapiens GN=TBL3 PE=1 SV=2 - [TBL3_HUMAN]	0.551118	0.94272
Q9Y4F1	1	1	14.19	2.56633	DuCaP_ARres	DuCaP_p	FERM, RhoGEF and pleckstrin domain-containing protein 1 OS=Homo sapiens GN=FARP1 PE=1 SV=1 - [FARP1_HUMAN]	0.551482	0.94272
Q8NC56	1	1	44.2	1.64175	DuCaP_ARres	DuCaP_p	LEM domain-containing protein 2 OS=Homo sapiens GN=LEMD2 PE=1 SV=1 - [LEMD2_HUMAN]	0.55151	0.94272
Q9UL25	3	3	223.83	1.10836	DuCaP_p	DuCaP_ARres	Ras-related protein Rab-21 OS=Homo sapiens GN=RAB21 PE=1 SV=3 - [RAB21_HUMAN]	0.551638	0.94272
P13473	4	3	270.29	1.10815	DuCaP_ARres	DuCaP_p	Lysosome-associated membrane glycoprotein 2 OS=Homo sapiens GN=LAMP2 PE=1 SV=2 - [LAMP2_HUMAN]	0.551642	0.94272
Q9Y3B8	3	3	158.28	1.06469	DuCaP_ARres	DuCaP_p	Oligoribonuclease, mitochondrial OS=Homo sapiens GN=REXO2 PE=1 SV=3 - [ORN_HUMAN]	0.551974	0.94272
Q9UKU7	2	1	91.01	1.06603	DuCaP_ARres	DuCaP_p	Isobutyryl-CoA dehydrogenase, mitochondrial OS=Homo sapiens GN=ACAD8 PE=1 SV=1 - [ACAD8_HUMAN]	0.552763	0.94272
P30837	6	5	382.07	1.1592	DuCaP_p	DuCaP_ARres	Aldehyde dehydrogenase X, mitochondrial OS=Homo sapiens GN=ALDH1B1 PE=1 SV=3 - [AL1B1_HUMAN]	0.552839	0.94272
P24928	6	6	375.91	1.11593	DuCaP_p	DuCaP_ARres	DNA-directed RNA polymerase II subunit RPB1 OS=Homo sapiens GN=POLR2A PE=1 SV=2 - [RPB1_HUMAN]	0.552854	0.94272
P41743	1	1	33.83	1.09996	DuCaP_p	DuCaP_ARres	Protein kinase C iota type OS=Homo sapiens GN=PRKCI PE=1 SV=2 - [KPCI_HUMAN]	0.553321	0.94272
Q00403	2	2	117.92	1.11441	DuCaP_ARres	DuCaP_p	Transcription initiation factor IIB OS=Homo sapiens GN=GTF2B PE=1 SV=1 - [TF2B_HUMAN]	0.55352	0.94272
O15173	3	2	190.36	1.18759	DuCaP_p	DuCaP_ARres	Membrane-associated progesterone receptor component 2 OS=Homo sapiens GN=PGRMC2 PE=1 SV=1 - [PGRC2_HUMAN]	0.55363	0.94272
P38571	2	2	65.46	1.11527	DuCaP_ARres	DuCaP_p	Lysosomal acid lipase/cholesteryl ester hydrolase OS=Homo sapiens GN=LIPA PE=1 SV=2 - [LICH_HUMAN]	0.553782	0.94272
Q9GZS3	4	4	302.64	1.32082	DuCaP_p	DuCaP_ARres	WD repeat-containing protein 61 OS=Homo sapiens GN=WDR61 PE=1 SV=1 - [WDR61_HUMAN]	0.554077	0.94272
Q8NFQ8	1	1	54.42	1.0229	DuCaP_ARres	DuCaP_p	Torsin-1A-interacting protein 2 OS=Homo sapiens GN=TOR1AIP2 PE=1 SV=1 - [TOIP2_HUMAN]	0.554396	0.94272
Q99674	1	1	80.76	1.67329	DuCaP_ARres	DuCaP_p	Cell growth regulator with EF hand domain protein 1 OS=Homo sapiens GN=CGREF1 PE=2 SV=2 - [CGRE1_HUMAN]	0.554773	0.94272
Q9Y315	2	2	156.66	1.29201	DuCaP_ARres	DuCaP_p	Putative deoxyribose-phosphate aldolase OS=Homo sapiens GN=DERA PE=1 SV=2 - [DEOC_HUMAN]	0.555482	0.94272
P16220	1	1	78.78	1.06116	DuCaP_ARres	DuCaP_p	Cyclic AMP-responsive element-binding protein 1 OS=Homo sapiens GN=CREB1 PE=1 SV=2 - [CREB1_HUMAN]	0.555841	0.94272
P51965	1	1	46.54	1.06096	DuCaP_ARres	DuCaP_p	Ubiquitin-conjugating enzyme E2 E1 OS=Homo sapiens GN=UBE2E1 PE=1 SV=1 - [UB2E1_HUMAN]	0.555932	0.94272
Q9BT78	6	6	534.9	1.0522	DuCaP_p	DuCaP_ARres	COP9 signalosome complex subunit 4 OS=Homo sapiens GN=COPS4 PE=1 SV=1 - [CSN4_HUMAN]	0.55601	0.94272
P60900	6	6	558.41	1.04595	DuCaP_p	DuCaP_ARres	Proteasome subunit alpha type-6 OS=Homo sapiens GN=PSMA6 PE=1 SV=1 - [PSA6_HUMAN]	0.556373	0.94272
Q9UN86	1	1	76.27	2.08475	DuCaP_p	DuCaP_ARres	Ras GTPase-activating protein-binding protein 2 OS=Homo sapiens GN=G3BP2 PE=1 SV=2 - [G3BP2_HUMAN]	0.556634	0.94272
Q9H173	2	2	158.49	1.10496	DuCaP_p	DuCaP_ARres	Nucleotide exchange factor SIL1 OS=Homo sapiens GN=SIL1 PE=1 SV=1 - [SIL1_HUMAN]	0.557309	0.94272
Q9BV20	3	3	177.35	1.03509	DuCaP_p	DuCaP_ARres	Methylthioribose-1-phosphate isomerase OS=Homo sapiens GN=MRI1 PE=1 SV=1 - [MTNA_HUMAN]	0.55739	0.94272
P61204	6	1	563.67	1.1182	DuCaP_p	DuCaP_ARres	ADP-ribosylation factor 3 OS=Homo sapiens GN=ARF3 PE=1 SV=2 - [ARF3_HUMAN]	0.557597	0.94272
Q99714	7	7	842.4	1.06658	DuCaP_ARres	DuCaP_p	3-hydroxyacyl-CoA dehydrogenase type-2 OS=Homo sapiens GN=HSD17B10 PE=1 SV=3 - [HCD2_HUMAN]	0.557793	0.94272
P43897	2	2	190.97	1.16293	DuCaP_ARres	DuCaP_p	Elongation factor Ts, mitochondrial OS=Homo sapiens GN=TSFM PE=1 SV=2 - [EFTS_HUMAN]	0.558113	0.94272
O43809	6	6	319.1	1.04606	DuCaP_p	DuCaP_ARres	Cleavage and polyadenylation specificity factor subunit 5 OS=Homo sapiens GN=NUDT21 PE=1 SV=1 - [CPSF5_HUMAN]	0.558144	0.94272
Q96KB5	4	4	238.93	1.11467	DuCaP_p	DuCaP_ARres	Lymphokine-activated killer T-cell-originated protein kinase OS=Homo sapiens GN=PBK PE=1 SV=3 - [TOPK_HUMAN]	0.558542	0.94272
P61221	7	7	497.03	1.12242	DuCaP_p	DuCaP_ARres	ATP-binding cassette sub-family E member 1 OS=Homo sapiens GN=ABCE1 PE=1 SV=1 - [ABCE1_HUMAN]	0.558677	0.94272
P46734	3	3	147.25	1.13995	DuCaP_ARres	DuCaP_p	Dual specificity mitogen-activated protein kinase kinase 3 OS=Homo sapiens GN=MAP2K3 PE=1 SV=2 - [MP2K3_HUMAN]	0.558813	0.94272
Q8TEQ6	6	6	362.96	1.17652	DuCaP_p	DuCaP_ARres	Gem-associated protein 5 OS=Homo sapiens GN=GEMIN5 PE=1 SV=3 - [GEMI5_HUMAN]	0.559058	0.94272
P46087	6	6	502.64	1.12212	DuCaP_ARres	DuCaP_p	Putative ribosomal RNA methyltransferase NOP2 OS=Homo sapiens GN=NOP2 PE=1 SV=2 - [NOP2_HUMAN]	0.559075	0.94272
P23786	4	4	248.77	1.08341	DuCaP_ARres	DuCaP_p	Carnitine O-palmitoyltransferase 2, mitochondrial OS=Homo sapiens GN=CPT2 PE=1 SV=2 - [CPT2_HUMAN]	0.559095	0.94272
Q03252	2	2	103.8	1.37032	DuCaP_ARres	DuCaP_p	Lamin-B2 OS=Homo sapiens GN=LMNB2 PE=1 SV=4 - [LMNB2_HUMAN]	0.559105	0.94272
P53618	13	13	956.79	1.05899	DuCaP_p	DuCaP_ARres	Coatomer subunit beta OS=Homo sapiens GN=COPB1 PE=1 SV=3 - [COPB_HUMAN]	0.559228	0.94272
O00571	9	2	617.47	1.09134	DuCaP_ARres	DuCaP_p	ATP-dependent RNA helicase DDX3X OS=Homo sapiens GN=DDX3X PE=1 SV=3 - [DDX3X_HUMAN]	0.559604	0.94272
Q96RS6	2	1	132.29	1.04794	DuCaP_ARres	DuCaP_p	NudC domain-containing protein 1 OS=Homo sapiens GN=NUDCD1 PE=1 SV=2 - [NUDC1_HUMAN]	0.560488	0.94272
Q9BZV1	1	1	30.48	1.1753	DuCaP_p	DuCaP_ARres	UBX domain-containing protein 6 OS=Homo sapiens GN=UBXN6 PE=1 SV=1 - [UBXN6_HUMAN]	0.561484	0.94272
Q9H6V9	2	1	138.73	1.49414	DuCaP_p	DuCaP_ARres	UPF0554 protein C2orf43 OS=Homo sapiens GN=C2orf43 PE=1 SV=1 - [CB043_HUMAN]	0.561834	0.94272
P34896	6	6	578.79	1.05909	DuCaP_ARres	DuCaP_p	Serine hydroxymethyltransferase, cytosolic OS=Homo sapiens GN=SHMT1 PE=1 SV=1 - [GLYC_HUMAN]	0.561926	0.94272
Q96C90	2	2	344.78	1.27214	DuCaP_ARres	DuCaP_p	Protein phosphatase 1 regulatory subunit 14B OS=Homo sapiens GN=PPP1R14B PE=1 SV=3 - [PP14B_HUMAN]	0.561927	0.94272
P63279	3	3	152.83	1.07713	DuCaP_p	DuCaP_ARres	SUMO-conjugating enzyme UBC9 OS=Homo sapiens GN=UBE2I PE=1 SV=1 - [UBC9_HUMAN]	0.562104	0.94272
P00374	1	1	72.15	1.01233	DuCaP_ARres	DuCaP_p	Dihydrofolate reductase OS=Homo sapiens GN=DHFR PE=1 SV=2 - [DYR_HUMAN]	0.562403	0.94272
O15514	2	2	145.69	1.18123	DuCaP_ARres	DuCaP_p	DNA-directed RNA polymerase II subunit RPB4 OS=Homo sapiens GN=POLR2D PE=1 SV=1 - [RPB4_HUMAN]	0.562442	0.94272
Q9UD71	4	4	249.24	1.02546	DuCaP_ARres	DuCaP_p	Protein phosphatase 1 regulatory subunit 1B OS=Homo sapiens GN=PPP1R1B PE=1 SV=2 - [PPR1B_HUMAN]	0.562453	0.94272
O75356	1	1	69.43	1.33252	DuCaP_p	DuCaP_ARres	Ectonucleoside triphosphate diphosphohydrolase 5 OS=Homo sapiens GN=ENTPD5 PE=1 SV=1 - [ENTP5_HUMAN]	0.562482	0.94272
O14497	5	5	329.18	1.10221	DuCaP_p	DuCaP_ARres	AT-rich interactive domain-containing protein 1A OS=Homo sapiens GN=ARID1A PE=1 SV=3 - [ARI1A_HUMAN]	0.562642	0.94272
Q16595	1	1	49.87	1.0473	DuCaP_ARres	DuCaP_p	Frataxin, mitochondrial OS=Homo sapiens GN=FXN PE=1 SV=2 - [FRDA_HUMAN]	0.562937	0.94272
Q96KC8	2	2	155.35	1.20334	DuCaP_ARres	DuCaP_p	DnaJ homolog subfamily C member 1 OS=Homo sapiens GN=DNAJC1 PE=1 SV=1 - [DNJC1_HUMAN]	0.562955	0.94272
P62380	3	2	178.2	1.23184	DuCaP_ARres	DuCaP_p	TATA box-binding protein-like protein 1 OS=Homo sapiens GN=TBPL1 PE=1 SV=1 - [TBPL1_HUMAN]	0.563132	0.94272
Q8IXJ6	1	1	45.43	1.03829	DuCaP_ARres	DuCaP_p	NAD-dependent protein deacetylase sirtuin-2 OS=Homo sapiens GN=SIRT2 PE=1 SV=2 - [SIR2_HUMAN]	0.563776	0.943288
P25789	5	5	347.72	1.06358	DuCaP_p	DuCaP_ARres	Proteasome subunit alpha type-4 OS=Homo sapiens GN=PSMA4 PE=1 SV=1 - [PSA4_HUMAN]	0.564532	0.943785
P62191	9	7	575.37	1.06734	DuCaP_p	DuCaP_ARres	26S protease regulatory subunit 4 OS=Homo sapiens GN=PSMC1 PE=1 SV=1 - [PRS4_HUMAN]	0.564684	0.943785
O43924	1	1	32.24	1.26942	DuCaP_ARres	DuCaP_p	Retinal rod rhodopsin-sensitive cGMP 3',5'-cyclic phosphodiesterase subunit delta OS=Homo sapiens GN=PDE6D PE=1 SV=1 - [PDE6D_HUMAN]	0.565139	0.944035
Q9BT09	1	1	81.8	2.58593	DuCaP_p	DuCaP_ARres	Protein canopy homolog 3 OS=Homo sapiens GN=CNPY3 PE=1 SV=1 - [CNPY3_HUMAN]	0.566187	0.945065
P11940	17	11	1458.22	1.16526	DuCaP_p	DuCaP_ARres	Polyadenylate-binding protein 1 OS=Homo sapiens GN=PABPC1 PE=1 SV=2 - [PABP1_HUMAN]	0.566367	0.945065
Q04323	2	2	199.61	1.40709	DuCaP_p	DuCaP_ARres	UBX domain-containing protein 1 OS=Homo sapiens GN=UBXN1 PE=1 SV=2 - [UBXN1_HUMAN]	0.566977	0.945573
Q96EK6	2	2	148.25	1.13651	DuCaP_p	DuCaP_ARres	Glucosamine 6-phosphate N-acetyltransferase OS=Homo sapiens GN=GNPNAT1 PE=1 SV=1 - [GNA1_HUMAN]	0.568301	0.945677
O14562	1	1	75.34	1.06317	DuCaP_ARres	DuCaP_p	Ubiquitin domain-containing protein UBFD1 OS=Homo sapiens GN=UBFD1 PE=1 SV=2 - [UBFD1_HUMAN]	0.568716	0.945677
Q8N163	14	14	974.81	1.11006	DuCaP_p	DuCaP_ARres	DBIRD complex subunit KIAA1967 OS=Homo sapiens GN=KIAA1967 PE=1 SV=2 - [K1967_HUMAN]	0.568815	0.945677
P53367	3	3	201.93	1.05113	DuCaP_ARres	DuCaP_p	Arfaptin-1 OS=Homo sapiens GN=ARFIP1 PE=1 SV=2 - [ARFP1_HUMAN]	0.569146	0.945677
P60660	7	7	510	1.22372	DuCaP_p	DuCaP_ARres	Myosin light polypeptide 6 OS=Homo sapiens GN=MYL6 PE=1 SV=2 - [MYL6_HUMAN]	0.569249	0.945677
P09429	6	4	520.01	1.68904	DuCaP_p	DuCaP_ARres	High mobility group protein B1 OS=Homo sapiens GN=HMGB1 PE=1 SV=3 - [HMGB1_HUMAN]	0.569405	0.945677
Q9P015	3	3	187.39	1.08926	DuCaP_ARres	DuCaP_p	39S ribosomal protein L15, mitochondrial OS=Homo sapiens GN=MRPL15 PE=1 SV=1 - [RM15_HUMAN]	0.570423	0.945677
Q8N5N7	1	1	89.57	1.42259	DuCaP_ARres	DuCaP_p	39S ribosomal protein L50, mitochondrial OS=Homo sapiens GN=MRPL50 PE=1 SV=2 - [RM50_HUMAN]	0.570623	0.945677
Q14980	44	43	4319.28	1.03828	DuCaP_p	DuCaP_ARres	Nuclear mitotic apparatus protein 1 OS=Homo sapiens GN=NUMA1 PE=1 SV=2 - [NUMA1_HUMAN]	0.571348	0.945677
P09211	8	8	855.72	1.06094	DuCaP_p	DuCaP_ARres	Glutathione S-transferase P OS=Homo sapiens GN=GSTP1 PE=1 SV=2 - [GSTP1_HUMAN]	0.571668	0.945677
O96019	3	3	192.44	1.12058	DuCaP_p	DuCaP_ARres	Actin-like protein 6A OS=Homo sapiens GN=ACTL6A PE=1 SV=1 - [ACL6A_HUMAN]	0.571761	0.945677
P59998	4	4	320.77	1.0489	DuCaP_p	DuCaP_ARres	Actin-related protein 2/3 complex subunit 4 OS=Homo sapiens GN=ARPC4 PE=1 SV=3 - [ARPC4_HUMAN]	0.572163	0.945677
Q15007	3	3	134.33	1.07207	DuCaP_ARres	DuCaP_p	Pre-mRNA-splicing regulator WTAP OS=Homo sapiens GN=WTAP PE=1 SV=2 - [FL2D_HUMAN]	0.572259	0.945677
Q8WXI9	2	2	117.19	1.33921	DuCaP_ARres	DuCaP_p	Transcriptional repressor p66-beta OS=Homo sapiens GN=GATAD2B PE=1 SV=1 - [P66B_HUMAN]	0.572259	0.945677
Q15276	2	2	174.81	1.54436	DuCaP_ARres	DuCaP_p	Rab GTPase-binding effector protein 1 OS=Homo sapiens GN=RABEP1 PE=1 SV=2 - [RABE1_HUMAN]	0.572362	0.945677
Q10567	16	8	1105.93	1.04927	DuCaP_ARres	DuCaP_p	AP-1 complex subunit beta-1 OS=Homo sapiens GN=AP1B1 PE=1 SV=2 - [AP1B1_HUMAN]	0.572622	0.945677
P62269	5	5	252.5	1.12531	DuCaP_p	DuCaP_ARres	40S ribosomal protein S18 OS=Homo sapiens GN=RPS18 PE=1 SV=3 - [RS18_HUMAN]	0.573923	0.945677
P62273	2	2	158.98	1.05166	DuCaP_ARres	DuCaP_p	40S ribosomal protein S29 OS=Homo sapiens GN=RPS29 PE=1 SV=2 - [RS29_HUMAN]	0.574168	0.945677
O95202	4	4	224.11	1.15235	DuCaP_ARres	DuCaP_p	LETM1 and EF-hand domain-containing protein 1, mitochondrial OS=Homo sapiens GN=LETM1 PE=1 SV=1 - [LETM1_HUMAN]	0.57447	0.945677
Q9UQR0	3	3	142.88	1.42998	DuCaP_ARres	DuCaP_p	Sex comb on midleg-like protein 2 OS=Homo sapiens GN=SCML2 PE=1 SV=1 - [SCML2_HUMAN]	0.575117	0.945677
P51812	8	5	374.98	1.04715	DuCaP_p	DuCaP_ARres	Ribosomal protein S6 kinase alpha-3 OS=Homo sapiens GN=RPS6KA3 PE=1 SV=1 - [KS6A3_HUMAN]	0.575182	0.945677
P12236	5	2	459.72	1.43236	DuCaP_ARres	DuCaP_p	ADP/ATP translocase 3 OS=Homo sapiens GN=SLC25A6 PE=1 SV=4 - [ADT3_HUMAN]	0.575922	0.945677
P31942	3	2	265.8	1.19189	DuCaP_ARres	DuCaP_p	Heterogeneous nuclear ribonucleoprotein H3 OS=Homo sapiens GN=HNRNPH3 PE=1 SV=2 - [HNRH3_HUMAN]	0.576855	0.945677
O75368	4	4	252.85	1.25697	DuCaP_p	DuCaP_ARres	SH3 domain-binding glutamic acid-rich-like protein OS=Homo sapiens GN=SH3BGRL PE=1 SV=1 - [SH3L1_HUMAN]	0.576865	0.945677
Q15046	10	10	714.19	1.03806	DuCaP_ARres	DuCaP_p	Lysine--tRNA ligase OS=Homo sapiens GN=KARS PE=1 SV=3 - [SYK_HUMAN]	0.577273	0.945677
O14744	5	5	381.28	1.23762	DuCaP_p	DuCaP_ARres	Protein arginine N-methyltransferase 5 OS=Homo sapiens GN=PRMT5 PE=1 SV=4 - [ANM5_HUMAN]	0.577324	0.945677
O95433	6	6	333.41	1.05926	DuCaP_p	DuCaP_ARres	Activator of 90 kDa heat shock protein ATPase homolog 1 OS=Homo sapiens GN=AHSA1 PE=1 SV=1 - [AHSA1_HUMAN]	0.577967	0.945677
P08579	2	1	214.24	1.04634	DuCaP_p	DuCaP_ARres	U2 small nuclear ribonucleoprotein B'' OS=Homo sapiens GN=SNRPB2 PE=1 SV=1 - [RU2B_HUMAN]	0.578166	0.945677
O75494	1	1	60.27	1.29288	DuCaP_ARres	DuCaP_p	Serine/arginine-rich splicing factor 10 OS=Homo sapiens GN=SRSF10 PE=1 SV=1 - [SRS10_HUMAN]	0.578175	0.945677
P30626	4	4	236.6	1.06186	DuCaP_ARres	DuCaP_p	Sorcin OS=Homo sapiens GN=SRI PE=1 SV=1 - [SORCN_HUMAN]	0.578221	0.945677
Q9UBB5	2	2	169.21	1.56079	DuCaP_ARres	DuCaP_p	Methyl-CpG-binding domain protein 2 OS=Homo sapiens GN=MBD2 PE=1 SV=1 - [MBD2_HUMAN]	0.578223	0.945677
Q9Y3D9	4	4	215.94	1.07031	DuCaP_ARres	DuCaP_p	28S ribosomal protein S23, mitochondrial OS=Homo sapiens GN=MRPS23 PE=1 SV=2 - [RT23_HUMAN]	0.578501	0.945677
Q9UKF6	2	2	75.65	1.13279	DuCaP_p	DuCaP_ARres	Cleavage and polyadenylation specificity factor subunit 3 OS=Homo sapiens GN=CPSF3 PE=1 SV=1 - [CPSF3_HUMAN]	0.57861	0.945677
O14880	1	1	90.5	2.24688	DuCaP_p	DuCaP_ARres	Microsomal glutathione S-transferase 3 OS=Homo sapiens GN=MGST3 PE=1 SV=1 - [MGST3_HUMAN]	0.578878	0.945677
P62633	2	2	189.74	1.08081	DuCaP_p	DuCaP_ARres	Cellular nucleic acid-binding protein OS=Homo sapiens GN=CNBP PE=1 SV=1 - [CNBP_HUMAN]	0.578915	0.945677
P61326	3	3	174.29	1.12625	DuCaP_ARres	DuCaP_p	Protein mago nashi homolog OS=Homo sapiens GN=MAGOH PE=1 SV=1 - [MGN_HUMAN]	0.579309	0.945677
Q5BKZ1	1	1	107.66	1.10092	DuCaP_p	DuCaP_ARres	DBIRD complex subunit ZNF326 OS=Homo sapiens GN=ZNF326 PE=1 SV=2 - [ZN326_HUMAN]	0.579727	0.945677
Q96M27	3	3	291.03	1.05447	DuCaP_p	DuCaP_ARres	Protein PRRC1 OS=Homo sapiens GN=PRRC1 PE=1 SV=1 - [PRRC1_HUMAN]	0.581144	0.945677
Q92896	3	2	174.75	1.10008	DuCaP_ARres	DuCaP_p	Golgi apparatus protein 1 OS=Homo sapiens GN=GLG1 PE=1 SV=2 - [GSLG1_HUMAN]	0.581467	0.945677
Q9Y285	4	3	321.29	1.08138	DuCaP_p	DuCaP_ARres	Phenylalanine--tRNA ligase alpha subunit OS=Homo sapiens GN=FARSA PE=1 SV=3 - [SYFA_HUMAN]	0.582294	0.945677
Q16543	3	3	307.86	1.15853	DuCaP_p	DuCaP_ARres	Hsp90 co-chaperone Cdc37 OS=Homo sapiens GN=CDC37 PE=1 SV=1 - [CDC37_HUMAN]	0.582414	0.945677
O95834	1	1	29.11	1.15324	DuCaP_p	DuCaP_ARres	Echinoderm microtubule-associated protein-like 2 OS=Homo sapiens GN=EML2 PE=2 SV=1 - [EMAL2_HUMAN]	0.582514	0.945677
Q9NXV6	1	1	37.55	1.08728	DuCaP_p	DuCaP_ARres	CDKN2A-interacting protein OS=Homo sapiens GN=CDKN2AIP PE=1 SV=3 - [CARF_HUMAN]	0.582607	0.945677
Q15036	1	1	88.96	1.20773	DuCaP_ARres	DuCaP_p	Sorting nexin-17 OS=Homo sapiens GN=SNX17 PE=1 SV=1 - [SNX17_HUMAN]	0.583044	0.945677
O00204	4	3	115.52	1.10624	DuCaP_p	DuCaP_ARres	Sulfotransferase family cytosolic 2B member 1 OS=Homo sapiens GN=SULT2B1 PE=1 SV=2 - [ST2B1_HUMAN]	0.583502	0.945677
Q9UJS0	5	3	281.9	1.15534	DuCaP_p	DuCaP_ARres	Calcium-binding mitochondrial carrier protein Aralar2 OS=Homo sapiens GN=SLC25A13 PE=1 SV=2 - [CMC2_HUMAN]	0.583972	0.945677
P13073	2	2	120.85	1.21004	DuCaP_ARres	DuCaP_p	Cytochrome c oxidase subunit 4 isoform 1, mitochondrial OS=Homo sapiens GN=COX4I1 PE=1 SV=1 - [COX41_HUMAN]	0.584153	0.945677
Q8NBN3	1	1	69.02	1.02491	DuCaP_ARres	DuCaP_p	Transmembrane protein 87A OS=Homo sapiens GN=TMEM87A PE=1 SV=3 - [TM87A_HUMAN]	0.584499	0.945677
P52888	10	8	618.19	1.12082	DuCaP_p	DuCaP_ARres	Thimet oligopeptidase OS=Homo sapiens GN=THOP1 PE=1 SV=2 - [THOP1_HUMAN]	0.58466	0.945677
O60264	5	5	303.69	1.25624	DuCaP_ARres	DuCaP_p	SWI/SNF-related matrix-associated actin-dependent regulator of chromatin subfamily A member 5 OS=Homo sapiens GN=SMARCA5 PE=1 SV=1 - [SMCA5_HUMAN]	0.58481	0.945677
Q07864	1	1	30.05	1.13667	DuCaP_ARres	DuCaP_p	DNA polymerase epsilon catalytic subunit A OS=Homo sapiens GN=POLE PE=1 SV=5 - [DPOE1_HUMAN]	0.58487	0.945677
Q9NRN7	1	1	45.05	1.30648	DuCaP_ARres	DuCaP_p	L-aminoadipate-semialdehyde dehydrogenase-phosphopantetheinyl transferase OS=Homo sapiens GN=AASDHPPT PE=1 SV=2 - [ADPPT_HUMAN]	0.585834	0.945677
Q10713	5	5	240.54	1.09793	DuCaP_ARres	DuCaP_p	Mitochondrial-processing peptidase subunit alpha OS=Homo sapiens GN=PMPCA PE=1 SV=2 - [MPPA_HUMAN]	0.586951	0.945677
Q9NZ01	2	2	105.54	1.27025	DuCaP_p	DuCaP_ARres	Trans-2,3-enoyl-CoA reductase OS=Homo sapiens GN=TECR PE=1 SV=1 - [TECR_HUMAN]	0.587028	0.945677
Q7Z4V5	2	2	151.53	1.1239	DuCaP_p	DuCaP_ARres	Hepatoma-derived growth factor-related protein 2 OS=Homo sapiens GN=HDGFRP2 PE=1 SV=1 - [HDGR2_HUMAN]	0.587071	0.945677
Q96AG4	7	7	523.24	1.10528	DuCaP_p	DuCaP_ARres	Leucine-rich repeat-containing protein 59 OS=Homo sapiens GN=LRRC59 PE=1 SV=1 - [LRC59_HUMAN]	0.587271	0.945677
O60749	2	2	127.29	1.16727	DuCaP_ARres	DuCaP_p	Sorting nexin-2 OS=Homo sapiens GN=SNX2 PE=1 SV=2 - [SNX2_HUMAN]	0.587614	0.945677
P61024	1	1	41.26	1.15341	DuCaP_p	DuCaP_ARres	Cyclin-dependent kinases regulatory subunit 1 OS=Homo sapiens GN=CKS1B PE=1 SV=1 - [CKS1_HUMAN]	0.587933	0.945677
Q8IYB8	1	1	41.54	1.87143	DuCaP_ARres	DuCaP_p	ATP-dependent RNA helicase SUPV3L1, mitochondrial OS=Homo sapiens GN=SUPV3L1 PE=1 SV=1 - [SUV3_HUMAN]	0.588132	0.945677
Q15075	3	3	184.08	1.2442	DuCaP_p	DuCaP_ARres	Early endosome antigen 1 OS=Homo sapiens GN=EEA1 PE=1 SV=2 - [EEA1_HUMAN]	0.588605	0.945677
O95989	1	1	59.96	1.51654	DuCaP_p	DuCaP_ARres	Diphosphoinositol polyphosphate phosphohydrolase 1 OS=Homo sapiens GN=NUDT3 PE=1 SV=1 - [NUDT3_HUMAN]	0.588848	0.945677
O75821	4	4	287.15	1.10531	DuCaP_p	DuCaP_ARres	Eukaryotic translation initiation factor 3 subunit G OS=Homo sapiens GN=EIF3G PE=1 SV=2 - [EIF3G_HUMAN]	0.589596	0.945677
O15379	1	1	101.33	1.13098	DuCaP_ARres	DuCaP_p	Histone deacetylase 3 OS=Homo sapiens GN=HDAC3 PE=1 SV=2 - [HDAC3_HUMAN]	0.590162	0.945677
Q969S9	1	1	62.5	2.18862	DuCaP_p	DuCaP_ARres	Ribosome-releasing factor 2, mitochondrial OS=Homo sapiens GN=GFM2 PE=1 SV=1 - [RRF2M_HUMAN]	0.590947	0.945677
O00422	2	2	118.9	1.17423	DuCaP_ARres	DuCaP_p	Histone deacetylase complex subunit SAP18 OS=Homo sapiens GN=SAP18 PE=1 SV=1 - [SAP18_HUMAN]	0.591412	0.945677
Q99661	2	1	59.23	1.93961	DuCaP_p	DuCaP_ARres	Kinesin-like protein KIF2C OS=Homo sapiens GN=KIF2C PE=1 SV=2 - [KIF2C_HUMAN]	0.59249	0.945677
P62280	4	4	289.16	1.2192	DuCaP_ARres	DuCaP_p	40S ribosomal protein S11 OS=Homo sapiens GN=RPS11 PE=1 SV=3 - [RS11_HUMAN]	0.592729	0.945677
Q00610	45	44	3789.66	1.04006	DuCaP_p	DuCaP_ARres	Clathrin heavy chain 1 OS=Homo sapiens GN=CLTC PE=1 SV=5 - [CLH1_HUMAN]	0.59303	0.945677
P00846	1	1	50.86	1.34139	DuCaP_ARres	DuCaP_p	ATP synthase subunit a OS=Homo sapiens GN=MT-ATP6 PE=1 SV=1 - [ATP6_HUMAN]	0.593036	0.945677
P15374	3	3	144.71	1.01848	DuCaP_p	DuCaP_ARres	Ubiquitin carboxyl-terminal hydrolase isozyme L3 OS=Homo sapiens GN=UCHL3 PE=1 SV=1 - [UCHL3_HUMAN]	0.593113	0.945677
Q9C0D5	3	3	125.32	1.06356	DuCaP_ARres	DuCaP_p	Protein TANC1 OS=Homo sapiens GN=TANC1 PE=1 SV=3 - [TANC1_HUMAN]	0.593578	0.945677
O95168	1	1	93.44	1.8755	DuCaP_ARres	DuCaP_p	NADH dehydrogenase [ubiquinone] 1 beta subcomplex subunit 4 OS=Homo sapiens GN=NDUFB4 PE=1 SV=3 - [NDUB4_HUMAN]	0.593622	0.945677
P55061	1	1	42.17	1.16608	DuCaP_ARres	DuCaP_p	Bax inhibitor 1 OS=Homo sapiens GN=TMBIM6 PE=1 SV=2 - [BI1_HUMAN]	0.593772	0.945677
Q8WVJ2	2	2	248.94	1.11408	DuCaP_p	DuCaP_ARres	NudC domain-containing protein 2 OS=Homo sapiens GN=NUDCD2 PE=1 SV=1 - [NUDC2_HUMAN]	0.593812	0.945677
O43598	1	1	81.92	1.13092	DuCaP_ARres	DuCaP_p	2'-deoxynucleoside 5'-phosphate N-hydrolase 1 OS=Homo sapiens GN=DNPH1 PE=1 SV=1 - [DNPH1_HUMAN]	0.593878	0.945677
Q7LG56	1	1	56.97	1.19484	DuCaP_p	DuCaP_ARres	Ribonucleoside-diphosphate reductase subunit M2 B OS=Homo sapiens GN=RRM2B PE=1 SV=1 - [RIR2B_HUMAN]	0.594024	0.945677
Q13542	2	2	89.24	1.07735	DuCaP_ARres	DuCaP_p	Eukaryotic translation initiation factor 4E-binding protein 2 OS=Homo sapiens GN=EIF4EBP2 PE=1 SV=1 - [4EBP2_HUMAN]	0.594245	0.945677
P51149	8	8	504.72	1.05817	DuCaP_p	DuCaP_ARres	Ras-related protein Rab-7a OS=Homo sapiens GN=RAB7A PE=1 SV=1 - [RAB7A_HUMAN]	0.59454	0.945677
P26368	6	6	445.07	1.17344	DuCaP_ARres	DuCaP_p	Splicing factor U2AF 65 kDa subunit OS=Homo sapiens GN=U2AF2 PE=1 SV=4 - [U2AF2_HUMAN]	0.59454	0.945677
P35269	1	1	105.26	1.143	DuCaP_p	DuCaP_ARres	General transcription factor IIF subunit 1 OS=Homo sapiens GN=GTF2F1 PE=1 SV=2 - [T2FA_HUMAN]	0.594554	0.945677
P62244	3	3	238.68	1.09531	DuCaP_p	DuCaP_ARres	40S ribosomal protein S15a OS=Homo sapiens GN=RPS15A PE=1 SV=2 - [RS15A_HUMAN]	0.594804	0.945677
P50402	2	2	202.56	1.68129	DuCaP_ARres	DuCaP_p	Emerin OS=Homo sapiens GN=EMD PE=1 SV=1 - [EMD_HUMAN]	0.595134	0.945677
O95573	9	9	642.42	1.06833	DuCaP_p	DuCaP_ARres	Long-chain-fatty-acid--CoA ligase 3 OS=Homo sapiens GN=ACSL3 PE=1 SV=3 - [ACSL3_HUMAN]	0.59516	0.945677
Q8NFH3	3	3	138.36	1.06159	DuCaP_p	DuCaP_ARres	Nucleoporin Nup43 OS=Homo sapiens GN=NUP43 PE=1 SV=1 - [NUP43_HUMAN]	0.59533	0.945677
Q6P2E9	6	6	338.11	1.23239	DuCaP_p	DuCaP_ARres	Enhancer of mRNA-decapping protein 4 OS=Homo sapiens GN=EDC4 PE=1 SV=1 - [EDC4_HUMAN]	0.595425	0.945677
Q02413	1	1	33.71	2.01158	DuCaP_ARres	DuCaP_p	Desmoglein-1 OS=Homo sapiens GN=DSG1 PE=1 SV=2 - [DSG1_HUMAN]	0.595772	0.945677
Q15843	2	2	204.29	1.11399	DuCaP_ARres	DuCaP_p	NEDD8 OS=Homo sapiens GN=NEDD8 PE=1 SV=1 - [NEDD8_HUMAN]	0.595788	0.945677
Q92692	1	1	51.12	1.09693	DuCaP_ARres	DuCaP_p	Poliovirus receptor-related protein 2 OS=Homo sapiens GN=PVRL2 PE=1 SV=1 - [PVRL2_HUMAN]	0.595935	0.945677
Q96H79	1	1	33.79	1.43492	DuCaP_p	DuCaP_ARres	Zinc finger CCCH-type antiviral protein 1-like OS=Homo sapiens GN=ZC3HAV1L PE=1 SV=2 - [ZCCHL_HUMAN]	0.596177	0.945677
P49591	8	8	437.15	1.13046	DuCaP_p	DuCaP_ARres	Serine--tRNA ligase, cytoplasmic OS=Homo sapiens GN=SARS PE=1 SV=3 - [SYSC_HUMAN]	0.596484	0.945677
P54709	2	2	65.65	1.09316	DuCaP_ARres	DuCaP_p	Sodium/potassium-transporting ATPase subunit beta-3 OS=Homo sapiens GN=ATP1B3 PE=1 SV=1 - [AT1B3_HUMAN]	0.597176	0.945677
Q13126	5	5	327.42	1.06319	DuCaP_p	DuCaP_ARres	S-methyl-5'-thioadenosine phosphorylase OS=Homo sapiens GN=MTAP PE=1 SV=2 - [MTAP_HUMAN]	0.59767	0.945677
P42574	3	2	149.42	1.33167	DuCaP_p	DuCaP_ARres	Caspase-3 OS=Homo sapiens GN=CASP3 PE=1 SV=2 - [CASP3_HUMAN]	0.598009	0.945677
Q9UBQ7	5	5	379.85	1.18221	DuCaP_p	DuCaP_ARres	Glyoxylate reductase/hydroxypyruvate reductase OS=Homo sapiens GN=GRHPR PE=1 SV=1 - [GRHPR_HUMAN]	0.598285	0.945677
Q9H9P8	6	6	393.06	1.09495	DuCaP_ARres	DuCaP_p	L-2-hydroxyglutarate dehydrogenase, mitochondrial OS=Homo sapiens GN=L2HGDH PE=1 SV=3 - [L2HDH_HUMAN]	0.598616	0.945677
O15397	6	5	413.97	1.08991	DuCaP_p	DuCaP_ARres	Importin-8 OS=Homo sapiens GN=IPO8 PE=1 SV=2 - [IPO8_HUMAN]	0.598626	0.945677
Q12972	1	1	81.82	1.07836	DuCaP_ARres	DuCaP_p	Nuclear inhibitor of protein phosphatase 1 OS=Homo sapiens GN=PPP1R8 PE=1 SV=2 - [PP1R8_HUMAN]	0.598704	0.945677
P41240	2	2	123.88	1.18271	DuCaP_ARres	DuCaP_p	Tyrosine-protein kinase CSK OS=Homo sapiens GN=CSK PE=1 SV=1 - [CSK_HUMAN]	0.598759	0.945677
P07947	2	1	131.35	1.42043	DuCaP_p	DuCaP_ARres	Tyrosine-protein kinase Yes OS=Homo sapiens GN=YES1 PE=1 SV=3 - [YES_HUMAN]	0.598846	0.945677
Q8WXE1	1	1	28.02	1.25493	DuCaP_ARres	DuCaP_p	ATR-interacting protein OS=Homo sapiens GN=ATRIP PE=1 SV=1 - [ATRIP_HUMAN]	0.599074	0.945677
O43615	5	4	289.82	1.1125	DuCaP_p	DuCaP_ARres	Mitochondrial import inner membrane translocase subunit TIM44 OS=Homo sapiens GN=TIMM44 PE=1 SV=2 - [TIM44_HUMAN]	0.5993	0.945677
Q9NYB0	2	2	150.3	1.33652	DuCaP_ARres	DuCaP_p	Telomeric repeat-binding factor 2-interacting protein 1 OS=Homo sapiens GN=TERF2IP PE=1 SV=1 - [TE2IP_HUMAN]	0.599352	0.945677
P63098	4	4	294.79	1.04746	DuCaP_ARres	DuCaP_p	Calcineurin subunit B type 1 OS=Homo sapiens GN=PPP3R1 PE=1 SV=2 - [CANB1_HUMAN]	0.599432	0.945677
Q9C0C9	5	5	203.62	1.05666	DuCaP_p	DuCaP_ARres	Ubiquitin-conjugating enzyme E2 O OS=Homo sapiens GN=UBE2O PE=1 SV=3 - [UBE2O_HUMAN]	0.599513	0.945677
Q92820	5	5	406.81	1.08974	DuCaP_ARres	DuCaP_p	Gamma-glutamyl hydrolase OS=Homo sapiens GN=GGH PE=1 SV=2 - [GGH_HUMAN]	0.599531	0.945677
O00233	1	1	41.51	1.08655	DuCaP_p	DuCaP_ARres	26S proteasome non-ATPase regulatory subunit 9 OS=Homo sapiens GN=PSMD9 PE=1 SV=3 - [PSMD9_HUMAN]	0.599733	0.945677
Q9UBI1	3	3	136.17	1.05147	DuCaP_p	DuCaP_ARres	COMM domain-containing protein 3 OS=Homo sapiens GN=COMMD3 PE=1 SV=1 - [COMD3_HUMAN]	0.60017	0.945677
Q9Y2R4	1	1	28.04	1.10458	DuCaP_p	DuCaP_ARres	Probable ATP-dependent RNA helicase DDX52 OS=Homo sapiens GN=DDX52 PE=1 SV=3 - [DDX52_HUMAN]	0.600335	0.945677
P61956	1	1	74.06	1.1208	DuCaP_ARres	DuCaP_p	Small ubiquitin-related modifier 2 OS=Homo sapiens GN=SUMO2 PE=1 SV=3 - [SUMO2_HUMAN]	0.600376	0.945677
P21796	13	12	1324.07	1.0139	DuCaP_p	DuCaP_ARres	Voltage-dependent anion-selective channel protein 1 OS=Homo sapiens GN=VDAC1 PE=1 SV=2 - [VDAC1_HUMAN]	0.600848	0.945788
P47755	7	5	583.46	1.06168	DuCaP_p	DuCaP_ARres	F-actin-capping protein subunit alpha-2 OS=Homo sapiens GN=CAPZA2 PE=1 SV=3 - [CAZA2_HUMAN]	0.601084	0.945788
P61201	5	5	291.45	1.09172	DuCaP_ARres	DuCaP_p	COP9 signalosome complex subunit 2 OS=Homo sapiens GN=COPS2 PE=1 SV=1 - [CSN2_HUMAN]	0.601387	0.945788
O14818	9	9	818.42	1.06707	DuCaP_p	DuCaP_ARres	Proteasome subunit alpha type-7 OS=Homo sapiens GN=PSMA7 PE=1 SV=1 - [PSA7_HUMAN]	0.60167	0.945788
Q9NRG9	4	4	171.82	1.07224	DuCaP_ARres	DuCaP_p	Aladin OS=Homo sapiens GN=AAAS PE=1 SV=1 - [AAAS_HUMAN]	0.602627	0.946329
P23381	6	5	496.87	1.11354	DuCaP_p	DuCaP_ARres	Tryptophan--tRNA ligase, cytoplasmic OS=Homo sapiens GN=WARS PE=1 SV=2 - [SYWC_HUMAN]	0.602682	0.946329
O43776	11	11	902.25	1.05318	DuCaP_ARres	DuCaP_p	Asparagine--tRNA ligase, cytoplasmic OS=Homo sapiens GN=NARS PE=1 SV=1 - [SYNC_HUMAN]	0.602983	0.946329
P29353	1	1	46.44	1.74126	DuCaP_p	DuCaP_ARres	SHC-transforming protein 1 OS=Homo sapiens GN=SHC1 PE=1 SV=4 - [SHC1_HUMAN]	0.60377	0.946329
Q15427	2	2	159.38	1.12631	DuCaP_ARres	DuCaP_p	Splicing factor 3B subunit 4 OS=Homo sapiens GN=SF3B4 PE=1 SV=1 - [SF3B4_HUMAN]	0.603827	0.946329
O00329	1	1	50.66	3.72563	DuCaP_ARres	DuCaP_p	Phosphatidylinositol 4,5-bisphosphate 3-kinase catalytic subunit delta isoform OS=Homo sapiens GN=PIK3CD PE=1 SV=2 - [PK3CD_HUMAN]	0.603865	0.946329
Q9UBR2	3	3	171.72	1.02937	DuCaP_ARres	DuCaP_p	Cathepsin Z OS=Homo sapiens GN=CTSZ PE=1 SV=1 - [CATZ_HUMAN]	0.604344	0.946329
Q9BSJ2	1	1	47.95	1.46772	DuCaP_p	DuCaP_ARres	Gamma-tubulin complex component 2 OS=Homo sapiens GN=TUBGCP2 PE=1 SV=2 - [GCP2_HUMAN]	0.60513	0.946329
O96011	2	1	67.46	1.10684	DuCaP_ARres	DuCaP_p	Peroxisomal membrane protein 11B OS=Homo sapiens GN=PEX11B PE=1 SV=1 - [PX11B_HUMAN]	0.605223	0.946329
P22087	6	6	651.42	1.1443	DuCaP_p	DuCaP_ARres	rRNA 2'-O-methyltransferase fibrillarin OS=Homo sapiens GN=FBL PE=1 SV=2 - [FBRL_HUMAN]	0.605274	0.946329
O15357	1	1	63.65	1.39759	DuCaP_p	DuCaP_ARres	Phosphatidylinositol 3,4,5-trisphosphate 5-phosphatase 2 OS=Homo sapiens GN=INPPL1 PE=1 SV=2 - [SHIP2_HUMAN]	0.605705	0.946329
Q9Y3E7	1	1	63.12	6.83596	DuCaP_p	DuCaP_ARres	Charged multivesicular body protein 3 OS=Homo sapiens GN=CHMP3 PE=1 SV=3 - [CHMP3_HUMAN]	0.605881	0.946329
P49590	6	1	301.41	1.04674	DuCaP_ARres	DuCaP_p	Probable histidine--tRNA ligase, mitochondrial OS=Homo sapiens GN=HARS2 PE=1 SV=1 - [SYHM_HUMAN]	0.606034	0.946329
Q8NBS9	5	5	281.43	1.03894	DuCaP_ARres	DuCaP_p	Thioredoxin domain-containing protein 5 OS=Homo sapiens GN=TXNDC5 PE=1 SV=2 - [TXND5_HUMAN]	0.6063	0.946329
P11717	1	1	51.87	1.30848	DuCaP_p	DuCaP_ARres	Cation-independent mannose-6-phosphate receptor OS=Homo sapiens GN=IGF2R PE=1 SV=3 - [MPRI_HUMAN]	0.606762	0.946573
Q93008	8	7	367.11	1.06237	DuCaP_p	DuCaP_ARres	Probable ubiquitin carboxyl-terminal hydrolase FAF-X OS=Homo sapiens GN=USP9X PE=1 SV=3 - [USP9X_HUMAN]	0.607819	0.947745
P17096	1	1	60.29	1.68445	DuCaP_p	DuCaP_ARres	High mobility group protein HMG-I/HMG-Y OS=Homo sapiens GN=HMGA1 PE=1 SV=3 - [HMGA1_HUMAN]	0.608394	0.948162
P25787	5	5	530.81	1.03357	DuCaP_p	DuCaP_ARres	Proteasome subunit alpha type-2 OS=Homo sapiens GN=PSMA2 PE=1 SV=2 - [PSA2_HUMAN]	0.608774	0.948277
P23193	2	2	136.65	1.04096	DuCaP_ARres	DuCaP_p	Transcription elongation factor A protein 1 OS=Homo sapiens GN=TCEA1 PE=1 SV=2 - [TCEA1_HUMAN]	0.61078	0.949043
Q9NXG6	1	1	75.58	1.00133	DuCaP_ARres	DuCaP_p	Transmembrane prolyl 4-hydroxylase OS=Homo sapiens GN=P4HTM PE=1 SV=2 - [P4HTM_HUMAN]	0.611079	0.949043
Q7L576	5	5	212.57	1.03369	DuCaP_ARres	DuCaP_p	Cytoplasmic FMR1-interacting protein 1 OS=Homo sapiens GN=CYFIP1 PE=1 SV=1 - [CYFP1_HUMAN]	0.611531	0.949043
Q9GZT4	2	2	68.48	1.3093	DuCaP_ARres	DuCaP_p	Serine racemase OS=Homo sapiens GN=SRR PE=1 SV=1 - [SRR_HUMAN]	0.611563	0.949043
P11047	4	4	324.64	1.01615	DuCaP_p	DuCaP_ARres	Laminin subunit gamma-1 OS=Homo sapiens GN=LAMC1 PE=1 SV=3 - [LAMC1_HUMAN]	0.611742	0.949043
P53365	2	2	158.72	1.1141	DuCaP_p	DuCaP_ARres	Arfaptin-2 OS=Homo sapiens GN=ARFIP2 PE=1 SV=1 - [ARFP2_HUMAN]	0.611941	0.949043
Q9Y4P3	2	1	97.06	1.19437	DuCaP_p	DuCaP_ARres	Transducin beta-like protein 2 OS=Homo sapiens GN=TBL2 PE=1 SV=1 - [TBL2_HUMAN]	0.612182	0.949043
Q16891	6	6	336.12	1.11792	DuCaP_p	DuCaP_ARres	Mitochondrial inner membrane protein OS=Homo sapiens GN=IMMT PE=1 SV=1 - [IMMT_HUMAN]	0.613192	0.949043
Q8WWM7	3	3	145.95	1.03379	DuCaP_p	DuCaP_ARres	Ataxin-2-like protein OS=Homo sapiens GN=ATXN2L PE=1 SV=2 - [ATX2L_HUMAN]	0.61345	0.949043
O14957	1	1	48	1.10759	DuCaP_p	DuCaP_ARres	Cytochrome b-c1 complex subunit 10 OS=Homo sapiens GN=UQCR11 PE=2 SV=1 - [QCR10_HUMAN]	0.613684	0.949043
Q8TB37	2	1	69.82	1.15488	DuCaP_p	DuCaP_ARres	Iron-sulfur protein NUBPL OS=Homo sapiens GN=NUBPL PE=1 SV=3 - [NUBPL_HUMAN]	0.613908	0.949043
Q6P2Q9	27	27	1717.8	1.0573	DuCaP_ARres	DuCaP_p	Pre-mRNA-processing-splicing factor 8 OS=Homo sapiens GN=PRPF8 PE=1 SV=2 - [PRP8_HUMAN]	0.613948	0.949043
Q13835	1	1	76.92	1.32199	DuCaP_ARres	DuCaP_p	Plakophilin-1 OS=Homo sapiens GN=PKP1 PE=1 SV=2 - [PKP1_HUMAN]	0.614238	0.949043
[truncated: 1,102 more rows]
